# Supplementary material for: Distribution of the four type VI secretion systems in Pseudomonas aeruginosa and classification of their core and accessory effectors
Source: Nat Commun. 2025 Jan 21;16:888. doi: 10.1038/s41467-024-54649-5 (PMC11751169; doi:10.1038/s41467-024-54649-5)
Supplement: Supplementary file 3 — Supplementary Dataset 1 [file 41467_2024_54649_MOESM3_ESM.xlsx]

## Sheet: Sheet1
Supplementary Data 1. T6SS effectors known in Pseudomonas aeruginosa.
T6SS	Effector locus (strain)	Effector name(s)	Genomic organisation of effector gene	Effector secretion: Bond between effector and apparatus	Effector secretion: Associated T6SS structural protein	Effector target	Cellular target (experimentally validated)	Cellular target (predicted)	References
H1-T6SS	PA1844 (PAO1)	Tse1	Type II	Cargo	Hcp	Cellular	Peptidoglycan	-	Hood et al.1, Russell et al.2, Silverman et al.3
	PA2702 (PAO1)	Tse2	Type II	Cargo	Hcp	Cellular	NA	NA	Hood et al.1, Silverman et al.3
	PA3484 (PAO1)	Tse3	Type II	Cargo	Hcp	Cellular	Peptidoglycan	-	Hood et al.1, Russell et al.2, Hachani et al.4, Silverman et al.3
	PA2774 (PAO1)	Tse4	Type II	Cargo	Hcp	Cellular	Cell membrane	-	Whitney et al.5, Whitney et al.37
	PA2684 (PAO1)	Tse5/RhsP1	Type IV	Specialised	VgrG	Cellular	Cell membrane	-	Hachani et al.7, Whitney et al.5, González-Magaña et al.8
	PA4163 (PAO1)	Tse8	Type II	Cargo	VgrG	Cellular	Protein synthesis	-	Nolan et al.9
	PA0093 (PAO1)	Tse6/Tne1	Type IV	Specialised	PAAR	Cellular	Metabolites	-	Whitney et al.5, Pissaridou and Allsopp et al.12
	PA14_01140 (PA14)	Tas1	Type IV	Specialised	PAAR	Cellular	Metabolites	-	Ahmad et al.10
	PALA37_02120 (PALA37)*	Tne3/Tse6a	Type IV	Specialised	PAAR	Cellular	NA	Metabolites	Robinson et al.11
	PA0099 (PAO1)	Tse7	Type IV	Specialised	PAAR	Cellular	NA	Nucleic acids	Hachani et al.7, Pissaridou and Allsopp et al.12
	PA0099 (PAK)	Tse7a	Type IV	Specialised	PAAR	Cellular	Nucleic acids	-	Hachani et al.7, Pissaridou and Allsopp et al.12
	PALA37_02114 (PALA37)*	Tsd1/Tse7b	Type IV	Specialised	PAAR	Cellular	NA	Nucleic acids	Robinson et al.11
H2-T6SS	PA1510 (PAO1)	TplE/Tle4	Type IV	Cargo	VgrG	Cellular	Cell membrane	-	Russell et al.13, Jiang et al.14
	PA1863 (PAO1)	ModA	Type I	Cargo	VgrG	Extracellular	/	/	Wang et al.15
	PA2066* (PAO1)	-	Type I	Cargo	Hcp	NA	NA	NA	Howard et al.16
	PA3290 (PAO1)	Tle1	Type IV	Cargo	VgrG	Cellular	NA	Cell membrane	Barret et al.17, Russell et al.13
	PA3907 (PAO1)	TseT	Type IV	Cargo	PAAR	Cellular	NA	Nucleic acids	Burkinshaw et al.18
	PA4922 (PAO1)	Azu	Type I	Cargo	VgrG	Extracellular	/	/	Han et al.19
	PA5089 (PAO1)	PldB/Tle5b	Type IV	Cargo	VgrG	Cellular	Cell membrane	-	Barret et al.17, Russell et al.13, Jiang et al.20, Wettstadt et al.21
	PA0260 (PAO1)	Tle3	Type IV	Cargo	VgrG	Cellular	Cell membrane	-	Russell et al.13, Berni et al.22, Wood et al.23
	PALA36_00282* (PALA36)	Tle4b	Type IV	Cargo	NA	Cellular	NA	Cell membrane	Robinson et al.11
	PA0262 (PAO1)	VgrG2b	Type IV	Specialised	VgrG	Cellular	Cell membrane	-	Sana et al.24, Berni et al.22, Wood et al.25
	PA0822 (PAO1)	TseV	Type IV	Cargo	PAAR	Cellular	NA	Nucleic acids	Wood et al.25, Wettstadt et al.21, Wang et al.26
	PA3487 (PAO1)	PldA/Tle5a	Type IV	Cargo	VgrG	Cellular	Cell membrane	-	Wilderman et al.27, Russell et al.13, Spencer et al.28, Jiang et al.20
	PA14_43100 (PA14)	RhsP2	Type IV	Specialised	PAAR	Cellular	Nucleic acids	-	Lesic et al.29, Hachani et al.7, Jones et al.30, Bullen et al.31
	PAKAF_03765 (PAK)	Tle2/TseL	Type IV	Cargo	NA	Cellular	NA	Cell membrane	Ren et al.32, Robinson et al.11
	PALA52_00191*	TspE1a	Type IV	Cargo	VgrG	Cellular	NA	Cell membrane	Robinson et al.11
	PA5265 (PAO1)	TspE1b	Type IV	Cargo	VgrG	Cellular	NA	Cell membrane	Barret et al.17, Wettstadt et al.21, Rudzite et al.33, Robinson et al.11
	PA14_69520* (PA14)	TspE1c	Type IV	Cargo	VgrG	Cellular	NA	Cell membrane	Robinson et al.11
H3-T6SS	PA0256* (PAO1)	-	Type I	Cargo	Hcp	NA	NA	NA	Howard et al.16
	PA2374 (PAO1)	TseF	Type III	Cargo	Hcp	Extracellular	/	/	Lin et al.34, Li et al.35
	PA14_33970 (PA14)	TepB/Tpe2	Type III	Cargo	VgrG	NA	NA	NA	Yang et al.36, Robinson et al.11
*, Effector has not yet been experimentally validated; /, does not apply as target is extracellular; -, does not apply as cellular target has been experimentally validated; NA, not known
References
1	Hood, R. D. et al. A Type VI Secretion System of Pseudomonas aeruginosa Targets a Toxin to Bacteria. Cell Host Microbe 7, 25–37 (2010).
2	Russell, A. B. et al. Type VI secretion delivers bacteriolytic effectors to target cells. Nature 475, 343–347 (2011).
3	Silverman, J. M. et al. Haemolysin Coregulated Protein Is an Exported Receptor and Chaperone of Type VI Secretion Substrates. Mol. Cell 51, 584–593 (2013).
4	Hachani, A. et al. Type VI secretion system in Pseudomonas aeruginosa: Secretion and multimerization of VgrG proteins. J. Biol. Chem. 286, 12317–12327 (2011).
5	Whitney, J. C. et al. Genetically distinct pathways guide effector export through the type VI secretion system. Mol. Microbiol. 92, 529–542 (2014).
6	LaCourse, K. D. et al. Conditional toxicity and synergy drive diversity among antibacterial effectors. Nat. Microbiol. 3, 440–446 (2018).
7	Hachani, A., Allsopp, L. P., Oduko, Y. & Filloux, A. The VgrG proteins are ‘à la carte’ delivery systems for bacterial type VI effectors. J. Biol. Chem. 289, 17872–17884 (2014).
8	González-Magaña, A. et al. The P. aeruginosa effector Tse5 forms membrane pores disrupting the membrane potential of intoxicated bacteria. Commun. Biol. 5, 1189 (2022).
9	Nolan, L. M. et al. Identification of Tse8 as a Type VI secretion system toxin from Pseudomonas aeruginosa that targets the bacterial transamidosome to inhibit protein synthesis in prey cells. Nat. Microbiol. 6, 1199–1210 (2021).
10	Ahmad, S. et al. An interbacterial toxin inhibits target cell growth by synthesizing (p)ppApp. Nature 575, 674–678 (2019).
11	Robinson, L. A., Collins, A. C. Z., Murphy, R. A., Davies, J. C. & Allsopp, L. P. Diversity and prevalence of type VI secretion system effectors in clinical Pseudomonas aeruginosa isolates. Front. Microbiol. 13, (2023).
12	Pissaridou, P. et al. The Pseudomonas aeruginosa T6SS-VgrG1b spike is topped by a PAAR protein eliciting DNA damage to bacterial competitors. Proc. Natl. Acad. Sci. U. S. A. 115, 12519–12524 (2018).
13	Russell, A. B. et al. Diverse type VI secretion phospholipases are functionally plastic antibacterial effectors. Nature 496, 508–512 (2013).
14	Jiang, F. et al. The Pseudomonas aeruginosa Type VI Secretion PGAP1-like Effector Induces Host Autophagy by Activating Endoplasmic Reticulum Stress. Cell Rep. 16, 1502–1509 (2016).
15	Wang, T. et al. Pseudomonas aeruginosa T6SS-mediated molybdate transport contributes to bacterial competition during anaerobiosis. Cell Rep. 35, 108957 (2021).
16	Howard, S. A. et al. The Breadth and Molecular Basis of Hcp-Driven Type VI Secretion System Effector Delivery. MBio (2021). doi:10.1128/mBio.00262-21
17	Barret, M., Egan, F., Fargier, E., Morrissey, J. P. & O’Gara, F. Genomic analysis of the type VI secretion systems in Pseudomonas spp.: Novel clusters and putative effectors uncovered. Microbiology 157, 1726–1739 (2011).
18	Burkinshaw, B. J. et al. A type VI secretion system effector delivery mechanism dependent on PAAR and a chaperone-co-chaperone complex. Nat. Microbiol. 3, 632–640 (2018).
19	Han, Y. et al. A Pseudomonas aeruginosa type VI secretion system regulated by CueR facilitates copper acquisition. PLoS Pathog. 15, e1008198 (2019).
20	Jiang, F., Waterfield, N. R., Yang, J., Yang, G. & Jin, Q. A Pseudomonas aeruginosa type VI secretion phospholipase D effector targets both prokaryotic and eukaryotic cells. Cell Host Microbe 15, 600–610 (2014).
21	Wettstadt, S., Wood, T. E., Fecht, S. & Filloux, A. Delivery of the Pseudomonas aeruginosa phospholipase effectors PldA and PldB in a VgrG- And H2-T6SS-dependent manner. Front. Microbiol. 10, 1–18 (2019).
22	Berni, B., Soscia, C., Djermoun, S., Ize, B. & Bleves, S. A type VI secretion system trans-kingdom effector is required for the delivery of a novel antibacterial toxin in Pseudomonas aeruginosa. Front. Microbiol. 10, (2019).
23	Wood, T. E. et al. The Pseudomonas aeruginosa T6SS Delivers a Periplasmic Toxin that Disrupts Bacterial Cell Morphology. Cell Rep. 29, 187-201.e7 (2019).
24	Sana, T. G. et al. Internalization of Pseudomonas aeruginosa strain PAO1 into epithelial cells is promoted by interaction of a T6SS effector with the microtubule network. MBio 6, 1–11 (2015).
25	Wood, T. E., Howard, S. A., Wettstadt, S. & Filloux, A. PAAR proteins act as the ‘sorting hat’ of the type VI vsecretion system. Microbiol. (United Kingdom) 165, 1208–1218 (2019).
26	Wang, S., Geng, Z., Zhang, H., She, Z. & Dong, Y. The Pseudomonas aeruginosa PAAR2 cluster encodes a putative VRR-NUC domain-containing effector. FEBS J. 288, 5755–5767 (2021).
27	Wilderman, P. J., Vasil, A. I., Johnson, Z. & Vasil, M. L. Genetic and biochemical analyses of a eukaryotic-like phospholipase D of Pseudomonas aeruginosa suggest horizontal acquisition and a role for persistence in a chronic pulmonary infection model. Mol. Microbiol. 39, 291–304 (2001).
28	Spencer, C. & Brown, H. A. Biochemical Characterization of a Pseudomonas aeruginosa Phospholipase D. Biochemistry 54, 1208–1218 (2015).
29	Lesic, B., Starkey, M., He, J., Hazan, R. & Rahme, L. G. Quorum sensing differentially regulates Pseudomonas aeruginosa type VI secretion locus I and homologous loci II and III, which are required for pathogenesis. Microbiology 155, 2845–2855 (2009).
30	Jones, C., Hachani, A., Manoli, E. & Filloux, A. An rhs gene linked to the second type VI secretion cluster is a feature of the Pseudomonas aeruginosa strain PA14. J. Bacteriol. 196, 800–810 (2014).
31	Bullen, N. P. et al. An ADP-ribosyltransferase toxin kills bacterial cells by modifying structured non-coding RNAs. Mol. Cell 82, 3484-3498.e11 (2022).
32	Ren, A. et al. Acquisition of T6SS Effector TseL Contributes to the Emerging of Novel Epidemic Strains of Pseudomonas aeruginosa. Microbiol. Spectr. 11, (2023).
33	Rudzite, M., Endres, R. G. & Filloux, A. Effectiveness of Pseudomonas aeruginosa type VI secretion system relies on toxin potency and type IV pili-dependent interaction. bioRxiv (2022).
34	Lin, J. et al. A Pseudomonas T6SS effector recruits PQS-containing outer membrane vesicles for iron acquisition. Nat. Commun. 8, 1–12 (2017).
35	Li, Y., Chen, L., Zhang, P., Bhagirath, A. Y. & Duan, K. ClpV3 of the H3-Type VI Secretion System (H3-T6SS) Affects Multiple Virulence Factors in Pseudomonas aeruginosa. Front. Microbiol. 11, 1096 (2020).
36	Yang, Y. et al. H3-T6SS of Pseudomonas aeruginosa PA14 contributes to environmental adaptation via secretion of a biofilm-promoting effector. Stress Biol. 2, 55 (2022).
37	Whitney, J. C. et al. An interbacterial NAD(P)+ glycohydrolase toxin requires elongation factor Tu for delivery to target cells. Cell. 163 (3), 607-19 (2015).
