# Supplementary material for: Distribution of the four type VI secretion systems in Pseudomonas aeruginosa and classification of their core and accessory effectors
Source: Nat Commun. 2025 Jan 21;16:888. doi: 10.1038/s41467-024-54649-5 (PMC11751169; doi:10.1038/s41467-024-54649-5)
Supplement: Supplementary file 4 — Supplementary Dataset 2 [file 41467_2024_54649_MOESM4_ESM.xlsx]

## Sheet: Sheet1
Supplementary Data 2. P. aeruginosa strains used in this study.
Strain name	Strain ID	Accession code	Phylogroup	GC (%)	N50	L90	# contigs	Assembly level	BUSCO scores	Sequence type (MLST)	Strain source: Continent	Strain source: Host	Strain source: Human, animal or environmental strain	Strain source: Host condition	Strain source: CF or non-CF
2.1	T_0073	GCF_004370195.1	A	66.34	426792	15	38	Non complete	C:98.9%[S:98.6%,D:0.3%],F:0.9%,M:0.2%,n:782	no matching profile found	North America	Homo sapiens	Human	Cystic fibrosis	CF
3	T_0074	GCF_004370205.1	A	66.44	401518	16	33	Non complete	C:99.8%[S:99.5%,D:0.3%],F:0.1%,M:0.1%,n:782	274	North America	Homo sapiens	Human	Cystic fibrosis	CF
4	T_0075	GCF_004370985.1	A	66.47	725696	12	24	Non complete	C:99.4%[S:99.1%,D:0.3%],F:0.5%,M:0.1%,n:782	2498	North America	Homo sapiens	Human	Cystic fibrosis	CF
5	T_0076	GCF_004370145.1	A	66.26	656458	15	38	Non complete	C:99.8%[S:99.4%,D:0.4%],F:0.1%,M:0.1%,n:782	17	North America	Homo sapiens	Human	Cystic fibrosis	CF
7	T_0077	GCF_004370965.1	A	66.21	594149	17	37	Non complete	C:99.8%[S:99.5%,D:0.3%],F:0.1%,M:0.1%,n:782	17	North America	Homo sapiens	Human	Cystic fibrosis	CF
8	T_0078	GCF_004370095.1	C2	66.44	225736	23	52	Non complete	C:99.9%[S:99.6%,D:0.3%],F:0.1%,M:0.0%,n:782	no matching profile found	North America	Homo sapiens	Human	Cystic fibrosis	CF
9	T_0079	GCF_004370895.1	A	65.93	352566	25	61	Non complete	C:99.9%[S:99.6%,D:0.3%],F:0.1%,M:0.0%,n:782	155	North America	Homo sapiens	Human	Cystic fibrosis	CF
10	T_0080	GCF_004370105.1	A	66.43	410465	17	37	Non complete	C:99.4%[S:99.1%,D:0.3%],F:0.4%,M:0.2%,n:782	2834	North America	Homo sapiens	Human	Cystic fibrosis	CF
11	T_0081	GCF_004370925.1	A	66.35	663543	11	27	Non complete	C:99.5%[S:99.2%,D:0.3%],F:0.5%,M:0.0%,n:782	919	North America	Homo sapiens	Human	Cystic fibrosis	CF
13	T_0082	GCF_004370075.1	B	66.05	342403	22	63	Non complete	C:99.8%[S:99.2%,D:0.6%],F:0.1%,M:0.1%,n:782	253	North America	Homo sapiens	Human	Cystic fibrosis	CF
14.1	T_0083	GCF_004370045.1	A	66.39	491877	14	35	Non complete	C:99.8%[S:99.5%,D:0.3%],F:0.3%,M:0.1%,n:782	2746	North America	Homo sapiens	Human	Cystic fibrosis	CF
15	T_0084	GCF_004370015.1	A	65.77	418095	19	50	Non complete	C:99.4%[S:99.1%,D:0.3%],F:0.3%,M:0.3%,n:782	709	North America	Homo sapiens	Human	Cystic fibrosis	CF
16	T_0085	GCF_004370025.1	A	66.37	506093	10	30	Non complete	C:99.5%[S:99.2%,D:0.3%],F:0.5%,M:0.0%,n:782	no matching profile found	North America	Homo sapiens	Human	Cystic fibrosis	CF
17	T_0086	GCF_004369995.1	A	65.96	506834	15	38	Non complete	C:99.9%[S:99.6%,D:0.3%],F:0.1%,M:0.0%,n:782	179	North America	Homo sapiens	Human	Cystic fibrosis	CF
17	T_0087	GCF_900144035.1	A	66.53	247845	26	57	Non complete	C:99.7%[S:99.4%,D:0.3%],F:0.4%,M:0.1%,n:782	2604	Europe	Homo sapiens	Human	Cystic fibrosis	CF
18	T_0088	GCF_004369975.1	A	66.47	395949	21	43	Non complete	C:99.7%[S:99.4%,D:0.3%],F:0.4%,M:0.1%,n:782	no matching profile found	North America	Homo sapiens	Human	Cystic fibrosis	CF
19	T_0089	GCF_004370865.1	A	66.21	437291	18	43	Non complete	C:99.5%[S:99.2%,D:0.3%],F:0.4%,M:0.1%,n:782	683	North America	Homo sapiens	Human	Cystic fibrosis	CF
20	T_0090	GCF_004369945.1	A	66.45	467264	14	30	Non complete	C:99.8%[S:99.5%,D:0.3%],F:0.1%,M:0.1%,n:782	480	North America	Homo sapiens	Human	Cystic fibrosis	CF
21	T_0091	GCF_004369935.1	A	66.42	772606	10	26	Non complete	C:99.8%[S:99.5%,D:0.3%],F:0.3%,M:0.1%,n:782	no matching profile found	North America	Homo sapiens	Human	Cystic fibrosis	CF
22.1	T_0092	GCF_004369915.1	A	66.42	214833	31	63	Non complete	C:99.8%[S:99.5%,D:0.3%],F:0.3%,M:0.1%,n:782	2238	North America	Homo sapiens	Human	Cystic fibrosis	CF
22.2	T_0093	GCF_004369865.1	A	66.33	171933	39	79	Non complete	C:99.8%[S:99.5%,D:0.3%],F:0.1%,M:0.1%,n:782	2238	North America	Homo sapiens	Human	Cystic fibrosis	CF
27	T_0094	GCF_900143925.1	A	66.41	173090	40	83	Non complete	C:99.9%[S:99.5%,D:0.4%],F:0.1%,M:0.0%,n:782	291	Europe	Homo sapiens	Human	Cystic fibrosis	CF
31	T_0095	GCF_900144085.1	A	66.36	255893	31	74	Non complete	C:99.9%[S:99.6%,D:0.3%],F:0.1%,M:0.0%,n:782	2238	Europe	Homo sapiens	Human	Cystic fibrosis	CF
60.1	T_0096	GCF_900148005.1	A	66.38	168863	37	78	Non complete	C:99.7%[S:99.4%,D:0.3%],F:0.1%,M:0.2%,n:782	1068	Europe	Homo sapiens	Human	Does not apply	CF
62	T_0097	GCF_000482025.1	A	66.32	3715191	3	5	Non complete	C:99.9%[S:99.6%,D:0.3%],F:0.1%,M:0.0%,n:782	2569	North America	Soil	Environmental	Does not apply	Does not apply
88	T_0098	GCF_900144315.1	B	66.37	213710	29	80	Non complete	C:99.9%[S:99.6%,D:0.3%],F:0.1%,M:0.0%,n:782	1822	Europe	Homo sapiens	Human	Cystic fibrosis	CF
94	T_0099	GCF_900144375.1	A	66.58	162303	40	94	Non complete	C:99.7%[S:99.4%,D:0.3%],F:0.4%,M:0.1%,n:782	217	Europe	Homo sapiens	Human	Cystic fibrosis	CF
97	T_0100	GCF_002411865.3	A	65.89	6925889	1	1	Complete	C:99.8%[S:99.5%,D:0.3%],F:0.3%,M:0.1%,n:782	234	Africa	Homo sapiens	Human	Urinary tract infection	non-CF
99	T_0101	GCF_902632995.1	B	66.43	268426	26	71	Non complete	C:99.9%[S:99.6%,D:0.3%],F:0.1%,M:0.0%,n:782	1121	Asia	Homo sapiens	Human	Unkown	Not possible
114	T_0102	GCF_900144555.1	A	66.4	219040	35	85	Non complete	C:99.7%[S:99.4%,D:0.3%],F:0.1%,M:0.2%,n:782	443	Europe	Homo sapiens	Human	Cystic fibrosis	CF
140	T_0103	GCF_004350205.1	A	66.36	142255	49	95	Non complete	C:99.4%[S:99.1%,D:0.3%],F:0.5%,M:0.1%,n:782	2048	Europe	Homo sapiens	Human	Infection	Not possible
150	T_0104	GCF_004350095.1	B	65.85	163674	41	93	Non complete	C:99.4%[S:99.1%,D:0.3%],F:0.6%,M:0.0%,n:782	235	Europe	Homo sapiens	Human	Infection	Not possible
154	T_0105	GCF_004350025.1	A	65.96	160022	45	98	Non complete	C:99.8%[S:99.5%,D:0.3%],F:0.3%,M:0.1%,n:782	155	Europe	Homo sapiens	Human	Infection	Not possible
157	T_0106	GCF_004349995.1	A	66	190493	38	71	Non complete	C:99.7%[S:99.4%,D:0.3%],F:0.4%,M:0.1%,n:782	395	Europe	Homo sapiens	Human	Infection	Not possible
162	T_0107	GCF_004349915.1	B	66.09	162816	45	98	Non complete	C:99.4%[S:99.1%,D:0.3%],F:0.6%,M:0.0%,n:782	235	Europe	Homo sapiens	Human	Infection	Not possible
163	T_0108	GCF_004350435.1	A	66.53	156580	41	77	Non complete	C:99.7%[S:99.4%,D:0.3%],F:0.4%,M:0.1%,n:782	2615	Europe	Homo sapiens	Human	Infection	Not possible
169	T_0109	GCF_004350405.1	A	66.48	163639	36	65	Non complete	C:99.4%[S:99.1%,D:0.3%],F:0.5%,M:0.1%,n:782	2241	Europe	Homo sapiens	Human	Infection	Not possible
173	T_0110	GCF_002312055.1	A	66.15	234699	28	52	Non complete	C:99.8%[S:99.5%,D:0.3%],F:0.3%,M:0.1%,n:782	633	North America	Homo sapiens	Human	Unkown	Not possible
174	T_0111	GCF_004349825.1	A	66.19	122070	52	93	Non complete	C:99.7%[S:99.4%,D:0.3%],F:0.3%,M:0.0%,n:782	514	Europe	Homo sapiens	Human	Unkown	Not possible
176	T_0112	GCF_900145185.1	A	66.33	157792	42	92	Non complete	C:99.8%[S:99.5%,D:0.3%],F:0.3%,M:0.1%,n:782	2661	Europe	Homo sapiens	Human	Cystic fibrosis	CF
181	T_0113	GCF_900145225.1	A	66.36	159646	43	87	Non complete	C:99.9%[S:99.6%,D:0.3%],F:0.1%,M:0.0%,n:782	379	Europe	Homo sapiens	Human	Cystic fibrosis	CF
191	T_0114	GCF_900145335.1	B	66.24	144180	42	94	Non complete	C:99.8%[S:99.5%,D:0.3%],F:0.3%,M:0.1%,n:782	207	Europe	Homo sapiens	Human	Cystic fibrosis	CF
193	T_0115	GCF_900145355.1	A	66.42	210832	35	91	Non complete	C:99.7%[S:99.4%,D:0.3%],F:0.4%,M:0.1%,n:782	381	Europe	Homo sapiens	Human	Cystic fibrosis	CF
199	T_0116	GCF_016836685.1	A	66.03	6755572	1	6	Non complete	C:99.8%[S:99.5%,D:0.3%],F:0.1%,M:0.1%,n:782	654	Asia	Homo sapiens	Human	Ureteropelvic junction obstruction	non-CF
207	T_0117	GCF_902633025.1	A	66.51	425981	17	38	Non complete	C:99.8%[S:99.5%,D:0.3%],F:0.3%,M:0.1%,n:782	3309	Asia	Homo sapiens	Human	Diseased	non-CF
215	T_0118	GCF_900145575.1	A	66.58	268717	24	59	Non complete	C:99.8%[S:99.5%,D:0.3%],F:0.3%,M:0.1%,n:782	676	Europe	Homo sapiens	Human	Cystic fibrosis	CF
217	T_0119	GCF_016836605.1	A	66.06	6892595	1	9	Non complete	C:99.8%[S:99.5%,D:0.3%],F:0.1%,M:0.1%,n:782	654	Asia	Homo sapiens	Human	Bilateral renal calculus	non-CF
218	T_0120	GCF_900145605.1	A	66.4	241914	27	66	Non complete	C:99.9%[S:99.6%,D:0.3%],F:0.1%,M:0.0%,n:782	2670	Europe	Homo sapiens	Human	Cystic fibrosis	CF
223	T_0121	GCF_902633075.1	A	66.37	516959	12	30	Non complete	C:99.9%[S:99.6%,D:0.3%],F:0.1%,M:0.0%,n:782	274	Asia	Homo sapiens	Human	Diseased	non-CF
227	T_0122	GCF_016836585.1	B	66.09	6675959	1	10	Non complete	C:99.8%[S:99.5%,D:0.3%],F:0.3%,M:0.1%,n:782	235	Asia	Homo sapiens	Human	Rheumatic heart disease	non-CF
234	T_0123	GCF_902633005.1	A	66.41	602168	17	39	Non complete	C:99.9%[S:99.6%,D:0.3%],F:0.1%,M:0.0%,n:782	274	Asia	Homo sapiens	Human	Unkown	Not possible
236	T_0124	GCF_016836565.1	B	65.91	6903027	1	19	Non complete	C:99.9%[S:99.6%,D:0.3%],F:0.1%,M:0.0%,n:782	1203	Asia	Homo sapiens	Human	Congenital acyanotic heart disease	non-CF
237	T_0125	GCF_016836545.1	B	65.93	6935360	1	13	Non complete	C:99.9%[S:99.6%,D:0.3%],F:0.1%,M:0.0%,n:782	1203	Asia	Homo sapiens	Human	Congenital acyanotic heart disease	non-CF
239	T_0126	GCF_900145735.1	A	66.4	322378	23	62	Non complete	C:99.8%[S:99.5%,D:0.3%],F:0.3%,M:0.1%,n:782	132	Europe	Homo sapiens	Human	Cystic fibrosis	CF
241	T_0127	GCF_016836525.1	A	66.34	6394864	1	4	Non complete	C:99.9%[S:99.6%,D:0.3%],F:0.1%,M:0.0%,n:782	639	Asia	Homo sapiens	Human	Congenital acyanotic heart disease	non-CF
255	T_0128	GCF_016836465.1	A	66.06	6866846	1	9	Non complete	C:99.8%[S:99.5%,D:0.3%],F:0.1%,M:0.1%,n:782	654	Asia	Homo sapiens	Human	Vesicoureteral refluUnkown	non-CF
265	T_0129	GCF_002312545.1	A	66.12	361290	19	37	Non complete	C:99.9%[S:99.6%,D:0.3%],F:0.1%,M:0.0%,n:782	179	North America	Homo sapiens	Human	Unkown	Not possible
268	T_0130	GCF_003641125.1	B	65.91	7030474	1	1	Complete	C:99.9%[S:99.5%,D:0.4%],F:0.1%,M:0.0%,n:782	235	North America	Homo sapiens	Human	Unkown	Not possible
278	T_0131	GCF_900146085.1	A	66.02	153737	44	93	Non complete	C:99.8%[S:99.5%,D:0.3%],F:0.3%,M:0.1%,n:782	395	Europe	Homo sapiens	Human	Cystic fibrosis	CF
279	T_0132	GCF_002312385.1	A	66.27	761706	11	33	Non complete	C:99.8%[S:99.5%,D:0.3%],F:0.3%,M:0.1%,n:782	17	North America	Homo sapiens	Human	Unkown	Not possible
281	T_0133	GCF_900146115.1	A	66.04	205744	33	95	Non complete	C:99.8%[S:99.5%,D:0.3%],F:0.3%,M:0.1%,n:782	395	Europe	Homo sapiens	Human	Cystic fibrosis	CF
293	T_0134	GCF_900146235.1	A	66.47	186371	34	83	Non complete	C:99.8%[S:99.5%,D:0.3%],F:0.3%,M:0.1%,n:782	1031	Europe	Homo sapiens	Human	Cystic fibrosis	CF
297	T_0135	GCF_002312755.1	A	66	377947	23	62	Non complete	C:99.9%[S:99.6%,D:0.3%],F:0.1%,M:0.0%,n:782	853	North America	Homo sapiens	Human	Unkown	Not possible
304	T_0136	GCF_900146345.1	A	66.27	173365	38	82	Non complete	C:99.8%[S:99.5%,D:0.3%],F:0.3%,M:0.1%,n:782	17	Europe	Homo sapiens	Human	Cystic fibrosis	CF
314	T_0137	GCF_900146435.1	B	66.08	266332	25	71	Non complete	C:99.9%[S:99.6%,D:0.3%],F:0.1%,M:0.0%,n:782	560	Europe	Homo sapiens	Human	Cystic fibrosis	CF
325	T_0138	GCF_900146545.1	A	66.05	337630	27	73	Non complete	C:99.9%[S:99.6%,D:0.3%],F:0.1%,M:0.0%,n:782	395	Europe	Homo sapiens	Human	Cystic fibrosis	CF
332	T_0139	GCF_900146595.1	A	66.39	260774	28	65	Non complete	C:99.9%[S:99.6%,D:0.3%],F:0.1%,M:0.0%,n:782	2677	Europe	Homo sapiens	Human	Cystic fibrosis	CF
334	T_0140	GCF_900146625.1	A	66.45	203507	34	83	Non complete	C:99.9%[S:98.5%,D:1.4%],F:0.1%,M:0.0%,n:782	2677	Europe	Homo sapiens	Human	Cystic fibrosis	CF
340	T_0141	GCF_900146685.1	A	66.48	305828	22	59	Non complete	C:99.9%[S:99.6%,D:0.3%],F:0.1%,M:0.0%,n:782	no matching profile found	Europe	Homo sapiens	Human	Cystic fibrosis	CF
345	T_0142	GCF_900146735.1	B	66.1	255025	28	82	Non complete	C:99.9%[S:99.4%,D:0.5%],F:0.1%,M:0.0%,n:782	253	Europe	Homo sapiens	Human	Cystic fibrosis	CF
347	T_0143	GCF_900146755.1	B	66.05	259508	23	76	Non complete	C:99.9%[S:99.4%,D:0.5%],F:0.1%,M:0.0%,n:782	253	Europe	Homo sapiens	Human	Cystic fibrosis	CF
349	T_0144	GCF_900146775.1	A	66.48	394977	22	58	Non complete	C:99.7%[S:99.4%,D:0.3%],F:0.4%,M:0.1%,n:782	1743	Europe	Homo sapiens	Human	Cystic fibrosis	CF
349	T_0145	GCF_902633055.1	A	65.97	342677	22	54	Non complete	C:99.7%[S:99.4%,D:0.3%],F:0.3%,M:0.0%,n:782	179	Asia	Homo sapiens	Human	Unkown	Not possible
354	T_0146	GCF_002312535.1	A	66.42	383403	20	43	Non complete	C:99.9%[S:99.6%,D:0.3%],F:0.1%,M:0.0%,n:782	274	North America	Homo sapiens	Human	Cystic fibrosis	CF
354	T_0147	GCF_900146815.1	A	66.49	281756	20	63	Non complete	C:99.7%[S:99.4%,D:0.3%],F:0.4%,M:0.1%,n:782	274	Europe	Homo sapiens	Human	Unkown	Not possible
355	T_0148	GCF_900146825.1	A	66.5	372218	22	69	Non complete	C:99.9%[S:99.6%,D:0.3%],F:0.1%,M:0.0%,n:782	2684	Europe	Homo sapiens	Human	Cystic fibrosis	CF
358	T_0149	GCF_002312375.1	A	66.19	555984	19	46	Non complete	C:99.9%[S:99.6%,D:0.3%],F:0.1%,M:0.0%,n:782	17	North America	Homo sapiens	Human	Cystic fibrosis	CF
358	T_0150	GCF_900146855.1	A	66.44	401992	17	56	Non complete	C:99.5%[S:99.2%,D:0.3%],F:0.4%,M:0.1%,n:782	2584	Europe	Homo sapiens	Human	Unkown	Not possible
359	T_0151	GCF_002312455.1	A	66.38	497254	14	35	Non complete	C:99.8%[S:99.5%,D:0.3%],F:0.3%,M:0.1%,n:782	683	North America	Homo sapiens	Human	Unkown	Not possible
361	T_0152	GCF_900146885.1	A	66.51	477913	14	49	Non complete	C:99.5%[S:99.2%,D:0.3%],F:0.3%,M:0.2%,n:782	2584	Europe	Homo sapiens	Human	Cystic fibrosis	CF
362	T_0153	GCF_900146895.1	A	66.53	477616	14	50	Non complete	C:99.7%[S:99.4%,D:0.3%],F:0.3%,M:0.0%,n:782	2584	Europe	Homo sapiens	Human	Cystic fibrosis	CF
372	T_0154	GCF_900146995.1	B	66.19	189227	39	86	Non complete	C:99.7%[S:99.4%,D:0.3%],F:0.4%,M:0.1%,n:782	313	Europe	Homo sapiens	Human	Cystic fibrosis	CF
373	T_0155	GCF_900147005.1	B	66.13	192046	32	68	Non complete	C:99.7%[S:99.4%,D:0.3%],F:0.3%,M:0.0%,n:782	313	Europe	Homo sapiens	Human	Cystic fibrosis	CF
382	T_0156	GCF_900147085.1	A	65.94	243756	31	86	Non complete	C:99.9%[S:99.6%,D:0.3%],F:0.1%,M:0.0%,n:782	27	Europe	Homo sapiens	Human	Cystic fibrosis	CF
383	T_0157	GCF_900147095.1	A	65.95	259226	35	89	Non complete	C:99.9%[S:99.6%,D:0.3%],F:0.1%,M:0.0%,n:782	27	Europe	Homo sapiens	Human	Cystic fibrosis	CF
385	T_0158	GCF_900147115.1	A	65.97	391680	32	79	Non complete	C:99.9%[S:99.6%,D:0.3%],F:0.1%,M:0.0%,n:782	27	Europe	Homo sapiens	Human	Cystic fibrosis	CF
387	T_0159	GCF_900147135.1	B	66.55	227074	28	61	Non complete	C:99.8%[S:99.5%,D:0.3%],F:0.3%,M:0.1%,n:782	no matching profile found	Europe	Homo sapiens	Human	Cystic fibrosis	CF
388	T_0160	GCF_900147165.1	A	66.45	192407	39	96	Non complete	C:99.8%[S:99.5%,D:0.3%],F:0.3%,M:0.1%,n:782	1616	Europe	Homo sapiens	Human	Cystic fibrosis	CF
392	T_0161	GCF_002312405.1	A	66	279760	24	73	Non complete	C:99.8%[S:99.5%,D:0.3%],F:0.3%,M:0.1%,n:782	179	North America	Homo sapiens	Human	Unkown	Not possible
403	T_0162	GCF_002312695.1	A	66.48	769002	9	25	Non complete	C:99.9%[S:99.6%,D:0.3%],F:0.1%,M:0.0%,n:782	217	North America	Homo sapiens	Human	Unkown	Not possible
462	T_0163	GCF_002312065.1	A	66.31	548624	11	28	Non complete	C:99.7%[S:99.4%,D:0.3%],F:0.4%,M:0.1%,n:782	17	North America	Homo sapiens	Human	Unkown	Not possible
506	T_0164	GCF_002312615.1	A	66.19	283528	21	70	Non complete	C:99.9%[S:99.5%,D:0.4%],F:0.1%,M:0.0%,n:782	884	North America	Homo sapiens	Human	Unkown	Not possible
712	T_0165	GCF_002312095.1	A	66.24	548854	14	34	Non complete	C:99.9%[S:99.6%,D:0.3%],F:0.1%,M:0.0%,n:782	17	North America	Homo sapiens	Human	Unkown	Not possible
717	T_0166	GCF_002194005.1	A	66.32	248562	30	70	Non complete	C:99.8%[S:99.5%,D:0.3%],F:0.1%,M:0.1%,n:782	no matching profile found	North America	Type or control strain	Does not apply	Does not apply	Does not apply
829	T_0167	GCF_002193835.1	A	66	192905	41	99	Non complete	C:99.8%[S:99.5%,D:0.3%],F:0.3%,M:0.1%,n:782	277	North America	Type or control strain	Does not apply	Does not apply	Does not apply
836	T_0168	GCF_002194135.1	B	66.02	194521	31	80	Non complete	C:99.6%[S:99.2%,D:0.4%],F:0.3%,M:0.1%,n:782	253	North America	Type or control strain	Does not apply	Does not apply	Does not apply
838	T_0169	GCF_002194025.1	A	66.28	173640	37	90	Non complete	C:99.8%[S:99.5%,D:0.3%],F:0.3%,M:0.1%,n:782	175	North America	Type or control strain	Does not apply	Does not apply	Does not apply
856	T_0170	GCF_003840205.1	C2	66.42	350526	19	43	Non complete	C:99.9%[S:99.6%,D:0.3%],F:0.1%,M:0.0%,n:782	3244	Europe	Equus	Animal	Does not apply	Does not apply
903	T_0171	GCF_003840215.1	B	66.38	552603	14	32	Non complete	C:99.9%[S:99.6%,D:0.3%],F:0.1%,M:0.0%,n:782	2644	Europe	Equus	Animal	Does not apply	Does not apply
903	T_0172	GCF_002914495.1	A	66.38	319793	21	44	Non complete	C:99.9%[S:99.6%,D:0.3%],F:0.1%,M:0.0%,n:782	no matching profile found	Europe	Veterinary	Animal	Does not apply	Does not apply
982	T_0173	GCF_003840165.1	A	66.41	432740	18	40	Non complete	C:99.9%[S:99.6%,D:0.3%],F:0.1%,M:0.0%,n:782	no matching profile found	Europe	Canis Lupus	Animal	Does not apply	Does not apply
994	T_0174	GCF_003840145.1	A	66.35	526958	13	33	Non complete	C:99.9%[S:99.6%,D:0.3%],F:0.1%,M:0.0%,n:782	no matching profile found	Europe	Canis Lupus	Animal	Does not apply	Does not apply
1098	T_0175	GCF_003840225.1	B	65.9	265784	26	63	Non complete	C:99.9%[S:99.6%,D:0.3%],F:0.1%,M:0.0%,n:782	313	Europe	Canis Lupus	Animal	Does not apply	Does not apply
1510	T_0176	GCF_003863825.1	A	66.51	236782	29	67	Non complete	C:99.8%[S:99.5%,D:0.3%],F:0.3%,M:0.1%,n:782	584	Europe	Homo sapiens	Human	Cystic fibrosis	CF
1590	T_0177	GCF_003863645.1	A	66.21	193228	34	86	Non complete	C:99.5%[S:99.2%,D:0.3%],F:0.5%,M:0.0%,n:782	699	Europe	Homo sapiens	Human	Cystic fibrosis	CF
1600	T_0178	GCF_003863635.1	A	66.45	414069	19	57	Non complete	C:99.9%[S:99.6%,D:0.3%],F:0.1%,M:0.0%,n:782	132	Europe	Homo sapiens	Human	Cystic fibrosis	CF
1622	T_0179	GCF_003863575.1	A	66.52	261203	21	46	Non complete	C:99.5%[S:99.2%,D:0.3%],F:0.4%,M:0.1%,n:782	no matching profile found	Europe	Homo sapiens	Human	Cystic fibrosis	CF
1631	T_0180	GCF_003863775.1	A	66.45	200563	32	75	Non complete	C:99.4%[S:99.1%,D:0.3%],F:0.5%,M:0.1%,n:782	no matching profile found	Europe	Homo sapiens	Human	Cystic fibrosis	CF
1638	T_0181	GCF_003863555.1	A	66.56	264708	25	56	Non complete	C:99.8%[S:99.5%,D:0.3%],F:0.3%,M:0.1%,n:782	379	Europe	Homo sapiens	Human	Cystic fibrosis	CF
1650	T_0182	GCF_003863745.1	A	66.57	181679	40	88	Non complete	C:99.3%[S:99.0%,D:0.3%],F:0.8%,M:0.1%,n:782	no matching profile found	Europe	Homo sapiens	Human	Cystic fibrosis	CF
1653	T_0183	GCF_003863515.1	A	66.48	160264	39	86	Non complete	C:99.9%[S:99.6%,D:0.3%],F:0.1%,M:0.0%,n:782	845	Europe	Homo sapiens	Human	Cystic fibrosis	CF
1658	T_0184	GCF_003863495.1	A	66.39	245357	29	77	Non complete	C:99.8%[S:99.4%,D:0.4%],F:0.1%,M:0.1%,n:782	146	Europe	Homo sapiens	Human	Cystic fibrosis	CF
1689	T_0185	GCF_003863445.1	A	66.47	178281	35	88	Non complete	C:99.0%[S:98.7%,D:0.3%],F:0.4%,M:0.6%,n:782	no matching profile found	Europe	Homo sapiens	Human	Cystic fibrosis	CF
2192	T_0186	GCF_000152545.1	A	66.18	6905121	1	1	Non complete	C:90.0%[S:89.5%,D:0.5%],F:3.5%,M:6.5%,n:782	no matching profile found	North America	Homo sapiens	Human	Cystic fibrosis	CF
2321	T_0187	GCF_002193745.1	A	66.57	263645	29	70	Non complete	C:99.9%[S:99.6%,D:0.3%],F:0.1%,M:0.0%,n:782	no matching profile found	North America	Homo sapiens	Human	Wound infection	non-CF
2325	T_0188	GCF_002193685.1	A	66.03	221107	37	92	Non complete	C:99.9%[S:99.5%,D:0.4%],F:0.1%,M:0.0%,n:782	245	North America	Homo sapiens	Human	Wound infection	non-CF
2328	T_0189	GCF_002193665.1	A	66.13	176058	42	94	Non complete	C:99.7%[S:99.4%,D:0.3%],F:0.4%,M:0.1%,n:782	447	North America	Homo sapiens	Human	Wound infection	non-CF
2330	T_0190	GCF_002193675.1	A	66.02	245121	32	81	Non complete	C:99.9%[S:99.5%,D:0.4%],F:0.1%,M:0.0%,n:782	179	North America	Homo sapiens	Human	Ocular infection	non-CF
2357	T_0191	GCF_002193975.1	B	66.2	182207	38	93	Non complete	C:99.7%[S:99.4%,D:0.3%],F:0.4%,M:0.1%,n:782	235	North America	Homo sapiens	Human	Unkown	Not possible
2755	T_0192	GCF_013115565.1	A	66.42	215122	27	62	Non complete	C:97.5%[S:97.1%,D:0.4%],F:1.8%,M:0.7%,n:782	146	Europe	Homo sapiens	Human	Unkown	Not possible
3141	T_0193	GCF_003976075.1	A	66.04	480584	17	52	Non complete	C:99.7%[S:99.1%,D:0.6%],F:0.3%,M:0.0%,n:782	244	Asia	Homo sapiens	Human	Unkown	Not possible
3573	T_0194	GCF_000629325.1	A	66.48	295035	30	74	Non complete	C:99.9%[S:99.6%,D:0.3%],F:0.1%,M:0.0%,n:782	9	x	Homo sapiens	Human	Unkown	Not possible
3575	T_0195	GCF_000629285.1	A	66.05	200958	34	76	Non complete	C:99.7%[S:99.4%,D:0.3%],F:0.4%,M:0.1%,n:782	347	x	Homo sapiens	Human	Unkown	Not possible
3576	T_0196	GCF_000629265.1	A	66.21	188387	40	87	Non complete	C:99.9%[S:99.6%,D:0.3%],F:0.1%,M:0.0%,n:782	390	x	Homo sapiens	Human	Unkown	Not possible
3577	T_0197	GCF_000629245.1	A	66.43	212112	33	57	Non complete	C:99.8%[S:99.5%,D:0.3%],F:0.3%,M:0.1%,n:782	796	x	Homo sapiens	Human	Unkown	Not possible
3580	T_0198	GCF_000629185.1	A	65.98	269431	28	72	Non complete	C:99.9%[S:99.6%,D:0.3%],F:0.1%,M:0.0%,n:782	395	x	Homo sapiens	Human	Unkown	Not possible
3581	T_0199	GCF_000629165.1	A	65.98	279586	34	77	Non complete	C:99.9%[S:99.6%,D:0.3%],F:0.1%,M:0.0%,n:782	395	x	Homo sapiens	Human	Unkown	Not possible
3736	T_0200	GCF_013115465.1	A	66.46	278746	32	85	Non complete	C:98.5%[S:98.2%,D:0.3%],F:1.2%,M:0.3%,n:782	no matching profile found	Europe	Homo sapiens	Human	Unkown	Not possible
3856	T_0201	GCF_013115025.1	A	66.42	229943	25	64	Non complete	C:97.8%[S:97.4%,D:0.4%],F:1.7%,M:0.5%,n:782	146	Europe	Homo sapiens	Human	Unkown	Not possible
3942	T_0202	GCF_013115435.1	A	66.49	319270	26	69	Non complete	C:97.1%[S:96.8%,D:0.3%],F:1.7%,M:1.2%,n:782	882	Europe	Homo sapiens	Human	Unkown	Not possible
4068	T_0203	GCF_009725015.1	C1	65.72	5723207	2	5	Non complete	C:99.9%[S:99.4%,D:0.5%],F:0.1%,M:0.0%,n:782	no matching profile found	Asia	Homo sapiens	Human	Unkown	Not possible
5579	T_0204	GCF_013115285.1	A	66.42	209606	30	75	Non complete	C:97.5%[S:97.2%,D:0.3%],F:1.9%,M:0.6%,n:782	no matching profile found	Europe	Homo sapiens	Human	Unkown	Not possible
5985	T_0205	GCF_004371915.1	A	66.17	533200	15	42	Non complete	C:99.7%[S:99.4%,D:0.3%],F:0.3%,M:0.0%,n:782	17	North America	Homo sapiens	Human	Cystic fibrosis	CF
5987	T_0206	GCF_004371905.1	A	66.44	510827	16	31	Non complete	C:99.7%[S:99.4%,D:0.3%],F:0.3%,M:0.0%,n:782	no matching profile found	North America	Homo sapiens	Human	Cystic fibrosis	CF
5988.2	T_0207	GCF_004371845.1	A	66.33	394429	16	40	Non complete	C:99.9%[S:99.6%,D:0.3%],F:0.1%,M:0.0%,n:782	1684	North America	Homo sapiens	Human	Cystic fibrosis	CF
5988.3	T_0208	GCF_004372125.1	A	66.36	512864	15	43	Non complete	C:99.8%[S:99.5%,D:0.3%],F:0.3%,M:0.1%,n:782	1684	North America	Homo sapiens	Human	Cystic fibrosis	CF
5989	T_0209	GCF_004371865.1	A	66.27	392705	17	40	Non complete	C:99.7%[S:99.4%,D:0.3%],F:0.4%,M:0.1%,n:782	no matching profile found	North America	Homo sapiens	Human	Cystic fibrosis	CF
5990.1	T_0210	GCF_004372135.1	A	66.57	699292	15	37	Non complete	C:99.5%[S:99.2%,D:0.3%],F:0.3%,M:0.2%,n:782	no matching profile found	North America	Homo sapiens	Human	Cystic fibrosis	CF
5990.2	T_0211	GCF_004371855.1	A	66.56	476421	16	31	Non complete	C:99.7%[S:99.4%,D:0.3%],F:0.3%,M:0.0%,n:782	1157	North America	Homo sapiens	Human	Cystic fibrosis	CF
5990.3	T_0212	GCF_004371805.1	A	66.56	766621	12	33	Non complete	C:99.8%[S:99.5%,D:0.3%],F:0.3%,M:0.1%,n:782	1157	North America	Homo sapiens	Human	Cystic fibrosis	CF
5991	T_0213	GCF_004371825.1	A	66.21	431037	19	44	Non complete	C:99.9%[S:99.6%,D:0.3%],F:0.1%,M:0.0%,n:782	17	North America	Homo sapiens	Human	Cystic fibrosis	CF
5992	T_0214	GCF_004371775.1	A	66.56	657765	10	24	Non complete	C:99.5%[S:99.2%,D:0.3%],F:0.3%,M:0.2%,n:782	1568	North America	Homo sapiens	Human	Cystic fibrosis	CF
5993	T_0215	GCF_004371735.1	A	66.19	409298	17	44	Non complete	C:99.5%[S:99.1%,D:0.4%],F:0.4%,M:0.1%,n:782	179	North America	Homo sapiens	Human	Cystic fibrosis	CF
5994	T_0216	GCF_004371755.1	A	66.04	761711	13	37	Non complete	C:99.9%[S:99.6%,D:0.3%],F:0.1%,M:0.0%,n:782	17	North America	Homo sapiens	Human	Cystic fibrosis	CF
5995	T_0217	GCF_004371715.1	A	66.38	216425	27	54	Non complete	C:99.7%[S:99.4%,D:0.3%],F:0.3%,M:0.0%,n:782	no matching profile found	North America	Homo sapiens	Human	Cystic fibrosis	CF
5996	T_0218	GCF_004372085.1	A	66.32	378842	20	44	Non complete	C:99.9%[S:99.5%,D:0.4%],F:0.1%,M:0.0%,n:782	no matching profile found	North America	Homo sapiens	Human	Cystic fibrosis	CF
5997	T_0219	GCF_004371705.1	A	66.09	209427	40	86	Non complete	C:99.1%[S:98.8%,D:0.3%],F:0.8%,M:0.1%,n:782	17	North America	Homo sapiens	Human	Cystic fibrosis	CF
5999.1	T_0220	GCF_004371635.1	A	66.14	350134	22	60	Non complete	C:99.8%[S:99.5%,D:0.3%],F:0.3%,M:0.1%,n:782	155	North America	Homo sapiens	Human	Cystic fibrosis	CF
5999.2	T_0221	GCF_004371645.1	A	66.15	314219	22	64	Non complete	C:99.7%[S:99.4%,D:0.3%],F:0.4%,M:0.1%,n:782	no matching profile found	North America	Homo sapiens	Human	Cystic fibrosis	CF
5999.3	T_0222	GCF_004372075.1	A	66.13	344257	23	55	Non complete	C:99.8%[S:99.5%,D:0.3%],F:0.3%,M:0.1%,n:782	no matching profile found	North America	Homo sapiens	Human	Cystic fibrosis	CF
6000.1	T_0223	GCF_004371625.1	A	66.11	485843	17	41	Non complete	C:99.9%[S:99.6%,D:0.3%],F:0.1%,M:0.0%,n:782	no matching profile found	North America	Homo sapiens	Human	Cystic fibrosis	CF
6000.3	T_0224	GCF_004372035.1	A	66.03	506831	17	48	Non complete	C:99.8%[S:99.5%,D:0.3%],F:0.3%,M:0.1%,n:782	no matching profile found	North America	Homo sapiens	Human	Cystic fibrosis	CF
6001	T_0225	GCF_004372025.1	A	66.54	760790	12	27	Non complete	C:99.9%[S:99.6%,D:0.3%],F:0.1%,M:0.0%,n:782	471	North America	Homo sapiens	Human	Cystic fibrosis	CF
6003	T_0226	GCF_004371555.1	A	66.24	775786	13	30	Non complete	C:99.9%[S:99.6%,D:0.3%],F:0.1%,M:0.0%,n:782	no matching profile found	North America	Homo sapiens	Human	Cystic fibrosis	CF
6004	T_0227	GCF_004371565.1	A	66.46	456315	12	26	Non complete	C:99.1%[S:98.8%,D:0.3%],F:0.5%,M:0.4%,n:782	no matching profile found	North America	Homo sapiens	Human	Cystic fibrosis	CF
6010	T_0228	GCF_002194085.1	A	66.49	243552	28	66	Non complete	C:99.9%[S:99.6%,D:0.3%],F:0.1%,M:0.0%,n:782	no matching profile found	North America	Homo sapiens	Human	Sepsis	non-CF
6077	T_0229	GCF_000481745.1	B	65.99	4416987	4	13	Non complete	C:99.9%[S:99.6%,D:0.3%],F:0.1%,M:0.0%,n:782	235	North America	Homo sapiens	Human	Ocular infection	non-CF
6085	T_0230	GCF_004371525.1	A	66.31	284326	22	66	Non complete	C:99.7%[S:99.4%,D:0.3%],F:0.4%,M:0.1%,n:782	no matching profile found	North America	Homo sapiens	Human	Cystic fibrosis	CF
6086.1	T_0231	GCF_004371535.1	A	66.46	509597	12	24	Non complete	C:99.8%[S:99.5%,D:0.3%],F:0.1%,M:0.1%,n:782	108	North America	Homo sapiens	Human	Cystic fibrosis	CF
6086.2	T_0232	GCF_004371505.1	A	66.54	779345	11	24	Non complete	C:99.3%[S:99.0%,D:0.3%],F:0.6%,M:0.1%,n:782	no matching profile found	North America	Homo sapiens	Human	Cystic fibrosis	CF
6087	T_0233	GCF_004371485.1	A	66.28	538376	13	41	Non complete	C:99.7%[S:99.4%,D:0.3%],F:0.4%,M:0.1%,n:782	no matching profile found	North America	Homo sapiens	Human	Cystic fibrosis	CF
6088	T_0234	GCF_004372045.1	B	66.22	418924	19	47	Non complete	C:99.0%[S:98.7%,D:0.3%],F:0.5%,M:0.5%,n:782	319	North America	Homo sapiens	Human	Cystic fibrosis	CF
6089	T_0235	GCF_004371415.1	A	66.32	421153	15	43	Non complete	C:99.8%[S:99.5%,D:0.3%],F:0.3%,M:0.1%,n:782	170	North America	Homo sapiens	Human	Cystic fibrosis	CF
6090	T_0236	GCF_004371445.1	A	66.29	304460	20	39	Non complete	C:99.3%[S:99.2%,D:0.1%],F:0.6%,M:0.1%,n:782	no matching profile found	North America	Homo sapiens	Human	Cystic fibrosis	CF
6091	T_0237	GCF_004371435.1	A	66.24	346614	20	41	Non complete	C:99.5%[S:99.1%,D:0.4%],F:0.3%,M:0.2%,n:782	no matching profile found	North America	Homo sapiens	Human	Cystic fibrosis	CF
6092.2	T_0238	GCF_004371405.1	A	66.41	675398	12	26	Non complete	C:99.8%[S:99.5%,D:0.3%],F:0.1%,M:0.1%,n:782	488	North America	Homo sapiens	Human	Cystic fibrosis	CF
6093	T_0239	GCF_004371325.1	A	66.43	521562	16	39	Non complete	C:99.4%[S:99.1%,D:0.3%],F:0.6%,M:0.0%,n:782	2617	North America	Homo sapiens	Human	Cystic fibrosis	CF
6095	T_0240	GCF_004371335.1	A	66.06	331422	26	64	Non complete	C:99.9%[S:99.6%,D:0.3%],F:0.1%,M:0.0%,n:782	no matching profile found	North America	Homo sapiens	Human	Cystic fibrosis	CF
6096	T_0241	GCF_004371945.1	A	66.18	280845	29	55	Non complete	C:99.8%[S:99.5%,D:0.3%],F:0.1%,M:0.1%,n:782	386	North America	Homo sapiens	Human	Cystic fibrosis	CF
6097.3	T_0242	GCF_004370815.1	A	66.46	416632	16	38	Non complete	C:99.8%[S:99.5%,D:0.3%],F:0.3%,M:0.1%,n:782	1395	North America	Homo sapiens	Human	Cystic fibrosis	CF
6098	T_0243	GCF_004370795.1	A	66.45	416439	18	44	Non complete	C:99.4%[S:99.1%,D:0.3%],F:0.6%,M:0.0%,n:782	1395	North America	Homo sapiens	Human	Cystic fibrosis	CF
6102	T_0244	GCF_004370775.1	A	66.26	324043	25	59	Non complete	C:99.4%[S:99.1%,D:0.3%],F:0.5%,M:0.1%,n:782	299	North America	Homo sapiens	Human	Cystic fibrosis	CF
6354	T_0245	GCF_007922905.1	B	66.51	136410	44	89	Non complete	C:99.7%[S:99.4%,D:0.3%],F:0.4%,M:0.1%,n:782	no matching profile found	North America	Homo sapiens	Human	Ocular infection	non-CF
6487	T_0246	GCF_007922895.1	A	66.53	114717	50	86	Non complete	C:99.8%[S:99.5%,D:0.3%],F:0.3%,M:0.1%,n:782	890	North America	Homo sapiens	Human	Ocular infection	non-CF
6543	T_0247	GCF_013115705.1	A	66.58	371723	20	47	Non complete	C:97.4%[S:97.3%,D:0.1%],F:1.5%,M:1.1%,n:782	no matching profile found	Europe	Homo sapiens	Human	Lung infection	non-CF
6544	T_0248	GCF_013115675.1	A	66.58	371739	22	52	Non complete	C:99.3%[S:99.0%,D:0.3%],F:0.6%,M:0.1%,n:782	no matching profile found	Europe	Homo sapiens	Human	Lung infection	non-CF
6762	T_0249	GCF_003665495.1	A	66.13	6714842	1	1	Non complete	C:99.8%[S:99.5%,D:0.3%],F:0.1%,M:0.1%,n:782	no matching profile found	Asia	Unkown/not available	Does not apply	Does not apply	Does not apply
8380	T_0250	GCF_001548135.1	A	66.23	6613260	1	1	Complete	C:99.9%[S:99.6%,D:0.3%],F:0.1%,M:0.0%,n:782	2619	Asia	Homo sapiens	Human	Unkown	Not possible
8488	T_0251	GCF_002964295.1	A	66.41	173693	37	77	Non complete	C:99.8%[S:99.5%,D:0.3%],F:0.3%,M:0.1%,n:782	1639	Australia	Homo sapiens	Human	Sepsis	non-CF
8489	T_0252	GCF_002964255.1	A	65.89	216741	35	96	Non complete	C:99.7%[S:99.1%,D:0.6%],F:0.3%,M:0.0%,n:782	244	Australia	Homo sapiens	Human	Sepsis	non-CF
8490	T_0253	GCF_002964275.1	B	66.29	182492	37	94	Non complete	C:99.8%[S:99.5%,D:0.3%],F:0.3%,M:0.1%,n:782	671	Australia	Homo sapiens	Human	Sepsis	non-CF
8491	T_0254	GCF_002942025.1	A	66.46	264930	24	74	Non complete	C:99.9%[S:99.6%,D:0.3%],F:0.1%,M:0.0%,n:782	12	Australia	Homo sapiens	Human	Sepsis	non-CF
9857	T_0255	GCF_013620585.1	A	66.39	345598	25	89	Non complete	C:99.5%[S:99.1%,D:0.4%],F:0.3%,M:0.2%,n:782	146	Europe	Homo sapiens	Human	Unkown	Not possible
10262	T_0256	GCF_013620565.1	A	66.39	245706	26	88	Non complete	C:99.8%[S:99.4%,D:0.4%],F:0.1%,M:0.1%,n:782	146	Europe	Homo sapiens	Human	Unkown	Not possible
10333	T_0257	GCF_013620545.1	A	66.41	343750	24	87	Non complete	C:99.5%[S:99.1%,D:0.4%],F:0.3%,M:0.2%,n:782	146	Europe	Homo sapiens	Human	Unkown	Not possible
12939	T_0258	GCF_002753655.1	B	66.2	6621378	1	1	Complete	C:99.9%[S:99.6%,D:0.3%],F:0.1%,M:0.0%,n:782	1420	Asia	Homo sapiens	Human	Unkown	Not possible
14649	T_0259	GCF_001414105.1	A	66.5	1379480	5	9	Non complete	C:99.9%[S:99.6%,D:0.3%],F:0.1%,M:0.0%,n:782	192	North America	Homo sapiens	Human	Unkown	Not possible
14673	T_0260	GCF_001414175.1	A	66.55	1197928	5	9	Non complete	C:99.8%[S:99.5%,D:0.3%],F:0.3%,M:0.1%,n:782	192	North America	Homo sapiens	Human	Unkown	Not possible
15958	T_0261	GCF_017288095.1	C1	66.51	137821	42	81	Non complete	C:99.5%[S:99.2%,D:0.3%],F:0.5%,M:0.0%,n:782	2935	Africa	Homo sapiens	Human	Unkown	Not possible
15965	T_0262	GCF_017292115.1	B	66.2	203405	39	91	Non complete	C:99.9%[S:99.6%,D:0.3%],F:0.1%,M:0.0%,n:782	773	Africa	Homo sapiens	Human	Urinary tract infection	non-CF
19660	T_0263	GCF_000481765.1	B	66.22	1587487	5	11	Non complete	C:99.9%[S:99.6%,D:0.3%],F:0.1%,M:0.0%,n:782	no matching profile found	North America	Homo sapiens	Human	Ocular infection	non-CF
21107	T_0264	GCF_009830185.1	A	66.43	266685	24	51	Non complete	C:99.5%[S:99.2%,D:0.3%],F:0.4%,M:0.1%,n:782	2744	South America	Homo sapiens	Human	Cystic fibrosis	CF
21113	T_0265	GCF_009830205.1	A	66.44	290657	24	51	Non complete	C:99.8%[S:99.5%,D:0.3%],F:0.1%,M:0.1%,n:782	2744	South America	Homo sapiens	Human	Cystic fibrosis	CF
21114	T_0266	GCF_009830175.1	A	66.44	294454	24	46	Non complete	C:99.7%[S:99.4%,D:0.3%],F:0.3%,M:0.0%,n:782	2744	South America	Homo sapiens	Human	Cystic fibrosis	CF
21167	T_0267	GCF_009830195.1	A	66.43	242237	28	55	Non complete	C:99.4%[S:99.1%,D:0.3%],F:0.5%,M:0.1%,n:782	2744	South America	Homo sapiens	Human	Cystic fibrosis	CF
21168	T_0268	GCF_009830215.1	A	66.43	327274	21	45	Non complete	C:99.7%[S:99.4%,D:0.3%],F:0.3%,M:0.0%,n:782	2744	South America	Homo sapiens	Human	Cystic fibrosis	CF
21169	T_0269	GCF_009830275.1	A	66.43	305808	24	50	Non complete	C:99.7%[S:99.4%,D:0.3%],F:0.3%,M:0.0%,n:782	2744	South America	Homo sapiens	Human	Cystic fibrosis	CF
39016	T_0270	GCF_003698065.1	B	66.08	235815	26	58	Non complete	C:99.9%[S:99.6%,D:0.3%],F:0.1%,M:0.0%,n:782	235	x	Homo sapiens	Human	Keratitis	non-CF
39145	T_0271	GCF_003839945.1	A	66.21	424769	16	54	Non complete	C:99.9%[S:99.6%,D:0.3%],F:0.1%,M:0.0%,n:782	27	Europe	Homo sapiens	Human	Keratitis	non-CF
60503	T_0272	GCF_007559065.1	B	66.15	6809062	1	1	Complete	C:99.9%[S:99.5%,D:0.4%],F:0.1%,M:0.0%,n:782	773	Asia	Homo sapiens	Human	Pneumonia	non-CF
79426	T_0273	GCF_013620375.1	A	66.41	344122	27	81	Non complete	C:99.6%[S:99.2%,D:0.4%],F:0.3%,M:0.1%,n:782	146	Europe	Homo sapiens	Human	Unkown	Not possible
89224	T_0274	GCF_013620245.1	A	66.39	214441	27	84	Non complete	C:99.2%[S:98.8%,D:0.4%],F:0.5%,M:0.3%,n:782	146	Europe	Homo sapiens	Human	Unkown	Not possible
89570	T_0275	GCF_013620105.1	A	66.45	345739	22	76	Non complete	C:99.8%[S:99.4%,D:0.4%],F:0.1%,M:0.1%,n:782	146	Europe	Homo sapiens	Human	Unkown	Not possible
105819	T_0276	GCF_001601745.1	A	65.66	302533	26	63	Non complete	C:99.9%[S:99.6%,D:0.3%],F:0.1%,M:0.0%,n:782	3045	North America	Homo sapiens	Human	Wound infection	non-CF
105880	T_0277	GCF_001601585.1	B	65.98	215191	31	86	Non complete	C:99.8%[S:99.4%,D:0.4%],F:0.1%,M:0.1%,n:782	1284	North America	Homo sapiens	Human	Wound infection	non-CF
138244	T_0278	GCF_000215775.4	A	66.23	696624	10	23	Non complete	C:99.9%[S:99.6%,D:0.3%],F:0.1%,M:0.0%,n:782	175	Europe	Homo sapiens	Human	Pneumonia	non-CF
152962	T_0279	GCF_016811975.1	A	65.95	6950174	1	1	Complete	C:99.7%[S:99.4%,D:0.3%],F:0.3%,M:0.0%,n:782	654	Europe	Homo sapiens	Human	Sepsis	non-CF
163603	T_0280	GCF_013284915.1	A	65.97	194699	31	79	Non complete	C:99.9%[S:99.1%,D:0.8%],F:0.1%,M:0.0%,n:782	233	Europe	Homo sapiens	Human	Urinary tract infection	non-CF
163915	T_0281	GCF_013284955.1	A	65.89	283806	28	66	Non complete	C:98.8%[S:98.5%,D:0.3%],F:0.1%,M:1.1%,n:782	233	Europe	Homo sapiens	Human	Urinary tract infection	non-CF
174581	T_0282	GCF_013284875.1	A	65.95	231763	30	76	Non complete	C:99.8%[S:99.5%,D:0.3%],F:0.3%,M:0.1%,n:782	233	Europe	Homo sapiens	Human	Urinary tract infection	non-CF
185385	T_0283	GCF_013284855.1	A	66.05	294831	22	53	Non complete	C:99.7%[S:99.4%,D:0.3%],F:0.4%,M:0.1%,n:782	233	Europe	Homo sapiens	Human	Unkown	Not possible
243931	T_0284	GCF_007559125.1	B	66.34	6514208	1	1	Complete	C:99.3%[S:99.0%,D:0.3%],F:0.3%,M:0.4%,n:782	235	Asia	Homo sapiens	Human	Urinary tract infection	non-CF
401853	T_0285	GCF_014155905.1	C1	65.81	7092673	1	1	Complete	C:99.9%[S:99.5%,D:0.4%],F:0.1%,M:0.0%,n:782	no matching profile found	Asia	Homo sapiens	Human	Pancreatitis	non-CF
519119	T_0286	GCF_007559105.1	A	66.03	6714255	1	1	Complete	C:99.8%[S:99.2%,D:0.6%],F:0.1%,M:0.1%,n:782	360	Asia	Homo sapiens	Human	Obstructive jaundice	non-CF
2032935751	T_0287	GCF_004371155.1	A	66.31	799603	9	19	Non complete	C:99.9%[S:99.6%,D:0.3%],F:0.1%,M:0.0%,n:782	252	North America	Homo sapiens	Human	Cystic fibrosis	CF
3020837212	T_0288	GCF_004370285.1	A	66.17	685080	12	21	Non complete	C:99.9%[S:99.6%,D:0.3%],F:0.1%,M:0.0%,n:782	17	North America	Homo sapiens	Human	Cystic fibrosis	CF
3052425557	T_0289	GCF_004370215.1	A	66.12	275716	20	54	Non complete	C:99.7%[S:99.4%,D:0.3%],F:0.1%,M:0.2%,n:782	348	North America	Homo sapiens	Human	Cystic fibrosis	CF
3052425557	T_0290	GCF_004371195.1	A	66.14	323789	22	42	Non complete	C:99.9%[S:99.6%,D:0.3%],F:0.1%,M:0.0%,n:782	348	North America	Homo sapiens	Human	Cystic fibrosis	CF
4044301968	T_0291	GCF_004370545.1	A	65.91	519657	16	32	Non complete	C:99.8%[S:99.5%,D:0.3%],F:0.3%,M:0.1%,n:782	155	North America	Homo sapiens	Human	Cystic fibrosis	CF
4064320487	T_0292	GCF_004370635.1	A	66.09	556846	11	30	Non complete	C:99.3%[S:99.0%,D:0.3%],F:0.6%,M:0.1%,n:782	155	North America	Homo sapiens	Human	Cystic fibrosis	CF
4064321111	T_0293	GCF_004370615.1	B	66.03	580061	12	26	Non complete	C:99.9%[S:99.6%,D:0.3%],F:0.1%,M:0.0%,n:782	253	North America	Homo sapiens	Human	Cystic fibrosis	CF
4084334344	T_0294	GCF_004370995.1	A	66.31	557090	12	25	Non complete	C:99.9%[S:99.6%,D:0.3%],F:0.1%,M:0.0%,n:782	299	North America	Homo sapiens	Human	Cystic fibrosis	CF
4084336477	T_0295	GCF_004370975.1	A	66.21	565869	10	19	Non complete	C:99.7%[S:99.4%,D:0.3%],F:0.4%,M:0.1%,n:782	no matching profile found	North America	Homo sapiens	Human	Cystic fibrosis	CF
4094341901	T_0296	GCF_004371165.1	A	66.06	268445	24	48	Non complete	C:99.5%[S:99.1%,D:0.4%],F:0.3%,M:0.2%,n:782	699	North America	Homo sapiens	Human	Cystic fibrosis	CF
4094345258	T_0297	GCF_004370665.1	A	66.08	297342	28	56	Non complete	C:99.8%[S:99.5%,D:0.3%],F:0.3%,M:0.1%,n:782	179	North America	Homo sapiens	Human	Cystic fibrosis	CF
4094345290	T_0298	GCF_004378695.1	A	65.91	384639	16	29	Non complete	C:99.9%[S:99.6%,D:0.3%],F:0.1%,M:0.0%,n:782	179	North America	Homo sapiens	Human	Cystic fibrosis	CF
4104355315	T_0299	GCF_004370295.1	A	66.09	795852	11	25	Non complete	C:98.7%[S:98.3%,D:0.4%],F:1.2%,M:0.1%,n:782	179	North America	Homo sapiens	Human	Cystic fibrosis	CF
4114358565	T_0300	GCF_004371095.1	A	66.24	232497	27	49	Non complete	C:99.5%[S:99.2%,D:0.3%],F:0.3%,M:0.2%,n:782	663	North America	Homo sapiens	Human	Cystic fibrosis	CF
4124363505	T_0301	GCF_004370735.1	A	66.49	665423	11	21	Non complete	C:99.9%[S:99.6%,D:0.3%],F:0.1%,M:0.0%,n:782	663	North America	Homo sapiens	Human	Cystic fibrosis	CF
5014375233	T_0302	GCF_004370235.1	A	66.05	505602	16	42	Non complete	C:99.1%[S:98.8%,D:0.3%],F:0.6%,M:0.3%,n:782	no matching profile found	North America	Homo sapiens	Human	Cystic fibrosis	CF
5014375428	T_0303	GCF_004370305.1	A	66.35	544937	10	22	Non complete	C:99.9%[S:99.5%,D:0.4%],F:0.1%,M:0.0%,n:782	299	North America	Homo sapiens	Human	Cystic fibrosis	CF
5023272159	T_0304	GCF_004370315.1	A	66.47	676863	10	21	Non complete	C:99.8%[S:99.4%,D:0.4%],F:0.3%,M:0.1%,n:782	526	North America	Homo sapiens	Human	Cystic fibrosis	CF
5054408352	T_0305	GCF_004370425.1	A	65.9	459554	18	42	Non complete	C:99.6%[S:99.2%,D:0.4%],F:0.4%,M:0.0%,n:782	155	North America	Homo sapiens	Human	Cystic fibrosis	CF
9092533235	T_0306	GCF_004370525.1	A	65.87	390852	17	31	Non complete	C:99.8%[S:99.2%,D:0.6%],F:0.1%,M:0.1%,n:782	244	North America	Homo sapiens	Human	Cystic fibrosis	CF
010-4	T_0307	GCF_003835175.1	B	65.92	231150	32	80	Non complete	C:99.8%[S:99.5%,D:0.3%],F:0.1%,M:0.1%,n:782	no matching profile found	Australia	Homo sapiens	Human	Cystic fibrosis	CF
014-2A	T_0308	GCF_003835685.1	C2	66.26	389928	17	45	Non complete	C:99.8%[S:99.5%,D:0.3%],F:0.3%,M:0.1%,n:782	2548	Australia	Homo sapiens	Human	Cystic fibrosis	CF
020MIC	T_0309	GCF_003835095.1	A	65.82	530323	20	53	Non complete	C:99.5%[S:99.2%,D:0.3%],F:0.5%,M:0.0%,n:782	395	Australia	Homo sapiens	Human	Cystic fibrosis	CF
0C4A	T_0310	GCF_003698425.1	A	66.46	371307	18	38	Non complete	C:99.8%[S:99.5%,D:0.3%],F:0.1%,M:0.1%,n:782	198	Europe	Homo sapiens	Human	Urinary tract infection	non-CF
10% 1	T_0311	GCF_001373735.1	B	66.31	243752	27	76	Non complete	C:99.8%[S:99.5%,D:0.3%],F:0.1%,M:0.1%,n:782	253	x	Industrial source	Environmental	Does not apply	Does not apply
10% 4	T_0312	GCF_001375295.1	A	66.3	302083	26	80	Non complete	C:99.9%[S:99.6%,D:0.3%],F:0.1%,M:0.0%,n:782	162	x	Industrial source	Environmental	Does not apply	Does not apply
1042828174-21	T_0313	GCF_004370455.1	A	66.32	645842	10	20	Non complete	C:99.9%[S:99.6%,D:0.3%],F:0.1%,M:0.0%,n:782	845	North America	Homo sapiens	Human	Cystic fibrosis	CF
11_P_PA	T_0314	GCF_901456185.1	B	66.12	1693847	5	14	Non complete	C:99.9%[S:99.6%,D:0.3%],F:0.1%,M:0.0%,n:782	308	Europe	Homo sapiens	Human	Sepsis	non-CF
12-4-4(59)	T_0315	GCF_001482325.1	A	66.35	6431911	1	1	Complete	C:99.9%[S:99.6%,D:0.3%],F:0.1%,M:0.0%,n:782	152	x	Homo sapiens	Human	Sepsis	non-CF
12.5% 2.1	T_0316	GCF_001375315.1	A	66.4	340995	23	71	Non complete	C:99.7%[S:99.4%,D:0.3%],F:0.1%,M:0.2%,n:782	162	x	Industrial source	Environmental	Does not apply	Does not apply
12.5% 9	T_0317	GCF_001375335.1	A	66.26	271043	25	84	Non complete	C:99.7%[S:99.4%,D:0.3%],F:0.3%,M:0.0%,n:782	27	x	Industrial source	Environmental	Does not apply	Does not apply
128S180412BSL_PA2	T_0318	GCF_004375375.1	A	66.27	777010	11	32	Non complete	C:99.4%[S:99.1%,D:0.3%],F:0.4%,M:0.2%,n:782	no matching profile found	North America	Homo sapiens	Human	Cystic fibrosis	CF
1334/14	T_0319	GCF_004193735.1	A	65.8	6902135	1	1	Complete	C:99.7%[S:99.2%,D:0.5%],F:0.3%,M:0.0%,n:782	234	Europe	Homo sapiens	Human	Conjunctiva infection	non-CF
144S190811BSL_PA2	T_0320	GCF_004375295.1	A	66.49	629623	12	26	Non complete	C:99.9%[S:99.6%,D:0.3%],F:0.1%,M:0.0%,n:782	no matching profile found	North America	Homo sapiens	Human	Cystic fibrosis	CF
145S200511BSL_PA2	T_0321	GCF_004375285.1	A	66.39	403654	19	46	Non complete	C:99.0%[S:98.7%,D:0.3%],F:0.8%,M:0.2%,n:782	no matching profile found	North America	Homo sapiens	Human	Cystic fibrosis	CF
146 Assistante	T_0322	GCF_002312175.1	B	65.96	224084	35	91	Non complete	C:99.7%[S:99.4%,D:0.3%],F:0.3%,M:0.0%,n:782	no matching profile found	North America	Dental unit waterline	Does not apply	Does not apply	Does not apply
15.211Gc	T_0323	GCF_001374075.1	B	66.33	373781	19	52	Non complete	C:99.9%[S:99.6%,D:0.3%],F:0.1%,M:0.0%,n:782	2729	x	Industrial source	Environmental	Does not apply	Does not apply
15.321Ga	T_0324	GCF_001374315.1	A	66.25	264882	26	86	Non complete	C:99.9%[S:99.4%,D:0.5%],F:0.1%,M:0.0%,n:782	252	x	Industrial source	Environmental	Does not apply	Does not apply
1709-12	T_0325	GCF_001756495.1	A	65.79	288354	21	55	Non complete	C:99.8%[S:99.5%,D:0.3%],F:0.3%,M:0.1%,n:782	111	Europe	Unkown/not available	Does not apply	Does not apply	Does not apply
172BR	T_0326	GCF_003834225.1	A	66.06	425714	18	46	Non complete	C:99.9%[S:99.6%,D:0.3%],F:0.1%,M:0.0%,n:782	no matching profile found	South America	Homo sapiens	Human	Unkown	Not possible
175S070312EX2DAY21_PA1	T_0327	GCF_004375325.1	A	66.56	419355	16	31	Non complete	C:99.5%[S:99.2%,D:0.3%],F:0.4%,M:0.1%,n:782	514	North America	Homo sapiens	Human	Cystic fibrosis	CF
1811-13R031	T_0328	GCF_009676765.1	A	65.77	7344079	1	1	Complete	C:99.9%[S:99.5%,D:0.4%],F:0.1%,M:0.0%,n:782	395	Asia	Homo sapiens	Human	Unkown	Not possible
192S190811BSL_PA1	T_0329	GCF_004375535.1	A	66.53	457075	14	32	Non complete	C:99.3%[S:99.0%,D:0.3%],F:0.8%,M:0.1%,n:782	no matching profile found	North America	Homo sapiens	Human	Cystic fibrosis	CF
192S190811BSL_PA2	T_0330	GCF_004375275.1	A	66.53	489749	16	35	Non complete	C:99.4%[S:99.1%,D:0.3%],F:0.6%,M:0.0%,n:782	no matching profile found	North America	Homo sapiens	Human	Cystic fibrosis	CF
197S020911BSL_PA1	T_0331	GCF_004375205.1	A	66.55	552435	13	28	Non complete	C:99.8%[S:99.5%,D:0.3%],F:0.3%,M:0.1%,n:782	514	North America	Homo sapiens	Human	Cystic fibrosis	CF
197S020911BSL_PA3	T_0332	GCF_004375175.1	B	66.28	475307	21	75	Non complete	C:99.8%[S:99.5%,D:0.3%],F:0.3%,M:0.1%,n:782	no matching profile found	North America	Homo sapiens	Human	Cystic fibrosis	CF
197S020911BSL_PA4	T_0333	GCF_004375185.1	A	66.52	483183	15	39	Non complete	C:99.8%[S:99.5%,D:0.3%],F:0.3%,M:0.1%,n:782	514	North America	Homo sapiens	Human	Cystic fibrosis	CF
19BR	T_0334	GCF_000223945.1	A	66.13	6742964	1	1	Non complete	C:99.9%[S:99.6%,D:0.3%],F:0.1%,M:0.0%,n:782	277	South America	Homo sapiens	Human	Unkown	Not possible
1BAE	T_0335	GCF_003698585.1	A	66.2	454271	15	42	Non complete	C:99.9%[S:99.6%,D:0.3%],F:0.1%,M:0.0%,n:782	155	Europe	Homo sapiens	Human	Cystic fibrosis	CF
2.5% 5	T_0336	GCF_001375275.1	B	66.18	189759	32	87	Non complete	C:99.9%[S:99.6%,D:0.3%],F:0.1%,M:0.0%,n:782	253	x	Industrial source	Environmental	Does not apply	Does not apply
2.5% 6	T_0337	GCF_001374195.1	A	66.35	273926	24	65	Non complete	C:99.9%[S:99.6%,D:0.3%],F:0.1%,M:0.0%,n:782	2733	x	Industrial source	Environmental	Does not apply	Does not apply
20-MO00609-0	T_0338	GCF_015680725.1	C1	66.55	212748	28	67	Non complete	C:99.8%[S:99.5%,D:0.3%],F:0.3%,M:0.1%,n:782	no matching profile found	Africa	Fish	Animal	Does not apply	Does not apply
201s070911bsl_PA1	T_0339	GCF_004375495.1	A	66.22	283607	23	56	Non complete	C:99.7%[S:99.4%,D:0.3%],F:0.4%,M:0.1%,n:782	no matching profile found	North America	Homo sapiens	Human	Cystic fibrosis	CF
201s070911bsl_PA2	T_0340	GCF_004375165.1	A	66.22	385022	20	51	Non complete	C:99.7%[S:99.4%,D:0.3%],F:0.4%,M:0.1%,n:782	282	North America	Homo sapiens	Human	Cystic fibrosis	CF
205BR	T_0341	GCF_003833885.1	A	66.15	428320	17	54	Non complete	C:99.9%[S:99.6%,D:0.3%],F:0.1%,M:0.0%,n:782	277	South America	Homo sapiens	Human	Unkown	Not possible
211BR	T_0342	GCF_003834135.1	A	66.11	372848	20	59	Non complete	C:99.8%[S:99.5%,D:0.3%],F:0.1%,M:0.1%,n:782	277	South America	Homo sapiens	Human	Unkown	Not possible
213BR	T_0343	GCF_000223965.1	A	66.15	6719211	1	1	Non complete	C:99.9%[S:99.6%,D:0.3%],F:0.1%,M:0.0%,n:782	277	South America	Homo sapiens	Human	Unkown	Not possible
21BR	T_0344	GCF_003833865.1	A	66.16	430497	16	52	Non complete	C:99.8%[S:99.5%,D:0.3%],F:0.1%,M:0.1%,n:782	277	South America	Homo sapiens	Human	Unkown	Not possible
23_P_PA	T_0345	GCF_901456275.1	B	66.14	466918	13	36	Non complete	C:99.8%[S:99.5%,D:0.3%],F:0.1%,M:0.1%,n:782	308	Europe	Homo sapiens	Human	Intestinal infection	non-CF
24Pae112	T_0346	GCF_003433235.1	B	65.99	7097241	1	1	Complete	C:99.4%[S:99.1%,D:0.3%],F:0.3%,M:0.3%,n:782	235	South America	Homo sapiens	Human	Sepsis	non-CF
259S240811BSL_PA1	T_0347	GCF_004374515.1	A	66.18	778213	10	25	Non complete	C:99.9%[S:99.6%,D:0.3%],F:0.1%,M:0.0%,n:782	17	North America	Homo sapiens	Human	Cystic fibrosis	CF
259S240811BSL_PA2	T_0348	GCF_004375115.1	A	66.24	556747	14	37	Non complete	C:99.7%[S:99.4%,D:0.3%],F:0.4%,M:0.1%,n:782	17	North America	Homo sapiens	Human	Cystic fibrosis	CF
266S141211BSL_PA1	T_0349	GCF_004375525.1	A	66.26	539426	12	36	Non complete	C:99.9%[S:99.6%,D:0.3%],F:0.1%,M:0.0%,n:782	27	North America	Homo sapiens	Human	Cystic fibrosis	CF
272S250511BSL_PA1	T_0350	GCF_004374425.1	B	66.15	344264	19	48	Non complete	C:99.6%[S:99.2%,D:0.4%],F:0.3%,M:0.1%,n:782	no matching profile found	North America	Homo sapiens	Human	Cystic fibrosis	CF
274S010611BSL_PA1	T_0351	GCF_004374385.1	B	66.32	298404	21	50	Non complete	C:99.8%[S:99.5%,D:0.3%],F:0.1%,M:0.1%,n:782	2620	North America	Homo sapiens	Human	Cystic fibrosis	CF
278S180511BSL_PA2	T_0352	GCF_004374395.1	A	66.16	432509	16	39	Non complete	C:99.9%[S:99.6%,D:0.3%],F:0.1%,M:0.0%,n:782	17	North America	Homo sapiens	Human	Cystic fibrosis	CF
286S270711BSL_PA1	T_0353	GCF_004374705.1	A	65.88	293993	21	66	Non complete	C:99.8%[S:99.5%,D:0.3%],F:0.3%,M:0.1%,n:782	245	North America	Homo sapiens	Human	Cystic fibrosis	CF
293S080611BSL_PA1	T_0354	GCF_004374685.1	B	66.24	663086	14	34	Non complete	C:99.4%[S:99.1%,D:0.3%],F:0.6%,M:0.0%,n:782	no matching profile found	North America	Homo sapiens	Human	Cystic fibrosis	CF
293S080611BSL_PA2	T_0355	GCF_004374405.1	B	66.18	271938	20	42	Non complete	C:99.3%[S:99.0%,D:0.3%],F:0.5%,M:0.2%,n:782	no matching profile found	North America	Homo sapiens	Human	Cystic fibrosis	CF
295s071211BSL_PA2	T_0356	GCF_004374365.1	A	66.2	470282	14	33	Non complete	C:99.7%[S:99.4%,D:0.3%],F:0.3%,M:0.0%,n:782	17	North America	Homo sapiens	Human	Cystic fibrosis	CF
298S020611BSL_PA1	T_0357	GCF_004374315.1	A	66.02	431119	20	42	Non complete	C:99.8%[S:99.5%,D:0.3%],F:0.3%,M:0.1%,n:782	17	North America	Homo sapiens	Human	Cystic fibrosis	CF
29S030611BSL_PA1	T_0358	GCF_004375475.1	A	66.44	337986	22	47	Non complete	C:99.5%[S:99.1%,D:0.4%],F:0.5%,M:0.0%,n:782	170	North America	Homo sapiens	Human	Cystic fibrosis	CF
2A42	T_0359	GCF_003698395.1	A	66.38	352039	18	46	Non complete	C:99.9%[S:99.6%,D:0.3%],F:0.1%,M:0.0%,n:782	852	Australia	Homo sapiens	Human	Cystic fibrosis	CF
2C22	T_0360	GCF_003698025.1	A	66.39	426852	18	36	Non complete	C:99.9%[S:99.6%,D:0.3%],F:0.1%,M:0.0%,n:782	274	North America	Homo sapiens	Human	Chronic obstructive pulmonary disease	non-CF
2D9A	T_0361	GCF_002276485.1	A	66.56	485799	15	44	Non complete	C:99.7%[S:99.4%,D:0.3%],F:0.3%,M:0.0%,n:782	775	Australia	Homo sapiens	Human	Cystic fibrosis	CF
2S030611BSL_PA1	T_0362	GCF_004375515.1	A	66.32	435321	18	38	Non complete	C:99.4%[S:99.1%,D:0.3%],F:0.6%,M:0.0%,n:782	690	North America	Homo sapiens	Human	Cystic fibrosis	CF
30642g	T_0363	GCF_013619995.1	A	66.47	343765	23	75	Non complete	C:99.8%[S:99.4%,D:0.4%],F:0.1%,M:0.1%,n:782	146	Europe	Homo sapiens	Human	Unkown	Not possible
313s141011BSL_PA1	T_0364	GCF_004374625.1	A	66.44	776494	11	35	Non complete	C:99.9%[S:99.6%,D:0.3%],F:0.1%,M:0.0%,n:782	no matching profile found	North America	Homo sapiens	Human	Cystic fibrosis	CF
318S170811BSL_PA1	T_0365	GCF_004374295.1	A	66.26	410498	19	48	Non complete	C:99.5%[S:99.2%,D:0.3%],F:0.5%,M:0.0%,n:782	274	North America	Homo sapiens	Human	Cystic fibrosis	CF
318S170811BSL_PA2	T_0366	GCF_004374305.1	A	66.26	413881	20	43	Non complete	C:99.4%[S:99.1%,D:0.3%],F:0.5%,M:0.1%,n:782	274	North America	Homo sapiens	Human	Cystic fibrosis	CF
320S290711BSL_PA1	T_0367	GCF_004374615.1	A	65.93	349488	22	62	Non complete	C:99.8%[S:99.5%,D:0.3%],F:0.1%,M:0.1%,n:782	no matching profile found	North America	Homo sapiens	Human	Cystic fibrosis	CF
320S290711BSL_PA2	T_0368	GCF_004374275.1	A	65.97	342992	23	71	Non complete	C:99.8%[S:99.5%,D:0.3%],F:0.3%,M:0.1%,n:782	no matching profile found	North America	Homo sapiens	Human	Cystic fibrosis	CF
326S290611BSL_PA1	T_0369	GCF_004374265.1	A	66.55	928784	12	30	Non complete	C:99.9%[S:99.6%,D:0.3%],F:0.1%,M:0.0%,n:782	564	North America	Homo sapiens	Human	Cystic fibrosis	CF
326S290611BSL_PA3	T_0370	GCF_004374595.1	A	66.54	141160	44	81	Non complete	C:99.4%[S:99.1%,D:0.3%],F:0.3%,M:0.3%,n:782	no matching profile found	North America	Homo sapiens	Human	Cystic fibrosis	CF
32CFBRPA	T_0371	GCF_003974285.1	A	66.42	348099	18	45	Non complete	C:99.9%[S:99.6%,D:0.3%],F:0.1%,M:0.0%,n:782	no matching profile found	x	Type or control strain	Does not apply	Does not apply	Does not apply
333S200112BSL_PA1	T_0372	GCF_004374185.1	A	66.54	719034	11	27	Non complete	C:99.9%[S:99.6%,D:0.3%],F:0.1%,M:0.0%,n:782	564	North America	Homo sapiens	Human	Cystic fibrosis	CF
33CFBRPA	T_0373	GCF_003973785.1	A	66.14	255383	27	64	Non complete	C:99.9%[S:99.6%,D:0.3%],F:0.1%,M:0.0%,n:782	447	x	Type or control strain	Does not apply	Does not apply	Does not apply
36BR	T_0374	GCF_003834195.1	A	66.11	372954	19	50	Non complete	C:99.7%[S:99.4%,D:0.3%],F:0.3%,M:0.0%,n:782	277	South America	Homo sapiens	Human	Unkown	Not possible
37s051011BSL_PA1	T_0375	GCF_004375455.1	A	66.44	421980	16	38	Non complete	C:99.9%[S:99.6%,D:0.3%],F:0.1%,M:0.0%,n:782	2633	North America	Homo sapiens	Human	Cystic fibrosis	CF
39_P_PA	T_0376	GCF_901456215.1	B	66.21	1549117	6	19	Non complete	C:99.9%[S:99.6%,D:0.3%],F:0.1%,M:0.0%,n:782	308	Europe	Homo sapiens	Human	Intestintal infection	non-CF
3C1A	T_0377	GCF_003698715.1	A	66.45	507716	14	32	Non complete	C:99.9%[S:99.6%,D:0.3%],F:0.1%,M:0.0%,n:782	876	Asia	Lake Water	Environmental	Does not apply	Does not apply
3C52	T_0378	GCF_003698035.1	A	66.03	395296	20	63	Non complete	C:99.9%[S:99.6%,D:0.3%],F:0.1%,M:0.0%,n:782	234	Europe	Homo sapiens	Human	Cystic fibrosis	CF
3C52(K)	T_0379	GCF_003698705.1	A	66.25	395054	18	37	Non complete	C:98.9%[S:98.6%,D:0.3%],F:0.9%,M:0.2%,n:782	234	Europe	Homo sapiens	Human	Bronchiectasis	non-CF
4012(0)	T_0380	GCF_003698785.1	A	66.54	409151	16	31	Non complete	C:99.8%[S:99.5%,D:0.3%],F:0.3%,M:0.1%,n:782	217	Europe	Homo sapiens	Human	Cystic fibrosis	CF
4104355340-13	T_0381	GCF_004370395.1	A	65.68	369786	20	64	Non complete	C:99.9%[S:99.6%,D:0.3%],F:0.1%,M:0.0%,n:782	155	North America	Homo sapiens	Human	Cystic fibrosis	CF
4104355340-15	T_0382	GCF_004371075.1	A	65.76	334771	23	53	Non complete	C:99.8%[S:99.5%,D:0.3%],F:0.3%,M:0.1%,n:782	no matching profile found	North America	Homo sapiens	Human	Cystic fibrosis	CF
4124363474-15	T_0383	GCF_004370535.1	A	66.27	778466	8	18	Non complete	C:99.9%[S:99.6%,D:0.3%],F:0.1%,M:0.0%,n:782	17	North America	Homo sapiens	Human	Cystic fibrosis	CF
43CFBRPA	T_0384	GCF_003973735.1	A	66.35	400728	14	38	Non complete	C:99.8%[S:99.5%,D:0.3%],F:0.1%,M:0.1%,n:782	162	x	Type or control strain	Does not apply	Does not apply	Does not apply
44s031011BSL_PA1	T_0385	GCF_004375595.1	A	66.28	254726	26	54	Non complete	C:99.7%[S:99.4%,D:0.3%],F:0.4%,M:0.1%,n:782	663	North America	Homo sapiens	Human	Cystic fibrosis	CF
5024382738-25	T_0386	GCF_004370345.1	A	66.46	744570	11	23	Non complete	C:99.5%[S:99.2%,D:0.3%],F:0.5%,M:0.0%,n:782	683	North America	Homo sapiens	Human	Cystic fibrosis	CF
5024382738-26	T_0387	GCF_004370385.1	A	66.46	510505	12	25	Non complete	C:99.8%[S:99.5%,D:0.3%],F:0.3%,M:0.1%,n:782	683	North America	Homo sapiens	Human	Cystic fibrosis	CF
5024382749-13	T_0388	GCF_004371065.1	A	66.27	447154	14	26	Non complete	C:99.8%[S:99.5%,D:0.3%],F:0.1%,M:0.1%,n:782	663	North America	Homo sapiens	Human	Cystic fibrosis	CF
5024382749-14	T_0389	GCF_004370435.1	A	66.19	144824	47	83	Non complete	C:99.3%[S:99.0%,D:0.3%],F:0.1%,M:0.6%,n:782	663	North America	Homo sapiens	Human	Cystic fibrosis	CF
5034388498-20	T_0390	GCF_004371275.1	A	66.1	523720	10	20	Non complete	C:99.9%[S:99.6%,D:0.3%],F:0.1%,M:0.0%,n:782	1455	North America	Homo sapiens	Human	Cystic fibrosis	CF
5034388498-21	T_0391	GCF_004371245.1	A	66.12	576838	12	24	Non complete	C:99.8%[S:99.5%,D:0.3%],F:0.3%,M:0.1%,n:782	1455	North America	Homo sapiens	Human	Cystic fibrosis	CF
5054407658-16	T_0392	GCF_004370705.1	A	65.88	454940	16	36	Non complete	C:99.9%[S:99.6%,D:0.3%],F:0.1%,M:0.0%,n:782	267	North America	Homo sapiens	Human	Cystic fibrosis	CF
5054407658-17	T_0393	GCF_004370725.1	A	65.91	544309	14	33	Non complete	C:99.9%[S:99.6%,D:0.3%],F:0.1%,M:0.0%,n:782	267	North America	Homo sapiens	Human	Cystic fibrosis	CF
5054408350-18	T_0394	GCF_004370625.1	A	66.33	697830	13	34	Non complete	C:99.5%[S:99.0%,D:0.5%],F:0.5%,M:0.0%,n:782	no matching profile found	North America	Homo sapiens	Human	Cystic fibrosis	CF
5054408350-20	T_0395	GCF_004371225.1	A	66.3	352227	18	34	Non complete	C:99.9%[S:99.4%,D:0.5%],F:0.1%,M:0.0%,n:782	569	North America	Homo sapiens	Human	Cystic fibrosis	CF
578-A	T_0396	GCF_002312355.1	A	66.21	378190	15	39	Non complete	C:99.8%[S:99.5%,D:0.3%],F:0.1%,M:0.1%,n:782	17	North America	Homo sapiens	Human	Unkown	Not possible
57RV	T_0397	GCF_004372615.1	A	66.3	943840	9	17	Non complete	C:99.9%[S:99.6%,D:0.3%],F:0.1%,M:0.0%,n:782	no matching profile found	North America	Sandy soil	Environmental	Does not apply	Does not apply
57SJ	T_0398	GCF_004372845.1	A	66.39	679751	10	18	Non complete	C:99.8%[S:99.5%,D:0.3%],F:0.3%,M:0.1%,n:782	no matching profile found	North America	Sandy soil	Environmental	Does not apply	Does not apply
5BR2	T_0399	GCF_003836815.1	A	66.29	260375	34	79	Non complete	C:99.8%[S:99.5%,D:0.3%],F:0.3%,M:0.1%,n:782	no matching profile found	Europe	Homo sapiens	Human	Cystic fibrosis	CF
66S100212BSL _PA1	T_0400	GCF_004375425.1	A	66.26	418201	17	57	Non complete	C:99.9%[S:99.6%,D:0.3%],F:0.1%,M:0.0%,n:782	27	North America	Homo sapiens	Human	Cystic fibrosis	CF
6D92(H)	T_0401	GCF_003698485.1	A	66.29	433349	16	25	Non complete	C:99.9%[S:99.6%,D:0.3%],F:0.1%,M:0.0%,n:782	1394	North America	Homo sapiens	Human	Cystic fibrosis	CF
6D92(H)	T_0402	GCF_003698625.1	A	65.77	302236	24	73	Non complete	C:99.8%[S:99.4%,D:0.4%],F:0.3%,M:0.1%,n:782	111	North America	Homo sapiens	Human	Cystic fibrosis	CF
707A	T_0403	GCF_002312575.1	A	66.21	600859	12	31	Non complete	C:99.7%[S:99.4%,D:0.3%],F:0.3%,M:0.0%,n:782	17	North America	Homo sapiens	Human	Unkown	Not possible
886-1	T_0404	GCF_003840105.1	A	66.32	449534	17	37	Non complete	C:99.9%[S:99.6%,D:0.3%],F:0.1%,M:0.0%,n:782	641	Europe	Canis Lupus	Animal	Does not apply	Does not apply
934436V	T_0405	GCF_003840045.1	A	66.22	289652	22	66	Non complete	C:99.8%[S:99.5%,D:0.3%],F:0.3%,M:0.1%,n:782	27	x	Homo sapiens	Human	Bronchiectasis	non-CF
9BR	T_0406	GCF_000223925.1	A	66.06	6801503	1	2	Non complete	C:99.9%[S:99.6%,D:0.3%],F:0.1%,M:0.0%,n:782	277	South America	Homo sapiens	Human	Unkown	Not possible
A-I-1	T_0407	GCF_015697665.1	A	65.83	7087087	1	1	Complete	C:99.9%[S:99.6%,D:0.3%],F:0.1%,M:0.0%,n:782	111	Europe	Homo sapiens	Human	Urinary tract infection	non-CF
A1(A2448)	T_0408	GCF_003835445.1	A	65.83	210888	32	89	Non complete	C:99.9%[S:99.6%,D:0.3%],F:0.1%,M:0.0%,n:782	no matching profile found	Asia	Homo sapiens	Human	Urinary tract infection	non-CF
A10	T_0409	GCF_003836965.1	A	66.42	350348	18	36	Non complete	C:99.9%[S:99.6%,D:0.3%],F:0.1%,M:0.0%,n:782	409	Europe	Homo sapiens	Human	Wound infection	non-CF
A11	T_0410	GCF_003836945.1	A	66.6	467801	12	28	Non complete	C:99.7%[S:99.4%,D:0.3%],F:0.3%,M:0.0%,n:782	149	Europe	Homo sapiens	Human	Wound infection	non-CF
A15	T_0411	GCF_003837025.1	C1	66.59	619762	11	30	Non complete	C:99.4%[S:99.1%,D:0.3%],F:0.3%,M:0.3%,n:782	no matching profile found	Europe	Homo sapiens	Human	Wound infection	non-CF
A17	T_0412	GCF_003836875.1	A	66.29	265460	24	52	Non complete	C:99.8%[S:99.5%,D:0.3%],F:0.1%,M:0.1%,n:782	395	Europe	Homo sapiens	Human	Leg ulcer	non-CF
A17CT	T_0413	GCF_013415085.1	A	66.56	6264758	1	1	Non complete	C:99.7%[S:99.4%,D:0.3%],F:0.4%,M:0.1%,n:782	511	Australia	Homo sapiens	Human	Chronic rhinossinusitis	non-CF
A19	T_0414	GCF_003837725.1	A	66.53	451132	15	37	Non complete	C:99.8%[S:99.5%,D:0.3%],F:0.3%,M:0.1%,n:782	274	Europe	Homo sapiens	Human	Wound infection	non-CF
A22	T_0415	GCF_003836865.1	A	66.51	462592	15	36	Non complete	C:99.9%[S:99.6%,D:0.3%],F:0.1%,M:0.0%,n:782	no matching profile found	Europe	Homo sapiens	Human	Wound infection	non-CF
A237	T_0416	GCF_003836985.1	A	66.48	578789	14	33	Non complete	C:99.9%[S:99.6%,D:0.3%],F:0.1%,M:0.0%,n:782	1207	Europe	Leporidae	Animal	Does not apply	Does not apply
A3	T_0417	GCF_003835695.1	A	65.92	415709	20	52	Non complete	C:99.9%[S:99.6%,D:0.3%],F:0.1%,M:0.0%,n:782	27	Europe	Homo sapiens	Human	Cystic fibrosis	CF
A681	T_0418	GCF_007559085.1	A	66.2	6616247	1	1	Complete	C:99.9%[S:99.6%,D:0.3%],F:0.1%,M:0.0%,n:782	274	Asia	Homo sapiens	Human	Cerebral trauma after surgery	non-CF
A9	T_0419	GCF_003837645.1	C1	66.58	497285	17	37	Non complete	C:99.7%[S:99.4%,D:0.3%],F:0.3%,M:0.0%,n:782	no matching profile found	Europe	Homo sapiens	Human	Surgical bandage	non-CF
AA2	T_0420	GCF_012935295.1	A	66.49	6288195	1	1	Complete	C:99.9%[S:99.6%,D:0.3%],F:0.1%,M:0.0%,n:782	708	x	Homo sapiens	Human	Cystic fibrosis	CF
Aa249	T_0421	GCF_003836305.1	A	65.84	252659	30	72	Non complete	C:99.8%[S:99.5%,D:0.3%],F:0.3%,M:0.1%,n:782	no matching profile found	Europe	Homo sapiens	Human	Burn wound infection	non-CF
AES1M	T_0422	GCF_004355125.1	A	66.48	6373139	1	1	Complete	C:99.8%[S:99.5%,D:0.3%],F:0.3%,M:0.1%,n:782	649	Australia	Homo sapiens	Human	Cystic fibrosis	CF
AES1R	T_0423	GCF_004355145.1	A	66.48	6373893	1	1	Complete	C:99.4%[S:99.1%,D:0.3%],F:0.6%,M:0.0%,n:782	649	Australia	Homo sapiens	Human	Cystic fibrosis	CF
AG1	T_0424	GCF_009662315.1	A	65.71	7190208	1	1	Complete	C:99.9%[S:99.6%,D:0.3%],F:0.1%,M:0.0%,n:782	111	South America	Homo sapiens	Human	Pneumonia	non-CF
AIX06	T_0425	GCF_013328785.1	A	66.31	245278	26	71	Non complete	C:99.7%[S:99.4%,D:0.3%],F:0.4%,M:0.1%,n:782	2128	Europe	Homo sapiens	Human	Urinary tract infection	non-CF
AJ D 2	T_0426	GCF_004769055.1	A	66.66	6281520	1	1	Non complete	C:99.5%[S:99.2%,D:0.3%],F:0.4%,M:0.1%,n:782	234	Asia	Cotton	Environmental	Does not apply	Does not apply
AL191	T_0427	GCF_003833445.1	B	66.24	277052	23	54	Non complete	C:99.8%[S:99.5%,D:0.3%],F:0.1%,M:0.1%,n:782	1284	Europe	Homo sapiens	Human	Cystic fibrosis	CF
AL561	T_0428	GCF_003833455.1	A	66.3	543439	13	29	Non complete	C:99.9%[S:99.6%,D:0.3%],F:0.1%,M:0.0%,n:782	281	Europe	Homo sapiens	Human	Cystic fibrosis	CF
AMT0005-1	T_0429	GCF_003838605.1	B	66.44	651859	14	34	Non complete	C:99.9%[S:99.6%,D:0.3%],F:0.1%,M:0.0%,n:782	no matching profile found	North America	Homo sapiens	Human	Cystic fibrosis	CF
AMT0005-135	T_0430	GCF_003975535.1	A	66.39	517479	14	34	Non complete	C:99.8%[S:99.5%,D:0.3%],F:0.3%,M:0.1%,n:782	389	North America	Homo sapiens	Human	Cystic fibrosis	CF
AMT0006-1	T_0431	GCF_003838555.1	A	66.36	664600	13	36	Non complete	C:99.9%[S:99.6%,D:0.3%],F:0.1%,M:0.0%,n:782	no matching profile found	North America	Homo sapiens	Human	Cystic fibrosis	CF
AMT0006-64	T_0432	GCF_003975485.1	A	66.52	778034	10	30	Non complete	C:99.8%[S:99.5%,D:0.3%],F:0.3%,M:0.1%,n:782	845	North America	Homo sapiens	Human	Cystic fibrosis	CF
AMT0006-65	T_0433	GCF_003975435.1	A	66.47	777972	12	36	Non complete	C:99.9%[S:99.6%,D:0.3%],F:0.1%,M:0.0%,n:782	845	North America	Homo sapiens	Human	Cystic fibrosis	CF
AMT0020-1	T_0434	GCF_003840345.1	A	66.49	675070	10	24	Non complete	C:99.9%[S:99.6%,D:0.3%],F:0.1%,M:0.0%,n:782	no matching profile found	North America	Homo sapiens	Human	Cystic fibrosis	CF
AMT0020-84	T_0435	GCF_003838535.1	B	66.31	264084	28	91	Non complete	C:99.9%[S:99.6%,D:0.3%],F:0.1%,M:0.0%,n:782	2665	North America	Homo sapiens	Human	Cystic fibrosis	CF
AMT0026-2	T_0436	GCF_003975425.1	B	66.11	443905	15	31	Non complete	C:99.9%[S:99.6%,D:0.3%],F:0.1%,M:0.0%,n:782	253	North America	Homo sapiens	Human	Cystic fibrosis	CF
AMT0026-67	T_0437	GCF_003838445.1	A	66.12	311512	20	47	Non complete	C:99.9%[S:99.6%,D:0.3%],F:0.1%,M:0.0%,n:782	179	North America	Homo sapiens	Human	Cystic fibrosis	CF
AMT0046-1	T_0438	GCF_003838505.1	A	66.53	586990	11	29	Non complete	C:99.9%[S:99.6%,D:0.3%],F:0.1%,M:0.0%,n:782	564	North America	Homo sapiens	Human	Cystic fibrosis	CF
AMT0046-108	T_0439	GCF_003975415.1	A	66.42	777256	9	21	Non complete	C:99.7%[S:99.4%,D:0.3%],F:0.3%,M:0.0%,n:782	1527	North America	Homo sapiens	Human	Cystic fibrosis	CF
AMT0047-125	T_0440	GCF_003976225.1	A	66.41	342464	19	44	Non complete	C:99.9%[S:99.6%,D:0.3%],F:0.1%,M:0.0%,n:782	2061	North America	Homo sapiens	Human	Cystic fibrosis	CF
AMT0047-2	T_0441	GCF_003975405.1	A	65.97	502782	16	41	Non complete	C:99.8%[S:99.5%,D:0.3%],F:0.1%,M:0.1%,n:782	395	North America	Homo sapiens	Human	Cystic fibrosis	CF
AMT0071-76	T_0442	GCF_003840305.1	B	66.13	245224	23	57	Non complete	C:99.8%[S:99.5%,D:0.3%],F:0.3%,M:0.1%,n:782	253	North America	Homo sapiens	Human	Cystic fibrosis	CF
AR_0054	T_0443	GCF_001875165.1	A	65.81	2172972	3	9	Non complete	C:99.6%[S:99.2%,D:0.4%],F:0.3%,M:0.1%,n:782	654	x	Homo sapiens	Human	Unkown	Not possible
AR_0064	T_0444	GCF_001875185.1	A	66.05	809436	8	16	Non complete	C:99.5%[S:99.2%,D:0.3%],F:0.4%,M:0.1%,n:782	277	x	Homo sapiens	Human	Unkown	Not possible
AR_0092	T_0445	GCF_001874805.1	B	66.02	6963676	1	1	Non complete	C:99.7%[S:99.4%,D:0.3%],F:0.4%,M:0.1%,n:782	235	x	Homo sapiens	Human	Unkown	Not possible
AR_0094	T_0446	GCF_001875205.1	A	66.05	2533928	4	5	Non complete	C:99.9%[S:99.6%,D:0.3%],F:0.1%,M:0.0%,n:782	155	x	Homo sapiens	Human	Unkown	Not possible
AR_0095	T_0447	GCF_002997005.1	B	66.11	6822666	1	1	Complete	C:99.7%[S:99.2%,D:0.5%],F:0.3%,M:0.0%,n:782	620	x	Homo sapiens	Human	Unkown	Not possible
AR_0100	T_0448	GCF_001874975.1	B	65.98	4354749	5	12	Non complete	C:99.5%[S:99.2%,D:0.3%],F:0.4%,M:0.1%,n:782	235	x	Homo sapiens	Human	Unkown	Not possible
AR_0103	T_0449	GCF_001874795.1	A	65.99	5781139	2	3	Non complete	C:99.4%[S:99.1%,D:0.3%],F:0.3%,M:0.3%,n:782	964	x	Homo sapiens	Human	Unkown	Not possible
AR_0105	T_0450	GCF_001874995.1	B	66.22	2300470	4	6	Non complete	C:99.6%[S:99.2%,D:0.4%],F:0.1%,M:0.3%,n:782	235	x	Homo sapiens	Human	Unkown	Not possible
AR_0108	T_0451	GCF_001875215.1	A	65.98	6879367	1	3	Non complete	C:99.5%[S:99.2%,D:0.3%],F:0.1%,M:0.4%,n:782	233	x	Homo sapiens	Human	Unkown	Not possible
AR_0110	T_0452	GCF_003204335.1	A	66.01	6799785	1	1	Complete	C:99.9%[S:99.6%,D:0.3%],F:0.1%,M:0.0%,n:782	233	x	Homo sapiens	Human	Unkown	Not possible
AR_0111	T_0453	GCF_003571805.1	A	65.83	6946231	1	2	Complete	C:99.9%[S:99.6%,D:0.3%],F:0.1%,M:0.0%,n:782	233	x	Homo sapiens	Human	Unkown	Not possible
AR_0230	T_0454	GCF_002968695.1	A	65.88	7012922	1	3	Complete	C:99.9%[S:99.6%,D:0.3%],F:0.1%,M:0.0%,n:782	233	x	Homo sapiens	Human	Unkown	Not possible
AR_0241	T_0455	GCF_003324405.1	A	65.65	7079170	1	2	Non complete	C:99.9%[S:99.6%,D:0.3%],F:0.1%,M:0.0%,n:782	111	x	Homo sapiens	Human	Unkown	Not possible
AR_0351	T_0456	GCF_003000795.1	A	66.25	6565899	1	4	Non complete	C:99.8%[S:99.5%,D:0.3%],F:0.3%,M:0.1%,n:782	no matching profile found	x	Homo sapiens	Human	Unkown	Not possible
AR_0352	T_0457	GCF_003324465.1	A	66.43	6418505	1	1	Non complete	C:99.8%[S:99.4%,D:0.4%],F:0.3%,M:0.1%,n:782	no matching profile found	x	Homo sapiens	Human	Unkown	Not possible
AR_0353	T_0458	GCF_002968655.1	B	65.7	7240677	1	2	Complete	C:99.9%[S:99.6%,D:0.3%],F:0.1%,M:0.0%,n:782	308	x	Homo sapiens	Human	Unkown	Not possible
AR_0354	T_0459	GCF_002968585.1	B	66.1	6747010	1	1	Complete	C:99.7%[S:99.4%,D:0.3%],F:0.4%,M:0.1%,n:782	235	x	Homo sapiens	Human	Unkown	Not possible
AR_0355	T_0460	GCF_003000655.1	B	65.85	7172470	1	1	Non complete	C:99.9%[S:99.6%,D:0.3%],F:0.1%,M:0.0%,n:782	357	x	Homo sapiens	Human	Unkown	Not possible
AR_0357	T_0461	GCF_002968955.1	B	65.8	7162784	1	1	Complete	C:99.8%[S:99.5%,D:0.3%],F:0.3%,M:0.1%,n:782	235	x	Homo sapiens	Human	Unkown	Not possible
AR_0359	T_0462	GCF_003000695.1	A	65.92	6935329	1	3	Non complete	C:99.9%[S:99.5%,D:0.4%],F:0.1%,M:0.0%,n:782	245	x	Homo sapiens	Human	Unkown	Not possible
AR_0360	T_0463	GCF_002968515.1	A	66.44	6463575	1	1	Complete	C:99.9%[S:99.6%,D:0.3%],F:0.1%,M:0.0%,n:782	1712	x	Homo sapiens	Human	Unkown	Not possible
AR_0443	T_0464	GCF_003074115.1	B	65.84	6776714	1	1	Non complete	C:99.9%[S:99.6%,D:0.3%],F:0.1%,M:0.0%,n:782	357	x	Homo sapiens	Human	Unkown	Not possible
AR_0446	T_0465	GCF_003193645.1	C1	66.33	6475581	1	1	Complete	C:99.9%[S:99.6%,D:0.3%],F:0.1%,M:0.0%,n:782	no matching profile found	x	Homo sapiens	Human	Unkown	Not possible
AR_0447	T_0466	GCF_003260415.1	A	65.87	7141746	1	2	Non complete	C:99.9%[S:99.6%,D:0.3%],F:0.1%,M:0.0%,n:782	179	x	Homo sapiens	Human	Unkown	Not possible
AR_0449	T_0467	GCF_003324385.1	B	65.96	6223626	1	6	Non complete	C:99.1%[S:98.8%,D:0.3%],F:0.9%,M:0.0%,n:782	308	x	Homo sapiens	Human	Unkown	Not possible
AR_0456	T_0468	GCF_003324295.1	B	65.86	7079305	1	1	Non complete	C:99.5%[S:99.2%,D:0.3%],F:0.5%,M:0.0%,n:782	235	x	Homo sapiens	Human	Unkown	Not possible
AR_0457	T_0469	GCF_003324275.1	B	65.64	7020885	1	2	Non complete	C:99.4%[S:99.0%,D:0.4%],F:0.5%,M:0.1%,n:782	235	x	Homo sapiens	Human	Unkown	Not possible
AR_0459	T_0470	GCF_003324255.1	B	66.25	6752712	1	1	Non complete	C:99.9%[S:99.6%,D:0.3%],F:0.1%,M:0.0%,n:782	no matching profile found	x	Homo sapiens	Human	Unkown	Not possible
AR_455	T_0471	GCF_003288355.1	B	65.88	6540996	1	1	Complete	C:99.8%[S:99.5%,D:0.3%],F:0.1%,M:0.1%,n:782	298	x	Homo sapiens	Human	Unkown	Not possible
AR_458	T_0472	GCF_003288435.1	A	66.23	6685102	1	1	Complete	C:99.9%[S:99.5%,D:0.4%],F:0.1%,M:0.0%,n:782	274	x	Homo sapiens	Human	Unkown	Not possible
AR_460	T_0473	GCF_003288335.1	A	66.55	6303875	1	1	Complete	C:99.0%[S:98.7%,D:0.3%],F:0.9%,M:0.1%,n:782	no matching profile found	x	Homo sapiens	Human	Unkown	Not possible
AR439	T_0474	GCF_003073895.1	A	65.42	7139518	1	3	Complete	C:99.9%[S:99.5%,D:0.4%],F:0.1%,M:0.0%,n:782	179	x	Homo sapiens	Human	Unkown	Not possible
AR442	T_0475	GCF_003073795.1	A	65.75	7267567	1	1	Complete	C:99.9%[S:99.6%,D:0.3%],F:0.1%,M:0.0%,n:782	395	x	Homo sapiens	Human	Unkown	Not possible
AR444	T_0476	GCF_003073615.1	A	66.05	6853499	1	1	Complete	C:99.9%[S:99.6%,D:0.3%],F:0.1%,M:0.0%,n:782	233	x	Homo sapiens	Human	Unkown	Not possible
AR445	T_0477	GCF_003073735.1	A	65.78	7125975	1	1	Complete	C:99.9%[S:99.6%,D:0.3%],F:0.1%,M:0.0%,n:782	111	x	Homo sapiens	Human	Unkown	Not possible
ASM437018v1	T_0478	GCF_004370185.1	A	66.45	485817	15	27	Non complete	C:99.8%[S:99.5%,D:0.3%],F:0.1%,M:0.1%,n:782	293	North America	Homo sapiens	Human	Cystic fibrosis	CF
ASM90049702v1	T_0479	GCF_900497025.1	A	65.61	7207057	1	2	Complete	C:99.9%[S:99.6%,D:0.3%],F:0.1%,M:0.0%,n:782	111	x	Type or control strain	Does not apply	Does not apply	Does not apply
AT19	T_0480	GCF_003841005.1	A	66.32	326546	17	44	Non complete	C:99.8%[S:99.4%,D:0.4%],F:0.3%,M:0.1%,n:782	no matching profile found	Europe	Homo sapiens	Human	Cystic fibrosis	CF
AT31	T_0481	GCF_003840085.1	A	65.51	288978	27	99	Non complete	C:99.9%[S:99.4%,D:0.5%],F:0.1%,M:0.0%,n:782	27	Europe	Homo sapiens	Human	Cystic fibrosis	CF
AT40	T_0482	GCF_003840055.1	A	66.31	427429	14	42	Non complete	C:99.8%[S:99.5%,D:0.3%],F:0.3%,M:0.1%,n:782	27	Europe	Homo sapiens	Human	Cystic fibrosis	CF
ATCC 27853	T_0483	GCF_001618925.1	A	66.11	6827737	1	1	Complete	C:99.8%[S:99.5%,D:0.3%],F:0.3%,M:0.1%,n:782	155	Europe	Homo sapiens	Human	Nosocominal infection	non-CF
ATCC BAA-2108	T_0484	GCF_002237025.1	A	66.4	352131	18	43	Non complete	C:99.8%[S:99.5%,D:0.3%],F:0.1%,M:0.1%,n:782	no matching profile found	North America	Homo sapiens	Human	Unkown	Not possible
ATCC BAA-2109	T_0485	GCF_002236985.1	A	66.45	338282	24	62	Non complete	C:99.4%[S:99.1%,D:0.3%],F:0.6%,M:0.0%,n:782	no matching profile found	North America	Homo sapiens	Human	Unkown	Not possible
ATCC BAA-2110	T_0486	GCF_002237075.1	A	66.36	452469	14	26	Non complete	C:99.8%[S:99.5%,D:0.3%],F:0.3%,M:0.1%,n:782	no matching profile found	North America	Homo sapiens	Human	Unkown	Not possible
ATCC BAA-2111	T_0487	GCF_002238215.1	A	66.51	468788	16	33	Non complete	C:99.8%[S:99.5%,D:0.3%],F:0.3%,M:0.1%,n:782	274	North America	Homo sapiens	Human	Unkown	Not possible
ATCC BAA-2112	T_0488	GCF_002237085.1	A	66.49	785485	9	29	Non complete	C:99.9%[S:99.6%,D:0.3%],F:0.1%,M:0.0%,n:782	3024	North America	Homo sapiens	Human	Unkown	Not possible
ATCC BAA-2113	T_0489	GCF_002237015.1	A	66.49	539603	10	27	Non complete	C:99.8%[S:99.5%,D:0.3%],F:0.3%,M:0.1%,n:782	2743	North America	Homo sapiens	Human	Unkown	Not possible
ATCC BAA-2114	T_0490	GCF_002237055.1	A	66.61	458353	11	23	Non complete	C:99.9%[S:99.6%,D:0.3%],F:0.1%,M:0.0%,n:782	969	North America	Homo sapiens	Human	Unkown	Not possible
AU10014	T_0491	GCF_001554395.1	B	66.34	168780	39	76	Non complete	C:99.3%[S:99.0%,D:0.3%],F:0.8%,M:0.1%,n:782	no matching profile found	North America	Homo sapiens	Human	Cystic fibrosis	CF
AU10241	T_0492	GCF_001554385.1	A	66.37	333007	24	57	Non complete	C:99.5%[S:99.1%,D:0.4%],F:0.4%,M:0.1%,n:782	no matching profile found	North America	Homo sapiens	Human	Cystic fibrosis	CF
AU10272	T_0493	GCF_001554705.1	A	66.19	202738	29	53	Non complete	C:99.1%[S:98.8%,D:0.3%],F:0.5%,M:0.4%,n:782	348	North America	Homo sapiens	Human	Cystic fibrosis	CF
AU10409	T_0494	GCF_001554695.1	A	66.25	184471	31	56	Non complete	C:99.4%[S:99.1%,D:0.3%],F:0.5%,M:0.1%,n:782	no matching profile found	North America	Homo sapiens	Human	Cystic fibrosis	CF
AU10410	T_0495	GCF_001554735.1	A	66.19	202738	30	55	Non complete	C:99.4%[S:99.1%,D:0.3%],F:0.4%,M:0.2%,n:782	348	North America	Homo sapiens	Human	Cystic fibrosis	CF
AU10583	T_0496	GCF_001554665.1	A	66.46	272732	27	55	Non complete	C:99.4%[S:99.1%,D:0.3%],F:0.4%,M:0.2%,n:782	443	North America	Homo sapiens	Human	Cystic fibrosis	CF
AU10658	T_0497	GCF_001554975.1	A	66.43	176289	36	75	Non complete	C:99.8%[S:99.5%,D:0.3%],F:0.1%,M:0.1%,n:782	792	North America	Homo sapiens	Human	Cystic fibrosis	CF
AU10713	T_0498	GCF_001555075.1	A	66.56	238345	28	51	Non complete	C:99.0%[S:98.7%,D:0.3%],F:0.9%,M:0.1%,n:782	no matching profile found	North America	Homo sapiens	Human	Cystic fibrosis	CF
AU10714	T_0499	GCF_001554455.1	B	66.36	138224	50	89	Non complete	C:99.3%[S:99.0%,D:0.3%],F:0.8%,M:0.1%,n:782	no matching profile found	North America	Homo sapiens	Human	Cystic fibrosis	CF
AU10756	T_0500	GCF_001555335.1	A	66.17	373936	26	53	Non complete	C:99.3%[S:99.0%,D:0.3%],F:0.5%,M:0.2%,n:782	no matching profile found	North America	Homo sapiens	Human	Cystic fibrosis	CF
AU11866	T_0501	GCF_001554305.1	B	66.42	158236	44	84	Non complete	C:99.0%[S:98.7%,D:0.3%],F:0.9%,M:0.1%,n:782	no matching profile found	North America	Homo sapiens	Human	Cystic fibrosis	CF
AU11990	T_0502	GCF_001555255.1	A	66.45	428683	18	39	Non complete	C:99.7%[S:99.4%,D:0.3%],F:0.3%,M:0.0%,n:782	553	North America	Homo sapiens	Human	Cystic fibrosis	CF
AU1215	T_0503	GCF_001545205.1	A	66.34	160063	42	80	Non complete	C:98.9%[S:98.6%,D:0.3%],F:1.0%,M:0.1%,n:782	no matching profile found	North America	Homo sapiens	Human	Cystic fibrosis	CF
AU12175	T_0504	GCF_001554535.1	A	66.14	193222	38	74	Non complete	C:99.7%[S:99.4%,D:0.3%],F:0.4%,M:0.1%,n:782	17	North America	Homo sapiens	Human	Cystic fibrosis	CF
AU12528	T_0505	GCF_001554785.1	B	66.36	233151	24	49	Non complete	C:99.8%[S:99.5%,D:0.3%],F:0.3%,M:0.1%,n:782	671	North America	Homo sapiens	Human	Cystic fibrosis	CF
AU13210	T_0506	GCF_001554935.1	A	66.56	318484	22	48	Non complete	C:98.9%[S:98.5%,D:0.4%],F:0.6%,M:0.5%,n:782	274	North America	Homo sapiens	Human	Cystic fibrosis	CF
AU13212	T_0507	GCF_001554545.1	A	66.14	349744	17	38	Non complete	C:99.7%[S:99.4%,D:0.3%],F:0.4%,M:0.1%,n:782	no matching profile found	North America	Homo sapiens	Human	Cystic fibrosis	CF
AU13213	T_0508	GCF_001554615.1	A	66.17	329608	22	44	Non complete	C:99.6%[S:99.0%,D:0.6%],F:0.4%,M:0.0%,n:782	no matching profile found	North America	Homo sapiens	Human	Cystic fibrosis	CF
AU13626	T_0509	GCF_001545175.1	A	66.3	260857	25	48	Non complete	C:98.8%[S:98.5%,D:0.3%],F:1.0%,M:0.2%,n:782	no matching profile found	North America	Homo sapiens	Human	Cystic fibrosis	CF
AU15431	T_0510	GCF_001554585.1	A	66.27	426848	18	37	Non complete	C:99.1%[S:98.8%,D:0.3%],F:0.6%,M:0.3%,n:782	no matching profile found	North America	Homo sapiens	Human	Cystic fibrosis	CF
AU16821	T_0511	GCF_001554745.1	A	66.19	253358	28	54	Non complete	C:99.4%[S:99.1%,D:0.3%],F:0.4%,M:0.2%,n:782	no matching profile found	North America	Homo sapiens	Human	Cystic fibrosis	CF
AU16960	T_0512	GCF_001554625.1	A	66.16	588702	14	33	Non complete	C:99.7%[S:99.4%,D:0.3%],F:0.4%,M:0.1%,n:782	17	North America	Homo sapiens	Human	Cystic fibrosis	CF
AU17091	T_0513	GCF_001555035.1	A	66.49	355061	17	34	Non complete	C:99.5%[S:99.2%,D:0.3%],F:0.4%,M:0.1%,n:782	792	North America	Homo sapiens	Human	Cystic fibrosis	CF
AU17550	T_0514	GCF_001555015.1	A	66.56	418726	21	35	Non complete	C:99.3%[S:99.0%,D:0.3%],F:0.6%,M:0.1%,n:782	no matching profile found	North America	Homo sapiens	Human	Cystic fibrosis	CF
AU17907	T_0515	GCF_001554805.1	B	66.38	211550	26	54	Non complete	C:99.7%[S:99.4%,D:0.3%],F:0.1%,M:0.2%,n:782	no matching profile found	North America	Homo sapiens	Human	Cystic fibrosis	CF
AU17965	T_0516	GCF_001555455.1	A	66.31	375961	21	40	Non complete	C:99.7%[S:99.4%,D:0.3%],F:0.1%,M:0.2%,n:782	17	North America	Homo sapiens	Human	Cystic fibrosis	CF
AU18132	T_0517	GCF_001555095.1	A	66.55	150226	45	89	Non complete	C:99.4%[S:99.1%,D:0.3%],F:0.5%,M:0.1%,n:782	no matching profile found	North America	Homo sapiens	Human	Cystic fibrosis	CF
AU18274	T_0518	GCF_001554915.1	A	66.46	226542	30	59	Non complete	C:99.5%[S:99.2%,D:0.3%],F:0.5%,M:0.0%,n:782	553	North America	Homo sapiens	Human	Cystic fibrosis	CF
AU19319	T_0519	GCF_001555115.1	A	66.56	268203	24	43	Non complete	C:99.4%[S:99.1%,D:0.3%],F:0.5%,M:0.1%,n:782	no matching profile found	North America	Homo sapiens	Human	Cystic fibrosis	CF
AU19803	T_0520	GCF_001554955.1	A	66.64	232854	27	52	Non complete	C:99.4%[S:99.0%,D:0.4%],F:0.5%,M:0.1%,n:782	no matching profile found	North America	Homo sapiens	Human	Cystic fibrosis	CF
AU20671	T_0521	GCF_001555375.1	A	66.13	186989	38	70	Non complete	C:99.4%[S:99.1%,D:0.3%],F:0.5%,M:0.1%,n:782	no matching profile found	North America	Homo sapiens	Human	Cystic fibrosis	CF
AU20916	T_0522	GCF_001554505.1	A	66.1	231549	34	70	Non complete	C:99.3%[S:99.0%,D:0.3%],F:0.5%,M:0.2%,n:782	179	North America	Homo sapiens	Human	Cystic fibrosis	CF
AU21076	T_0523	GCF_001554315.1	A	66.53	193145	32	63	Non complete	C:99.5%[S:99.2%,D:0.3%],F:0.3%,M:0.2%,n:782	792	North America	Homo sapiens	Human	Cystic fibrosis	CF
AU2342	T_0524	GCF_001554465.1	A	66.28	247442	26	59	Non complete	C:99.8%[S:99.4%,D:0.4%],F:0.3%,M:0.1%,n:782	no matching profile found	North America	Homo sapiens	Human	Cystic fibrosis	CF
AU24156	T_0525	GCF_001555215.1	A	66.43	232432	28	58	Non complete	C:98.9%[S:98.6%,D:0.3%],F:0.6%,M:0.5%,n:782	443	North America	Homo sapiens	Human	Cystic fibrosis	CF
AU24787	T_0526	GCF_001545195.1	A	66.24	192465	32	61	Non complete	C:98.4%[S:98.1%,D:0.3%],F:1.2%,M:0.4%,n:782	no matching profile found	North America	Homo sapiens	Human	Cystic fibrosis	CF
AU24807	T_0527	GCF_001555395.1	A	66.24	139380	50	88	Non complete	C:99.1%[S:98.8%,D:0.3%],F:0.6%,M:0.3%,n:782	no matching profile found	North America	Homo sapiens	Human	Cystic fibrosis	CF
AU25116	T_0528	GCF_001555295.1	A	66.46	215654	38	80	Non complete	C:99.3%[S:99.0%,D:0.3%],F:0.6%,M:0.1%,n:782	553	North America	Homo sapiens	Human	Cystic fibrosis	CF
AU25210	T_0529	GCF_001555055.1	A	66.49	335848	18	38	Non complete	C:99.4%[S:99.1%,D:0.3%],F:0.5%,M:0.1%,n:782	792	North America	Homo sapiens	Human	Cystic fibrosis	CF
AU5471	T_0530	GCF_001554325.1	A	66.35	417292	17	48	Non complete	C:99.6%[S:99.2%,D:0.4%],F:0.4%,M:0.0%,n:782	no matching profile found	North America	Homo sapiens	Human	Cystic fibrosis	CF
AU6462	T_0531	GCF_001554575.1	B	66.24	178306	41	80	Non complete	C:99.5%[S:99.2%,D:0.3%],F:0.5%,M:0.0%,n:782	815	North America	Homo sapiens	Human	Cystic fibrosis	CF
AU6854	T_0532	GCF_001554495.1	A	66.18	276987	31	66	Non complete	C:99.4%[S:99.1%,D:0.3%],F:0.5%,M:0.1%,n:782	179	North America	Homo sapiens	Human	Cystic fibrosis	CF
AU6923	T_0533	GCF_001555145.1	A	66.17	233457	31	56	Non complete	C:99.5%[S:99.2%,D:0.3%],F:0.5%,M:0.0%,n:782	no matching profile found	North America	Homo sapiens	Human	Cystic fibrosis	CF
AU7032	T_0534	GCF_001555135.1	A	66.34	492301	16	31	Non complete	C:98.9%[S:98.6%,D:0.3%],F:0.8%,M:0.3%,n:782	no matching profile found	North America	Homo sapiens	Human	Cystic fibrosis	CF
AU7033	T_0535	GCF_001554655.1	A	66.46	149269	47	95	Non complete	C:99.3%[S:99.0%,D:0.3%],F:0.5%,M:0.2%,n:782	443	North America	Homo sapiens	Human	Cystic fibrosis	CF
AU7198	T_0536	GCF_001555225.1	A	66.2	130397	52	91	Non complete	C:99.4%[S:99.1%,D:0.3%],F:0.4%,M:0.2%,n:782	348	North America	Homo sapiens	Human	Cystic fibrosis	CF
AU7511	T_0537	GCF_001545255.1	A	66.31	215080	34	59	Non complete	C:98.9%[S:98.6%,D:0.3%],F:1.0%,M:0.1%,n:782	no matching profile found	North America	Homo sapiens	Human	Cystic fibrosis	CF
AU8251	T_0538	GCF_001554775.1	B	66.41	209586	27	55	Non complete	C:99.8%[S:99.5%,D:0.3%],F:0.3%,M:0.1%,n:782	671	North America	Homo sapiens	Human	Cystic fibrosis	CF
AU9017	T_0539	GCF_001554825.1	A	66.46	370552	21	39	Non complete	C:99.5%[S:99.2%,D:0.3%],F:0.5%,M:0.0%,n:782	553	North America	Homo sapiens	Human	Cystic fibrosis	CF
AU9381	T_0540	GCF_001554375.1	B	66.22	160605	45	84	Non complete	C:99.4%[S:99.1%,D:0.3%],F:0.6%,M:0.0%,n:782	no matching profile found	North America	Homo sapiens	Human	Cystic fibrosis	CF
AU9739	T_0541	GCF_001555165.1	A	66.09	195665	35	65	Non complete	C:99.4%[S:99.1%,D:0.3%],F:0.5%,M:0.1%,n:782	179	North America	Homo sapiens	Human	Cystic fibrosis	CF
AU9899	T_0542	GCF_001555325.1	A	66.57	213685	34	63	Non complete	C:99.2%[S:98.8%,D:0.4%],F:0.6%,M:0.2%,n:782	no matching profile found	North America	Homo sapiens	Human	Cystic fibrosis	CF
AUS021	T_0543	GCF_003840385.1	A	66.52	816107	11	23	Non complete	C:99.8%[S:99.5%,D:0.3%],F:0.1%,M:0.1%,n:782	266	Australia	Homo sapiens	Human	Cystic fibrosis	CF
AUS026	T_0544	GCF_003839465.1	A	66.61	769517	9	23	Non complete	C:99.9%[S:99.6%,D:0.3%],F:0.1%,M:0.0%,n:782	777	Australia	homo sapiens	Human	Cystic fibrosis	CF
AUS029	T_0545	GCF_003839345.1	A	66.64	461559	11	21	Non complete	C:99.7%[S:99.4%,D:0.3%],F:0.3%,M:0.0%,n:782	no matching profile found	Australia	Homo sapiens	Human	Cystic fibrosis	CF
AUS050	T_0546	GCF_003838875.1	A	66.13	473779	20	49	Non complete	C:99.9%[S:99.6%,D:0.3%],F:0.1%,M:0.0%,n:782	155	Australia	Homo sapiens	Human	Cystic fibrosis	CF
AUS054	T_0547	GCF_003840605.1	A	66.56	540376	11	27	Non complete	C:99.7%[S:99.4%,D:0.3%],F:0.3%,M:0.0%,n:782	788	Australia	Homo sapiens	Human	Cystic fibrosis	CF
AUS058	T_0548	GCF_003839445.1	A	66.49	113062	53	92	Non complete	C:98.6%[S:98.3%,D:0.3%],F:1.2%,M:0.2%,n:782	no matching profile found	Australia	Homo sapiens	Human	Cystic fibrosis	CF
AUS066	T_0549	GCF_003839305.1	A	66.43	392039	20	40	Non complete	C:99.5%[S:99.2%,D:0.3%],F:0.5%,M:0.0%,n:782	no matching profile found	Australia	Homo sapiens	Human	Cystic fibrosis	CF
AUS073	T_0550	GCF_003839405.1	A	66.49	395771	18	58	Non complete	C:99.8%[S:99.5%,D:0.3%],F:0.3%,M:0.1%,n:782	800	Australia	Homo sapiens	Human	Cystic fibrosis	CF
AUS074	T_0551	GCF_003976375.1	A	66.01	324049	21	52	Non complete	C:99.9%[S:99.6%,D:0.3%],F:0.1%,M:0.0%,n:782	179	Australia	Homo sapiens	Human	Cystic fibrosis	CF
AUS077	T_0552	GCF_003839285.1	A	66.39	235701	28	55	Non complete	C:99.1%[S:98.8%,D:0.3%],F:0.5%,M:0.4%,n:782	801	Australia	Homo sapiens	Human	Cystic fibrosis	CF
AUS083	T_0553	GCF_003839685.1	A	66.54	374387	20	43	Non complete	C:99.9%[S:99.6%,D:0.3%],F:0.1%,M:0.0%,n:782	259	Australia	Homo sapiens	Human	Cystic fibrosis	CF
AUS088	T_0554	GCF_003839665.1	A	66.57	496631	13	30	Non complete	C:99.3%[S:99.0%,D:0.3%],F:0.4%,M:0.3%,n:782	262	Australia	Homo sapiens	Human	Cystic fibrosis	CF
AUS089	T_0555	GCF_003839245.1	A	66.44	557135	14	34	Non complete	C:99.7%[S:99.4%,D:0.3%],F:0.3%,M:0.0%,n:782	806	Australia	Homo sapiens	Human	Cystic fibrosis	CF
AUS093	T_0556	GCF_003840755.1	A	66.62	340800	17	34	Non complete	C:99.3%[S:99.0%,D:0.3%],F:0.5%,M:0.2%,n:782	no matching profile found	Australia	Homo sapiens	Human	Cystic fibrosis	CF
AUS105	T_0557	GCF_003839175.1	A	66.56	598124	11	24	Non complete	C:99.9%[S:99.6%,D:0.3%],F:0.1%,M:0.0%,n:782	821	Australia	Homo sapiens	Human	cystis fibrosis	CF
AUS106	T_0558	GCF_003840585.1	A	66.49	772391	10	27	Non complete	C:99.3%[S:99.0%,D:0.3%],F:0.8%,M:0.1%,n:782	822	Australia	Homo sapiens	Human	cystis fibrosis	CF
AUS111	T_0559	GCF_003840635.1	A	66.24	319152	20	44	Non complete	C:99.9%[S:99.6%,D:0.3%],F:0.1%,M:0.0%,n:782	827	Australia	Homo sapiens	Human	Urinary tract infection	non-CF
AUS119	T_0560	GCF_003839255.1	A	66.57	589012	11	24	Non complete	C:99.9%[S:99.6%,D:0.3%],F:0.1%,M:0.0%,n:782	835	Australia	Reptilia	Animal	Does not apply	Does not apply
AUS120	T_0561	GCF_003840555.1	A	66.54	718935	11	28	Non complete	C:99.9%[S:99.6%,D:0.3%],F:0.1%,M:0.0%,n:782	836	Australia	Phalangeriformis	Animal	Does not apply	Does not apply
AUS122	T_0562	GCF_003976545.1	A	66.12	408679	18	58	Non complete	C:99.9%[S:99.6%,D:0.3%],F:0.1%,M:0.0%,n:782	838	Australia	River	Environmental	Does not apply	Does not apply
AUS124	T_0563	GCF_003839215.1	A	66.5	668794	13	44	Non complete	C:99.9%[S:99.6%,D:0.3%],F:0.1%,M:0.0%,n:782	840	Australia	Canis Lupus	Animal	Does not apply	Does not apply
AUS125	T_0564	GCF_003976875.1	A	65.5	429963	16	37	Non complete	C:99.8%[S:99.2%,D:0.6%],F:0.1%,M:0.1%,n:782	841	Australia	Pool	Environmental	Does not apply	Does not apply
AUS127	T_0565	GCF_003841085.1	A	66.47	377451	20	47	Non complete	C:99.8%[S:99.5%,D:0.3%],F:0.1%,M:0.1%,n:782	no matching profile found	Australia	Homo sapiens	Human	Cystic fibrosis	CF
AUS128	T_0566	GCF_003976555.1	B	66.33	855026	9	27	Non complete	C:99.9%[S:99.6%,D:0.3%],F:0.1%,M:0.0%,n:782	843	Australia	River	Environmental	Does not apply	Does not apply
AUS134	T_0567	GCF_003839205.1	A	66.59	762039	11	27	Non complete	C:99.7%[S:99.4%,D:0.3%],F:0.3%,M:0.0%,n:782	569	Australia	Homo sapiens	Human	Ear infection	non-CF
AUS136	T_0568	GCF_003976855.1	A	66.42	665914	12	28	Non complete	C:99.9%[S:99.6%,D:0.3%],F:0.1%,M:0.0%,n:782	850	Australia	River	Environmental	Does not apply	Does not apply
AUS138	T_0569	GCF_003839165.1	A	66.42	230599	31	72	Non complete	C:99.7%[S:99.4%,D:0.3%],F:0.1%,M:0.2%,n:782	no matching profile found	Australia	Canis Lupus	Animal	Does not apply	Does not apply
AUS139	T_0570	GCF_003976465.1	A	65.35	424139	18	48	Non complete	C:99.8%[S:99.2%,D:0.6%],F:0.1%,M:0.1%,n:782	853	Australia	Pool	Environmental	Does not apply	Does not apply
AUS141	T_0571	GCF_003976805.1	A	66.27	788768	11	31	Non complete	C:99.9%[S:99.6%,D:0.3%],F:0.1%,M:0.0%,n:782	485	Australia	River	Environmental	Does not apply	Does not apply
AUS148	T_0572	GCF_003839145.1	A	66.41	340116	20	56	Non complete	C:99.5%[S:99.2%,D:0.3%],F:0.4%,M:0.1%,n:782	862	Australia	Homo sapiens	Human	cystis fibrosis	CF
AUS149	T_0573	GCF_003838665.1	A	66.46	428666	15	50	Non complete	C:99.9%[S:99.6%,D:0.3%],F:0.1%,M:0.0%,n:782	863	Australia	Equus	Animal	Does not apply	Does not apply
AUS150	T_0574	GCF_003839065.1	A	66	289931	24	46	Non complete	C:99.6%[S:99.0%,D:0.6%],F:0.1%,M:0.3%,n:782	no matching profile found	Australia	Homo sapiens	Human	Bacteriaemia	non-CF
AUS151	T_0575	GCF_003839125.1	A	66.53	440218	16	38	Non complete	C:99.9%[S:99.6%,D:0.3%],F:0.1%,M:0.0%,n:782	865	Australia	Homo sapiens	Human	Wound infection	non-CF
AUS153	T_0576	GCF_003976505.1	A	66.49	527001	12	31	Non complete	C:99.9%[S:99.6%,D:0.3%],F:0.1%,M:0.0%,n:782	867	Australia	River	Environmental	Does not apply	Does not apply
AUS154	T_0577	GCF_003839105.1	A	66.46	440952	15	26	Non complete	C:99.9%[S:99.6%,D:0.3%],F:0.1%,M:0.0%,n:782	no matching profile found	Australia	Canis Lupus	Animal	Does not apply	Does not apply
AUS155	T_0578	GCF_003976425.1	A	66.45	522219	12	33	Non complete	C:99.9%[S:99.6%,D:0.3%],F:0.1%,M:0.0%,n:782	869	Australia	River	Environmental	Does not apply	Does not apply
AUS156	T_0579	GCF_003976495.1	A	66.49	396687	18	46	Non complete	C:99.8%[S:99.5%,D:0.3%],F:0.3%,M:0.1%,n:782	870	Australia	River	Environmental	Does not apply	Does not apply
AUS157	T_0580	GCF_003975765.1	A	66.57	501476	12	31	Non complete	C:99.9%[S:99.6%,D:0.3%],F:0.1%,M:0.0%,n:782	871	Australia	River	Environmental	Does not apply	Does not apply
AUS158	T_0581	GCF_003975735.1	A	66.46	574088	14	34	Non complete	C:99.9%[S:99.6%,D:0.3%],F:0.1%,M:0.0%,n:782	872	Australia	Pool	Environmental	Does not apply	Does not apply
AUS165	T_0582	GCF_003839085.1	A	66.5	663489	14	32	Non complete	C:99.9%[S:99.6%,D:0.3%],F:0.1%,M:0.0%,n:782	879	Australia	Equus	Animal	Does not apply	Does not apply
AUS174	T_0583	GCF_003976775.1	A	66.41	742570	12	26	Non complete	C:99.9%[S:99.6%,D:0.3%],F:0.1%,M:0.0%,n:782	888	Australia	River	Environmental	Does not apply	Does not apply
AUS175	T_0584	GCF_003976765.1	A	66.34	472767	14	35	Non complete	C:99.9%[S:99.6%,D:0.3%],F:0.1%,M:0.0%,n:782	826	Australia	River	Environmental	Does not apply	Does not apply
AUS176	T_0585	GCF_003976445.1	A	66.51	566005	14	26	Non complete	C:99.8%[S:99.5%,D:0.3%],F:0.1%,M:0.1%,n:782	890	Australia	Pool	Environmental	Does not apply	Does not apply
AUS177	T_0586	GCF_003975755.1	A	66.47	803605	9	17	Non complete	C:99.9%[S:99.6%,D:0.3%],F:0.1%,M:0.0%,n:782	891	Australia	Pool	Environmental	Does not apply	Does not apply
AUS178	T_0587	GCF_003975725.1	A	66.52	489232	11	30	Non complete	C:99.9%[S:99.6%,D:0.3%],F:0.1%,M:0.0%,n:782	892	Australia	Pool	Environmental	Does not apply	Does not apply
AUS183	T_0588	GCF_003840005.1	A	66.4	356427	18	35	Non complete	C:99.9%[S:99.4%,D:0.5%],F:0.1%,M:0.0%,n:782	6	Australia	Reptilia	Animal	Does not apply	Does not apply
AUS185	T_0589	GCF_003839995.1	A	66.22	476260	17	50	Non complete	C:99.9%[S:99.6%,D:0.3%],F:0.1%,M:0.0%,n:782	8	Australia	Homo sapiens	Human	Wound infection	non-CF
AUS186	T_0590	GCF_003841055.1	B	66.63	251908	23	48	Non complete	C:99.4%[S:99.1%,D:0.3%],F:0.5%,M:0.1%,n:782	no matching profile found	Australia	Phalangeriformis	Animal	Does not apply	Does not apply
AUS195	T_0591	GCF_003841015.1	A	66.35	422886	17	47	Non complete	C:99.9%[S:99.6%,D:0.3%],F:0.1%,M:0.0%,n:782	115	Australia	Pool	Environmental	Does not apply	Does not apply
AUS205	T_0592	GCF_003839985.1	A	66.32	267267	23	60	Non complete	C:99.9%[S:99.6%,D:0.3%],F:0.1%,M:0.0%,n:782	143	Australia	Homo sapiens	Human	Wound infection	non-CF
AUS207	T_0593	GCF_003839865.1	A	66.49	713435	11	26	Non complete	C:99.9%[S:99.6%,D:0.3%],F:0.1%,M:0.0%,n:782	145	Australia	Phascolarctos cinereus	Animal	Does not apply	Does not apply
AUS209	T_0594	GCF_003976745.1	A	66.33	357215	19	51	Non complete	C:99.9%[S:99.6%,D:0.3%],F:0.1%,M:0.0%,n:782	161	Australia	River	Environmental	Does not apply	Does not apply
AUS210	T_0595	GCF_003839915.1	A	66.49	435950	16	33	Non complete	C:99.8%[S:99.5%,D:0.3%],F:0.1%,M:0.1%,n:782	166	Australia	Homo sapiens	Human	Wound infection	non-CF
AUS213	T_0596	GCF_003840895.1	A	66.5	476368	15	35	Non complete	C:99.9%[S:99.6%,D:0.3%],F:0.1%,M:0.0%,n:782	169	Australia	Canis Lupus	Animal	Does not apply	Does not apply
AUS214	T_0597	GCF_003976965.1	A	66.52	665346	14	36	Non complete	C:99.9%[S:99.6%,D:0.3%],F:0.1%,M:0.0%,n:782	172	Australia	Pool	Environmental	Does not apply	Does not apply
AUS221	T_0598	GCF_003976755.1	B	66.42	475712	12	33	Non complete	C:99.9%[S:99.6%,D:0.3%],F:0.1%,M:0.0%,n:782	205	Australia	River	Environmental	Does not apply	Does not apply
AUS222	T_0599	GCF_003976685.1	A	66.56	548266	13	29	Non complete	C:99.9%[S:99.6%,D:0.3%],F:0.1%,M:0.0%,n:782	209	Australia	River	Environmental	Does not apply	Does not apply
AUS225	T_0600	GCF_003839785.1	A	66.39	527921	12	36	Non complete	C:99.9%[S:99.6%,D:0.3%],F:0.1%,M:0.0%,n:782	214	Australia	Felidae	Animal	Does not apply	Does not apply
AUS226	T_0601	GCF_003976665.1	C2	66.42	403875	17	46	Non complete	C:99.9%[S:99.6%,D:0.3%],F:0.1%,M:0.0%,n:782	215	Australia	River	Environmental	Does not apply	Does not apply
AUS227	T_0602	GCF_003976655.1	B	66.48	421957	14	44	Non complete	C:99.9%[S:99.6%,D:0.3%],F:0.1%,M:0.0%,n:782	no matching profile found	Australia	River	Environmental	Does not apply	Does not apply
AUS229	T_0603	GCF_003840965.1	A	66.54	662733	10	22	Non complete	C:99.9%[S:99.6%,D:0.3%],F:0.1%,M:0.0%,n:782	221	Australia	Felidae	Animal	Does not apply	Does not apply
AUS232	T_0604	GCF_003839755.1	C1	66.21	367785	21	60	Non complete	C:99.9%[S:99.6%,D:0.3%],F:0.1%,M:0.0%,n:782	224	Australia	Phalangeriformis	Animal	Does not apply	Does not apply
AUS238	T_0605	GCF_003840695.1	A	66.54	419650	17	47	Non complete	C:99.9%[S:99.6%,D:0.3%],F:0.1%,M:0.0%,n:782	514	Australia	Reptilia	Animal	Does not apply	Does not apply
AUS258	T_0606	GCF_003976675.1	A	66.44	820044	11	28	Non complete	C:99.9%[S:99.6%,D:0.3%],F:0.1%,M:0.0%,n:782	no matching profile found	Australia	Pool	Environmental	Does not apply	Does not apply
AUS263	T_0607	GCF_003840455.1	A	66.45	512720	17	71	Non complete	C:99.9%[S:99.6%,D:0.3%],F:0.1%,M:0.0%,n:782	932	Australia	Homo sapiens	Human	Urinary tract infection	non-CF
AUS265	T_0608	GCF_003976845.1	A	65.86	579571	16	46	Non complete	C:99.9%[S:99.5%,D:0.4%],F:0.1%,M:0.0%,n:782	645	Australia	Pool	Environmental	Does not apply	Does not apply
AUS275	T_0609	GCF_003839825.1	A	66.49	781950	11	32	Non complete	C:99.9%[S:99.6%,D:0.3%],F:0.1%,M:0.0%,n:782	231	Australia	Homo sapiens	Human	Bacteriaemia	non-CF
AUS277	T_0610	GCF_003976565.1	A	66.56	772847	11	25	Non complete	C:99.7%[S:99.4%,D:0.3%],F:0.3%,M:0.0%,n:782	564	Australia	Tank Water	Environmental	Does not apply	Does not apply
AUS283	T_0611	GCF_003839375.1	B	66.07	433867	18	42	Non complete	C:99.9%[S:99.5%,D:0.4%],F:0.1%,M:0.0%,n:782	620	Australia	Felidae	Animal	Does not apply	Does not apply
AUS301	T_0612	GCF_003840785.1	A	66.33	413636	20	56	Non complete	C:99.8%[S:99.5%,D:0.3%],F:0.3%,M:0.1%,n:782	275	Australia	Homo sapiens	Human	Bacteriaemia	non-CF
AUS304	T_0613	GCF_003839505.1	A	66.12	354686	27	81	Non complete	C:99.7%[S:99.4%,D:0.3%],F:0.4%,M:0.1%,n:782	655	Australia	Homo sapiens	Human	cystis fibrosis	CF
AUS305	T_0614	GCF_003840285.1	A	66.32	426319	14	41	Non complete	C:99.9%[S:99.6%,D:0.3%],F:0.1%,M:0.0%,n:782	381	Australia	Homo sapiens	Human	cystis fibrosis	CF
AUS306	T_0615	GCF_003840715.1	A	66.37	471500	13	38	Non complete	C:99.9%[S:99.6%,D:0.3%],F:0.1%,M:0.0%,n:782	381	Australia	River	Environmental	Does not apply	Does not apply
AUS307	T_0616	GCF_003838645.1	A	66.04	439563	14	37	Non complete	C:99.9%[S:99.6%,D:0.3%],F:0.1%,M:0.0%,n:782	381	Australia	Homo sapiens	Human	cystis fibrosis	CF
AUS309	T_0617	GCF_003838685.1	A	66.5	427296	14	63	Non complete	C:99.7%[S:99.4%,D:0.3%],F:0.4%,M:0.1%,n:782	381	Australia	Felidae	Animal	Does not apply	Does not apply
AUS311	T_0618	GCF_003976455.1	A	66.42	313467	17	42	Non complete	C:99.9%[S:99.6%,D:0.3%],F:0.1%,M:0.0%,n:782	854	Australia	River	Environmental	Does not apply	Does not apply
AUS321	T_0619	GCF_003840805.1	B	66.37	352395	19	47	Non complete	C:99.9%[S:99.6%,D:0.3%],F:0.1%,M:0.0%,n:782	316	Australia	Pool	Environmental	Does not apply	Does not apply
AUS327	T_0620	GCF_003840705.1	A	66.47	506320	12	29	Non complete	C:99.5%[S:99.2%,D:0.3%],F:0.3%,M:0.2%,n:782	no matching profile found	Australia	Homo sapiens	Human	cystis fibrosis	CF
AUS328	T_0621	GCF_003839625.1	A	66.41	398210	15	50	Non complete	C:99.9%[S:99.6%,D:0.3%],F:0.1%,M:0.0%,n:782	385	Australia	River	Environmental	Does not apply	Does not apply
AUS336	T_0622	GCF_003839585.1	A	66.33	555555	12	31	Non complete	C:99.8%[S:99.5%,D:0.3%],F:0.1%,M:0.1%,n:782	508	Australia	Canis Lupus	Animal	Does not apply	Does not apply
AUS339	T_0623	GCF_003839525.1	A	66.3	426942	21	51	Non complete	C:99.5%[S:99.2%,D:0.3%],F:0.4%,M:0.1%,n:782	360	Australia	River	Environmental	Does not apply	Does not apply
AUS343	T_0624	GCF_003840885.1	A	66.43	787171	10	38	Non complete	C:99.9%[S:99.6%,D:0.3%],F:0.1%,M:0.0%,n:782	no matching profile found	Australia	River	Environmental	Does not apply	Does not apply
AUS344	T_0625	GCF_003838695.1	A	66.48	781949	11	27	Non complete	C:99.8%[S:99.5%,D:0.3%],F:0.1%,M:0.1%,n:782	266	Australia	Homo sapiens	Human	Urinary tract infection	non-CF
AUS345	T_0626	GCF_003838705.1	A	66.44	547090	11	29	Non complete	C:99.8%[S:99.5%,D:0.3%],F:0.3%,M:0.1%,n:782	266	Australia	Canis Lupus	Animal	Does not apply	Does not apply
AUS353	T_0627	GCF_003840475.1	A	66.37	349548	20	51	Non complete	C:99.9%[S:99.6%,D:0.3%],F:0.1%,M:0.0%,n:782	931	Australia	Canis Lupus	Animal	Does not apply	Does not apply
AUS355	T_0628	GCF_003839425.1	A	66.43	371281	18	38	Non complete	C:99.9%[S:99.6%,D:0.3%],F:0.1%,M:0.0%,n:782	553	Australia	River	Environmental	Does not apply	Does not apply
AUS389	T_0629	GCF_003840685.1	A	66.32	489316	15	46	Non complete	C:99.9%[S:99.6%,D:0.3%],F:0.1%,M:0.0%,n:782	611	Australia	Canis Lupus	Animal	Does not apply	Does not apply
AUS392	T_0630	GCF_003839035.1	A	66.47	427165	14	40	Non complete	C:99.9%[S:99.6%,D:0.3%],F:0.1%,M:0.0%,n:782	903	Australia	Canis Lupus	Animal	Does not apply	Does not apply
AUS407	T_0631	GCF_003839565.1	A	66.31	287370	22	55	Non complete	C:99.9%[S:99.6%,D:0.3%],F:0.1%,M:0.0%,n:782	270	Australia	Homo sapiens	Human	Wound infection	non-CF
AUS422	T_0632	GCF_003838765.1	A	66.57	780734	11	30	Non complete	C:99.7%[S:99.4%,D:0.3%],F:0.4%,M:0.1%,n:782	242	Australia	Homo sapiens	Human	Pneumonia	non-CF
AUS423	T_0633	GCF_003840975.1	A	66.17	378052	19	51	Non complete	C:99.8%[S:99.2%,D:0.6%],F:0.1%,M:0.1%,n:782	242	Australia	Equus	Animal	Does not apply	Does not apply
AUS430	T_0634	GCF_003840545.1	A	66.52	550372	12	33	Non complete	C:99.9%[S:99.6%,D:0.3%],F:0.1%,M:0.0%,n:782	907	Australia	Homo sapiens	Human	Urinary tract infection	non-CF
AUS434	T_0635	GCF_003838965.1	A	66.21	383150	23	58	Non complete	C:99.9%[S:99.5%,D:0.4%],F:0.1%,M:0.0%,n:782	155	Australia	Homo sapiens	Human	Cystic fibrosis	CF
AUS436	T_0636	GCF_003838895.1	A	65.99	375430	23	63	Non complete	C:99.8%[S:99.5%,D:0.3%],F:0.3%,M:0.1%,n:782	155	Australia	Homo sapiens	Human	Cystic fibrosis	CF
AUS438	T_0637	GCF_003839965.1	A	66.13	297191	26	61	Non complete	C:99.9%[S:99.6%,D:0.3%],F:0.1%,M:0.0%,n:782	155	Australia	River	Environmental	Does not apply	Does not apply
AUS439	T_0638	GCF_003838865.1	A	66.04	400618	22	60	Non complete	C:99.9%[S:99.6%,D:0.3%],F:0.1%,M:0.0%,n:782	155	Australia	Homo sapiens	Human	Ear infection	non-CF
AUS440	T_0639	GCF_003840315.1	A	66.02	550812	17	40	Non complete	C:99.8%[S:99.4%,D:0.4%],F:0.3%,M:0.1%,n:782	155	Australia	Homo sapiens	Human	Ear infection	non-CF
AUS441	T_0640	GCF_003838785.1	A	66.1	377150	21	63	Non complete	C:99.9%[S:99.6%,D:0.3%],F:0.1%,M:0.0%,n:782	no matching profile found	Australia	Canis Lupus	Animal	Does not apply	Does not apply
AUS442	T_0641	GCF_003838825.1	A	66.07	377736	20	54	Non complete	C:99.9%[S:99.6%,D:0.3%],F:0.1%,M:0.0%,n:782	155	Australia	Canis Lupus	Animal	Does not apply	Does not apply
AUS449	T_0642	GCF_003975555.1	B	66.38	270976	26	61	Non complete	C:99.9%[S:99.6%,D:0.3%],F:0.1%,M:0.0%,n:782	930	Australia	River	Environmental	Does not apply	Does not apply
AUS452	T_0643	GCF_003976645.1	A	66.46	714696	11	27	Non complete	C:99.8%[S:99.5%,D:0.3%],F:0.1%,M:0.1%,n:782	257	Australia	River	Environmental	Does not apply	Does not apply
AUS455	T_0644	GCF_003976365.1	A	66.03	343147	19	49	Non complete	C:99.9%[S:99.6%,D:0.3%],F:0.1%,M:0.0%,n:782	179	Australia	Homo sapiens	Human	Urinary tract infection	non-CF
AUS456	T_0645	GCF_003976335.1	A	65.9	291285	27	70	Non complete	C:99.8%[S:99.5%,D:0.3%],F:0.3%,M:0.1%,n:782	179	Australia	Capra hircus	Animal	Does not apply	Does not apply
AUS457	T_0646	GCF_003838805.1	A	65.49	296901	28	88	Non complete	C:99.9%[S:99.5%,D:0.4%],F:0.1%,M:0.0%,n:782	179	Australia	Canis Lupus	Animal	Does not apply	Does not apply
AUS460	T_0647	GCF_003840835.1	A	66.32	430497	14	43	Non complete	C:99.9%[S:99.6%,D:0.3%],F:0.1%,M:0.0%,n:782	no matching profile found	Australia	Felidae	Animal	Does not apply	Does not apply
AUS462	T_0648	GCF_003840945.1	A	65.97	397502	17	49	Non complete	C:99.9%[S:99.5%,D:0.4%],F:0.1%,M:0.0%,n:782	245	Australia	Homo sapiens	Human	Bacteriaemia	non-CF
AUS464	T_0649	GCF_003975705.1	A	66.57	599470	10	18	Non complete	C:99.9%[S:99.6%,D:0.3%],F:0.1%,M:0.0%,n:782	909	Australia	Pool	Environmental	Does not apply	Does not apply
AUS465	T_0650	GCF_003839845.1	A	66.52	306560	20	37	Non complete	C:99.9%[S:99.6%,D:0.3%],F:0.1%,M:0.0%,n:782	147	Australia	River	Environmental	Does not apply	Does not apply
AUS471	T_0651	GCF_003839545.1	B	66.56	334957	19	36	Non complete	C:99.7%[S:99.4%,D:0.3%],F:0.3%,M:0.0%,n:782	296	Australia	Homo sapiens	Human	Ear infection	non-CF
AUS476	T_0652	GCF_003840865.1	A	66.11	220397	38	86	Non complete	C:99.7%[S:99.4%,D:0.3%],F:0.1%,M:0.2%,n:782	no matching profile found	Australia	Homo sapiens	Human	Cystic fibrosis	CF
AUS485	T_0653	GCF_003840655.1	C1	66.55	338444	19	43	Non complete	C:99.8%[S:99.5%,D:0.3%],F:0.1%,M:0.1%,n:782	913	Australia	Reptilia	Animal	Does not apply	Does not apply
AUS489	T_0654	GCF_003838935.1	A	66.46	792042	12	31	Non complete	C:99.8%[S:99.5%,D:0.3%],F:0.3%,M:0.1%,n:782	1635	Australia	Homo sapiens	Human	Bronchiectasis	non-CF
AUS491	T_0655	GCF_003840495.1	A	66.46	409028	15	34	Non complete	C:99.8%[S:99.5%,D:0.3%],F:0.1%,M:0.1%,n:782	918	Australia	Homo sapiens	Human	Bronchiectasis	non-CF
AUS496	T_0656	GCF_003838925.1	A	66.42	312045	19	38	Non complete	C:99.4%[S:99.1%,D:0.3%],F:0.4%,M:0.2%,n:782	919	Australia	Homo sapiens	Human	Bronchiectasis	non-CF
AUS499	T_0657	GCF_003839005.1	A	66.36	350277	17	48	Non complete	C:99.5%[S:99.2%,D:0.3%],F:0.3%,M:0.2%,n:782	385	Australia	Homo sapiens	Human	Bronchiectasis	non-CF
AUS500	T_0658	GCF_003976405.1	B	66.26	225319	29	62	Non complete	C:99.9%[S:99.6%,D:0.3%],F:0.1%,M:0.0%,n:782	no matching profile found	Australia	River	Environmental	Does not apply	Does not apply
AUS501	T_0659	GCF_003975655.1	B	66.32	514739	14	35	Non complete	C:99.9%[S:99.6%,D:0.3%],F:0.1%,M:0.0%,n:782	365	Australia	River	Environmental	Does not apply	Does not apply
AUS502	T_0660	GCF_003839885.1	A	65.87	353966	23	59	Non complete	C:99.9%[S:99.6%,D:0.3%],F:0.1%,M:0.0%,n:782	179	Australia	River	Environmental	Does not apply	Does not apply
AUS503	T_0661	GCF_003839365.1	A	65.98	510396	16	49	Non complete	C:99.9%[S:99.6%,D:0.3%],F:0.1%,M:0.0%,n:782	810	Australia	River	Environmental	Does not apply	Does not apply
AUS504	T_0662	GCF_003839475.1	A	66.5	395917	17	46	Non complete	C:99.9%[S:99.6%,D:0.3%],F:0.1%,M:0.0%,n:782	389	Australia	River	Environmental	Does not apply	Does not apply
AUS505	T_0663	GCF_003975665.1	B	66.5	1034629	7	26	Non complete	C:99.9%[S:99.6%,D:0.3%],F:0.1%,M:0.0%,n:782	no matching profile found	Australia	River	Environmental	Does not apply	Does not apply
AUS506	T_0664	GCF_003840625.1	A	66.6	477480	15	34	Non complete	C:99.9%[S:99.6%,D:0.3%],F:0.1%,M:0.0%,n:782	863	Australia	River	Environmental	Does not apply	Does not apply
AUS507	T_0665	GCF_003838975.1	A	65.9	228930	26	90	Non complete	C:99.9%[S:99.5%,D:0.4%],F:0.1%,M:0.0%,n:782	252	Australia	River	Environmental	Does not apply	Does not apply
AUS510	T_0666	GCF_003975645.1	A	66.48	769793	9	33	Non complete	C:99.9%[S:99.6%,D:0.3%],F:0.1%,M:0.0%,n:782	2952	Australia	River	Environmental	Does not apply	Does not apply
AUS511	T_0667	GCF_003975615.1	B	65.78	245962	27	52	Non complete	C:99.9%[S:99.5%,D:0.4%],F:0.1%,M:0.0%,n:782	926	Australia	River	Environmental	Does not apply	Does not apply
AUS512	T_0668	GCF_003975605.1	B	66.43	594857	12	30	Non complete	C:99.9%[S:99.6%,D:0.3%],F:0.1%,M:0.0%,n:782	927	Australia	River	Environmental	Does not apply	Does not apply
AUS516	T_0669	GCF_003976595.1	B	66.28	476708	16	42	Non complete	C:99.8%[S:99.5%,D:0.3%],F:0.3%,M:0.1%,n:782	309	Australia	Home	Environmental	Does not apply	Does not apply
AUS517	T_0670	GCF_003840825.1	B	66.14	341378	20	50	Non complete	C:99.9%[S:99.6%,D:0.3%],F:0.1%,M:0.0%,n:782	313	Australia	Home	Environmental	Does not apply	Does not apply
AUS518	T_0671	GCF_003840925.1	A	66.33	427657	14	44	Non complete	C:99.9%[S:99.6%,D:0.3%],F:0.1%,M:0.0%,n:782	27	Australia	Home	Environmental	Does not apply	Does not apply
AUS523	T_0672	GCF_003976585.1	A	65.78	278589	23	57	Non complete	C:99.9%[S:99.6%,D:0.3%],F:0.1%,M:0.0%,n:782	709	Australia	Home	Environmental	Does not apply	Does not apply
AUS525	T_0673	GCF_003976945.1	B	66.48	524351	15	35	Non complete	C:99.8%[S:99.5%,D:0.3%],F:0.3%,M:0.1%,n:782	207	Australia	Home	Environmental	Does not apply	Does not apply
AUS526	T_0674	GCF_003975575.1	A	66.54	667621	11	28	Non complete	C:99.9%[S:99.6%,D:0.3%],F:0.1%,M:0.0%,n:782	1475	Australia	Home	Environmental	Does not apply	Does not apply
AUS527	T_0675	GCF_003976905.1	A	66.06	341256	19	42	Non complete	C:99.9%[S:99.6%,D:0.3%],F:0.1%,M:0.0%,n:782	633	Australia	Home	Environmental	Does not apply	Does not apply
AUS537	T_0676	GCF_003840465.1	A	66.23	476696	15	50	Non complete	C:99.8%[S:99.4%,D:0.4%],F:0.1%,M:0.1%,n:782	27	Australia	Homo sapiens	Human	Bronchoalveolar infection	non-CF
AUS595	T_0677	GCF_003838815.1	A	66.12	409667	20	48	Non complete	C:99.9%[S:99.6%,D:0.3%],F:0.1%,M:0.0%,n:782	155	Australia	Homo sapiens	Human	cystis fibrosis	CF
AUS631	T_0678	GCF_003840445.1	A	66.38	593973	15	37	Non complete	C:99.9%[S:99.6%,D:0.3%],F:0.1%,M:0.0%,n:782	no matching profile found	Australia	Homo sapiens	Human	cystis fibrosis	CF
AUS674	T_0679	GCF_003840425.1	A	66.38	427277	15	38	Non complete	C:99.9%[S:99.6%,D:0.3%],F:0.1%,M:0.0%,n:782	1102	Australia	Homo sapiens	Human	cystis fibrosis	CF
AUS675	T_0680	GCF_003840405.1	A	66.55	491917	13	38	Non complete	C:99.9%[S:99.6%,D:0.3%],F:0.1%,M:0.0%,n:782	1103	Australia	Homo sapiens	Human	cystis fibrosis	CF
AUS702	T_0681	GCF_003839315.1	A	66.32	347727	21	46	Non complete	C:99.7%[S:99.4%,D:0.3%],F:0.3%,M:0.0%,n:782	782	Australia	Homo sapiens	Human	cystis fibrosis	CF
AUS717	T_0682	GCF_003976325.1	A	66.57	485479	14	38	Non complete	C:99.7%[S:99.4%,D:0.3%],F:0.3%,M:0.0%,n:782	775	Australia	Homo sapiens	Human	cystis fibrosis	CF
AUS719	T_0683	GCF_003838625.1	A	66.55	442361	15	42	Non complete	C:99.7%[S:99.4%,D:0.3%],F:0.3%,M:0.0%,n:782	775	Australia	Homo sapiens	Human	cystis fibrosis	CF
AUS720	T_0684	GCF_003838675.1	A	66.56	352492	20	72	Non complete	C:99.5%[S:99.2%,D:0.3%],F:0.4%,M:0.1%,n:782	no matching profile found	Australia	Homo sapiens	Human	cystis fibrosis	CF
AUS727	T_0685	GCF_003975515.1	A	66.56	488545	14	41	Non complete	C:99.7%[S:99.4%,D:0.3%],F:0.1%,M:0.2%,n:782	775	Australia	Homo sapiens	Human	cystis fibrosis	CF
AZPAE12140	T_0686	GCF_000796615.1	A	66.58	211232	28	54	Non complete	C:98.8%[S:98.5%,D:0.3%],F:0.8%,M:0.4%,n:782	782	North America	Homo sapiens	Human	cystis fibrosis	CF
AZPAE12145	T_0687	GCF_000796745.1	A	66.43	289576	23	62	Non complete	C:99.3%[S:99.0%,D:0.3%],F:0.5%,M:0.2%,n:782	no matching profile found	North America	Homo sapiens	Human	cystis fibrosis	CF
AZPAE12146	T_0688	GCF_000796765.1	A	66.48	395575	22	70	Non complete	C:99.7%[S:99.4%,D:0.3%],F:0.3%,M:0.0%,n:782	no matching profile found	North America	Homo sapiens	Human	cystis fibrosis	CF
AZPAE12148	T_0689	GCF_000796825.1	A	66.31	266391	25	54	Non complete	C:99.8%[S:99.5%,D:0.3%],F:0.3%,M:0.1%,n:782	17	North America	Homo sapiens	Human	cystis fibrosis	CF
AZPAE12151	T_0690	GCF_000796875.1	A	66.5	210231	30	65	Non complete	C:99.5%[S:99.2%,D:0.3%],F:0.3%,M:0.2%,n:782	2123	North America	Homo sapiens	Human	cystis fibrosis	CF
AZPAE12153	T_0691	GCF_000796925.1	A	66.57	243920	24	60	Non complete	C:99.7%[S:99.4%,D:0.3%],F:0.4%,M:0.1%,n:782	116	North America	Homo sapiens	Human	cystis fibrosis	CF
AZPAE12411	T_0692	GCF_000797055.1	A	66.42	183454	36	78	Non complete	C:99.7%[S:99.4%,D:0.3%],F:0.3%,M:0.0%,n:782	1011	North America	Homo sapiens	Human	cystis fibrosis	CF
AZPAE12417	T_0693	GCF_000797225.1	A	66.32	189071	37	85	Non complete	C:99.8%[S:99.5%,D:0.3%],F:0.3%,M:0.1%,n:782	no matching profile found	North America	Homo sapiens	Human	cystis fibrosis	CF
AZPAE13757	T_0694	GCF_000795405.1	A	66.4	361556	22	64	Non complete	C:99.4%[S:99.0%,D:0.4%],F:0.3%,M:0.3%,n:782	146	North America	Homo sapiens	Human	Unkown	Not possible
AZPAE14352	T_0695	GCF_000795735.1	A	66	212999	28	77	Non complete	C:99.8%[S:99.5%,D:0.3%],F:0.1%,M:0.1%,n:782	3119	Europe	Homo sapiens	Human	Itra-abdominal tract infection	non-CF
AZPAE14359	T_0696	GCF_000795785.1	B	66.29	314340	25	72	Non complete	C:99.8%[S:99.5%,D:0.3%],F:0.3%,M:0.1%,n:782	313	Europe	Homo sapiens	Human	Itra-abdominal tract infection	non-CF
AZPAE14372	T_0697	GCF_000795845.1	B	66.14	223885	30	84	Non complete	C:99.9%[S:99.6%,D:0.3%],F:0.1%,M:0.0%,n:782	319	Europe	Homo sapiens	Human	Itra-abdominal tract infection	non-CF
AZPAE14373	T_0698	GCF_000795875.1	B	66.44	380654	18	51	Non complete	C:99.9%[S:99.6%,D:0.3%],F:0.1%,M:0.0%,n:782	no matching profile found	Europe	Homo sapiens	Human	Itra-abdominal tract infection	non-CF
AZPAE14379	T_0699	GCF_000795925.1	A	66.51	425684	19	44	Non complete	C:99.9%[S:99.6%,D:0.3%],F:0.1%,M:0.0%,n:782	242	Europe	Homo sapiens	Human	Itra-abdominal tract infection	non-CF
AZPAE14395	T_0700	GCF_000796065.1	B	66.5	421826	21	71	Non complete	C:99.8%[S:99.5%,D:0.3%],F:0.3%,M:0.1%,n:782	365	Europe	Homo sapiens	Human	Itra-abdominal tract infection	non-CF
AZPAE14402	T_0701	GCF_000796085.1	A	66.34	267789	20	66	Non complete	C:99.8%[S:99.5%,D:0.3%],F:0.1%,M:0.1%,n:782	2711	Europe	Homo sapiens	Human	Itra-abdominal tract infection	non-CF
AZPAE14403	T_0702	GCF_000796125.1	A	66.08	349971	24	92	Non complete	C:99.9%[S:99.6%,D:0.3%],F:0.1%,M:0.0%,n:782	175	Europe	Homo sapiens	Human	Itra-abdominal tract infection	non-CF
AZPAE14404	T_0703	GCF_000796145.1	B	66.3	444906	16	42	Non complete	C:99.9%[S:99.6%,D:0.3%],F:0.1%,M:0.0%,n:782	1248	Europe	Homo sapiens	Human	Itra-abdominal tract infection	non-CF
AZPAE14410	T_0704	GCF_000796175.1	A	66.51	305419	22	55	Non complete	C:99.9%[S:99.6%,D:0.3%],F:0.1%,M:0.0%,n:782	1053	Europe	Homo sapiens	Human	Itra-abdominal tract infection	non-CF
AZPAE14443	T_0705	GCF_000796325.1	A	66.59	315676	21	47	Non complete	C:99.9%[S:99.6%,D:0.3%],F:0.1%,M:0.0%,n:782	915	North America	Homo sapiens	Human	Urinary tract infection	non-CF
AZPAE14453	T_0706	GCF_000796345.1	A	65.77	223315	31	88	Non complete	C:99.9%[S:99.6%,D:0.3%],F:0.1%,M:0.0%,n:782	no matching profile found	North America	Homo sapiens	Human	Urinary tract infection	non-CF
AZPAE14509	T_0707	GCF_000796425.1	B	66.3	321099	27	79	Non complete	C:99.5%[S:99.2%,D:0.3%],F:0.3%,M:0.2%,n:782	1400	Europe	Homo sapiens	Human	Urinary tract infection	non-CF
AZPAE14526	T_0708	GCF_000796445.1	A	66.55	425412	19	52	Non complete	C:99.8%[S:99.5%,D:0.3%],F:0.1%,M:0.1%,n:782	2615	Europe	Homo sapiens	Human	Unkown	Not possible
AZPAE14538	T_0709	GCF_000796505.1	A	66.55	355626	22	78	Non complete	C:99.8%[S:99.5%,D:0.3%],F:0.1%,M:0.1%,n:782	871	Asia	Homo sapiens	Human	Unkown	Not possible
AZPAE14550	T_0710	GCF_000794425.1	A	66.48	330726	18	56	Non complete	C:99.1%[S:98.8%,D:0.3%],F:0.4%,M:0.5%,n:782	257	Asia	Homo sapiens	Human	Unkown	Not possible
AZPAE14557	T_0711	GCF_000794445.1	A	66.11	239304	32	82	Non complete	C:99.9%[S:99.6%,D:0.3%],F:0.1%,M:0.0%,n:782	498	Europe	Homo sapiens	Human	Unkown	Not possible
AZPAE14809	T_0712	GCF_000794995.1	A	66.53	269143	25	67	Non complete	C:99.5%[S:99.2%,D:0.3%],F:0.3%,M:0.2%,n:782	385	Asia	Homo sapiens	Human	Unkown	Not possible
AZPAE14817	T_0713	GCF_000795165.1	A	66.5	269341	26	50	Non complete	C:99.7%[S:99.4%,D:0.3%],F:0.4%,M:0.1%,n:782	386	Europe	Homo sapiens	Human	Urinary tract infection	non-CF
AZPAE14825	T_0714	GCF_000795325.1	A	66.42	204422	30	68	Non complete	C:99.7%[S:99.4%,D:0.3%],F:0.4%,M:0.1%,n:782	no matching profile found	Europe	Homo sapiens	Human	Unkown	Not possible
AZPAE14840	T_0715	GCF_000789555.1	A	65.62	263817	27	76	Non complete	C:99.9%[S:99.5%,D:0.4%],F:0.1%,M:0.0%,n:782	1960	Asia	Homo sapiens	Human	Urinary tract infection	non-CF
AZPAE14842	T_0716	GCF_000789625.1	B	65.95	235250	30	80	Non complete	C:99.5%[S:99.2%,D:0.3%],F:0.4%,M:0.1%,n:782	235	North America	Homo sapiens	Human	Urinary tract infection	non-CF
AZPAE14847	T_0717	GCF_000789755.1	A	66.44	186813	34	81	Non complete	C:99.8%[S:99.5%,D:0.3%],F:0.3%,M:0.1%,n:782	2715	Europe	Homo sapiens	Human	Unkown	Not possible
AZPAE14877	T_0718	GCF_000790485.1	A	66.39	242844	30	64	Non complete	C:99.1%[S:98.7%,D:0.4%],F:0.6%,M:0.3%,n:782	no matching profile found	North America	Homo sapiens	Human	Unkown	Not possible
AZPAE14879	T_0719	GCF_000790525.1	A	66.55	347918	22	50	Non complete	C:99.7%[S:99.4%,D:0.3%],F:0.4%,M:0.1%,n:782	116	North America	Homo sapiens	Human	Unkown	Not possible
AZPAE14880	T_0720	GCF_000790545.1	A	66.12	225987	33	83	Non complete	C:99.8%[S:99.5%,D:0.3%],F:0.3%,M:0.1%,n:782	175	Europe	Homo sapiens	Human	Unkown	Not possible
AZPAE14882	T_0721	GCF_000790605.1	A	66.43	183159	38	73	Non complete	C:99.7%[S:99.4%,D:0.3%],F:0.3%,M:0.0%,n:782	865	Europe	Homo sapiens	Human	Unkown	Not possible
AZPAE14884	T_0722	GCF_000790655.1	A	66.46	352027	19	44	Non complete	C:99.7%[S:99.4%,D:0.3%],F:0.4%,M:0.1%,n:782	1184	Europe	Homo sapiens	Human	Unkown	Not possible
AZPAE14891	T_0723	GCF_000790865.1	A	66.4	260156	29	66	Non complete	C:99.8%[S:99.5%,D:0.3%],F:0.3%,M:0.1%,n:782	262	Europe	Homo sapiens	Human	Unkown	Not possible
AZPAE14917	T_0724	GCF_000793665.1	A	66.53	231018	28	65	Non complete	C:99.5%[S:99.2%,D:0.3%],F:0.5%,M:0.0%,n:782	1750	Europe	Homo sapiens	Human	Itra-abdominal tract infection	non-CF
AZPAE14925	T_0725	GCF_000791265.1	A	66.31	241864	32	79	Non complete	C:99.8%[S:99.5%,D:0.3%],F:0.3%,M:0.1%,n:782	1800	South America	Homo sapiens	Human	Itra-abdominal tract infection	non-CF
AZPAE14928	T_0726	GCF_000791325.1	A	66.57	268232	24	48	Non complete	C:99.8%[S:99.5%,D:0.3%],F:0.3%,M:0.1%,n:782	1605	South America	Homo sapiens	Human	Urinary tract infection	non-CF
AZPAE14931	T_0727	GCF_000793765.1	A	66.45	351213	20	61	Non complete	C:99.8%[S:99.5%,D:0.3%],F:0.3%,M:0.1%,n:782	266	Europe	Homo sapiens	Human	Unkown	Not possible
AZPAE14934	T_0728	GCF_000793905.1	A	66.39	293581	23	59	Non complete	C:99.4%[S:99.1%,D:0.3%],F:0.4%,M:0.2%,n:782	no matching profile found	Europe	Homo sapiens	Human	Itra-abdominal tract infection	non-CF
AZPAE14945	T_0729	GCF_000791405.1	A	66.08	279896	31	73	Non complete	C:99.8%[S:99.5%,D:0.3%],F:0.3%,M:0.1%,n:782	179	North America	Homo sapiens	Human	Urinary tract infection	non-CF
AZPAE14955	T_0730	GCF_000791635.1	A	66.45	205691	32	68	Non complete	C:99.9%[S:99.6%,D:0.3%],F:0.1%,M:0.0%,n:782	260	Europe	Homo sapiens	Human	Itra-abdominal tract infection	non-CF
AZPAE14963	T_0731	GCF_000791825.1	A	66.47	250757	25	50	Non complete	C:99.5%[S:99.2%,D:0.3%],F:0.5%,M:0.0%,n:782	1090	Europe	Homo sapiens	Human	Unkown	Not possible
AZPAE14988	T_0732	GCF_000792425.1	B	66.17	222520	34	83	Non complete	C:99.8%[S:99.5%,D:0.3%],F:0.3%,M:0.1%,n:782	1076	North America	Homo sapiens	Human	Itra-abdominal tract infection	non-CF
AZPAE14988	T_0733	GCF_000792425.1	B	66.43	295233	21	63	Non complete	C:99.8%[S:99.5%,D:0.3%],F:0.3%,M:0.1%,n:782	1076	Asia	Homo sapiens	Human	Urinary tract infection	non-CF
AZPAE14989	T_0734	GCF_000792445.1	B	66.22	236293	30	76	Non complete	C:99.6%[S:99.0%,D:0.6%],F:0.4%,M:0.0%,n:782	357	Asia	Homo sapiens	Human	Itra-abdominal tract infection	non-CF
AZPAE14996	T_0735	GCF_000792575.1	A	66.37	214997	32	72	Non complete	C:99.1%[S:98.8%,D:0.3%],F:0.5%,M:0.4%,n:782	646	Europe	Homo sapiens	Human	Itra-abdominal tract infection	non-CF
AZPAE15017	T_0736	GCF_000793005.1	C1	66.12	276792	26	58	Non complete	C:99.3%[S:98.7%,D:0.6%],F:0.3%,M:0.4%,n:782	no matching profile found	North America	Homo sapiens	Human	Itra-abdominal tract infection	non-CF
AZPAE15022	T_0737	GCF_000793105.1	A	66.58	211030	30	68	Non complete	C:98.9%[S:98.5%,D:0.4%],F:0.8%,M:0.3%,n:782	387	Europe	Homo sapiens	Human	Urinary tract infection	non-CF
AZPAE15025	T_0738	GCF_000791005.1	B	66.01	225275	33	77	Non complete	C:99.8%[S:99.4%,D:0.4%],F:0.3%,M:0.1%,n:782	253	Europe	Homo sapiens	Human	Urinary tract infection	non-CF
AZPAE15026	T_0739	GCF_000791365.1	B	66.43	230178	26	62	Non complete	C:99.7%[S:99.4%,D:0.3%],F:0.4%,M:0.1%,n:782	2724	South America	Homo sapiens	Human	Urinary tract infection	non-CF
AZPAE15032	T_0740	GCF_000791565.1	A	66.22	405389	24	65	Non complete	C:99.8%[S:99.5%,D:0.3%],F:0.3%,M:0.1%,n:782	360	Europe	Homo sapiens	Human	Itra-abdominal tract infection	non-CF
AZPAE15033	T_0741	GCF_000793725.1	A	66.43	226876	31	66	Non complete	C:99.1%[S:98.8%,D:0.3%],F:0.5%,M:0.4%,n:782	274	Europe	Homo sapiens	Human	Itra-abdominal tract infection	non-CF
AZPAE15055	T_0742	GCF_000793185.1	A	66.39	244540	26	70	Non complete	C:99.8%[S:99.5%,D:0.3%],F:0.3%,M:0.1%,n:782	2727	South America	Homo sapiens	Human	Urinary tract infection	non-CF
AZPAE15065	T_0743	GCF_000793365.1	A	66.49	197328	31	68	Non complete	C:99.7%[S:99.4%,D:0.3%],F:0.3%,M:0.0%,n:782	261	South America	Homo sapiens	Human	Unkown	Not possible
B-I-1	T_0744	GCF_015697645.1	B	66	6935851	1	1	Complete	C:99.8%[S:99.5%,D:0.3%],F:0.3%,M:0.1%,n:782	235	Europe	Homo sapiens	Human	Asymptomatic Bakteriuria	non-CF
B10W	T_0745	GCF_001874465.1	B	66.18	6723378	1	1	Complete	C:99.5%[S:99.2%,D:0.3%],F:0.3%,M:0.2%,n:782	308	North America	Wastewater	Environmental	Does not apply	Does not apply
B136-33	T_0746	GCF_000359505.1	B	66.42	6421010	1	1	Complete	C:99.9%[S:99.6%,D:0.3%],F:0.1%,M:0.0%,n:782	1024	x	Homo sapiens	Human	Community-acquired diarrhea	non-CF
B17932	T_0747	GCF_003952325.1	B	65.94	6744658	1	1	Complete	C:98.8%[S:98.5%,D:0.3%],F:0.6%,M:0.6%,n:782	357	Asia	Homo sapiens	Human	Bacteriaemia	non-CF
B17932	T_0748	GCF_016925475.1	B	65.82	6847382	1	3	Complete	C:99.9%[S:99.6%,D:0.3%],F:0.1%,M:0.0%,n:782	357	Asia	Homo sapiens	Human	Bacteriaemia	non-CF
B18	T_0749	GCF_013395035.1	A	66.33	6490014	1	1	Complete	C:99.8%[S:99.5%,D:0.3%],F:0.3%,M:0.1%,n:782	no matching profile found	Asia	Sugarcane	Environmental	Does not apply	Does not apply
B2	T_0750	GCF_003835665.1	B	65.99	240621	26	59	Non complete	C:99.8%[S:99.2%,D:0.6%],F:0.1%,M:0.1%,n:782	no matching profile found	Europe	Homo sapiens	Human	Cystic fibrosis	CF
BA7823	T_0751	GCF_003626935.1	B	65.76	6876113	1	1	Complete	C:97.9%[S:97.6%,D:0.3%],F:1.2%,M:0.9%,n:782	357	Asia	Homo sapiens	Human	Bacteriaemia	non-CF
BAMCPA07-48	T_0752	GCF_001632245.1	B	66.03	7021552	1	1	Complete	C:99.5%[S:99.2%,D:0.3%],F:0.1%,M:0.4%,n:782	313	x	Homo sapiens	Human	Combat injury wound	non-CF
BCW_7427	T_0753	GCF_009925095.1	B	66.54	348730	30	71	Non complete	C:99.9%[S:99.6%,D:0.3%],F:0.1%,M:0.0%,n:782	205	North America	Dolphin	Animal	Does not apply	Does not apply
BESA18	T_0754	GCF_013328775.1	B	66.11	218034	27	69	Non complete	C:99.9%[S:99.6%,D:0.3%],F:0.1%,M:0.0%,n:782	532	Europe	Homo sapiens	Human	Unkown	Not possible
BH9	T_0755	GCF_003795165.1	A	65.81	7156017	1	2	Non complete	C:98.0%[S:97.6%,D:0.4%],F:1.7%,M:0.3%,n:782	381	South America	Homo sapiens	Human	Urinary tract infection	non-CF
BICH11	T_0756	GCF_013328725.1	A	66.28	207391	34	85	Non complete	C:99.5%[S:99.2%,D:0.3%],F:0.3%,M:0.2%,n:782	2102	Europe	Homo sapiens	Human	Sepsis	non-CF
BJ4	T_0757	GCF_003973915.1	A	66.38	776124	11	25	Non complete	C:99.9%[S:99.6%,D:0.3%],F:0.1%,M:0.0%,n:782	882	Europe	Homo sapiens	Human	cystis fibrosis	CF
BK2	T_0758	GCF_002243265.1	A	66.45	378146	19	50	Non complete	C:99.9%[S:99.6%,D:0.3%],F:0.1%,M:0.0%,n:782	2719	Asia	Homo sapiens	Human	Keratitis	non-CF
BK4	T_0759	GCF_002242885.1	A	66.39	377600	21	68	Non complete	C:99.9%[S:99.6%,D:0.3%],F:0.1%,M:0.0%,n:782	527	Asia	Homo sapiens	Human	Keratitis	non-CF
blood	T_0760	GCF_901010245.1	A	66.22	2477500	3	3	Non complete	C:99.5%[S:99.2%,D:0.3%],F:0.1%,M:0.4%,n:782	no matching profile found	Asia	Homo sapiens	Human	Liver failure	non-CF
Bo559	T_0761	GCF_003837335.1	B	66.18	450447	18	44	Non complete	C:99.9%[S:99.6%,D:0.3%],F:0.1%,M:0.0%,n:782	no matching profile found	North America	Homo sapiens	Human	Burn wound infection	non-CF
BOR21	T_0762	GCF_013328675.1	A	66.5	246823	24	45	Non complete	C:99.7%[S:99.4%,D:0.3%],F:0.3%,M:0.0%,n:782	3358	Europe	Homo sapiens	Human	Unkown	Not possible
Br670	T_0763	GCF_003836415.1	A	65.84	321910	24	56	Non complete	C:99.9%[S:99.4%,D:0.5%],F:0.1%,M:0.0%,n:782	260	Europe	Homo sapiens	Human	Unkown	Not possible
Br993	T_0764	GCF_001756405.1	A	65.5	232299	29	99	Non complete	C:99.9%[S:99.6%,D:0.3%],F:0.1%,M:0.0%,n:782	111	Europe	Unkown/not available	Does not apply	Does not apply	Does not apply
BS2366	T_0765	GCF_902202785.1	B	66.11	208517	34	85	Non complete	C:99.9%[S:99.6%,D:0.3%],F:0.1%,M:0.0%,n:782	823	Asia	Environmental	Environmental	Does not apply	Does not apply
BS3412	T_0766	GCF_902204175.1	B	65.72	313209	27	70	Non complete	C:99.7%[S:99.2%,D:0.5%],F:0.3%,M:0.0%,n:782	357	Asia	Environmental	Environmental	Does not apply	Does not apply
BS3414	T_0767	GCF_902204195.1	B	66.02	331666	23	71	Non complete	C:99.8%[S:99.5%,D:0.3%],F:0.1%,M:0.1%,n:782	235	Asia	Environmental	Environmental	Does not apply	Does not apply
BTP032	T_0768	GCF_001086635.1	B	66.11	2492409	3	28	Non complete	C:99.7%[S:95.1%,D:4.6%],F:0.3%,M:0.0%,n:782	no matching profile found	North America	Homo sapiens	Human	Associated infection	non-CF
BTP034	T_0769	GCF_001086755.1	A	65.99	1036494	4	16	Non complete	C:99.8%[S:99.5%,D:0.3%],F:0.1%,M:0.1%,n:782	654	North America	Homo sapiens	Human	Associated infection	non-CF
BTP036	T_0770	GCF_001086805.1	B	65.98	6879005	1	1	Non complete	C:99.8%[S:99.5%,D:0.3%],F:0.3%,M:0.1%,n:782	235	North America	Homo sapiens	Human	Associated infection	non-CF
BTP038	T_0771	GCF_001086725.1	B	66	1371882	6	36	Non complete	C:99.9%[S:99.5%,D:0.4%],F:0.1%,M:0.0%,n:782	823	North America	Homo sapiens	Human	Associated infection	non-CF
BWH029	T_0772	GCF_000629145.1	A	66.43	396829	22	50	Non complete	C:99.9%[S:99.6%,D:0.3%],F:0.1%,M:0.0%,n:782	901	North America	Homo sapiens	Human	Unkown	Not possible
BWH030	T_0773	GCF_000629125.1	B	66.39	287102	26	64	Non complete	C:99.9%[S:99.6%,D:0.3%],F:0.1%,M:0.0%,n:782	235	North America	Homo sapiens	Human	Urinary tract infection	non-CF
BWH031	T_0774	GCF_000629105.1	A	66.21	186789	39	69	Non complete	C:99.8%[S:99.5%,D:0.3%],F:0.1%,M:0.1%,n:782	845	North America	Homo sapiens	Human	Unkown	Not possible
BWH032	T_0775	GCF_000629085.1	A	66.33	255683	26	57	Non complete	C:99.9%[S:99.6%,D:0.3%],F:0.1%,M:0.0%,n:782	260	North America	Homo sapiens	Human	Vulvar abscess	non-CF
BWH033	T_0776	GCF_000629065.1	A	65.97	227928	32	82	Non complete	C:99.8%[S:99.2%,D:0.6%],F:0.1%,M:0.1%,n:782	244	North America	Homo sapiens	Human	Urinary tract infection	non-CF
BWH035	T_0777	GCF_000629045.1	A	66.11	184163	39	82	Non complete	C:99.9%[S:99.6%,D:0.3%],F:0.1%,M:0.0%,n:782	959	North America	Homo sapiens	Human	Ear infection	non-CF
BWH036	T_0778	GCF_000629025.1	A	66.16	261176	33	64	Non complete	C:99.9%[S:99.6%,D:0.3%],F:0.1%,M:0.0%,n:782	845	North America	Homo sapiens	Human	Genital infection	non-CF
BWH049	T_0779	GCF_000629605.1	B	66.28	790316	7	11	Non complete	C:99.9%[S:99.6%,D:0.3%],F:0.1%,M:0.0%,n:782	1076	North America	Homo sapiens	Human	Unkown	Not possible
BWH050	T_0780	GCF_000629585.1	B	66.29	900870	7	9	Non complete	C:99.8%[S:99.5%,D:0.3%],F:0.1%,M:0.1%,n:782	313	North America	Homo sapiens	Human	Unkown	Not possible
BWH051	T_0781	GCF_000629565.1	A	66.16	757751	7	13	Non complete	C:99.9%[S:99.6%,D:0.3%],F:0.1%,M:0.0%,n:782	845	North America	Homo sapiens	Human	Unkown	Not possible
BWH052	T_0782	GCF_000629545.1	A	66.16	965054	6	9	Non complete	C:99.9%[S:99.6%,D:0.3%],F:0.1%,M:0.0%,n:782	390	North America	Homo sapiens	Human	Unkown	Not possible
BWH053	T_0783	GCF_000629525.1	B	66.2	1708013	4	13	Non complete	C:99.9%[S:99.6%,D:0.3%],F:0.1%,M:0.0%,n:782	298	North America	Homo sapiens	Human	Unkown	Not possible
BWH054	T_0784	GCF_000629505.1	B	65.9	1087643	6	14	Non complete	C:99.9%[S:99.4%,D:0.5%],F:0.1%,M:0.0%,n:782	830	North America	Homo sapiens	Human	Unkown	Not possible
BWH055	T_0785	GCF_000629485.1	A	66.3	4044315	3	4	Non complete	C:99.9%[S:99.6%,D:0.3%],F:0.1%,M:0.0%,n:782	1800	North America	Homo sapiens	Human	Unkown	Not possible
BWH056	T_0786	GCF_000629465.1	A	65.99	1439890	6	17	Non complete	C:99.9%[S:99.5%,D:0.4%],F:0.1%,M:0.0%,n:782	412	North America	Homo sapiens	Human	Unkown	Not possible
BWH058	T_0787	GCF_000629425.1	B	66.13	3661179	3	5	Non complete	C:99.9%[S:99.6%,D:0.3%],F:0.1%,M:0.0%,n:782	253	North America	Homo sapiens	Human	Unkown	Not possible
BWH059	T_0788	GCF_000629405.1	A	66.11	4217286	4	10	Non complete	C:99.9%[S:99.6%,D:0.3%],F:0.1%,M:0.0%,n:782	395	North America	Homo sapiens	Human	Unkown	Not possible
BWH060	T_0789	GCF_000629385.1	B	66.23	2002216	4	6	Non complete	C:99.8%[S:99.5%,D:0.3%],F:0.1%,M:0.1%,n:782	298	North America	Homo sapiens	Human	Unkown	Not possible
BWHPSA001	T_0790	GCF_000481685.1	A	66.4	1773720	4	8	Non complete	C:99.9%[S:99.6%,D:0.3%],F:0.1%,M:0.0%,n:782	883	North America	Homo sapiens	Human	Unkown	Not possible
BWHPSA002	T_0791	GCF_000481665.1	A	66.09	1620399	5	11	Non complete	C:99.9%[S:99.6%,D:0.3%],F:0.1%,M:0.0%,n:782	179	North America	Homo sapiens	Human	Sepsis	non-CF
BWHPSA003	T_0792	GCF_000481645.1	A	66	2023680	4	13	Non complete	C:99.9%[S:99.6%,D:0.3%],F:0.1%,M:0.0%,n:782	155	North America	Homo sapiens	Human	Infection	non-CF
BWHPSA004	T_0793	GCF_000481625.1	A	66.5	5611027	2	3	Non complete	C:99.8%[S:99.5%,D:0.3%],F:0.3%,M:0.1%,n:782	209	North America	Homo sapiens	Human	Toenail, subungal debris	non-CF
BWHPSA005	T_0794	GCF_000481605.1	A	66.1	5164862	2	4	Non complete	C:99.9%[S:99.6%,D:0.3%],F:0.1%,M:0.0%,n:782	845	North America	Homo sapiens	Human	Unkown	Not possible
BWHPSA006	T_0795	GCF_000481585.1	B	66.19	4779271	3	8	Non complete	C:99.8%[S:99.4%,D:0.4%],F:0.1%,M:0.1%,n:782	235	North America	Homo sapiens	Human	Unkown	Not possible
BWHPSA007	T_0796	GCF_000481565.1	A	66.21	3733021	3	6	Non complete	C:99.9%[S:99.6%,D:0.3%],F:0.1%,M:0.0%,n:782	1128	North America	Homo sapiens	Human	Abscess abdominal	non-CF
BWHPSA008	T_0797	GCF_000481545.1	A	66.27	3616283	2	5	Non complete	C:99.9%[S:99.5%,D:0.4%],F:0.1%,M:0.0%,n:782	299	North America	Homo sapiens	Human	Shin wound	non-CF
BWHPSA009	T_0798	GCF_000481525.1	A	66.39	6404707	1	18	Non complete	C:99.9%[S:99.6%,D:0.3%],F:0.1%,M:0.0%,n:782	241	North America	Homo sapiens	Human	Groin abscess	non-CF
BWHPSA010	T_0799	GCF_000481505.1	A	66.08	851378	9	21	Non complete	C:99.9%[S:99.6%,D:0.3%],F:0.1%,M:0.0%,n:782	386	North America	Homo sapiens	Human	G-Tube site	non-CF
BWHPSA011	T_0800	GCF_000481485.1	A	65.8	1744029	5	11	Non complete	C:99.9%[S:99.6%,D:0.3%],F:0.1%,M:0.0%,n:782	27	North America	Homo sapiens	Human	Tissue middle turbinate	non-CF
BWHPSA012	T_0801	GCF_000481465.1	A	66.34	3519216	2	4	Non complete	C:99.9%[S:99.6%,D:0.3%],F:0.1%,M:0.0%,n:782	2632	North America	Homo sapiens	Human	Unkown	Not possible
BWHPSA013	T_0802	GCF_000481445.1	A	66.17	5120797	2	2	Non complete	C:99.9%[S:99.5%,D:0.4%],F:0.1%,M:0.0%,n:782	170	North America	Homo sapiens	Human	Unkown	Not possible
BWHPSA014	T_0803	GCF_000481425.1	A	66.5	4794684	2	2	Non complete	C:99.8%[S:99.5%,D:0.3%],F:0.3%,M:0.1%,n:782	209	North America	Homo sapiens	Human	Foot wound	non-CF
BWHPSA015	T_0804	GCF_000481405.1	A	66.48	3479107	2	5	Non complete	C:99.9%[S:99.6%,D:0.3%],F:0.1%,M:0.0%,n:782	192	North America	Homo sapiens	Human	Urinary tract infection	non-CF
BWHPSA016	T_0805	GCF_000481385.1	A	66.35	4969791	2	3	Non complete	C:99.9%[S:99.6%,D:0.3%],F:0.1%,M:0.0%,n:782	2317	North America	Homo sapiens	Human	Ear infection	non-CF
BWHPSA017	T_0806	GCF_000481365.1	A	66.04	3670945	3	5	Non complete	C:99.9%[S:99.6%,D:0.3%],F:0.1%,M:0.0%,n:782	155	North America	Homo sapiens	Human	Urinary tract infection	non-CF
BWHPSA018	T_0807	GCF_000481345.1	A	66.22	2174498	3	9	Non complete	C:99.9%[S:99.6%,D:0.3%],F:0.1%,M:0.0%,n:782	2636	North America	Homo sapiens	Human	Wound infection	non-CF
BWHPSA019	T_0808	GCF_000481325.1	A	66.43	3268897	2	3	Non complete	C:99.9%[S:99.6%,D:0.3%],F:0.1%,M:0.0%,n:782	no matching profile found	North America	Homo sapiens	Human	Wound infection	non-CF
BWHPSA020	T_0809	GCF_000481305.1	A	66.31	472588	13	24	Non complete	C:99.7%[S:99.2%,D:0.5%],F:0.3%,M:0.0%,n:782	1930	North America	Homo sapiens	Human	Unkown	Not possible
BWHPSA022	T_0810	GCF_000481265.1	A	66.17	5173374	3	6	Non complete	C:99.9%[S:99.6%,D:0.3%],F:0.1%,M:0.0%,n:782	27	North America	Homo sapiens	Human	Unkown	Not possible
BWHPSA023	T_0811	GCF_000481245.1	A	66.14	1679674	4	16	Non complete	C:99.9%[S:99.6%,D:0.3%],F:0.1%,M:0.0%,n:782	17	North America	Homo sapiens	Human	Wound infection	non-CF
BWHPSA024	T_0812	GCF_000481225.1	A	66.14	4190990	4	5	Non complete	C:99.9%[S:99.6%,D:0.3%],F:0.1%,M:0.0%,n:782	845	North America	Homo sapiens	Human	Wound infection	non-CF
BWHPSA025	T_0813	GCF_000481205.1	A	66.5	4829462	2	4	Non complete	C:99.8%[S:99.5%,D:0.3%],F:0.3%,M:0.1%,n:782	2625	North America	Homo sapiens	Human	Unkown	Not possible
BWHPSA026	T_0814	GCF_000481185.1	B	66.02	1678862	5	11	Non complete	C:99.8%[S:99.5%,D:0.3%],F:0.1%,M:0.1%,n:782	377	North America	Homo sapiens	Human	Unkown	Not possible
BWHPSA027	T_0815	GCF_000481165.1	B	66	4308134	3	8	Non complete	C:99.9%[S:99.6%,D:0.3%],F:0.1%,M:0.0%,n:782	253	North America	Homo sapiens	Human	Unkown	Not possible
BWHPSA028	T_0816	GCF_000481145.1	A	65.33	1257250	7	14	Non complete	C:99.7%[S:99.2%,D:0.5%],F:0.3%,M:0.0%,n:782	252	North America	Homo sapiens	Human	Unkown	Not possible
BWHPSA037	T_0817	GCF_000520455.1	A	65.58	559146	12	29	Non complete	C:99.9%[S:99.1%,D:0.8%],F:0.1%,M:0.0%,n:782	no matching profile found	North America	Homo sapiens	Human	Unkown	Not possible
BWHPSA038	T_0818	GCF_000520435.1	B	66.27	6367808	1	12	Non complete	C:99.9%[S:99.4%,D:0.5%],F:0.1%,M:0.0%,n:782	no matching profile found	North America	Homo sapiens	Human	Nail bed infection	non-CF
BWHPSA039	T_0819	GCF_000520415.1	A	66.05	1869121	3	10	Non complete	C:99.9%[S:99.6%,D:0.3%],F:0.1%,M:0.0%,n:782	179	North America	Homo sapiens	Human	Wound infection	non-CF
BWHPSA040	T_0820	GCF_000520395.1	A	66.45	4926464	2	3	Non complete	C:99.9%[S:99.6%,D:0.3%],F:0.1%,M:0.0%,n:782	274	North America	Homo sapiens	Human	Unkown	Not possible
BWHPSA041	T_0821	GCF_000520375.1	A	65.89	5347633	3	12	Non complete	C:99.9%[S:99.6%,D:0.3%],F:0.1%,M:0.0%,n:782	277	North America	Homo sapiens	Human	Wound infection	non-CF
BWHPSA042	T_0822	GCF_000520355.1	A	66.48	3698149	3	3	Non complete	C:99.4%[S:99.1%,D:0.3%],F:0.5%,M:0.1%,n:782	no matching profile found	North America	Homo sapiens	Human	Unkown	Not possible
BWHPSA043	T_0823	GCF_000520335.1	B	66.05	1007507	10	27	Non complete	C:99.9%[S:99.4%,D:0.5%],F:0.1%,M:0.0%,n:782	926	North America	Homo sapiens	Human	Wound infection	non-CF
BWHPSA044	T_0824	GCF_000520315.1	B	66	6317307	1	4	Non complete	C:99.8%[S:99.4%,D:0.4%],F:0.3%,M:0.1%,n:782	253	North America	Homo sapiens	Human	Urinary tract infection	non-CF
BWHPSA045	T_0825	GCF_000520295.1	A	65.85	1746332	4	5	Non complete	C:99.9%[S:99.6%,D:0.3%],F:0.1%,M:0.0%,n:782	395	North America	Homo sapiens	Human	Unkown	Not possible
BWHPSA046	T_0826	GCF_000520275.1	A	66.11	1833965	6	10	Non complete	C:99.9%[S:99.6%,D:0.3%],F:0.1%,M:0.0%,n:782	390	North America	Homo sapiens	Human	Unkown	Not possible
BWHPSA047	T_0827	GCF_000520255.1	A	66.42	4883548	2	3	Non complete	C:99.9%[S:99.6%,D:0.3%],F:0.1%,M:0.0%,n:782	2699	North America	Homo sapiens	Human	Unkown	Not possible
BWHPSA048	T_0828	GCF_000520235.1	A	66.44	3117721	2	2	Non complete	C:99.7%[S:99.4%,D:0.3%],F:0.3%,M:0.0%,n:782	845	North America	Homo sapiens	Human	Urinary tract infection	non-CF
C-I-1	T_0829	GCF_015697605.1	A	66.45	6325392	1	1	Complete	C:99.9%[S:99.6%,D:0.3%],F:0.1%,M:0.0%,n:782	3227	Europe	Homo sapiens	Human	Urinary tract infection	non-CF
C23	T_0830	GCF_000480495.1	A	66.16	5299050	2	3	Non complete	C:99.9%[S:99.6%,D:0.3%],F:0.1%,M:0.0%,n:782	17	North America	Environmental	Environmental	Does not apply	Does not apply
C3	T_0831	GCF_003835055.1	A	66.17	586191	12	32	Non complete	C:99.9%[S:99.6%,D:0.3%],F:0.1%,M:0.0%,n:782	17	Europe	Homo sapiens	Human	Cystic fibrosis	CF
C3128	T_0832	GCF_003837625.1	A	66.27	778249	12	25	Non complete	C:99.8%[S:99.5%,D:0.3%],F:0.3%,M:0.1%,n:782	17	North America	Homo sapiens	Human	Cystic fibrosis	CF
C40	T_0833	GCF_000480475.1	A	66.31	4417742	3	4	Non complete	C:99.9%[S:99.6%,D:0.3%],F:0.1%,M:0.0%,n:782	167	North America	Environmental	Environmental	Does not apply	Does not apply
C41	T_0834	GCF_000480455.1	A	66.16	5741985	2	3	Non complete	C:99.9%[S:99.6%,D:0.3%],F:0.1%,M:0.0%,n:782	164	North America	Environmental	Environmental	Does not apply	Does not apply
C48	T_0835	GCF_000480435.1	A	66.42	4732887	3	6	Non complete	C:99.9%[S:99.6%,D:0.3%],F:0.1%,M:0.0%,n:782	2627	North America	Environmental	Environmental	Does not apply	Does not apply
C51	T_0836	GCF_000480415.1	A	66.08	1277914	5	18	Non complete	C:99.9%[S:99.6%,D:0.3%],F:0.1%,M:0.0%,n:782	179	North America	Environmental	Environmental	Does not apply	Does not apply
C52	T_0837	GCF_000480395.1	A	65.87	3710594	3	8	Non complete	C:99.9%[S:99.4%,D:0.5%],F:0.1%,M:0.0%,n:782	179	North America	Environmental	Environmental	Does not apply	Does not apply
C5311	T_0838	GCF_003837705.1	A	66.58	521019	10	21	Non complete	C:99.8%[S:99.5%,D:0.3%],F:0.3%,M:0.1%,n:782	192	North America	Homo sapiens	Human	Cystic fibrosis	CF
C7-25	T_0839	GCF_902703215.1	A	66.32	6479881	1	1	Complete	C:99.9%[S:99.6%,D:0.3%],F:0.1%,M:0.0%,n:782	1710	Europe	Homo sapiens	Human	Unkown	Not possible
C7(T3583)	T_0840	GCF_003835455.1	A	65.75	270739	22	58	Non complete	C:99.6%[S:99.1%,D:0.5%],F:0.3%,M:0.1%,n:782	no matching profile found	Asia	Homo sapiens	Human	Unkown	Not possible
C79	T_0841	GCF_007833895.1	B	66.09	6756154	1	2	Complete	C:99.7%[S:99.4%,D:0.3%],F:0.3%,M:0.0%,n:782	316	Asia	Homo sapiens	Human	Infection	non-CF
C8(T3532)	T_0842	GCF_003835385.1	B	65.94	269661	24	63	Non complete	C:99.9%[S:99.6%,D:0.3%],F:0.1%,M:0.0%,n:782	235	Asia	Homo sapiens	Human	Unkown	Not possible
C9(P1814)	T_0843	GCF_003934225.1	B	65.61	255757	32	82	Non complete	C:99.9%[S:99.6%,D:0.3%],F:0.1%,M:0.0%,n:782	235	Asia	Homo sapiens	Human	Ascitic fluid	non-CF
CA12133	T_0844	GCF_015704805.1	A	66.52	373747	21	67	Non complete	C:99.8%[S:99.5%,D:0.3%],F:0.3%,M:0.1%,n:782	1600	Asia	Canis	Animal	Does not apply	Does not apply
Carb01 63	T_0845	GCF_000981825.1	A	65.6	7497593	1	1	Complete	C:99.9%[S:99.6%,D:0.3%],F:0.1%,M:0.0%,n:782	111	Europe	Homo sapiens	Human	Unkown	Not possible
CCBH17348	T_0846	GCF_002251125.1	A	66.43	380556	17	37	Non complete	C:99.8%[S:99.0%,D:0.8%],F:0.3%,M:0.1%,n:782	2584	South America	Homo sapiens	Human	Sepsis	non-CF
CCBH18249	T_0847	GCF_004146325.1	A	65.99	182689	40	99	Non complete	C:99.8%[S:99.5%,D:0.3%],F:0.3%,M:0.1%,n:782	277	South America	Homo sapiens	Human	Urinary tract infection	non-CF
CCBH26703	T_0848	GCF_016056075.1	A	65.93	289884	30	82	Non complete	C:99.7%[S:99.1%,D:0.6%],F:0.3%,M:0.0%,n:782	244	South America	Homo sapiens	Human	Sepsis	non-CF
CCBH4851	T_0849	GCF_000763245.3	A	66.08	6834257	1	1	Complete	C:99.8%[S:99.5%,D:0.3%],F:0.3%,M:0.1%,n:782	277	South America	Homo sapiens	Human	Catheter tip	non-CF
CCBH5698	T_0850	GCF_004145785.1	A	66.05	156035	45	94	Non complete	C:99.8%[S:99.5%,D:0.3%],F:0.3%,M:0.1%,n:782	277	South America	Homo sapiens	Human	Hospital infection	non-CF
CCUG 51971	T_0851	GCF_008195485.1	B	66.06	7012798	1	1	Complete	C:99.9%[S:99.6%,D:0.3%],F:0.1%,M:0.0%,n:782	235	Europe	Homo sapiens	Human	Urinary tract infection	non-CF
CCUG 551	T_0852	GCF_008801675.1	A	66.4	282146	23	70	Non complete	C:99.8%[S:99.5%,D:0.3%],F:0.3%,M:0.1%,n:782	1755	Europe	Type or control strain	Does not apply	Does not apply	Does not apply
CCUG 59626	T_0853	GCF_008180925.1	A	66.1	688001	12	38	Non complete	C:99.9%[S:99.6%,D:0.3%],F:0.1%,M:0.0%,n:782	664	Asia	Homo sapiens	Human	Infection	non-CF
CCUG 70744	T_0854	GCF_003194245.1	A	66.04	6859232	1	1	Complete	C:99.9%[S:99.6%,D:0.3%],F:0.1%,M:0.0%,n:782	395	Europe	Homo sapiens	Human	Unkown	Not possible
CCUG 73744	T_0855	GCF_008244625.1	B	65.99	386654	18	53	Non complete	C:99.9%[S:99.6%,D:0.3%],F:0.1%,M:0.0%,n:782	235	Europe	Homo sapiens	Human	Abdominal infection	non-CF
CCUG 73745	T_0856	GCF_008244635.1	B	65.94	302850	24	68	Non complete	C:99.9%[S:99.6%,D:0.3%],F:0.1%,M:0.0%,n:782	235	Europe	Homo sapiens	Human	Septicaemia	non-CF
CDN118	T_0857	GCF_013347245.1	A	66.14	6832395	1	1	Complete	C:99.9%[S:99.6%,D:0.3%],F:0.1%,M:0.0%,n:782	233	Africa	Homo sapiens	Human	Bloodborne	non-CF
CDN129	T_0858	GCF_013376775.1	A	66.11	6770626	1	1	Complete	C:99.9%[S:99.6%,D:0.3%],F:0.1%,M:0.0%,n:782	233	Africa	Homo sapiens	Human	Bloodborne	non-CF
CF_PA39	T_0859	GCF_000568235.2	C2	66.43	113134	48	89	Non complete	C:99.5%[S:99.2%,D:0.3%],F:0.4%,M:0.1%,n:782	1744	Europe	Homo sapiens	Human	Cystic fibrosis	CF
CF127	T_0860	GCF_000481945.1	A	65.96	1653972	4	7	Non complete	C:99.9%[S:99.6%,D:0.3%],F:0.1%,M:0.0%,n:782	179	North America	Homo sapiens	Human	Cystic fibrosis	CF
CF16053	T_0861	GCF_008244575.1	A	66.61	425394	15	49	Non complete	C:99.8%[S:99.5%,D:0.3%],F:0.3%,M:0.1%,n:782	3351	South America	Homo sapiens	Human	Bacteriaemia	non-CF
CF27	T_0862	GCF_000481905.1	A	66.33	3082921	2	5	Non complete	C:99.7%[S:99.4%,D:0.3%],F:0.4%,M:0.1%,n:782	485	North America	Homo sapiens	Human	Cystic fibrosis	CF
CF39S	T_0863	GCF_011466835.1	A	65.55	6797918	1	2	Complete	C:99.9%[S:99.4%,D:0.5%],F:0.1%,M:0.0%,n:782	175	North America	Homo sapiens	Human	Cystic fibrosis	CF
CF5	T_0864	GCF_000481885.1	A	66.55	1385135	4	5	Non complete	C:98.6%[S:98.3%,D:0.3%],F:1.0%,M:0.4%,n:782	1538	North America	Homo sapiens	Human	Cystic fibrosis	CF
CF5	T_0865	GCF_003835365.1	A	66.11	342439	21	56	Non complete	C:99.9%[S:99.6%,D:0.3%],F:0.1%,M:0.0%,n:782	179	North America	Homo sapiens	Human	Cystic fibrosis	CF
CF614	T_0866	GCF_000480355.1	A	66.04	2426055	3	7	Non complete	C:99.9%[S:99.5%,D:0.4%],F:0.1%,M:0.0%,n:782	245	North America	Homo sapiens	Human	Cystic fibrosis	CF
CF77	T_0867	GCF_000480375.1	A	65.85	851124	8	14	Non complete	C:99.9%[S:99.5%,D:0.4%],F:0.1%,M:0.0%,n:782	155	North America	Homo sapiens	Human	Cystic fibrosis	CF
CFSAN084950	T_0868	GCF_009648875.1	A	66.29	6441924	1	1	Complete	C:99.9%[S:99.6%,D:0.3%],F:0.1%,M:0.0%,n:782	no matching profile found	North America	Arugula food	Environmental	Does not apply	Does not apply
Chir_D-144_assistant	T_0869	GCF_002312685.1	B	65.79	253067	24	63	Non complete	C:99.7%[S:99.2%,D:0.5%],F:0.1%,M:0.2%,n:782	no matching profile found	North America	Dental unit waterline	Does not apply	Does not apply	Does not apply
CL297	T_0870	GCF_002193915.1	A	66.37	248544	31	71	Non complete	C:99.8%[S:99.5%,D:0.3%],F:0.3%,M:0.1%,n:782	2053	North America	Homo sapiens	Human	Unkown	Not possible
CLB 24388	T_0871	GCF_016905405.1	A	65.77	659943	14	36	Non complete	C:99.8%[S:99.5%,D:0.3%],F:0.3%,M:0.1%,n:782	17	North America	Homo sapiens	Human	Urinary tract infection	non-CF
CMC-097	T_0872	GCF_016064595.1	A	66.06	7044064	1	1	Complete	C:99.9%[S:99.6%,D:0.3%],F:0.1%,M:0.0%,n:782	282	North America	Homo sapiens	Human	Chronic respiratory failure	non-CF
CMC-115	T_0873	GCF_012276675.1	C2	66.39	6375262	1	1	Complete	C:99.9%[S:99.6%,D:0.3%],F:0.1%,M:0.0%,n:782	3244	North America	Homo sapiens	Human	HCAP acute pneumonia	non-CF
CN573=PSE143	T_0874	GCF_003836905.1	A	66.56	883395	9	21	Non complete	C:99.7%[S:99.4%,D:0.3%],F:0.3%,M:0.0%,n:782	no matching profile found	Asia	Homo sapiens	Human	Unkown	Not possible
CND03	T_0875	GCF_003837675.1	B	66.19	238255	26	75	Non complete	C:99.8%[S:99.5%,D:0.3%],F:0.3%,M:0.1%,n:782	235	Asia	Homo sapiens	Human	Wound infection	non-CF
Co380791	T_0876	GCF_003836775.1	A	65.63	224999	35	85	Non complete	C:99.9%[S:99.6%,D:0.3%],F:0.1%,M:0.0%,n:782	111	South America	Homo sapiens	Human	Sepsis	non-CF
Co398373	T_0877	GCF_003837745.1	A	65.61	232267	26	72	Non complete	C:99.9%[S:99.6%,D:0.3%],F:0.1%,M:0.0%,n:782	111	South America	Homo sapiens	Human	hospital-acquired infection/sepsis	non-CF
Co399645	T_0878	GCF_003837005.1	A	66.23	368613	18	37	Non complete	C:99.9%[S:99.6%,D:0.3%],F:0.1%,M:0.0%,n:782	3014	South America	Homo sapiens	Human	Unkown	Not possible
Cotonu1	T_0879	GCF_003836245.1	B	66.29	372345	22	49	Non complete	C:99.8%[S:99.5%,D:0.3%],F:0.3%,M:0.1%,n:782	313	Africa	River water	Environmental	Does not apply	Does not apply
CPa12-1	T_0880	GCF_011683045.1	B	66.22	333952	20	46	Non complete	C:99.9%[S:99.6%,D:0.3%],F:0.1%,M:0.0%,n:782	1971	Asia	Homo sapiens	Human	Influenza	non-CF
CPa40	T_0881	GCF_011682995.1	B	65.44	406419	24	80	Non complete	C:99.7%[S:99.1%,D:0.6%],F:0.3%,M:0.0%,n:782	313	Asia	Homo sapiens	Human	Influenza	non-CF
CPHL10299	T_0882	GCF_003836625.1	A	66.48	425999	16	37	Non complete	C:99.9%[S:99.6%,D:0.3%],F:0.1%,M:0.0%,n:782	647	Europe	Homo sapiens	Human	Intestital infection	non-CF
CPHL10662	T_0883	GCF_003836605.1	B	65.95	567921	15	34	Non complete	C:99.9%[S:99.4%,D:0.5%],F:0.1%,M:0.0%,n:782	1203	Europe	Homo sapiens	Human	Infection	non-CF
CPHL10701	T_0884	GCF_003837465.1	A	66.33	605928	13	33	Non complete	C:99.8%[S:99.5%,D:0.3%],F:0.1%,M:0.1%,n:782	2903	Europe	Homo sapiens	Human	Unkown	Not possible
CPHL1999	T_0885	GCF_003836745.1	A	66.37	493385	14	33	Non complete	C:99.9%[S:99.6%,D:0.3%],F:0.1%,M:0.0%,n:782	244	Europe	Homo sapiens	Human	Ear infection	non-CF
CPHL2000	T_0886	GCF_003837535.1	A	66.4	542501	11	30	Non complete	C:99.7%[S:99.4%,D:0.3%],F:0.4%,M:0.1%,n:782	no matching profile found	Europe	Homo sapiens	Human	Wound	non-CF
CPHL5083	T_0887	GCF_003836725.1	A	66.3	460188	16	52	Non complete	C:99.9%[S:99.6%,D:0.3%],F:0.1%,M:0.0%,n:782	1171	Europe	Homo sapiens	Human	Urinary tract infection	non-CF
CPHL6749	T_0888	GCF_003836645.1	A	66.47	473181	12	56	Non complete	C:99.8%[S:99.5%,D:0.3%],F:0.1%,M:0.1%,n:782	882	Europe	Homo sapiens	Human	Urinary tract infection	non-CF
CPHL8203	T_0889	GCF_003837525.1	A	66.01	245437	31	83	Non complete	C:99.7%[S:99.4%,D:0.3%],F:0.1%,M:0.2%,n:782	708	Europe	Homo sapiens	Human	Urinary tract infection	non-CF
CPHL950	T_0890	GCF_003837565.1	A	66.44	420462	14	31	Non complete	C:99.8%[S:99.5%,D:0.3%],F:0.3%,M:0.1%,n:782	no matching profile found	North America	Homo sapiens	Human	Infection	non-CF
D-I-1	T_0891	GCF_015732105.1	B	66.05	6739176	1	2	Non complete	C:99.9%[S:99.6%,D:0.3%],F:0.1%,M:0.0%,n:782	308	Europe	Homo sapiens	Human	Asymptomatic Bacteriuria	non-CF
D1	T_0892	GCF_003834985.1	A	66.05	372631	19	42	Non complete	C:99.7%[S:99.4%,D:0.3%],F:0.4%,M:0.1%,n:782	395	Europe	Homo sapiens	Human	Intestital infection	non-CF
D9 3362	T_0893	GCF_003834465.1	B	65.74	250354	31	93	Non complete	C:99.9%[S:99.6%,D:0.3%],F:0.1%,M:0.0%,n:782	253	Asia	Homo sapiens	Human	Unkown	Not possible
DHS01	T_0900	GCF_000496455.2	A	65.76	7055752	1	1	Complete	C:99.8%[S:99.5%,D:0.3%],F:0.1%,M:0.1%,n:782	395	Europe	Homo sapiens	Human	Assymptomatic carrier	non-CF
DK2	T_0901	GCF_000271365.1	A	66.27	6402658	1	1	Complete	C:99.8%[S:99.5%,D:0.3%],F:0.3%,M:0.1%,n:782	386	Europe	Homo sapiens	Human	Cystic fibrosis	CF
DL201330	T_0902	GCF_016134915.1	A	66.08	6552683	1	1	Complete	C:99.1%[S:98.7%,D:0.4%],F:0.3%,M:0.6%,n:782	no matching profile found	Asia	Homo sapiens	Human	Unkown	Not possible
DN1	T_0903	GCF_001722005.2	B	65.87	6641902	1	2	Complete	C:99.9%[S:99.5%,D:0.4%],F:0.1%,M:0.0%,n:782	316	Asia	Soil	Environmental	Does not apply	Does not apply
DSM 50071	T_0904	GCF_001045685.1	A	66.52	6317050	1	1	Complete	C:99.9%[S:99.6%,D:0.3%],F:0.1%,M:0.0%,n:782	no matching profile found	x	Type or control strain	Does not apply	Does not apply	Does not apply
DSM 50071	T_0905	GCF_900167195.1	A	66.48	155140	40	85	Non complete	C:99.9%[S:99.6%,D:0.3%],F:0.1%,M:0.0%,n:782	no matching profile found	x	Type or control strain	Does not apply	Does not apply	Does not apply
DUN-001-2B	T_0906	GCF_003835835.1	A	66.34	491333	14	38	Non complete	C:99.5%[S:99.2%,D:0.3%],F:0.1%,M:0.4%,n:782	244	Australia	Homo sapiens	Human	Cystic fibrosis	CF
DUN-002C	T_0907	GCF_003835285.1	A	66.35	288346	20	49	Non complete	C:99.9%[S:99.6%,D:0.3%],F:0.1%,M:0.0%,n:782	274	Australia	Homo sapiens	Human	Cystic fibrosis	CF
DUN-003B	T_0908	GCF_003835245.1	A	66.42	321562	19	43	Non complete	C:99.9%[S:99.6%,D:0.3%],F:0.1%,M:0.0%,n:782	no matching profile found	Australia	Homo sapiens	Human	Cystic fibrosis	CF
DUN-004	T_0909	GCF_003835165.1	C1	66.23	289789	22	56	Non complete	C:99.9%[S:99.6%,D:0.3%],F:0.1%,M:0.0%,n:782	224	Australia	Homo sapiens	Human	Cystic fibrosis	CF
DUN-006	T_0910	GCF_003835185.1	B	66.12	384617	20	44	Non complete	C:99.9%[S:99.6%,D:0.3%],F:0.1%,M:0.0%,n:782	253	Australia	Homo sapiens	Human	Cystic fibrosis	CF
DUN-007-2	T_0911	GCF_003835765.1	A	66.18	441784	17	48	Non complete	C:99.9%[S:99.6%,D:0.3%],F:0.1%,M:0.0%,n:782	845	Australia	Homo sapiens	Human	Cystic fibrosis	CF
DUN-008	T_0912	GCF_003835865.1	A	66.21	428468	18	52	Non complete	C:99.9%[S:99.6%,D:0.3%],F:0.1%,M:0.0%,n:782	no matching profile found	Australia	Homo sapiens	Human	Cystic fibrosis	CF
DUN-009B	T_0913	GCF_003835775.1	A	66.36	649930	12	29	Non complete	C:99.9%[S:99.6%,D:0.3%],F:0.1%,M:0.0%,n:782	395	Australia	Homo sapiens	Human	Cystic fibrosis	CF
DUN-013	T_0914	GCF_003835145.1	A	66.46	301403	20	46	Non complete	C:99.7%[S:99.4%,D:0.3%],F:0.4%,M:0.1%,n:782	275	Australia	Homo sapiens	Human	Cystic fibrosis	CF
DUN-015A	T_0915	GCF_003835725.1	A	65.89	423317	14	37	Non complete	C:99.6%[S:99.1%,D:0.5%],F:0.4%,M:0.0%,n:782	499	Australia	Homo sapiens	Human	Cystic fibrosis	CF
DUN-018	T_0916	GCF_003835155.1	A	66.19	266555	21	44	Non complete	C:99.8%[S:99.5%,D:0.3%],F:0.3%,M:0.1%,n:782	244	Australia	Homo sapiens	Human	Cystic fibrosis	CF
DUN-024-1	T_0917	GCF_003835715.1	A	66.25	458173	17	37	Non complete	C:99.9%[S:99.5%,D:0.4%],F:0.1%,M:0.0%,n:782	260	Australia	Homo sapiens	Human	Cystic fibrosis	CF
DVT401	T_0918	GCF_013343575.1	A	66.25	6557595	1	1	Complete	C:99.9%[S:99.6%,D:0.3%],F:0.1%,M:0.0%,n:782	3006	North America	Homo sapiens	Human	Leg ulcer	non-CF
DVT402	T_0919	GCF_013240515.1	A	66.44	5747945	1	5	Non complete	C:99.8%[S:99.5%,D:0.3%],F:0.3%,M:0.1%,n:782	549	North America	Homo sapiens	Human	Wound infection	non-CF
DVT410	T_0920	GCF_013343555.1	A	66.55	6229931	1	1	Complete	C:99.5%[S:99.2%,D:0.3%],F:0.4%,M:0.1%,n:782	2685	North America	Homo sapiens	Human	Cystic fibrosis	CF
DVT411	T_0921	GCF_013240475.1	A	65.71	6299548	1	2	Non complete	C:98.9%[S:98.6%,D:0.3%],F:0.3%,M:0.8%,n:782	1525	North America	Homo sapiens	Human	Cystic fibrosis	CF
DVT412	T_0922	GCF_013343535.1	A	66.43	6394923	1	1	Complete	C:99.9%[S:99.6%,D:0.3%],F:0.1%,M:0.0%,n:782	589	North America	Homo sapiens	Human	Cystic fibrosis	CF
DVT413	T_0923	GCF_013343515.1	B	66.07	6930600	1	1	Complete	C:99.9%[S:99.6%,D:0.3%],F:0.1%,M:0.0%,n:782	815	North America	Homo sapiens	Human	Cystic fibrosis	CF
DVT414	T_0924	GCF_013343495.1	A	66.33	6522476	1	1	Complete	C:99.5%[S:99.2%,D:0.3%],F:0.1%,M:0.4%,n:782	no matching profile found	North America	Homo sapiens	Human	Cystic fibrosis	CF
DVT415	T_0925	GCF_013240425.1	A	66.04	3689047	3	15	Non complete	C:99.8%[S:99.5%,D:0.3%],F:0.3%,M:0.1%,n:782	17	North America	Homo sapiens	Human	Cystic fibrosis	CF
DVT417	T_0926	GCF_013343455.1	A	66.5	6298009	1	1	Complete	C:99.3%[S:99.0%,D:0.3%],F:0.5%,M:0.2%,n:782	no matching profile found	North America	Homo sapiens	Human	Cystic fibrosis	CF
DVT419	T_0927	GCF_013343435.1	A	66.3	6052044	1	1	Complete	C:99.3%[S:99.0%,D:0.3%],F:0.1%,M:0.6%,n:782	1712	North America	Homo sapiens	Human	Cystic fibrosis	CF
DVT421	T_0928	GCF_013343415.1	A	66.47	6065263	1	1	Complete	C:99.0%[S:98.7%,D:0.3%],F:0.8%,M:0.2%,n:782	no matching profile found	North America	Homo sapiens	Human	Cystic fibrosis	CF
DVT422	T_0929	GCF_013240415.1	A	66.29	6439586	1	2	Non complete	C:99.9%[S:99.6%,D:0.3%],F:0.1%,M:0.0%,n:782	3306	North America	Homo sapiens	Human	Cystic fibrosis	CF
DVT423	T_0930	GCF_013343395.1	A	66.23	6716245	1	1	Complete	C:99.9%[S:99.6%,D:0.3%],F:0.1%,M:0.0%,n:782	17	North America	Homo sapiens	Human	Cystic fibrosis	CF
DVT425	T_0931	GCF_013343375.1	A	66.4	6506945	1	1	Complete	C:99.8%[S:99.5%,D:0.3%],F:0.1%,M:0.1%,n:782	226	North America	Homo sapiens	Human	Cystic fibrosis	CF
DVT426	T_0932	GCF_013240385.1	A	66.02	6552356	1	2	Non complete	C:99.8%[S:99.5%,D:0.3%],F:0.3%,M:0.1%,n:782	360	North America	Homo sapiens	Human	Cystic fibrosis	CF
DVT427	T_0933	GCF_013343355.1	A	66.38	6414921	1	1	Complete	C:99.8%[S:99.5%,D:0.3%],F:0.3%,M:0.1%,n:782	439	North America	Homo sapiens	Human	Cystic fibrosis	CF
DVT428	T_0934	GCF_013240375.1	A	66.19	5856457	2	2	Non complete	C:99.8%[S:99.5%,D:0.3%],F:0.3%,M:0.1%,n:782	155	North America	Homo sapiens	Human	Cystic fibrosis	CF
DVT429	T_0935	GCF_013343335.1	A	66.21	6805219	1	1	Complete	C:99.7%[S:99.4%,D:0.3%],F:0.3%,M:0.0%,n:782	1094	North America	Homo sapiens	Human	Cystic fibrosis	CF
DVT466	T_0936	GCF_013240315.1	A	66.34	5072668	2	10	Non complete	C:99.4%[S:99.1%,D:0.3%],F:0.4%,M:0.2%,n:782	439	North America	Homo sapiens	Human	Cystic fibrosis	CF
DVT639	T_0937	GCF_013240325.1	B	65.51	7055928	1	2	Non complete	C:99.8%[S:99.5%,D:0.3%],F:0.1%,M:0.1%,n:782	316	North America	Homo sapiens	Human	Unkown	Not possible
DVT729	T_0938	GCF_013343315.1	A	66.35	6546693	1	1	Complete	C:99.2%[S:98.8%,D:0.4%],F:0.6%,M:0.2%,n:782	27	North America	Homo sapiens	Human	Cystic fibrosis	CF
DVT779	T_0939	GCF_013343475.1	A	66.45	6386887	1	1	Complete	C:99.8%[S:99.5%,D:0.3%],F:0.3%,M:0.1%,n:782	no matching profile found	North America	Homo sapiens	Human	Cystic fibrosis	CF
E-500	T_0940	GCF_002312415.1	A	66.27	347866	19	59	Non complete	C:99.8%[S:99.5%,D:0.3%],F:0.1%,M:0.1%,n:782	1239	North America	Homo sapiens	Human	Unkown	Not possible
E-I-1	T_0941	GCF_015732095.1	B	65.99	4830702	2	2	Non complete	C:99.8%[S:99.5%,D:0.3%],F:0.3%,M:0.1%,n:782	308	Europe	Homo sapiens	Human	Urinary tract infection	non-CF
E1-WATER-2	T_0942	GCF_003833395.1	A	65.96	202552	33	89	Non complete	C:99.9%[S:99.5%,D:0.4%],F:0.1%,M:0.0%,n:782	348	North America	Waterline	Environmental	Does not apply	Does not apply
E1(T4189)	T_0943	GCF_003834235.1	A	66.44	507745	14	32	Non complete	C:99.9%[S:99.6%,D:0.3%],F:0.1%,M:0.0%,n:782	no matching profile found	Asia	Homo sapiens	Human	Unkown	Not possible
E2	T_0944	GCF_000482005.1	A	66.36	1745640	5	10	Non complete	C:99.9%[S:99.6%,D:0.3%],F:0.1%,M:0.0%,n:782	41	North America	Tomato Plant	Environmental	Does not apply	Does not apply
E2_H133420224	T_0945	GCF_003835085.1	A	65.91	474981	17	46	Non complete	C:99.9%[S:99.5%,D:0.4%],F:0.1%,M:0.0%,n:782	179	Europe	Homo sapiens	Human	Cystic fibrosis	CF
E2758	T_0946	GCF_003975105.1	A	66.47	426159	16	35	Non complete	C:99.9%[S:99.6%,D:0.3%],F:0.1%,M:0.0%,n:782	1330	Asia	Homo sapiens	Human	Eye infection	non-CF
E429	T_0947	GCF_003698495.1	B	65.79	199276	38	92	Non complete	C:99.9%[S:99.6%,D:0.3%],F:0.1%,M:0.0%,n:782	446	Europe	Homo sapiens	Human	Acute infection	non-CF
E42A(B)	T_0948	GCF_003698745.1	B	65.93	260355	31	69	Non complete	C:99.8%[S:99.5%,D:0.3%],F:0.1%,M:0.1%,n:782	316	Europe	Water	Environmental	Does not apply	Does not apply
E6130952	T_0949	GCF_002085755.1	B	65.83	7040952	1	2	Complete	C:99.5%[S:99.2%,D:0.3%],F:0.4%,M:0.1%,n:782	235	North America	Homo sapiens	Human	Respiratory failure	non-CF
E80	T_0950	GCF_004291075.1	A	66.09	6819140	1	1	Complete	C:99.9%[S:99.5%,D:0.4%],F:0.1%,M:0.0%,n:782	245	North America	Homo sapiens	Human	Cystic fibrosis	CF
E90	T_0951	GCF_008705235.1	A	66.21	6813135	1	1	Complete	C:99.9%[S:99.6%,D:0.3%],F:0.1%,M:0.0%,n:782	282	North America	Homo sapiens	Human	Cystic fibrosis	CF
EA0A	T_0952	GCF_003698545.1	A	66.24	464516	15	53	Non complete	C:99.9%[S:99.6%,D:0.3%],F:0.1%,M:0.0%,n:782	no matching profile found	Europe	Homo sapiens	Human	Keratitis	non-CF
early isolate NN2 (clone C)	T_0953	GCF_900185255.1	A	66.12	6902967	1	1	Complete	C:99.9%[S:99.6%,D:0.3%],F:0.1%,M:0.0%,n:782	17	Europe	Homo sapiens	Human	Unkown	Not possible
EC22	T_0954	GCF_003698855.1	A	66.57	963855	9	23	Non complete	C:99.7%[S:99.4%,D:0.3%],F:0.4%,M:0.1%,n:782	no matching profile found	Australia	Homo sapiens	Human	Cystic fibrosis	CF
EC2A	T_0955	GCF_003698505.1	A	66.33	495272	13	25	Non complete	C:99.9%[S:99.6%,D:0.3%],F:0.1%,M:0.0%,n:782	1919	Europe	Homo sapiens	Human	Cystic fibrosis	CF
EGD-AQ8	T_0956	GCF_002896925.1	B	66.3	541820	14	48	Non complete	C:99.9%[S:99.6%,D:0.3%],F:0.1%,M:0.0%,n:782	207	Asia	Sludge	Environmental	Does not apply	Does not apply
Env_1	T_0957	GCF_002239565.1	A	66.42	238876	29	85	Non complete	C:99.9%[S:99.6%,D:0.3%],F:0.1%,M:0.0%,n:782	no matching profile found	North America	Vegetable	Environmental	Does not apply	Does not apply
Env_12	T_0958	GCF_002239445.1	A	66.43	300137	27	78	Non complete	C:99.9%[S:99.6%,D:0.3%],F:0.1%,M:0.0%,n:782	267	North America	Vegetable	Environmental	Does not apply	Does not apply
Env_14	T_0959	GCF_002239425.1	A	66.39	198714	32	84	Non complete	C:99.9%[S:99.6%,D:0.3%],F:0.1%,M:0.0%,n:782	1405	North America	Vegetable	Environmental	Does not apply	Does not apply
Env_16	T_0960	GCF_002239535.1	A	66.46	235918	26	62	Non complete	C:97.8%[S:97.3%,D:0.5%],F:0.1%,M:2.1%,n:782	116	North America	Vegetable	Environmental	Does not apply	Does not apply
Env_47	T_0961	GCF_002239485.1	A	66.37	363389	25	65	Non complete	C:99.8%[S:99.5%,D:0.3%],F:0.1%,M:0.1%,n:782	164	North America	River water	Environmental	Does not apply	Does not apply
ENV-567	T_0962	GCF_003633495.1	C2	66.26	217199	33	68	Non complete	C:99.9%[S:99.6%,D:0.3%],F:0.1%,M:0.0%,n:782	1763	Europe	Surfacewater	Environmental	Does not apply	Does not apply
ENV-683	T_0963	GCF_003631195.1	A	65.59	249785	37	88	Non complete	C:99.9%[S:99.5%,D:0.4%],F:0.1%,M:0.0%,n:782	234	Europe	Manure	Environmental	Does not apply	Does not apply
env006b	T_0964	GCF_002330465.1	A	66.49	245525	27	54	Non complete	C:99.7%[S:99.4%,D:0.3%],F:0.3%,M:0.0%,n:782	262	North America	Garden soil	Environmental	Does not apply	Does not apply
env045	T_0965	GCF_002330475.1	A	66.41	226172	26	65	Non complete	C:99.8%[S:99.5%,D:0.3%],F:0.3%,M:0.1%,n:782	875	North America	Hosepipe	Environmental	Does not apply	Does not apply
env050	T_0966	GCF_002330835.1	A	65.91	196567	34	78	Non complete	C:99.8%[S:99.5%,D:0.3%],F:0.3%,M:0.1%,n:782	395	North America	Sink	Environmental	Does not apply	Does not apply
env065a	T_0967	GCF_002330425.1	B	66.09	205323	33	84	Non complete	C:99.9%[S:99.6%,D:0.3%],F:0.1%,M:0.0%,n:782	308	North America	Chicago River	Environmental	Does not apply	Does not apply
env065b	T_0968	GCF_002330395.1	B	66.5	402862	22	54	Non complete	C:99.9%[S:99.6%,D:0.3%],F:0.1%,M:0.0%,n:782	207	North America	Chicago River	Environmental	Does not apply	Does not apply
env068	T_0969	GCF_002330885.1	A	66.34	429979	22	62	Non complete	C:99.8%[S:99.5%,D:0.3%],F:0.1%,M:0.1%,n:782	no matching profile found	North America	Sink drain	Environmental	Does not apply	Does not apply
env084	T_0970	GCF_002330955.1	B	66.27	317665	25	51	Non complete	C:99.9%[S:99.6%,D:0.3%],F:0.1%,M:0.0%,n:782	207	North America	Shower drain	Environmental	Does not apply	Does not apply
env092b	T_0971	GCF_002330385.1	A	66.16	300181	28	61	Non complete	C:99.9%[S:99.4%,D:0.5%],F:0.1%,M:0.0%,n:782	27	North America	Sink tap	Environmental	Does not apply	Does not apply
env099	T_0972	GCF_002330815.1	A	66.52	325025	29	65	Non complete	C:99.9%[S:99.6%,D:0.3%],F:0.1%,M:0.0%,n:782	285	North America	Stream Rock	Environmental	Does not apply	Does not apply
env100	T_0973	GCF_002330805.1	A	66.38	138490	46	93	Non complete	C:99.8%[S:99.5%,D:0.3%],F:0.1%,M:0.1%,n:782	500	North America	Stream Algae	Environmental	Does not apply	Does not apply
env101	T_0974	GCF_002330775.1	A	66.49	407476	15	40	Non complete	C:99.8%[S:99.5%,D:0.3%],F:0.1%,M:0.1%,n:782	no matching profile found	North America	Pipe	Environmental	Does not apply	Does not apply
env102	T_0975	GCF_002330355.1	A	66.36	220492	31	61	Non complete	C:99.8%[S:99.5%,D:0.3%],F:0.3%,M:0.1%,n:782	378	North America	Stream Rock	Environmental	Does not apply	Does not apply
env103	T_0976	GCF_002330765.1	A	66.46	202794	35	78	Non complete	C:99.7%[S:99.4%,D:0.3%],F:0.4%,M:0.1%,n:782	252	North America	Bullrush	Environmental	Does not apply	Does not apply
env105	T_0977	GCF_002332095.1	A	66.47	135670	42	84	Non complete	C:99.7%[S:99.4%,D:0.3%],F:0.4%,M:0.1%,n:782	1527	North America	Soil	Environmental	Does not apply	Does not apply
env107	T_0978	GCF_002330735.1	A	66.49	170877	37	70	Non complete	C:99.8%[S:99.5%,D:0.3%],F:0.3%,M:0.1%,n:782	1239	North America	Water from pipe	Environmental	Does not apply	Does not apply
env109b	T_0979	GCF_002330695.1	B	65.93	269433	22	63	Non complete	C:99.9%[S:99.6%,D:0.3%],F:0.1%,M:0.0%,n:782	815	North America	Sink drain	Environmental	Does not apply	Does not apply
env133	T_0980	GCF_002332035.1	A	66.43	211237	42	82	Non complete	C:99.8%[S:99.5%,D:0.3%],F:0.3%,M:0.1%,n:782	439	North America	Fountain	Environmental	Does not apply	Does not apply
env138	T_0981	GCF_002330665.1	A	66.52	234163	26	66	Non complete	C:99.7%[S:99.4%,D:0.3%],F:0.4%,M:0.1%,n:782	274	North America	Water lily	Environmental	Does not apply	Does not apply
env139	T_0982	GCF_002330625.1	A	66.48	159877	37	68	Non complete	C:99.5%[S:99.2%,D:0.3%],F:0.5%,M:0.0%,n:782	1801	North America	Ground underwater statue	Environmental	Does not apply	Does not apply
env146b	T_0983	GCF_002326675.1	A	66.48	178023	37	83	Non complete	C:99.8%[S:99.5%,D:0.3%],F:0.3%,M:0.1%,n:782	1416	North America	Sump pump Pipe	Environmental	Does not apply	Does not apply
env158	T_0984	GCF_002326505.1	A	66.47	188600	31	71	Non complete	C:99.7%[S:99.4%,D:0.3%],F:0.4%,M:0.1%,n:782	471	North America	Detention water	Environmental	Does not apply	Does not apply
env159a	T_0985	GCF_002326455.1	A	66.42	210839	27	64	Non complete	C:99.8%[S:99.5%,D:0.3%],F:0.3%,M:0.1%,n:782	no matching profile found	North America	Standing rain water	Environmental	Does not apply	Does not apply
env187	T_0986	GCF_002331985.1	B	66.06	193888	33	78	Non complete	C:99.8%[S:99.5%,D:0.3%],F:0.3%,M:0.1%,n:782	253	North America	Sink drain	Environmental	Does not apply	Does not apply
env193	T_0987	GCF_002326665.1	A	66.55	426981	16	46	Non complete	C:99.9%[S:99.6%,D:0.3%],F:0.1%,M:0.0%,n:782	274	North America	Horse water through	Environmental	Does not apply	Does not apply
env201	T_0988	GCF_002330595.1	A	66.38	202281	31	58	Non complete	C:99.8%[S:99.5%,D:0.3%],F:0.3%,M:0.1%,n:782	262	North America	Horse water through	Environmental	Does not apply	Does not apply
env202	T_0989	GCF_002330215.1	A	66.43	135982	47	91	Non complete	C:99.8%[S:99.5%,D:0.3%],F:0.3%,M:0.1%,n:782	282	North America	Garden soil	Environmental	Does not apply	Does not apply
env203	T_0990	GCF_002330205.1	A	66.33	243334	29	81	Non complete	C:99.8%[S:99.5%,D:0.3%],F:0.3%,M:0.1%,n:782	1226	North America	Field Soil	Environmental	Does not apply	Does not apply
env204	T_0991	GCF_002330175.1	A	66.4	243506	30	70	Non complete	C:99.9%[S:99.6%,D:0.3%],F:0.1%,M:0.0%,n:782	258	North America	Sand	Environmental	Does not apply	Does not apply
env207	T_0992	GCF_002330585.1	A	66.4	148813	38	83	Non complete	C:99.8%[S:99.5%,D:0.3%],F:0.3%,M:0.1%,n:782	282	North America	Pond Water	Environmental	Does not apply	Does not apply
env210	T_0993	GCF_002326395.1	A	66.46	214590	30	62	Non complete	C:99.8%[S:99.5%,D:0.3%],F:0.3%,M:0.1%,n:782	809	North America	Pond Water	Environmental	Does not apply	Does not apply
env224	T_0994	GCF_002330555.1	A	66.3	212062	35	84	Non complete	C:99.7%[S:99.4%,D:0.3%],F:0.4%,M:0.1%,n:782	439	North America	Drainage Pipe	Environmental	Does not apply	Does not apply
env225	T_0995	GCF_002326625.1	A	66.63	457442	13	38	Non complete	C:99.8%[S:99.5%,D:0.3%],F:0.3%,M:0.1%,n:782	16	North America	Drainage Pipe	Environmental	Does not apply	Does not apply
env331b	T_0996	GCF_002326595.1	A	66.49	169259	38	81	Non complete	C:99.5%[S:99.2%,D:0.3%],F:0.5%,M:0.0%,n:782	no matching profile found	North America	Fox River Water	Environmental	Does not apply	Does not apply
env334	T_0997	GCF_002330525.1	B	66.2	273552	28	65	Non complete	C:99.9%[S:99.6%,D:0.3%],F:0.1%,M:0.0%,n:782	309	North America	Sink drain	Environmental	Does not apply	Does not apply
Environ_1	T_0998	GCF_009800145.1	A	66.8	6129812	1	1	Non complete	C:99.7%[S:99.4%,D:0.3%],F:0.3%,M:0.0%,n:782	1605	x	Unkown/not available	Does not apply	Does not apply	Does not apply
EPIC E190	T_0999	GCF_006864585.1	A	66.34	192196	34	88	Non complete	C:99.9%[S:99.6%,D:0.3%],F:0.1%,M:0.0%,n:782	1270	North America	Homo sapiens	Human	Infection	non-CF
EPIC E197	T_1000	GCF_006864505.1	A	66.5	313358	22	56	Non complete	C:99.9%[S:99.6%,D:0.3%],F:0.1%,M:0.0%,n:782	514	North America	Homo sapiens	Human	Infection	non-CF
EPIC E54	T_1001	GCF_006864715.1	A	66.36	273873	25	81	Non complete	C:99.8%[S:99.5%,D:0.3%],F:0.3%,M:0.1%,n:782	527	North America	Homo sapiens	Human	Infection	non-CF
ESP06B	T_1002	GCF_003837585.1	A	65.84	266052	24	58	Non complete	C:99.9%[S:99.6%,D:0.3%],F:0.1%,M:0.0%,n:782	111	Europe	Homo sapiens	Human	Cystic fibrosis	CF
ET02	T_1003	GCF_001679905.1	B	66.13	179010	40	80	Non complete	C:99.8%[S:99.5%,D:0.3%],F:0.3%,M:0.1%,n:782	2343	South America	Homo sapiens	Human	Urinary tract infection	non-CF
F-I-1	T_1004	GCF_015732085.1	A	66.05	6067000	1	2	Non complete	C:99.9%[S:99.6%,D:0.3%],F:0.1%,M:0.0%,n:782	633	Europe	Homo sapiens	Human	Asymptomatic Bacteriuria	non-CF
F2	T_1005	GCF_003835045.1	A	65.95	308244	25	70	Non complete	C:99.6%[S:99.2%,D:0.4%],F:0.1%,M:0.3%,n:782	111	Europe	Homo sapiens	Human	Cystic fibrosis	CF
F22031	T_1006	GCF_000816985.1	A	66.22	6603099	1	1	Complete	C:99.9%[S:99.6%,D:0.3%],F:0.1%,M:0.0%,n:782	485	North America	Homo sapiens	Human	Cancer	non-CF
F23197	T_1007	GCF_001516245.2	A	66.21	6517340	1	1	Complete	C:99.8%[S:99.5%,D:0.3%],F:0.1%,M:0.1%,n:782	1295	North America	Homo sapiens	Human	Cancer	non-CF
F30658	T_1008	GCF_001516265.1	A	65.76	7273258	1	1	Complete	C:99.5%[S:99.2%,D:0.3%],F:0.4%,M:0.1%,n:782	111	North America	Homo sapiens	Human	Cancer	non-CF
F34365	T_1009	GCF_002724075.1	B	66.32	3980214	2	4	Non complete	C:99.8%[S:99.5%,D:0.3%],F:0.3%,M:0.1%,n:782	1076	North America	Homo sapiens	Human	Cancer	non-CF
F429	T_1010	GCF_003698605.1	B	66.26	302775	22	47	Non complete	C:99.9%[S:99.6%,D:0.3%],F:0.1%,M:0.0%,n:782	1567	Europe	Homo sapiens	Human	Unkown	Not possible
F462	T_1011	GCF_003698765.1	B	66.38	674344	14	37	Non complete	C:99.9%[S:99.6%,D:0.3%],F:0.1%,M:0.0%,n:782	1920	Asia	Homo sapiens	Human	Nicotiana tabacum	non-CF
F5677	T_1012	GCF_002946935.1	A	65.89	6645227	1	1	Complete	C:99.5%[S:98.3%,D:1.2%],F:0.3%,M:0.2%,n:782	111	North America	Homo sapiens	Human	Cancer	non-CF
F63912	T_1013	GCF_001594325.2	A	66.25	6618768	1	1	Complete	C:99.9%[S:99.6%,D:0.3%],F:0.1%,M:0.0%,n:782	198	North America	Homo sapiens	Human	Cancer	non-CF
F69A	T_1014	GCF_003698685.1	B	66.53	612142	9	23	Non complete	C:99.7%[S:99.4%,D:0.3%],F:0.3%,M:0.0%,n:782	no matching profile found	Europe	Homo sapiens	Human	Cystic fibrosis	CF
F9676	T_1015	GCF_001077475.1	A	66.47	6368008	1	1	Complete	C:99.8%[S:99.5%,D:0.3%],F:0.3%,M:0.1%,n:782	no matching profile found	Asia	Rice	Environmental	Does not apply	Does not apply
FA-HZ1	T_1016	GCF_001750705.1	A	66.16	6866790	1	1	Complete	C:97.5%[S:97.2%,D:0.3%],F:1.4%,M:1.1%,n:782	27	Asia	Wastewater	Environmental	Does not apply	Does not apply
FA0A	T_1017	GCF_003698795.1	A	66.27	539576	14	44	Non complete	C:99.9%[S:99.6%,D:0.3%],F:0.1%,M:0.0%,n:782	27	Europe	Homo sapiens	Human	Hospital-acquired infection/sepsis	non-CF
FDAARGOS_121	T_1018	GCF_001471435.1	B	65.98	6942846	1	3	Non complete	C:99.9%[S:99.1%,D:0.8%],F:0.1%,M:0.0%,n:782	620	North America	Homo sapiens	Human	Urinary tract infection	non-CF
FDAARGOS_154	T_1019	GCF_001471355.1	A	65.79	6800405	1	5	Non complete	C:99.8%[S:99.2%,D:0.6%],F:0.1%,M:0.1%,n:782	244	North America	Homo sapiens	Human	Lung infection	non-CF
FDAARGOS_340	T_1020	GCF_002206285.2	A	65.76	6680139	1	2	Non complete	C:99.8%[S:99.5%,D:0.3%],F:0.1%,M:0.1%,n:782	179	North America	Homo sapiens	Human	Lung infection	non-CF
FDAARGOS_501	T_1021	GCF_003812905.1	B	65.99	6865838	1	1	Complete	C:99.8%[S:99.5%,D:0.3%],F:0.3%,M:0.1%,n:782	235	North America	Homo sapiens	Human	Unkown	Not possible
FDAARGOS_502	T_1022	GCF_003938805.1	A	65.89	7087687	1	1	Non complete	C:98.9%[S:98.6%,D:0.3%],F:0.1%,M:1.0%,n:782	621	North America	Homo sapiens	Human	Unkown	Not possible
FDAARGOS_505	T_1023	GCF_003813005.1	A	65.87	7029824	1	1	Complete	C:99.9%[S:99.5%,D:0.4%],F:0.1%,M:0.0%,n:782	179	North America	Homo sapiens	Human	Unkown	Not possible
FDAARGOS_532	T_1024	GCF_003812165.1	A	66.09	6928914	1	3	Complete	C:99.9%[S:99.6%,D:0.3%],F:0.1%,M:0.0%,n:782	179	North America	Homo sapiens	Human	Unkown	Not possible
FDAARGOS_570	T_1025	GCF_003813025.1	A	65.84	7119105	1	2	Complete	C:99.9%[S:99.6%,D:0.3%],F:0.1%,M:0.0%,n:782	244	x	Homo sapiens	Human	Unkown	Not possible
FDAARGOS_571	T_1026	GCF_003812885.1	B	65.9	6999770	1	1	Complete	C:99.8%[S:99.5%,D:0.3%],F:0.3%,M:0.1%,n:782	235	x	Homo sapiens	Human	Unkown	Not possible
FFUP_PS_CB5	T_1027	GCF_002188505.1	B	66.01	203923	41	87	Non complete	C:99.7%[S:99.4%,D:0.3%],F:0.4%,M:0.1%,n:782	235	Europe	Homo sapiens	Human	Unkown	Not possible
FLR01	T_1028	GCF_003008395.1	A	66.55	152407	40	70	Non complete	C:99.7%[S:99.4%,D:0.3%],F:0.4%,M:0.1%,n:782	no matching profile found	North America	Homo sapiens	Human	Cystic fibrosis	CF
FM4	T_1029	GCF_003973895.1	B	66.53	908299	9	20	Non complete	C:99.9%[S:99.6%,D:0.3%],F:0.1%,M:0.0%,n:782	2124	Europe	Homo sapiens	Human	Cystic fibrosis	CF
FMDP001	T_1030	GCF_007896855.1	B	65.98	317279	22	54	Non complete	C:99.8%[S:99.5%,D:0.3%],F:0.1%,M:0.1%,n:782	1249	Asia	Forest musk deer	Animal	Does not apply	Does not apply
FRD1	T_1031	GCF_000829885.1	A	66.09	6712339	1	1	Complete	C:99.0%[S:98.7%,D:0.3%],F:0.6%,M:0.4%,n:782	111	North America	Homo sapiens	Human	Cystic fibrosis	CF
G-I-1	T_1032	GCF_015697465.1	A	66.34	6480192	1	1	Complete	C:99.9%[S:99.6%,D:0.3%],F:0.1%,M:0.0%,n:782	232	Europe	Homo sapiens	Human	Urinary tract infection	non-CF
G2	T_1033	GCF_003835015.1	B	66.03	338546	26	64	Non complete	C:99.9%[S:99.6%,D:0.3%],F:0.1%,M:0.0%,n:782	446	Europe	Homo sapiens	Human	Cystic fibrosis	CF
GER_MD14_1510_Pae_083	T_1034	GCF_003321505.1	A	66.37	205318	32	75	Non complete	C:99.9%[S:99.6%,D:0.3%],F:0.1%,M:0.0%,n:782	no matching profile found	Europe	Canis Lupus familiaris	Animal	Does not apply	Does not apply
GIMC5001:PAT-23	T_1035	GCF_008330985.1	B	65.99	6427888	1	2	Non complete	C:98.3%[S:98.0%,D:0.3%],F:0.5%,M:1.2%,n:782	235	Asia	Homo sapiens	Human	Unkown	Not possible
GIMC5002:PAT-169	T_1036	GCF_008370085.1	B	65.9	6449272	1	2	Non complete	C:99.0%[S:98.7%,D:0.3%],F:0.3%,M:0.7%,n:782	235	Asia	Homo sapiens	Human	Lung infection	non-CF
GIMC5015:PAKB6	T_1037	GCF_003957825.1	A	66.53	6258491	1	1	Complete	C:99.7%[S:99.4%,D:0.3%],F:0.4%,M:0.1%,n:782	549	Asia	Homo sapiens	Human	Pneumonia	non-CF
GIMC5016:PA1840	T_1038	GCF_004000495.1	B	65.96	6750271	1	1	Non complete	C:99.9%[S:99.6%,D:0.3%],F:0.1%,M:0.0%,n:782	2592	Asia	Homo sapiens	Human	Burn wound infection	non-CF
GIMC5019:PA52Ts1	T_1039	GCF_013114915.1	B	65.91	6859176	1	2	Non complete	C:99.9%[S:99.6%,D:0.3%],F:0.1%,M:0.0%,n:782	357	Asia	Homo sapiens	Human	Nosocomial pneumonia	non-CF
GIMC5020:PA52Ts2	T_1040	GCF_013114935.1	B	65.89	6813604	1	2	Non complete	C:99.7%[S:99.4%,D:0.3%],F:0.3%,M:0.0%,n:782	357	Asia	Homo sapiens	Human	Nosocomial pneumonia	non-CF
GIMC5034:PA52Ts32	T_1041	GCF_014109785.1	B	65.93	6823040	1	2	Non complete	C:99.8%[S:99.5%,D:0.3%],F:0.3%,M:0.1%,n:782	357	Asia	Homo sapiens	Human	Unkown	Not possible
GO32	T_1042	GCF_009025765.1	A	66.07	312528	28	74	Non complete	C:99.8%[S:99.5%,D:0.3%],F:0.1%,M:0.1%,n:782	no matching profile found	North America	Homo sapiens	Human	Unkown	Not possible
GO35	T_1043	GCF_009025555.1	A	66.06	371548	24	74	Non complete	C:99.9%[S:99.6%,D:0.3%],F:0.1%,M:0.0%,n:782	179	North America	Homo sapiens	Human	Unkown	Not possible
GO66	T_1044	GCF_009025355.1	A	66.44	326211	21	57	Non complete	C:99.8%[S:99.5%,D:0.3%],F:0.1%,M:0.1%,n:782	no matching profile found	North America	Homo sapiens	Human	Unkown	Not possible
GO67	T_1045	GCF_007004215.1	A	66.45	483036	17	50	Non complete	C:99.9%[S:99.6%,D:0.3%],F:0.1%,M:0.0%,n:782	257	North America	Homo sapiens	Human	Unkown	Not possible
GO68	T_1046	GCF_009025455.1	A	66.4	283347	22	61	Non complete	C:99.8%[S:99.5%,D:0.3%],F:0.3%,M:0.1%,n:782	1417	North America	Homo sapiens	Human	Unkown	Not possible
GO69	T_1047	GCF_009025395.1	B	66.27	286047	28	92	Non complete	C:99.7%[S:99.4%,D:0.3%],F:0.4%,M:0.1%,n:782	no matching profile found	North America	Homo sapiens	Human	Unkown	Not possible
GO70	T_1048	GCF_007004365.1	A	66.41	399724	17	69	Non complete	C:99.9%[S:99.6%,D:0.3%],F:0.1%,M:0.0%,n:782	500	North America	Homo sapiens	Human	Unkown	Not possible
GO71	T_1049	GCF_007004495.1	A	66.45	264915	22	67	Non complete	C:99.8%[S:99.5%,D:0.3%],F:0.3%,M:0.1%,n:782	1215	North America	Homo sapiens	Human	Unkown	Not possible
GO72	T_1050	GCF_007004475.1	A	66.33	373690	24	60	Non complete	C:99.9%[S:99.6%,D:0.3%],F:0.1%,M:0.0%,n:782	282	North America	Homo sapiens	Human	Unkown	Not possible
GO73	T_1051	GCF_007021965.1	A	65.99	239390	25	82	Non complete	C:99.9%[S:99.5%,D:0.4%],F:0.1%,M:0.0%,n:782	463	North America	Homo sapiens	Human	Unkown	Not possible
GO74	T_1052	GCF_007051075.1	A	66.43	373102	18	56	Non complete	C:99.9%[S:99.6%,D:0.3%],F:0.1%,M:0.0%,n:782	255	North America	Homo sapiens	Human	Unkown	Not possible
GO77	T_1053	GCF_007004465.1	A	66.38	384197	20	53	Non complete	C:99.8%[S:99.5%,D:0.3%],F:0.3%,M:0.1%,n:782	no matching profile found	North America	Homo sapiens	Human	Unkown	Not possible
GO78	T_1054	GCF_007004405.1	A	66.21	309478	21	66	Non complete	C:99.8%[S:99.5%,D:0.3%],F:0.3%,M:0.1%,n:782	966	North America	Homo sapiens	Human	Unkown	Not possible
GOM1	T_1055	GCF_006802095.1	A	65.99	217999	32	74	Non complete	C:95.5%[S:91.7%,D:3.8%],F:0.1%,M:4.4%,n:782	no matching profile found	North America	Homo sapiens	Human	Unkown	Not possible
H25883	T_1056	GCF_003798125.1	B	66.15	6706800	1	1	Complete	C:99.9%[S:99.6%,D:0.3%],F:0.1%,M:0.0%,n:782	1076	Europe	Homo sapiens	Human	Burn wound infection	non-CF
H26023	T_1057	GCF_003798145.1	B	66.21	6729216	1	1	Complete	C:99.9%[S:99.6%,D:0.3%],F:0.1%,M:0.0%,n:782	253	Europe	Homo sapiens	Human	Cardiac arrest	non-CF
H26027	T_1058	GCF_003798105.1	A	66.07	7079598	1	1	Complete	C:99.9%[S:99.5%,D:0.4%],F:0.1%,M:0.0%,n:782	17	Europe	Homo sapiens	Human	Burn wound infection	non-CF
H27930	T_1059	GCF_001516325.2	A	66.26	6568228	1	1	Complete	C:99.9%[S:99.6%,D:0.3%],F:0.1%,M:0.0%,n:782	389	North America	Homo sapiens	Human	Cancer	non-CF
H3	T_1060	GCF_003834945.1	A	66.4	439137	15	42	Non complete	C:99.7%[S:99.4%,D:0.3%],F:0.4%,M:0.1%,n:782	244	Europe	Homo sapiens	Human	Cystic fibrosis	CF
H47921	T_1061	GCF_001516345.1	A	66.07	6836415	1	1	Complete	C:99.9%[S:99.6%,D:0.3%],F:0.1%,M:0.0%,n:782	1105	North America	Homo sapiens	Human	Cancer	non-CF
H5708	T_1062	GCF_001516305.2	A	66.51	6334378	1	1	Complete	C:99.8%[S:99.5%,D:0.3%],F:0.3%,M:0.1%,n:782	3050	x	Homo sapiens	Human	Pneumonia	non-CF
HB15	T_1063	GCF_000215795.4	B	66.24	1386613	7	19	Non complete	C:99.9%[S:99.6%,D:0.3%],F:0.1%,M:0.0%,n:782	560	Europe	Homo sapiens	Human	Pneumonia	non-CF
HB392	T_1064	GCF_003833905.1	A	65.97	455396	21	86	Non complete	C:99.8%[S:99.5%,D:0.3%],F:0.3%,M:0.1%,n:782	244	Europe	Homo sapiens	Human	Urinary tract infection	non-CF
HCF100	T_1065	GCF_003974575.1	A	66.26	495626	23	91	Non complete	C:99.8%[S:99.5%,D:0.3%],F:0.3%,M:0.1%,n:782	275	Europe	Homo sapiens	Human	Cystic fibrosis	CF
HCF19	T_1066	GCF_003974115.1	A	66.43	435978	15	36	Non complete	C:99.9%[S:99.6%,D:0.3%],F:0.1%,M:0.0%,n:782	no matching profile found	Europe	Homo sapiens	Human	Cystic fibrosis	CF
HCF238	T_1067	GCF_003974565.1	A	66.4	846003	10	25	Non complete	C:99.9%[S:99.6%,D:0.3%],F:0.1%,M:0.0%,n:782	no matching profile found	Europe	Homo sapiens	Human	Cystic fibrosis	CF
HCF331	T_1068	GCF_003973995.1	A	66.51	538741	12	28	Non complete	C:99.9%[S:99.6%,D:0.3%],F:0.1%,M:0.0%,n:782	no matching profile found	Europe	Homo sapiens	Human	Cystic fibrosis	CF
HCF336	T_1069	GCF_003974025.1	A	65.86	258365	31	79	Non complete	C:99.8%[S:99.4%,D:0.4%],F:0.1%,M:0.1%,n:782	155	Europe	Homo sapiens	Human	Cystic fibrosis	CF
HCF367	T_1070	GCF_003974535.1	A	66.34	395233	19	49	Non complete	C:99.5%[S:99.2%,D:0.3%],F:0.3%,M:0.2%,n:782	1710	Europe	Homo sapiens	Human	Cystic fibrosis	CF
HCF410	T_1071	GCF_003973985.1	A	66.52	650729	10	23	Non complete	C:99.9%[S:99.6%,D:0.3%],F:0.1%,M:0.0%,n:782	no matching profile found	Europe	Homo sapiens	Human	Cystic fibrosis	CF
HCF483	T_1072	GCF_003974095.1	A	66.13	781951	12	27	Non complete	C:99.9%[S:99.6%,D:0.3%],F:0.1%,M:0.0%,n:782	575	Europe	Homo sapiens	Human	Cystic fibrosis	CF
HCF5	T_1073	GCF_003974035.1	A	66.14	451143	18	47	Non complete	C:99.9%[S:99.6%,D:0.3%],F:0.1%,M:0.0%,n:782	no matching profile found	Europe	Homo sapiens	Human	Cystic fibrosis	CF
HCF55	T_1074	GCF_003974085.1	A	66.3	567498	13	34	Non complete	C:99.8%[S:99.5%,D:0.3%],F:0.3%,M:0.1%,n:782	172	Europe	Homo sapiens	Human	Cystic fibrosis	CF
HCF591	T_1075	GCF_003974515.1	A	66.37	517589	14	25	Non complete	C:99.8%[S:99.5%,D:0.3%],F:0.3%,M:0.1%,n:782	no matching profile found	Europe	Homo sapiens	Human	Cystic fibrosis	CF
HCF73	T_1076	GCF_003973925.1	A	66.01	461251	18	40	Non complete	C:99.8%[S:99.5%,D:0.3%],F:0.1%,M:0.1%,n:782	395	Europe	Homo sapiens	Human	Cystic fibrosis	CF
HCF86	T_1077	GCF_003974055.1	B	66.18	375085	17	37	Non complete	C:99.9%[S:99.6%,D:0.3%],F:0.1%,M:0.0%,n:782	560	Europe	Homo sapiens	Human	Cystic fibrosis	CF
HEGP08	T_1078	GCF_013328615.1	B	66.1	243389	27	66	Non complete	C:99.9%[S:99.6%,D:0.3%],F:0.1%,M:0.0%,n:782	253	Europe	Homo sapiens	Human	Urinary tract infection	non-CF
Hex1T	T_1079	GCF_001469435.2	B	66.03	301903	27	49	Non complete	C:99.7%[S:99.4%,D:0.3%],F:0.3%,M:0.0%,n:782	377	South America	Soil	Environmental	Does not apply	Does not apply
HIAE_PA01	T_1080	GCF_003071265.1	A	66.15	266093	27	77	Non complete	C:99.6%[S:99.2%,D:0.4%],F:0.4%,M:0.0%,n:782	455	South America	Homo sapiens	Human	Hospital-acquired infection/sepsis	non-CF
HIAE_PA02	T_1081	GCF_003055405.1	A	66.41	322158	21	44	Non complete	C:99.9%[S:99.6%,D:0.3%],F:0.1%,M:0.0%,n:782	381	South America	Homo sapiens	Human	Hospital-acquired infection/sepsis	non-CF
HIAE_PA05	T_1082	GCF_003055585.1	A	66.15	245142	26	61	Non complete	C:99.8%[S:99.5%,D:0.3%],F:0.3%,M:0.1%,n:782	498	South America	Homo sapiens	Human	Hospital-acquired infection/sepsis	non-CF
HIAE_PA06	T_1083	GCF_003055385.1	A	66.5	622874	14	44	Non complete	C:99.8%[S:99.5%,D:0.3%],F:0.3%,M:0.1%,n:782	231	South America	Homo sapiens	Human	Hospital-acquired infection/sepsis	non-CF
HIAE_PA08	T_1084	GCF_003055325.1	B	66.47	502120	14	30	Non complete	C:99.7%[S:99.4%,D:0.3%],F:0.3%,M:0.0%,n:782	no matching profile found	South America	Homo sapiens	Human	Hospital-acquired infection/sepsis	non-CF
HIAE_PA09	T_1085	GCF_003055265.1	A	66.25	397107	19	58	Non complete	C:99.8%[S:99.4%,D:0.4%],F:0.3%,M:0.1%,n:782	245	South America	Homo sapiens	Human	Hospital-acquired infection/sepsis	non-CF
HIAE_PA11	T_1086	GCF_003055235.1	A	66.06	328955	19	51	Non complete	C:99.8%[S:99.5%,D:0.3%],F:0.3%,M:0.1%,n:782	244	South America	Homo sapiens	Human	Hospital-acquired infection/sepsis	non-CF
HIAE_PA12	T_1087	GCF_003055525.1	B	66.45	305473	20	40	Non complete	C:99.8%[S:99.5%,D:0.3%],F:0.3%,M:0.1%,n:782	10	South America	Homo sapiens	Human	Hospital-acquired infection/sepsis	non-CF
HIAE_PA14	T_1088	GCF_003055505.1	A	66.54	1331374	8	23	Non complete	C:99.9%[S:99.6%,D:0.3%],F:0.1%,M:0.0%,n:782	1290	South America	Homo sapiens	Human	Hospital-acquired infection/sepsis	non-CF
HIAE_PA15	T_1089	GCF_003055465.1	A	66.55	521064	14	37	Non complete	C:99.8%[S:99.5%,D:0.3%],F:0.3%,M:0.1%,n:782	1993	South America	Homo sapiens	Human	Hospital-acquired infection/sepsis	non-CF
HIAE_PA16	T_1090	GCF_003055425.1	A	66.02	306721	29	80	Non complete	C:99.6%[S:99.2%,D:0.4%],F:0.4%,M:0.0%,n:782	606	South America	Homo sapiens	Human	Hospital-acquired infection/sepsis	non-CF
HIAE_PA17	T_1091	GCF_003055485.1	B	66.13	273309	21	59	Non complete	C:99.5%[S:99.2%,D:0.3%],F:0.4%,M:0.1%,n:782	235	South America	Homo sapiens	Human	Hospital-acquired infection/sepsis	non-CF
HIAE_PA18	T_1092	GCF_003055445.1	A	66.07	220988	30	81	Non complete	C:99.8%[S:99.5%,D:0.3%],F:0.3%,M:0.1%,n:782	348	South America	Homo sapiens	Human	Hospital-acquired infection/sepsis	non-CF
HIAE_PA19	T_1093	GCF_003055365.1	B	65.98	228007	27	88	Non complete	C:99.7%[S:99.4%,D:0.3%],F:0.4%,M:0.1%,n:782	235	South America	Homo sapiens	Human	Hospital-acquired infection/sepsis	non-CF
HIAE_PA20	T_1094	GCF_003055345.1	B	66.02	237919	25	79	Non complete	C:99.7%[S:99.4%,D:0.3%],F:0.4%,M:0.1%,n:782	235	South America	Homo sapiens	Human	Hospital-acquired infection/sepsis	non-CF
HIAE_PA21	T_1095	GCF_003055295.1	B	65.8	237600	29	97	Non complete	C:99.9%[S:99.6%,D:0.3%],F:0.1%,M:0.0%,n:782	253	South America	Homo sapiens	Human	Hospital-acquired infection/sepsis	non-CF
HIAE_PA22	T_1096	GCF_003055225.1	A	66.25	316112	20	50	Non complete	C:99.9%[S:99.6%,D:0.3%],F:0.1%,M:0.0%,n:782	190	South America	Homo sapiens	Human	Hospital-acquired infection/sepsis	non-CF
HJ2	T_1097	GCF_003974295.1	A	66.02	501065	14	32	Non complete	C:99.9%[S:99.6%,D:0.3%],F:0.1%,M:0.0%,n:782	395	Europe	Homo sapiens	Human	Cystic fibrosis	CF
HM293	T_1098	GCF_003835395.1	A	66.27	416462	17	64	Non complete	C:99.9%[S:99.6%,D:0.3%],F:0.1%,M:0.0%,n:782	27	Europe	Homo sapiens	Human	Intestinal cancer	non-CF
HM294	T_1099	GCF_003834655.1	A	66.26	312968	20	76	Non complete	C:99.9%[S:99.6%,D:0.3%],F:0.1%,M:0.0%,n:782	27	Europe	Homo sapiens	Human	Intestinal cancer	non-CF
HM299	T_1100	GCF_003834645.1	A	66.26	415753	16	75	Non complete	C:99.8%[S:99.5%,D:0.3%],F:0.1%,M:0.1%,n:782	27	Europe	Homo sapiens	Human	Intestinal cancer	non-CF
HM301	T_1101	GCF_003834565.1	A	66.29	427275	15	45	Non complete	C:99.9%[S:99.6%,D:0.3%],F:0.1%,M:0.0%,n:782	27	Europe	Homo sapiens	Human	Intestinal cancer	non-CF
HM307	T_1102	GCF_003834605.1	A	66.28	197680	32	78	Non complete	C:99.9%[S:99.6%,D:0.3%],F:0.1%,M:0.0%,n:782	27	Europe	Homo sapiens	Human	Intestinal cancer	non-CF
HOU1	T_1103	GCF_008245185.1	A	66.35	6123373	1	2	Complete	C:99.5%[S:99.2%,D:0.3%],F:0.3%,M:0.2%,n:782	2855	North America	Homo sapiens	Human	Unkown	Not possible
HPA 17	T_1104	GCF_001756515.1	A	65.92	375813	19	51	Non complete	C:99.9%[S:99.6%,D:0.3%],F:0.1%,M:0.0%,n:782	111	Europe	Homo sapiens	Human	Unkown	Not possible
HPA 4	T_1105	GCF_001756585.1	A	65.68	249609	27	73	Non complete	C:99.9%[S:99.6%,D:0.3%],F:0.1%,M:0.0%,n:782	111	Europe	Homo sapiens	Human	Unkown	Not possible
HPA12	T_1106	GCF_003837125.1	A	65.84	266271	26	62	Non complete	C:99.7%[S:99.4%,D:0.3%],F:0.4%,M:0.1%,n:782	111	Europe	Homo sapiens	Human	non Cystic fibrosis	non-CF
HPA16	T_1107	GCF_003837765.1	A	65.82	266291	25	63	Non complete	C:99.9%[S:99.6%,D:0.3%],F:0.1%,M:0.0%,n:782	111	Europe	Homo sapiens	Human	non Cystic fibrosis	non-CF
HPA6	T_1108	GCF_003838365.1	A	65.86	266135	23	63	Non complete	C:99.9%[S:99.6%,D:0.3%],F:0.1%,M:0.0%,n:782	111	Europe	Homo sapiens	Human	non Cystic fibrosis	non-CF
HPA8	T_1109	GCF_003838455.1	A	65.84	266283	23	59	Non complete	C:99.9%[S:99.6%,D:0.3%],F:0.1%,M:0.0%,n:782	111	Europe	Homo sapiens	Human	non Cystic fibrosis	non-CF
HUM-230	T_1110	GCF_003629115.1	A	66.32	159625	43	98	Non complete	C:99.8%[S:99.5%,D:0.3%],F:0.3%,M:0.1%,n:782	270	Europe	Homo sapiens	Human	Wound infection	non-CF
HUM-248	T_1111	GCF_003630815.1	A	66.19	204259	41	97	Non complete	C:99.0%[S:98.7%,D:0.3%],F:0.6%,M:0.4%,n:782	260	Europe	Homo sapiens	Human	Unkown	Not possible
HUM-253	T_1112	GCF_003631445.1	A	66.19	183526	39	94	Non complete	C:99.8%[S:99.4%,D:0.4%],F:0.1%,M:0.1%,n:782	496	Europe	Homo sapiens	Human	Urinary tract infection	non-CF
HUM-261	T_1113	GCF_003630435.1	A	66.5	133532	45	99	Non complete	C:99.5%[S:99.4%,D:0.1%],F:0.4%,M:0.1%,n:782	2473	Europe	Homo sapiens	Human	Unkown	Not possible
HUM-264	T_1114	GCF_003631825.1	A	66.37	185449	32	63	Non complete	C:99.8%[S:99.5%,D:0.3%],F:0.3%,M:0.1%,n:782	108	Europe	Homo sapiens	Human	Unkown	Not possible
HUM-269	T_1115	GCF_003632825.1	A	66.33	208253	30	67	Non complete	C:99.3%[S:99.0%,D:0.3%],F:0.5%,M:0.2%,n:782	108	Europe	Homo sapiens	Human	Unkown	Not possible
HUM-270	T_1116	GCF_003632225.1	B	66.48	183868	35	78	Non complete	C:99.7%[S:99.4%,D:0.3%],F:0.3%,M:0.0%,n:782	365	Europe	Homo sapiens	Human	Wound infection	non-CF
HUM-280	T_1117	GCF_003631925.1	A	66.34	177231	36	77	Non complete	C:99.4%[S:99.1%,D:0.3%],F:0.5%,M:0.1%,n:782	108	Europe	Homo sapiens	Human	Lung infection	non-CF
HUM-282	T_1118	GCF_003633195.1	B	66.41	228057	36	87	Non complete	C:99.4%[S:99.1%,D:0.3%],F:0.6%,M:0.0%,n:782	365	Europe	Homo sapiens	Human	Lung infection	non-CF
HUM-284	T_1119	GCF_003631075.1	A	66.27	170618	37	87	Non complete	C:99.7%[S:99.4%,D:0.3%],F:0.4%,M:0.1%,n:782	260	Europe	Homo sapiens	Human	Unkown	Not possible
HUM-288	T_1120	GCF_003629765.1	A	66.45	169752	39	86	Non complete	C:99.9%[S:99.6%,D:0.3%],F:0.1%,M:0.0%,n:782	508	Europe	Homo sapiens	Human	Wound infection	non-CF
HUM-289	T_1121	GCF_003629165.1	A	66.09	203143	33	99	Non complete	C:99.7%[S:99.4%,D:0.3%],F:0.3%,M:0.0%,n:782	233	Europe	Homo sapiens	Human	Urinary tract infection	non-CF
HUM-290	T_1122	GCF_003631115.1	A	66.23	206681	35	81	Non complete	C:99.5%[S:99.2%,D:0.3%],F:0.5%,M:0.0%,n:782	260	Europe	Homo sapiens	Human	Unkown	Not possible
HUM-295	T_1123	GCF_003629475.1	A	66.23	177016	40	98	Non complete	C:99.0%[S:98.6%,D:0.4%],F:0.5%,M:0.5%,n:782	245	Europe	Homo sapiens	Human	Wound infection	non-CF
HUM-296	T_1124	GCF_003633365.1	B	66.32	238432	31	74	Non complete	C:99.8%[S:99.5%,D:0.3%],F:0.3%,M:0.1%,n:782	207	Europe	Homo sapiens	Human	Wound infection	non-CF
HUM-299	T_1125	GCF_003629805.1	A	66.36	279635	29	64	Non complete	C:99.7%[S:99.4%,D:0.3%],F:0.4%,M:0.1%,n:782	no matching profile found	Europe	Homo sapiens	Human	Wound infection	non-CF
HUM-303	T_1126	GCF_003629005.1	A	66.49	136701	40	92	Non complete	C:99.5%[S:99.4%,D:0.1%],F:0.4%,M:0.1%,n:782	251	Europe	Homo sapiens	Human	Unkown	Not possible
HUM-305	T_1127	GCF_003629515.1	A	66.24	157933	42	93	Non complete	C:99.7%[S:99.4%,D:0.3%],F:0.4%,M:0.1%,n:782	245	Europe	Homo sapiens	Human	Wound infection	non-CF
HUM-406	T_1128	GCF_003628835.1	A	66.36	153808	42	96	Non complete	C:99.7%[S:99.4%,D:0.3%],F:0.4%,M:0.1%,n:782	1405	Europe	Homo sapiens	Human	Intestinal infection	non-CF
IC1	T_1129	GCF_003837605.1	A	66.13	266774	26	62	Non complete	C:99.9%[S:99.6%,D:0.3%],F:0.1%,M:0.0%,n:782	no matching profile found	Asia	Canis Lupus	Animal	Does not apply	Does not apply
IDEXX_Canine4	T_1130	GCF_003836765.1	B	66.06	401932	19	47	Non complete	C:99.9%[S:99.6%,D:0.3%],F:0.1%,M:0.0%,n:782	253	Europe	Canis Lupus	Animal	Does not apply	Does not apply
IDEXX_Canine8	T_1131	GCF_003836705.1	C1	66.23	272577	24	52	Non complete	C:99.8%[S:99.5%,D:0.3%],F:0.3%,M:0.1%,n:782	no matching profile found	Europe	Canis Lupus	Animal	Does not apply	Does not apply
IMP-13	T_1132	GCF_003950015.1	A	65.63	7047704	1	2	Complete	C:99.9%[S:99.6%,D:0.3%],F:0.1%,M:0.0%,n:782	621	Europe	Homo sapiens	Human	Urinary tract infection	non-CF
IMP67	T_1133	GCF_008033725.1	A	66.37	6501414	1	1	Complete	C:99.9%[S:99.4%,D:0.5%],F:0.1%,M:0.0%,n:782	132	Asia	Crude oil	Environmental	Does not apply	Does not apply
INP-43	T_1134	GCF_009905195.1	A	66.44	6335031	1	1	Complete	C:99.9%[S:99.6%,D:0.3%],F:0.1%,M:0.0%,n:782	no matching profile found	South America	Homo sapiens	Human	Cystic fibrosis	CF
IOMTU 133	T_1135	GCF_001548335.1	B	65.98	6897018	1	1	Complete	C:99.8%[S:99.5%,D:0.3%],F:0.1%,M:0.1%,n:782	1047	Asia	Homo sapiens	Human	Urinary tract infection	non-CF
IPM3H3	T_1136	GCF_016461995.1	A	66.2	6726163	1	2	Non complete	C:99.9%[S:99.6%,D:0.3%],F:0.1%,M:0.0%,n:782	3364	Asia	Homo sapiens	Human	Infection	non-CF
J80UH1OS1	T_1137	GCF_003836505.1	C2	66.47	221511	29	57	Non complete	C:99.9%[S:99.6%,D:0.3%],F:0.1%,M:0.0%,n:782	2227	North America	Testudine	Animal	Does not apply	Does not apply
J9UH1F	T_1138	GCF_003836575.1	A	66.43	356068	19	48	Non complete	C:99.9%[S:99.6%,D:0.3%],F:0.1%,M:0.0%,n:782	252	North America	Testudine	Animal	Does not apply	Does not apply
JB2	T_1139	GCF_003060845.1	B	66.04	6867314	1	1	Complete	C:99.8%[S:99.4%,D:0.4%],F:0.3%,M:0.1%,n:782	296	North America	Soil	Environmental	Does not apply	Does not apply
JD303	T_1140	GCF_003836165.1	A	66.45	774673	11	30	Non complete	C:99.8%[S:99.4%,D:0.4%],F:0.3%,M:0.1%,n:782	2743	North America	Homo sapiens	Human	Cystic fibrosis	CF
JJ692	T_1141	GCF_000481805.1	B	66.11	2239180	4	5	Non complete	C:99.8%[S:99.5%,D:0.3%],F:0.3%,M:0.1%,n:782	235	North America	Homo sapiens	Human	Unkown	Not possible
JMM	T_1142	GCF_000709285.1	A	66.47	389700	23	52	Non complete	C:98.9%[S:98.6%,D:0.3%],F:0.3%,M:0.8%,n:782	no matching profile found	Asia	Soil	Environmental	Does not apply	Does not apply
JNQH-PA57	T_1143	GCF_014217315.1	B	66.03	6747067	1	1	Complete	C:99.8%[S:99.5%,D:0.3%],F:0.1%,M:0.1%,n:782	1197	Asia	Homo sapiens	Human	Heart failure combined pulmonary infection	non-CF
Jp1155	T_1144	GCF_003975305.1	B	66.15	255461	27	67	Non complete	C:99.8%[S:99.5%,D:0.3%],F:0.3%,M:0.1%,n:782	316	Asia	Sea water	Environmental	Does not apply	Does not apply
Jp1200	T_1145	GCF_003975315.1	B	65.96	203554	35	90	Non complete	C:99.9%[S:99.6%,D:0.3%],F:0.1%,M:0.0%,n:782	316	Asia	Sea water	Environmental	Does not apply	Does not apply
Jp1303	T_1146	GCF_003976125.1	A	65.75	257983	27	55	Non complete	C:99.8%[S:99.4%,D:0.4%],F:0.3%,M:0.1%,n:782	606	Asia	Sea water	Environmental	Does not apply	Does not apply
Jp222	T_1147	GCF_003975325.1	B	66.02	367696	23	44	Non complete	C:99.8%[S:99.5%,D:0.3%],F:0.3%,M:0.1%,n:782	313	Asia	Sea water	Environmental	Does not apply	Does not apply
Jp224	T_1148	GCF_003837415.1	B	65.95	181406	40	94	Non complete	C:99.9%[S:99.6%,D:0.3%],F:0.1%,M:0.0%,n:782	316	Asia	Sea water	Environmental	Does not apply	Does not apply
Jp241	T_1149	GCF_003976175.1	A	65.92	554454	15	42	Non complete	C:99.9%[S:99.5%,D:0.4%],F:0.1%,M:0.0%,n:782	395	Asia	Sea water	Environmental	Does not apply	Does not apply
Jp245	T_1150	GCF_003836545.1	A	66	254911	26	71	Non complete	C:99.9%[S:99.6%,D:0.3%],F:0.1%,M:0.0%,n:782	155	Asia	Delphinidae	Animal	Does not apply	Does not apply
Jp60	T_1151	GCF_003976185.1	A	65.95	426725	16	55	Non complete	C:99.8%[S:99.4%,D:0.4%],F:0.3%,M:0.1%,n:782	9	Asia	Sea water	Environmental	Does not apply	Does not apply
Jp97	T_1152	GCF_003837505.1	B	66.21	430117	16	44	Non complete	C:99.9%[S:99.6%,D:0.3%],F:0.1%,M:0.0%,n:782	2329	Asia	Sea water	Environmental	Does not apply	Does not apply
JT86	T_1153	GCF_014854655.1	A	66.26	6520277	1	1	Complete	C:99.9%[S:99.6%,D:0.3%],F:0.1%,M:0.0%,n:782	970	Asia	Soil	Environmental	Does not apply	Does not apply
JYH10	T_1154	GCF_003835265.1	A	65.9	393357	20	42	Non complete	C:99.9%[S:99.5%,D:0.4%],F:0.1%,M:0.0%,n:782	347	Asia	River	Environmental	Does not apply	Does not apply
JYH11	T_1155	GCF_003975845.1	B	65.92	368499	20	53	Non complete	C:99.8%[S:99.5%,D:0.3%],F:0.3%,M:0.1%,n:782	1692	Asia	River	Environmental	Does not apply	Does not apply
JYH12	T_1156	GCF_003834285.1	A	66.15	393820	16	45	Non complete	C:99.9%[S:99.6%,D:0.3%],F:0.1%,M:0.0%,n:782	1332	Asia	River	Environmental	Does not apply	Does not apply
JYH13	T_1157	GCF_003975885.1	C1	65.94	627011	14	50	Non complete	C:99.8%[S:99.2%,D:0.6%],F:0.1%,M:0.1%,n:782	2130	Asia	River	Environmental	Does not apply	Does not apply
JYH15	T_1158	GCF_003974995.1	A	66.25	757878	12	26	Non complete	C:99.9%[S:99.6%,D:0.3%],F:0.1%,M:0.0%,n:782	17	Asia	River	Environmental	Does not apply	Does not apply
JYH16	T_1159	GCF_003834385.1	A	66.37	309133	22	61	Non complete	C:99.9%[S:99.6%,D:0.3%],F:0.1%,M:0.0%,n:782	no matching profile found	Asia	River	Environmental	Does not apply	Does not apply
JYH17	T_1160	GCF_003975835.1	C1	66.18	339692	22	53	Non complete	C:99.9%[S:99.6%,D:0.3%],F:0.1%,M:0.0%,n:782	no matching profile found	Asia	River	Environmental	Does not apply	Does not apply
JYH18	T_1161	GCF_003834395.1	B	65.94	341236	24	57	Non complete	C:99.8%[S:99.5%,D:0.3%],F:0.1%,M:0.1%,n:782	no matching profile found	Asia	River	Environmental	Does not apply	Does not apply
JYH19	T_1162	GCF_003974985.1	A	66.33	314052	17	39	Non complete	C:99.9%[S:99.6%,D:0.3%],F:0.1%,M:0.0%,n:782	260	Asia	River	Environmental	Does not apply	Does not apply
JYH21	T_1163	GCF_003975825.1	A	66.36	426899	15	33	Non complete	C:99.9%[S:99.6%,D:0.3%],F:0.1%,M:0.0%,n:782	274	Asia	River	Environmental	Does not apply	Does not apply
JYH22	T_1164	GCF_003833825.1	A	66.27	242555	23	49	Non complete	C:99.9%[S:99.6%,D:0.3%],F:0.1%,M:0.0%,n:782	no matching profile found	Asia	River	Environmental	Does not apply	Does not apply
JYH24	T_1165	GCF_003834405.1	A	66.47	559797	15	43	Non complete	C:99.9%[S:99.6%,D:0.3%],F:0.1%,M:0.0%,n:782	1642	Asia	River	Environmental	Does not apply	Does not apply
JYH25	T_1166	GCF_003974945.1	B	66.17	340243	21	74	Non complete	C:99.9%[S:99.6%,D:0.3%],F:0.1%,M:0.0%,n:782	1503	Asia	River	Environmental	Does not apply	Does not apply
JYH26	T_1167	GCF_003834165.1	A	66.15	418841	20	64	Non complete	C:99.9%[S:99.6%,D:0.3%],F:0.1%,M:0.0%,n:782	412	Asia	River	Environmental	Does not apply	Does not apply
JYH28	T_1168	GCF_003833805.1	A	66.56	772391	9	20	Non complete	C:99.9%[S:99.6%,D:0.3%],F:0.1%,M:0.0%,n:782	1239	Asia	River	Environmental	Does not apply	Does not apply
JYH29	T_1169	GCF_003974915.1	B	65.96	228401	27	76	Non complete	C:99.9%[S:99.6%,D:0.3%],F:0.1%,M:0.0%,n:782	532	Asia	River	Environmental	Does not apply	Does not apply
JYH7	T_1170	GCF_003975055.1	A	65.91	563468	14	33	Non complete	C:99.8%[S:99.2%,D:0.6%],F:0.1%,M:0.1%,n:782	244	Asia	River	Environmental	Does not apply	Does not apply
JYH8	T_1171	GCF_003835335.1	B	66.38	469706	14	34	Non complete	C:99.9%[S:99.6%,D:0.3%],F:0.1%,M:0.0%,n:782	238	Asia	River	Environmental	Does not apply	Does not apply
JYH9	T_1172	GCF_003975005.1	A	66.36	683844	14	36	Non complete	C:99.9%[S:99.6%,D:0.3%],F:0.1%,M:0.0%,n:782	164	Asia	River	Environmental	Does not apply	Does not apply
K19PSE24	T_1173	GCF_013201015.1	B	66.11	6815777	1	1	Non complete	C:99.9%[S:99.6%,D:0.3%],F:0.1%,M:0.0%,n:782	313	Asia	Dog	Animal	Does not apply	Does not apply
K34-7	T_1174	GCF_003206535.1	A	65.89	7038012	1	2	Complete	C:99.9%[S:99.6%,D:0.3%],F:0.1%,M:0.0%,n:782	233	Europe	Homo sapiens	Human	Unkown	Not possible
KC-Tt-1	T_1175	GCF_014930935.1	B	66.56	6229397	1	1	Complete	C:99.9%[S:99.6%,D:0.3%],F:0.1%,M:0.0%,n:782	1248	Asia	Tursiops truncatus	Animal	Does not apply	Does not apply
KCJK8014	T_1176	GCF_003053445.1	A	66.36	216459	35	81	Non complete	C:99.8%[S:99.5%,D:0.3%],F:0.3%,M:0.1%,n:782	2853	North America	Coyote	Animal	Does not apply	Does not apply
KCRI-379A	T_1177	GCF_900406945.1	A	66.43	308426	19	43	Non complete	C:99.8%[S:99.5%,D:0.3%],F:0.3%,M:0.1%,n:782	809	Africa	Homo sapiens	Human	Diseased	non-CF
KCRI-462	T_1178	GCF_900406955.1	A	66.49	308640	22	49	Non complete	C:99.9%[S:99.6%,D:0.3%],F:0.1%,M:0.0%,n:782	612	Africa	Homo sapiens	Human	Diseased	non-CF
KF702	T_1179	GCF_000974565.1	B	65.81	210619	37	91	Non complete	C:99.9%[S:99.6%,D:0.3%],F:0.1%,M:0.0%,n:782	2735	Asia	soil	Environmental	Does not apply	Does not apply
KOL-3	T_1180	GCF_003628795.1	A	66.57	244522	30	67	Non complete	C:99.8%[S:99.5%,D:0.3%],F:0.3%,M:0.1%,n:782	549	Europe	Type or control strain	Does not apply	Does not apply	Does not apply
KOL14.W.495.20	T_1181	GCF_016622505.1	B	66.3	3494748	4	6	Non complete	C:99.9%[S:99.6%,D:0.3%],F:0.1%,M:0.0%,n:782	no matching profile found	Europe	Submarine volcano	Environmental	Does not apply	Does not apply
KOL14.W.495.7	T_1182	GCF_016622445.1	B	65.97	422716	24	52	Non complete	C:99.8%[S:98.8%,D:1.0%],F:0.1%,M:0.1%,n:782	446	Europe	Submarine volcano	Environmental	Does not apply	Does not apply
KOL14.W25.495.77	T_1183	GCF_016622185.1	B	66.36	2710154	2	5	Non complete	C:99.9%[S:99.6%,D:0.3%],F:0.1%,M:0.0%,n:782	no matching profile found	Europe	Submarine volcano	Environmental	Does not apply	Does not apply
KPA8	T_1184	GCF_017168875.1	B	65.92	282610	27	78	Non complete	C:99.9%[S:99.6%,D:0.3%],F:0.1%,M:0.0%,n:782	1203	Africa	Homo sapiens	Human	Skin and soft tissue infection	non-CF
KRP1	T_1185	GCF_009676885.1	A	66.27	6737396	1	1	Complete	C:99.9%[S:99.6%,D:0.3%],F:0.1%,M:0.0%,n:782	27	Europe	Sludge	Environmental	Does not apply	Does not apply
KT1115	T_1186	GCF_009833435.1	A	66.38	413195	20	47	Non complete	C:99.9%[S:99.6%,D:0.3%],F:0.1%,M:0.0%,n:782	242	Asia	Oil field soil	Environmental	Does not apply	Does not apply
L10	T_1187	GCF_002223805.1	B	66.13	6661962	1	1	Complete	C:99.9%[S:99.6%,D:0.3%],F:0.1%,M:0.0%,n:782	253	Asia	Halobiotic reed	Environmental	Does not apply	Does not apply
L6-1	T_1188	GCF_001483235.1	A	65.96	6012170	2	2	Non complete	C:99.7%[S:99.4%,D:0.3%],F:0.4%,M:0.1%,n:782	267	Asia	Water	Environmental	Does not apply	Does not apply
LES431	T_1189	GCF_000508765.1	A	66.34	6550070	1	1	Complete	C:99.9%[S:99.5%,D:0.4%],F:0.1%,M:0.0%,n:782	146	Europe	Homo sapiens	Human	Unkown	Not possible
LESB58	T_1190	GCF_000026645.1	A	66.3	6601757	1	1	Complete	C:99.9%[S:99.5%,D:0.4%],F:0.1%,M:0.0%,n:782	146	x	Homo sapiens	Human	Unkown	Not possible
LESB65	T_1191	GCF_000583955.1	A	66.37	6527005	1	1	Non complete	C:99.8%[S:99.4%,D:0.4%],F:0.1%,M:0.1%,n:782	146	Europe	Homo sapiens	Human	Unkown	Not possible
LESlike1	T_1192	GCF_000583975.1	A	66.36	6509070	1	1	Non complete	C:99.9%[S:99.5%,D:0.4%],F:0.1%,M:0.0%,n:782	146	Europe	Homo sapiens	Human	Unkown	Not possible
LESlike4	T_1193	GCF_000583995.1	A	66.36	6524053	1	1	Non complete	C:99.8%[S:99.4%,D:0.4%],F:0.1%,M:0.1%,n:782	683	Europe	Homo sapiens	Human	Unkown	Not possible
LESlike7	T_1194	GCF_000583915.1	A	66.46	6467914	1	1	Non complete	C:99.8%[S:99.4%,D:0.4%],F:0.1%,M:0.1%,n:782	146	Europe	Homo sapiens	Human	Unkown	Not possible
Li010	T_1195	GCF_001756525.1	A	66.03	158274	43	86	Non complete	C:99.5%[S:99.1%,D:0.4%],F:0.5%,M:0.0%,n:782	2037	Europe	Unkown/not available	Does not apply	Does not apply	Does not apply
LiA131_2005	T_1196	GCF_003837485.1	B	66.08	273262	20	49	Non complete	C:99.7%[S:99.2%,D:0.5%],F:0.3%,M:0.0%,n:782	620	Europe	Canis Lupus	Animal	Does not apply	Does not apply
LiA133_2003	T_1197	GCF_003836525.1	C2	66.37	407102	20	47	Non complete	C:99.9%[S:99.6%,D:0.3%],F:0.1%,M:0.0%,n:782	no matching profile found	Europe	Pinnipedia	Animal	Does not apply	Does not apply
LiA145_2005	T_1198	GCF_003837365.1	A	66.3	202434	29	55	Non complete	C:99.8%[S:99.5%,D:0.3%],F:0.3%,M:0.1%,n:782	471	Europe	Canis Lupus	Animal	Does not apply	Does not apply
LiA161_2005	T_1199	GCF_003836465.1	A	66.33	279847	25	64	Non complete	C:99.9%[S:99.6%,D:0.3%],F:0.1%,M:0.0%,n:782	260	Europe	Psittaciformes	Animal	Does not apply	Does not apply
LiA179_2006	T_1200	GCF_003836455.1	B	66.51	387609	16	33	Non complete	C:99.8%[S:99.5%,D:0.3%],F:0.1%,M:0.1%,n:782	1400	Europe	Canis Lupus	Animal	Does not apply	Does not apply
LiA18_2003	T_1201	GCF_003836405.1	A	66.11	485339	18	42	Non complete	C:99.9%[S:99.6%,D:0.3%],F:0.1%,M:0.0%,n:782	no matching profile found	Europe	Felidae	Animal	Does not apply	Does not apply
LiA50_2005	T_1202	GCF_003837325.1	A	65.89	252300	27	63	Non complete	C:99.9%[S:99.6%,D:0.3%],F:0.1%,M:0.0%,n:782	155	Europe	Canis Lupus	Animal	Does not apply	Does not apply
LiA63_2006	T_1203	GCF_003836385.1	A	66.41	282699	24	47	Non complete	C:99.7%[S:99.4%,D:0.3%],F:0.4%,M:0.1%,n:782	252	Europe	Macropus	Animal	Does not apply	Does not apply
LiA91_2004	T_1204	GCF_003837435.1	B	66.17	239798	26	63	Non complete	C:99.9%[S:99.5%,D:0.4%],F:0.1%,M:0.0%,n:782	620	Europe	Delphindae	Animal	Does not apply	Does not apply
LILL04	T_1205	GCF_013328595.1	A	65.93	381108	21	58	Non complete	C:99.5%[S:99.2%,D:0.3%],F:0.5%,M:0.0%,n:782	3316	Europe	Homo sapiens	Human	Unkown	Not possible
LILL05	T_1206	GCF_013328555.1	A	66.48	337771	18	40	Non complete	C:99.9%[S:99.6%,D:0.3%],F:0.1%,M:0.0%,n:782	865	Europe	Homo sapiens	Human	Unkown	Not possible
LiP11	T_1207	GCF_013619835.1	A	66.47	418758	16	42	Non complete	C:99.8%[S:99.4%,D:0.4%],F:0.1%,M:0.1%,n:782	146	Europe	Homo sapiens	Human	Unkown	Not possible
LiP13	T_1208	GCF_013619705.1	A	66.4	510465	15	43	Non complete	C:99.6%[S:99.2%,D:0.4%],F:0.4%,M:0.0%,n:782	no matching profile found	Europe	Homo sapiens	Human	Unkown	Not possible
LiP14	T_1209	GCF_013619715.1	A	66.49	458982	15	36	Non complete	C:99.9%[S:99.5%,D:0.4%],F:0.1%,M:0.0%,n:782	146	Europe	Homo sapiens	Human	Unkown	Not possible
LiP1a	T_1210	GCF_013619685.1	A	66.45	461874	14	32	Non complete	C:99.9%[S:99.5%,D:0.4%],F:0.1%,M:0.0%,n:782	146	Europe	Homo sapiens	Human	Unkown	Not possible
LiP1d	T_1211	GCF_003834885.1	B	66.18	318615	21	48	Non complete	C:99.9%[S:99.6%,D:0.3%],F:0.1%,M:0.0%,n:782	308	Europe	Homo sapiens	Human	Cystic fibrosis	CF
LiP3	T_1212	GCF_003834925.1	A	66.38	409065	16	37	Non complete	C:99.8%[S:99.4%,D:0.4%],F:0.1%,M:0.1%,n:782	146	Europe	Homo sapiens	Human	Cystic fibrosis	CF
LiP4	T_1213	GCF_003835645.1	A	66.49	460322	15	44	Non complete	C:99.8%[S:99.5%,D:0.3%],F:0.3%,M:0.1%,n:782	148	Europe	Homo sapiens	Human	Cystic fibrosis	CF
LiP6	T_1214	GCF_003835595.1	A	66.42	478916	16	36	Non complete	C:99.9%[S:99.5%,D:0.4%],F:0.1%,M:0.0%,n:782	146	Europe	Homo sapiens	Human	Cystic fibrosis	CF
LIUYANG-A	T_1215	GCF_013305845.1	A	66.48	6275114	1	4	Complete	C:99.7%[S:99.4%,D:0.3%],F:0.4%,M:0.1%,n:782	549	Asia	Unkown/not available	Does not apply	Does not apply	Does not apply
Liverpool Epidemic Strain B	T_1216	GCF_000824085.1	A	66.4	389021	20	53	Non complete	C:99.8%[S:99.4%,D:0.4%],F:0.1%,M:0.1%,n:782	146	Europe	Homo sapiens	Human	Cystic fibrosis	CF
LMG 1272	T_1217	GCF_007051035.1	A	66.33	314105	27	81	Non complete	C:99.4%[S:99.1%,D:0.3%],F:0.4%,M:0.2%,n:782	no matching profile found	Europe	Agaricus bisporus	Environmental	Does not apply	Does not apply
LMG2107	T_1218	GCF_003836355.1	B	66.52	293462	31	67	Non complete	C:99.9%[S:99.6%,D:0.3%],F:0.1%,M:0.0%,n:782	no matching profile found	South America	Shallow well Water	Environmental	Does not apply	Does not apply
LNU-E-001	T_1219	GCF_000632755.1	A	66.44	283876	23	69	Non complete	C:99.7%[S:99.4%,D:0.3%],F:0.3%,M:0.0%,n:782	1059	Asia	Sludge	Environmental	Does not apply	Does not apply
Lo049	T_1220	GCF_001756355.1	A	65.97	421587	20	49	Non complete	C:99.9%[S:99.6%,D:0.3%],F:0.1%,M:0.0%,n:782	244	Europe	Unkown/not available	Does not apply	Does not apply	Does not apply
LRJ16	T_1221	GCF_900148285.1	C1	66.54	165261	41	87	Non complete	C:99.4%[S:99.1%,D:0.3%],F:0.6%,M:0.0%,n:782	no matching profile found	Europe	Homo sapiens	Human	Cystic fibrosis	CF
LV	T_1222	GCF_003347525.2	A	66.36	6468334	1	1	Non complete	C:99.8%[S:99.5%,D:0.3%],F:0.3%,M:0.1%,n:782	1227	South America	Orange fruit	Environmental	Does not apply	Does not apply
LW	T_1223	GCF_004010895.1	B	65.97	6824837	1	1	Complete	C:99.7%[S:99.4%,D:0.3%],F:0.3%,M:0.0%,n:782	1182	Asia	Homo sapiens	Human	Unkown	Not possible
Lw1047	T_1224	GCF_003837305.1	A	66.53	500101	15	40	Non complete	C:99.7%[S:99.4%,D:0.3%],F:0.4%,M:0.1%,n:782	2409	Africa	Homo sapiens	Human	Sepsis	non-CF
LYON07	T_1225	GCF_013328565.1	A	66.3	191110	33	70	Non complete	C:99.7%[S:99.4%,D:0.3%],F:0.3%,M:0.0%,n:782	386	Europe	Homo sapiens	Human	Urinary tract infection	non-CF
LYSZa7	T_1226	GCF_016584725.1	B	66.21	6534364	1	1	Complete	C:99.9%[S:99.6%,D:0.3%],F:0.1%,M:0.0%,n:782	1445	Asia	Homo sapiens	Human	Respiratory infection	non-CF
LYT4	T_1227	GCF_012971705.1	A	65.94	6680465	1	2	Complete	C:99.8%[S:99.4%,D:0.4%],F:0.1%,M:0.1%,n:782	381	Asia	Tung meal	Environmental	Does not apply	Does not apply
M10	T_1228	GCF_004123535.1	A	66.56	157225	42	91	Non complete	C:99.7%[S:99.4%,D:0.3%],F:0.4%,M:0.1%,n:782	549	South America	Surface water	Environmental	Does not apply	Does not apply
M1608	T_1229	GCF_001516365.2	B	65.96	6460023	1	1	Complete	C:99.4%[S:99.1%,D:0.3%],F:0.3%,M:0.3%,n:782	253	North America	Homo sapiens	Human	Cancer	non-CF
M18	T_1230	GCF_000226155.1	A	66.5	6327754	1	1	Complete	C:99.8%[S:99.5%,D:0.3%],F:0.3%,M:0.1%,n:782	1239	Asia	Sweet mellon	Environmental	Does not apply	Does not apply
M37351	T_1231	GCF_001516385.1	B	65.97	6897231	1	1	Complete	C:99.7%[S:99.4%,D:0.3%],F:0.4%,M:0.1%,n:782	253	North America	Homo sapiens	Human	Cancer	non-CF
M58	T_1232	GCF_004123435.1	B	66.46	172313	34	69	Non complete	C:99.7%[S:99.4%,D:0.3%],F:0.4%,M:0.1%,n:782	no matching profile found	South America	Surface water	Environmental	Does not apply	Does not apply
M59	T_1233	GCF_004123415.1	B	66.46	155269	41	81	Non complete	C:99.7%[S:99.4%,D:0.3%],F:0.4%,M:0.1%,n:782	no matching profile found	South America	Surface water	Environmental	Does not apply	Does not apply
M60	T_1234	GCF_004123625.1	B	66.46	138421	44	93	Non complete	C:99.7%[S:99.4%,D:0.3%],F:0.4%,M:0.1%,n:782	no matching profile found	South America	Surface water	Environmental	Does not apply	Does not apply
M63	T_1235	GCF_004123325.1	B	66.34	235694	30	63	Non complete	C:99.8%[S:99.5%,D:0.3%],F:0.3%,M:0.1%,n:782	no matching profile found	South America	Surface water	Environmental	Does not apply	Does not apply
M7	T_1236	GCF_001619935.1	A	66.55	294686	22	61	Non complete	C:99.9%[S:99.6%,D:0.3%],F:0.1%,M:0.0%,n:782	no matching profile found	Asia	Ulu Slim Hot Spring	Environmental	Does not apply	Does not apply
M74707	T_1237	GCF_002927095.1	A	66.24	4218534	3	4	Non complete	C:99.5%[S:99.2%,D:0.3%],F:0.1%,M:0.4%,n:782	274	North America	Homo sapiens	Human	Cancer	non-CF
M8A.1	T_1238	GCF_000480615.1	A	66.43	2799439	3	3	Non complete	C:99.9%[S:99.6%,D:0.3%],F:0.1%,M:0.0%,n:782	257	South America	Environmental	Environmental	Does not apply	Does not apply
M8A.2	T_1239	GCF_000480595.1	A	66.43	4436932	3	6	Non complete	C:99.8%[S:99.5%,D:0.3%],F:0.3%,M:0.1%,n:782	1054	South America	Environmental	Environmental	Does not apply	Does not apply
M8A.4	T_1240	GCF_000480555.1	A	66.49	4897873	2	5	Non complete	C:99.8%[S:99.5%,D:0.3%],F:0.3%,M:0.1%,n:782	918	South America	Environmental	Environmental	Does not apply	Does not apply
M9A.1	T_1241	GCF_000480535.1	A	66.4	1850265	4	10	Non complete	C:99.9%[S:99.6%,D:0.3%],F:0.1%,M:0.0%,n:782	1395	South America	Environmental	Environmental	Does not apply	Does not apply
MCF1018	T_1242	GCF_003974705.1	A	65.96	355186	19	46	Non complete	C:99.8%[S:99.2%,D:0.6%],F:0.1%,M:0.1%,n:782	2407	Europe	Homo sapiens	Human	Cystic fibrosis	CF
MCF134	T_1243	GCF_003974695.1	A	66.46	771128	11	23	Non complete	C:99.7%[S:99.4%,D:0.3%],F:0.3%,M:0.0%,n:782	2590	Europe	Homo sapiens	Human	Cystic fibrosis	CF
MCF178	T_1244	GCF_003974845.1	A	66.38	477720	14	33	Non complete	C:99.9%[S:99.6%,D:0.3%],F:0.1%,M:0.0%,n:782	409	Europe	Homo sapiens	Human	Cystic fibrosis	CF
MCF182	T_1245	GCF_003974795.1	A	66.36	439762	14	42	Non complete	C:99.8%[S:99.5%,D:0.3%],F:0.3%,M:0.1%,n:782	3003	Europe	Homo sapiens	Human	Cystic fibrosis	CF
MCF199	T_1246	GCF_003974785.1	A	65.61	209392	36	99	Non complete	C:99.9%[S:99.5%,D:0.4%],F:0.1%,M:0.0%,n:782	261	Europe	Homo sapiens	Human	Cystic fibrosis	CF
MCF430	T_1247	GCF_003974885.1	A	66.52	435860	13	23	Non complete	C:99.7%[S:99.4%,D:0.3%],F:0.4%,M:0.1%,n:782	181	Asia	Homo sapiens	Human	Cystic fibrosis	CF
MCF879	T_1248	GCF_003975805.1	A	65.96	383627	16	54	Non complete	C:99.9%[S:99.6%,D:0.3%],F:0.1%,M:0.0%,n:782	395	Europe	Homo sapiens	Human	Cystic fibrosis	CF
MCF922	T_1249	GCF_003974725.1	A	66.55	457259	14	28	Non complete	C:99.8%[S:99.5%,D:0.3%],F:0.3%,M:0.1%,n:782	no matching profile found	Europe	Homo sapiens	Human	Cystic fibrosis	CF
MET04	T_1250	GCF_013328535.1	A	66.58	282460	20	45	Non complete	C:99.6%[S:99.2%,D:0.4%],F:0.3%,M:0.1%,n:782	274	Europe	Homo sapiens	Human	Burn wound infection	non-CF
Mex2	T_1251	GCF_003836835.1	B	66.53	348656	19	53	Non complete	C:99.9%[S:99.6%,D:0.3%],F:0.1%,M:0.0%,n:782	no matching profile found	South America	Cenote Water	Environmental	Does not apply	Does not apply
MH19	T_1252	GCF_001051345.1	A	65.86	697135	18	32	Non complete	C:97.8%[S:97.3%,D:0.5%],F:1.4%,M:0.8%,n:782	no matching profile found	Europe	Homo sapiens	Human	Urinary tract infection	non-CF
MH27	T_1253	GCF_000513235.1	B	65.87	502923	16	31	Non complete	C:99.5%[S:99.2%,D:0.3%],F:0.3%,M:0.2%,n:782	no matching profile found	Europe	Homo sapiens	Human	Chronic hospital-acquired catheter-associated urinary tract infection	non-CF
MINF_3A-sc-2280432	T_1254	GCF_905071885.1	B	65.92	6931859	1	1	Complete	C:99.9%[S:99.1%,D:0.8%],F:0.1%,M:0.0%,n:782	357	Australia	Homo sapiens	Human	Urinary tract infection	non-CF
MINF_7A-sc-2280434	T_1255	GCF_904866275.1	A	66.53	6270455	1	1	Complete	C:99.7%[S:99.4%,D:0.3%],F:0.3%,M:0.0%,n:782	471	Australia	Homo sapiens	Human	Unkown	Not possible
MONT08	T_1256	GCF_013328515.1	A	66.46	275720	21	52	Non complete	C:99.7%[S:99.4%,D:0.3%],F:0.3%,M:0.0%,n:782	792	Europe	Homo sapiens	Human	Unkown	Not possible
MONT13	T_1257	GCF_013328495.1	B	65.73	208328	32	74	Non complete	C:99.8%[S:99.5%,D:0.3%],F:0.3%,M:0.1%,n:782	308	Europe	Homo sapiens	Human	Unkown	Not possible
MONT14	T_1258	GCF_013328425.1	B	66.14	261292	29	82	Non complete	C:99.9%[S:99.5%,D:0.4%],F:0.1%,M:0.0%,n:782	671	Europe	Homo sapiens	Human	Burn wound infection	non-CF
MRSN 17623	T_1259	GCF_000937495.2	A	65.98	779683	10	40	Non complete	C:99.9%[S:99.6%,D:0.3%],F:0.1%,M:0.0%,n:782	244	x	Homo sapiens	Human	Unkown	Not possible
MRSN 20176	T_1260	GCF_000937465.2	B	66	657351	10	24	Non complete	C:99.7%[S:99.4%,D:0.3%],F:0.1%,M:0.2%,n:782	316	Asia	Type or control strain	Does not apply	Does not apply	Does not apply
MRSN 317	T_1261	GCF_000982125.1	B	66.47	261625	22	37	Non complete	C:99.7%[S:99.4%,D:0.3%],F:0.3%,M:0.0%,n:782	137	North America	Homo sapiens	Human	Unkown	Not possible
MRSN 321	T_1262	GCF_000982155.1	A	66.54	792494	8	24	Non complete	C:99.8%[S:99.5%,D:0.3%],F:0.1%,M:0.1%,n:782	663	North America	Homo sapiens	Human	Unkown	Not possible
MRSN11281	T_1263	GCF_003969965.1	A	66.49	427829	13	40	Non complete	C:99.8%[S:99.5%,D:0.3%],F:0.1%,M:0.1%,n:782	875	North America	Homo sapiens	Human	Wound infection	non-CF
MRSN11285	T_1264	GCF_003970055.1	B	66.16	314280	27	65	Non complete	C:99.9%[S:99.6%,D:0.3%],F:0.1%,M:0.0%,n:782	3030	North America	Homo sapiens	Human	Urinary tract infection	non-CF
MRSN12280	T_1265	GCF_003028335.1	B	66.02	7050928	1	1	Complete	C:99.8%[S:99.5%,D:0.3%],F:0.1%,M:0.1%,n:782	no matching profile found	North America	Homo sapiens	Human	Wound infection	non-CF
MRSN12283	T_1266	GCF_003969865.1	A	66.5	295453	20	50	Non complete	C:99.8%[S:99.5%,D:0.3%],F:0.1%,M:0.1%,n:782	646	North America	Homo sapiens	Human	Urinary tract infection	non-CF
MRSN13488	T_1267	GCF_003969975.1	A	66.5	466471	10	27	Non complete	C:99.8%[S:99.5%,D:0.3%],F:0.1%,M:0.1%,n:782	1414	North America	Homo sapiens	Human	Urinary tract infection	non-CF
MRSN1380	T_1268	GCF_003969785.1	A	66.49	333414	20	50	Non complete	C:99.7%[S:99.4%,D:0.3%],F:0.4%,M:0.1%,n:782	241	North America	Homo sapiens	Human	Groin infection	non-CF
MRSN1612	T_1269	GCF_003969725.1	B	66.24	429269	20	74	Non complete	C:99.9%[S:99.6%,D:0.3%],F:0.1%,M:0.0%,n:782	207	North America	Homo sapiens	Human	Ear infection	non-CF
MRSN1613	T_1270	GCF_003969395.1	A	66.51	640705	12	38	Non complete	C:99.9%[S:99.6%,D:0.3%],F:0.1%,M:0.0%,n:782	2952	North America	Homo sapiens	Human	Groin infection	non-CF
MRSN16383	T_1271	GCF_003969355.1	A	66.53	457392	15	43	Non complete	C:99.8%[S:99.5%,D:0.3%],F:0.3%,M:0.1%,n:782	3006	North America	Homo sapiens	Human	Unkown	Not possible
MRSN16744	T_1272	GCF_003969295.1	B	66.12	266594	26	67	Non complete	C:99.9%[S:99.6%,D:0.3%],F:0.1%,M:0.0%,n:782	309	North America	Homo sapiens	Human	Unkown	non-CF
MRSN16847	T_1273	GCF_003969735.1	B	65.98	310954	23	59	Non complete	C:99.9%[S:99.5%,D:0.4%],F:0.1%,M:0.0%,n:782	253	North America	Homo sapiens	Human	Groin infection	non-CF
MRSN1688	T_1274	GCF_003969315.1	A	66.15	301514	24	66	Non complete	C:99.9%[S:99.6%,D:0.3%],F:0.1%,M:0.0%,n:782	699	North America	Homo sapiens	Human	Urinary tract infection	non-CF
MRSN18560	T_1275	GCF_003978035.1	A	66.51	498224	12	35	Non complete	C:99.9%[S:99.6%,D:0.3%],F:0.1%,M:0.0%,n:782	3007	North America	Homo sapiens	Human	Wound infection	non-CF
MRSN18562	T_1276	GCF_003969655.1	A	66.37	251324	26	81	Non complete	C:99.9%[S:99.6%,D:0.3%],F:0.1%,M:0.0%,n:782	3034	North America	Homo sapiens	Human	Unkown	Not possible
MRSN1899	T_1277	GCF_003969195.1	A	66.22	377739	22	58	Non complete	C:99.7%[S:99.4%,D:0.3%],F:0.1%,M:0.2%,n:782	1074	North America	Homo sapiens	Human	Groin infection	non-CF
MRSN1902	T_1278	GCF_003969225.1	A	66.46	364598	19	56	Non complete	C:99.7%[S:99.4%,D:0.3%],F:0.4%,M:0.1%,n:782	3008	North America	Homo sapiens	Human	Groin infection	non-CF
MRSN1906	T_1279	GCF_003969165.1	A	65.78	329246	28	82	Non complete	C:99.9%[S:99.4%,D:0.5%],F:0.1%,M:0.0%,n:782	244	North America	Homo sapiens	Human	Groin infection	non-CF
MRSN2108	T_1280	GCF_003977955.1	C1	66.4	279306	24	61	Non complete	C:99.8%[S:99.5%,D:0.3%],F:0.3%,M:0.1%,n:782	3037	North America	Homo sapiens	Human	Unkown	non-CF
MRSN25762	T_1281	GCF_003969035.1	A	66.22	428272	23	63	Non complete	C:99.7%[S:99.4%,D:0.3%],F:0.1%,M:0.2%,n:782	17	North America	Homo sapiens	Human	Unkown	Not possible
MRSN29192	T_1282	GCF_003968985.1	A	66.44	481330	17	42	Non complete	C:99.8%[S:99.5%,D:0.3%],F:0.3%,M:0.1%,n:782	3010	North America	Homo sapiens	Human	Urinary tract infection	non-CF
MRSN315	T_1283	GCF_003968375.1	A	66.21	398254	17	46	Non complete	C:99.7%[S:99.4%,D:0.3%],F:0.4%,M:0.1%,n:782	108	North America	Homo sapiens	Human	Unkown	Not possible
MRSN346179	T_1284	GCF_003969565.1	A	66.52	280447	22	58	Non complete	C:99.8%[S:99.5%,D:0.3%],F:0.3%,M:0.1%,n:782	3011	North America	Homo sapiens	Human	Unkown	Not possible
MRSN373401	T_1285	GCF_003968955.1	A	65.97	428042	24	63	Non complete	C:99.9%[S:99.5%,D:0.4%],F:0.1%,M:0.0%,n:782	347	North America	Homo sapiens	Human	Urinary tract infection	non-CF
MRSN390231	T_1286	GCF_003968935.1	A	66.38	438071	12	33	Non complete	C:99.9%[S:99.6%,D:0.3%],F:0.1%,M:0.0%,n:782	2572	North America	Homo sapiens	Human	Unkown	Not possible
MRSN401528	T_1287	GCF_003977895.1	A	66.15	328812	22	76	Non complete	C:99.9%[S:99.6%,D:0.3%],F:0.1%,M:0.0%,n:782	3042	North America	Homo sapiens	Human	Urinary tract infection	non-CF
MRSN436311	T_1288	GCF_003968895.1	B	66.42	426480	18	47	Non complete	C:99.9%[S:99.6%,D:0.3%],F:0.1%,M:0.0%,n:782	3013	North America	Homo sapiens	Human	Urinary tract infection	non-CF
MRSN5498	T_1289	GCF_003968315.1	A	66	293674	25	83	Non complete	C:99.9%[S:99.6%,D:0.3%],F:0.1%,M:0.0%,n:782	3014	North America	Homo sapiens	Human	Unkown	non-CF
MRSN552	T_1290	GCF_003968275.1	A	66.36	349442	20	48	Non complete	C:99.9%[S:99.5%,D:0.4%],F:0.1%,M:0.0%,n:782	1654	North America	Homo sapiens	Human	Urinary tract infection	non-CF
MRSN6695	T_1291	GCF_003968135.1	A	66.58	349927	20	49	Non complete	C:99.7%[S:99.4%,D:0.3%],F:0.3%,M:0.0%,n:782	497	North America	Homo sapiens	Human	Urinary tract infection	non-CF
MRSN6739	T_1292	GCF_003968525.1	A	66.48	349848	18	59	Non complete	C:99.9%[S:99.6%,D:0.3%],F:0.1%,M:0.0%,n:782	3015	North America	Homo sapiens	Human	Urinary tract infection	non-CF
MRSN7014	T_1293	GCF_003968115.1	A	66.43	439074	17	49	Non complete	C:99.8%[S:99.5%,D:0.3%],F:0.1%,M:0.1%,n:782	1129	North America	Homo sapiens	Human	Unkown	Not possible
MRSN8136	T_1294	GCF_003968125.1	A	65.71	239914	28	84	Non complete	C:99.9%[S:99.5%,D:0.4%],F:0.1%,M:0.0%,n:782	381	North America	Homo sapiens	Human	Wound infection	non-CF
MRSN994	T_1295	GCF_003968035.1	A	66.12	427707	17	47	Non complete	C:99.9%[S:99.6%,D:0.3%],F:0.1%,M:0.0%,n:782	27	North America	Homo sapiens	Human	Unkown	Not possible
MRW44.1	T_1296	GCF_000282915.1	A	66.54	393582	19	54	Non complete	C:99.3%[S:99.0%,D:0.3%],F:0.6%,M:0.1%,n:782	549	x	Unkown/not available	Does not apply	Does not apply	Does not apply
MS14403	T_1297	GCF_011045375.1	A	66.47	6282181	1	2	Complete	C:99.8%[S:99.5%,D:0.3%],F:0.3%,M:0.1%,n:782	979	Australia	Homo sapiens	Human	Unkown	Not possible
MSB2949	T_1298	GCF_003836085.1	A	66.44	426991	17	37	Non complete	C:99.8%[S:99.5%,D:0.3%],F:0.1%,M:0.1%,n:782	244	Australia	Homo sapiens	Human	Cystic fibrosis	CF
MSH3	T_1299	GCF_003975025.1	A	66.42	826302	8	15	Non complete	C:99.9%[S:99.6%,D:0.3%],F:0.1%,M:0.0%,n:782	689	North America	Water	Environmental	Does not apply	Does not apply
MTB-1	T_1300	GCF_000504045.1	B	66.24	6580038	1	1	Complete	C:99.9%[S:99.6%,D:0.3%],F:0.1%,M:0.0%,n:782	2689	Asia	Soil	Environmental	Does not apply	Does not apply
MUC-N2	T_1301	GCF_008843085.1	A	66.58	162332	38	80	Non complete	C:99.5%[S:99.2%,D:0.3%],F:0.5%,M:0.0%,n:782	549	Europe	Homo sapiens	Human	Cystic fibrosis	CF
MUC-P5	T_1302	GCF_008843075.1	A	66.46	209989	35	82	Non complete	C:98.1%[S:97.8%,D:0.3%],F:0.5%,M:1.4%,n:782	649	Europe	Homo sapiens	Human	Cystic fibrosis	CF
N15-01092	T_1303	GCF_003571505.1	A	65.9	6972899	1	1	Complete	C:99.7%[S:99.4%,D:0.3%],F:0.1%,M:0.2%,n:782	654	North America	Homo sapiens	Human	Unkown	Not possible
N17-1	T_1304	GCF_001606045.1	A	66.41	6370730	1	1	Complete	C:99.9%[S:99.6%,D:0.3%],F:0.1%,M:0.0%,n:782	2362	x	Soil	Environmental	Does not apply	Does not apply
NA04	T_1305	GCF_002204155.1	A	66.49	757654	15	52	Non complete	C:99.9%[S:99.6%,D:0.3%],F:0.1%,M:0.0%,n:782	no matching profile found	South America	Soil	Environmental	Does not apply	Does not apply
NCAIM B.001380	T_1306	GCF_000685845.1	A	66.08	1919834	6	15	Non complete	C:99.4%[S:98.8%,D:0.6%],F:0.4%,M:0.2%,n:782	155	x	Soil	Environmental	Does not apply	Does not apply
NCGM 1900	T_1307	GCF_000829275.1	B	65.98	6814936	1	1	Complete	C:99.4%[S:99.1%,D:0.3%],F:0.4%,M:0.2%,n:782	235	Asia	Homo sapiens	Human	Unkown	Not possible
NCGM 1984	T_1308	GCF_000829255.1	B	65.96	6850954	1	1	Complete	C:99.5%[S:99.2%,D:0.3%],F:0.4%,M:0.1%,n:782	235	Asia	Homo sapiens	Human	Unkown	Not possible
NCGM2.S1	T_1309	GCF_000284555.1	B	66.14	6764661	1	1	Complete	C:99.9%[S:99.6%,D:0.3%],F:0.1%,M:0.0%,n:782	235	x	Homo sapiens	Human	Unkown	Not possible
NCGM257	T_1310	GCF_001547955.1	B	65.91	7090694	1	1	Complete	C:99.9%[S:99.6%,D:0.3%],F:0.1%,M:0.0%,n:782	357	Asia	Homo sapiens	Human	Unkown	Not possible
NCTC10299	T_1311	GCF_901482505.1	A	66.43	129386	57	98	Non complete	C:97.4%[S:97.1%,D:0.3%],F:0.5%,M:2.1%,n:782	no matching profile found	Europe	Homo sapiens	Human	Intestinal infection	non-CF
NCTC10727	T_1312	GCF_900455435.1	B	66.06	194800	32	62	Non complete	C:98.9%[S:98.6%,D:0.3%],F:0.4%,M:0.7%,n:782	308	x	Unkown/not available	Does not apply	Does not apply	Does not apply
NCTC10728	T_1313	GCF_900637045.1	A	66.39	6363395	1	1	Complete	C:99.9%[S:99.6%,D:0.3%],F:0.1%,M:0.0%,n:782	1750	x	Unkown/not available	Does not apply	Does not apply	Does not apply
NCTC10730	T_1314	GCF_900455425.1	A	66.15	6673780	1	2	Non complete	C:99.9%[S:99.6%,D:0.3%],F:0.1%,M:0.0%,n:782	983	x	Unkown/not available	Does not apply	Does not apply	Does not apply
NCTC10731	T_1315	GCF_900455385.1	A	66.29	3641061	3	3	Non complete	C:99.7%[S:99.4%,D:0.3%],F:0.1%,M:0.2%,n:782	no matching profile found	x	Unkown/not available	Does not apply	Does not apply	Does not apply
NCTC10782	T_1316	GCF_900455355.1	A	66	3747786	4	5	Non complete	C:98.3%[S:98.0%,D:0.3%],F:0.1%,M:1.6%,n:782	no matching profile found	x	Homo sapiens	Human	Urinary tract infection	non-CF
NCTC11445	T_1317	GCF_900636735.1	A	66.06	6766292	1	1	Complete	C:99.7%[S:99.4%,D:0.3%],F:0.3%,M:0.0%,n:782	no matching profile found	x	Unkown/not available	Does not apply	Does not apply	Does not apply
NCTC11446	T_1318	GCF_900455255.1	A	65.9	6529075	1	2	Non complete	C:97.2%[S:96.4%,D:0.8%],F:1.5%,M:1.3%,n:782	395	x	Unkown/not available	Does not apply	Does not apply	Does not apply
NCTC11447	T_1319	GCF_900455405.1	B	66.13	6231685	1	7	Non complete	C:99.8%[S:99.2%,D:0.6%],F:0.1%,M:0.1%,n:782	no matching profile found	x	Unkown/not available	Does not apply	Does not apply	Does not apply
NCTC11448	T_1320	GCF_900455115.1	A	66.4	1489122	5	9	Non complete	C:99.7%[S:99.4%,D:0.3%],F:0.3%,M:0.0%,n:782	3134	x	Unkown/not available	Does not apply	Does not apply	Does not apply
NCTC11449	T_1321	GCF_900455205.1	B	65.98	4197032	3	8	Non complete	C:99.0%[S:98.7%,D:0.3%],F:0.8%,M:0.2%,n:782	253	x	Unkown/not available	Does not apply	Does not apply	Does not apply
NCTC11450	T_1322	GCF_900455165.1	A	66.07	564317	14	24	Non complete	C:97.0%[S:96.9%,D:0.1%],F:1.4%,M:1.6%,n:782	2025	x	Unkown/not available	Does not apply	Does not apply	Does not apply
NCTC11452	T_1323	GCF_900455145.1	C1	66.04	3365932	6	13	Non complete	C:98.1%[S:97.6%,D:0.5%],F:1.2%,M:0.7%,n:782	3039	x	Unkown/not available	Does not apply	Does not apply	Does not apply
NCTC11839	T_1324	GCF_901482535.1	A	66.02	6375037	1	8	Non complete	C:99.9%[S:98.7%,D:1.2%],F:0.1%,M:0.0%,n:782	641	Africa	Unkown/not available	Does not apply	Does not apply	Does not apply
NCTC12447	T_1325	GCF_900455175.1	A	66.09	606954	14	23	Non complete	C:99.3%[S:99.0%,D:0.3%],F:0.5%,M:0.2%,n:782	360	Asia	Unkown/not available	Does not apply	Does not apply	Does not apply
NCTC12448	T_1326	GCF_900455395.1	B	66.04	1622349	6	12	Non complete	C:98.5%[S:98.2%,D:0.3%],F:0.6%,M:0.9%,n:782	253	North America	Unkown/not available	Does not apply	Does not apply	Does not apply
NCTC12449	T_1327	GCF_900455325.1	A	66.08	747869	15	26	Non complete	C:98.6%[S:98.3%,D:0.3%],F:0.3%,M:1.1%,n:782	447	North America	Unkown/not available	Does not apply	Does not apply	Does not apply
NCTC13715	T_1328	GCF_900636975.1	B	66.12	6765311	1	1	Complete	C:99.9%[S:99.6%,D:0.3%],F:0.1%,M:0.0%,n:782	773	Europe	Homo sapiens	Human	Urinary tract infection	non-CF
NCTC13716	T_1329	GCF_900455455.1	A	65.9	241447	32	56	Non complete	C:98.5%[S:98.1%,D:0.4%],F:0.6%,M:0.9%,n:782	111	Europe	Homo sapiens	Human	Unkown	Not possible
NCTC13717	T_1330	GCF_900455365.1	A	65.87	664586	13	26	Non complete	C:99.0%[S:98.7%,D:0.3%],F:0.9%,M:0.1%,n:782	233	Europe	Homo sapiens	Human	Bloodstream infection	non-CF
NCTC13719	T_1331	GCF_900455415.1	B	65.56	6840717	1	4	Non complete	C:99.9%[S:99.6%,D:0.3%],F:0.1%,M:0.0%,n:782	357	Europe	Homo sapiens	Human	Bloodstream infection	non-CF
NCTC13921	T_1332	GCF_900455535.1	A	65.97	968287	9	24	Non complete	C:98.5%[S:98.0%,D:0.5%],F:0.5%,M:1.0%,n:782	277	Europe	Homo sapiens	Human	Unkown	Not possible
NCTC6750	T_1333	GCF_900461635.1	A	66.45	5691452	1	2	Non complete	C:99.8%[S:99.5%,D:0.3%],F:0.1%,M:0.1%,n:782	882	Europe	Homo sapiens	Human	Urinary tract infection	non-CF
NCTC7244	T_1334	GCF_900455295.1	B	66.46	4994002	2	3	Non complete	C:99.6%[S:99.2%,D:0.4%],F:0.3%,M:0.1%,n:782	2038	North America	Freshwater from Well	Environmental	Does not apply	Does not apply
NCTC8058	T_1335	GCF_900455555.1	A	66.14	6616826	1	2	Non complete	C:99.9%[S:99.5%,D:0.4%],F:0.1%,M:0.0%,n:782	no matching profile found	Europe	Unkown/not available	Does not apply	Does not apply	Does not apply
NCTC8203	T_1336	GCF_900455445.1	A	65.93	753079	7	13	Non complete	C:99.4%[S:99.1%,D:0.3%],F:0.1%,M:0.5%,n:782	708	Europe	Unkown/not available	Does not apply	Does not apply	Does not apply
NCTC8506	T_1337	GCF_900455565.1	A	66.31	946943	8	14	Non complete	C:99.3%[S:99.0%,D:0.3%],F:0.4%,M:0.3%,n:782	164	x	Unkown/not available	Does not apply	Does not apply	Does not apply
NF011	T_1338	GCF_013285125.1	A	66.52	490369	14	31	Non complete	C:99.8%[S:99.5%,D:0.3%],F:0.3%,M:0.1%,n:782	no matching profile found	Asia	Soil	Environmental	Does not apply	Does not apply
NFHH01	T_1339	GCF_900168095.1	A	66.49	509777	14	32	Non complete	C:99.9%[S:99.6%,D:0.3%],F:0.1%,M:0.0%,n:782	2633	x	Unkown/not available	Does not apply	Does not apply	Does not apply
NICED-PA-01	T_1340	GCF_009939155.1	B	65.96	245429	30	75	Non complete	C:99.9%[S:99.6%,D:0.3%],F:0.1%,M:0.0%,n:782	1203	Asia	Homo sapiens	Human	Urinary tract infection	non-CF
NMI18/09	T_1341	GCF_013421205.1	A	65.81	423320	19	53	Non complete	C:99.9%[S:99.5%,D:0.4%],F:0.1%,M:0.0%,n:782	589	Europe	Homo sapiens	Human	Unkown	Not possible
NMI2785/12	T_1342	GCF_013421245.1	A	65.62	356616	18	52	Non complete	C:99.9%[S:99.5%,D:0.4%],F:0.1%,M:0.0%,n:782	17	Europe	Homo sapiens	Human	Unkown	Not possible
NMI4157/10	T_1343	GCF_013421235.1	A	65.88	362699	18	50	Non complete	C:99.9%[S:99.5%,D:0.4%],F:0.1%,M:0.0%,n:782	794	Europe	Homo sapiens	Human	Unkown	Not possible
NMI4927/14	T_1344	GCF_013421135.1	A	66.09	455347	15	48	Non complete	C:99.8%[S:99.5%,D:0.3%],F:0.3%,M:0.1%,n:782	17	Europe	Homo sapiens	Human	Unkown	Not possible
nmrcch-6-2018	T_1345	GCF_003340635.1	B	66.25	195834	32	87	Non complete	C:99.8%[S:99.4%,D:0.4%],F:0.1%,M:0.1%,n:782	313	Asia	Homo sapiens	Human	Sepsis	non-CF
NN5	T_1346	GCF_003974455.1	A	66.42	408603	18	42	Non complete	C:99.9%[S:99.6%,D:0.3%],F:0.1%,M:0.0%,n:782	244	Europe	Homo sapiens	Human	Cystic fibrosis	CF
NRD619	T_1347	GCF_014467035.1	A	66.42	6438945	1	1	Complete	C:99.4%[S:99.1%,D:0.3%],F:0.3%,M:0.3%,n:782	no matching profile found	North America	Homo sapiens	Human	Sinusitis	non-CF
NSPa40	T_1348	GCF_011683035.1	B	65.61	406431	24	77	Non complete	C:99.7%[S:99.1%,D:0.6%],F:0.3%,M:0.0%,n:782	313	Asia	Homo sapiens	Human	Influenza	non-CF
NUBRI-P	T_1349	GCF_004790695.1	A	66.34	223114	27	79	Non complete	C:99.8%[S:99.5%,D:0.3%],F:0.3%,M:0.1%,n:782	111	Africa	Homo sapiens	Human	Wound infection	non-CF
o59100	T_1350	GCF_013619475.1	A	66.41	245756	27	86	Non complete	C:99.2%[S:98.8%,D:0.4%],F:0.4%,M:0.4%,n:782	no matching profile found	Europe	Homo sapiens	Human	Unkown	Not possible
Ocean-1155	T_1351	GCF_002237405.1	B	66.01	6952237	1	1	Complete	C:99.7%[S:99.4%,D:0.3%],F:0.1%,M:0.2%,n:782	316	x	Open ocean	Environmental	Does not apply	Does not apply
Ocean-1170	T_1352	GCF_002263545.1	B	65.94	6967633	1	3	Non complete	C:99.8%[S:99.5%,D:0.3%],F:0.3%,M:0.1%,n:782	316	x	Open ocean	Environmental	Does not apply	Does not apply
Ocean-1187	T_1353	GCF_002263585.1	B	65.9	255191	28	79	Non complete	C:99.9%[S:99.6%,D:0.3%],F:0.1%,M:0.0%,n:782	316	x	Open ocean	Environmental	Does not apply	Does not apply
Ocean-238	T_1354	GCF_002263685.1	A	66.17	4718927	2	3	Non complete	C:99.8%[S:99.4%,D:0.4%],F:0.3%,M:0.1%,n:782	27	x	Open ocean	Environmental	Does not apply	Does not apply
OENV069	T_1355	GCF_006704665.1	B	66.05	237521	29	80	Non complete	C:99.9%[S:99.6%,D:0.3%],F:0.1%,M:0.0%,n:782	446	North America	Sink	Environmental	Does not apply	Does not apply
OSIRIS	T_1356	GCF_013619435.1	A	66.33	343760	24	85	Non complete	C:99.5%[S:99.1%,D:0.4%],F:0.3%,M:0.2%,n:782	146	Europe	Cat	Animal	Does not apply	Does not apply
OY15	T_1357	GCF_003973905.1	A	66.46	490002	12	33	Non complete	C:99.8%[S:99.5%,D:0.3%],F:0.1%,M:0.1%,n:782	998	Europe	Homo sapiens	Human	Cystic fibrosis	CF
OY3	T_1358	GCF_003974495.1	A	66.43	282058	19	42	Non complete	C:99.9%[S:99.6%,D:0.3%],F:0.1%,M:0.0%,n:782	2966	Europe	Homo sapiens	Human	Cystic fibrosis	CF
P16CT	T_1359	GCF_013415045.1	A	66.56	6264654	1	1	Non complete	C:99.7%[S:99.4%,D:0.3%],F:0.4%,M:0.1%,n:782	266	Australia	Homo sapiens	Human	Chronic rhinosinusitis	non-CF
P1885	T_1360	GCF_003975085.1	C1	66.63	564768	12	38	Non complete	C:99.8%[S:99.5%,D:0.3%],F:0.3%,M:0.1%,n:782	no matching profile found	Asia	Homo sapiens	Human	Foot infection	non-CF
P23	T_1361	GCF_015832075.1	A	65.82	6909254	1	2	Complete	C:99.8%[S:99.2%,D:0.6%],F:0.1%,M:0.1%,n:782	463	Asia	Homo sapiens	Human	Unkown	Not possible
P2404	T_1362	GCF_003975215.1	B	66.2	608561	15	36	Non complete	C:99.9%[S:99.6%,D:0.3%],F:0.1%,M:0.0%,n:782	309	Asia	Homo sapiens	Human	Foot infection	non-CF
P2733	T_1363	GCF_003976035.1	A	66.5	765594	10	20	Non complete	C:99.9%[S:99.6%,D:0.3%],F:0.1%,M:0.0%,n:782	379	Asia	Homo sapiens	Human	Unkown	Not possible
P28a	T_1364	GCF_002326325.1	A	66.37	218250	30	85	Non complete	C:99.8%[S:99.5%,D:0.3%],F:0.3%,M:0.1%,n:782	553	North America	Reed-like leaf	Environmental	Does not apply	Does not apply
P33	T_1365	GCF_015832055.1	A	65.72	7013659	1	5	Complete	C:99.8%[S:99.2%,D:0.6%],F:0.1%,M:0.1%,n:782	463	Asia	Homo sapiens	Human	Unkown	Not possible
P7-L633/96	T_1366	GCF_000760495.1	B	65.97	111311	48	72	Non complete	C:97.5%[S:96.9%,D:0.6%],F:0.3%,M:2.2%,n:782	316	Asia	Homo sapiens	Human	Keratitis	non-CF
PA_150567	T_1367	GCF_003585205.1	B	66.13	301639	22	64	Non complete	C:99.9%[S:99.6%,D:0.3%],F:0.1%,M:0.0%,n:782	253	Asia	Homo sapiens	Human	Unkown	Not possible
PA_150577	T_1368	GCF_002442855.1	A	66.5	6334472	1	1	Complete	C:99.9%[S:99.6%,D:0.3%],F:0.1%,M:0.0%,n:782	1239	Asia	Homo sapiens	Human	Unkown	Not possible
PA_151345	T_1369	GCF_003585225.1	C1	66.23	319205	24	69	Non complete	C:99.9%[S:99.6%,D:0.3%],F:0.1%,M:0.0%,n:782	no matching profile found	Asia	Homo sapiens	Human	Unkown	Not possible
PA_151908	T_1370	GCF_003585175.1	B	66.12	254575	30	80	Non complete	C:99.9%[S:99.5%,D:0.4%],F:0.1%,M:0.0%,n:782	773	Asia	Homo sapiens	Human	Unkown	Not possible
PA_151970	T_1371	GCF_003585235.1	B	66.39	228188	24	60	Non complete	C:99.7%[S:99.4%,D:0.3%],F:0.3%,M:0.0%,n:782	2431	Asia	Homo sapiens	Human	Unkown	Not possible
PA_152165	T_1372	GCF_003585295.1	B	66.01	306688	24	62	Non complete	C:99.8%[S:99.5%,D:0.3%],F:0.1%,M:0.1%,n:782	1284	Asia	Homo sapiens	Human	Unkown	Not possible
PA_152361	T_1373	GCF_003585165.1	B	66.01	229551	26	83	Non complete	C:99.9%[S:99.5%,D:0.4%],F:0.1%,M:0.0%,n:782	532	Asia	Homo sapiens	Human	Unkown	Not possible
PA_153543	T_1374	GCF_003585145.1	A	66.13	269826	22	66	Non complete	C:99.9%[S:99.6%,D:0.3%],F:0.1%,M:0.0%,n:782	983	Asia	Homo sapiens	Human	Unkown	Not possible
PA_153673	T_1375	GCF_003585085.1	A	66.12	296193	24	81	Non complete	C:99.8%[S:99.5%,D:0.3%],F:0.3%,M:0.1%,n:782	314	Asia	Homo sapiens	Human	Unkown	Not possible
PA_153837	T_1376	GCF_003585115.1	A	66.41	369519	15	48	Non complete	C:99.8%[S:99.5%,D:0.3%],F:0.1%,M:0.1%,n:782	242	Asia	Homo sapiens	Human	Unkown	Not possible
PA_154197	T_1377	GCF_002075065.1	A	66.38	6445239	1	1	Complete	C:99.9%[S:99.6%,D:0.3%],F:0.1%,M:0.0%,n:782	550	Asia	Homo sapiens	Human	Unkown	Not possible
PA_180	T_1378	GCF_003936295.1	A	66.55	374986	20	55	Non complete	C:99.9%[S:99.6%,D:0.3%],F:0.1%,M:0.0%,n:782	859	Asia	Bedside light switch in hospital intensive care unit	Does not apply	Does not apply	Does not apply
PA_289	T_1379	GCF_003940625.1	A	66.45	262438	27	70	Non complete	C:99.8%[S:99.5%,D:0.3%],F:0.3%,M:0.1%,n:782	571	Asia	Bedside light switch in hospital intensive care unit	Does not apply	Does not apply	Does not apply
PA_304	T_1380	GCF_003940575.1	B	65.92	210650	32	84	Non complete	C:99.8%[S:99.5%,D:0.3%],F:0.1%,M:0.1%,n:782	235	Asia	Nursing call button in hospital intensive care unit	Does not apply	Does not apply	Does not apply
PA_4823	T_1381	GCF_003585055.1	A	66.35	312002	20	56	Non complete	C:99.8%[S:99.5%,D:0.3%],F:0.3%,M:0.1%,n:782	2048	Asia	Homo sapiens	Human	Unkown	Not possible
PA_88	T_1382	GCF_016762735.1	C1	66.49	371947	19	48	Non complete	C:99.9%[S:99.6%,D:0.3%],F:0.1%,M:0.0%,n:782	no matching profile found	Asia	Homo sapiens	Human	Unkown	Not possible
PA_D1	T_1383	GCF_001721745.1	B	66.21	6643823	1	1	Complete	C:99.9%[S:99.6%,D:0.3%],F:0.1%,M:0.0%,n:782	1971	Asia	Homo sapiens	Human	Ventilator associated pneumonia	non-CF
PA_HTX2	T_1384	GCF_003933315.1	B	65.95	236095	34	83	Non complete	C:99.8%[S:99.5%,D:0.3%],F:0.3%,M:0.1%,n:782	309	North America	Homo sapiens	Human	Pseudomonas bacteremia	non-CF
PA-50010278	T_1385	GCF_009791355.1	B	66.06	255196	29	84	Non complete	C:99.9%[S:99.6%,D:0.3%],F:0.1%,M:0.0%,n:782	773	North America	Homo sapiens	Human	Unkown	Not possible
PA-81	T_1386	GCF_003866475.1	B	66.01	265381	28	87	Non complete	C:99.9%[S:99.6%,D:0.3%],F:0.1%,M:0.0%,n:782	357	Asia	Homo sapiens	Human	Unkown	Not possible
PA-CL505	T_1387	GCF_004372505.1	A	66.27	650085	9	21	Non complete	C:99.9%[S:99.6%,D:0.3%],F:0.1%,M:0.0%,n:782	186	North America	Hospital sink	Does not apply	Does not apply	Does not apply
PA-CL507	T_1388	GCF_004372495.1	A	66.24	510292	16	57	Non complete	C:99.9%[S:99.6%,D:0.3%],F:0.1%,M:0.0%,n:782	186	North America	Hospital sink	Does not apply	Does not apply	Does not apply
PA-CL510	T_1389	GCF_004372435.1	A	66.01	665142	9	17	Non complete	C:99.9%[S:99.6%,D:0.3%],F:0.1%,M:0.0%,n:782	179	North America	Hospital sink	Does not apply	Does not apply	Does not apply
PA-CL513	T_1390	GCF_004372815.1	B	66.13	938712	9	14	Non complete	C:99.9%[S:99.6%,D:0.3%],F:0.1%,M:0.0%,n:782	no matching profile found	North America	Hospital sink	Does not apply	Does not apply	Does not apply
PA-CL515	T_1391	GCF_004372805.1	A	66.2	600730	11	18	Non complete	C:99.9%[S:99.6%,D:0.3%],F:0.1%,M:0.0%,n:782	390	North America	Hospital sink	Does not apply	Does not apply	Does not apply
PA-CL519	T_1392	GCF_004372345.1	A	66.02	591526	11	21	Non complete	C:99.9%[S:99.6%,D:0.3%],F:0.1%,M:0.0%,n:782	179	North America	Hospital sink	Does not apply	Does not apply	Does not apply
PA-CL524	T_1393	GCF_004372705.1	A	66.11	811664	13	40	Non complete	C:99.9%[S:99.6%,D:0.3%],F:0.1%,M:0.0%,n:782	155	North America	Hospital sink	Does not apply	Does not apply	Does not apply
PA-CL528	T_1394	GCF_004372695.1	A	66.2	429687	11	23	Non complete	C:99.9%[S:99.6%,D:0.3%],F:0.1%,M:0.0%,n:782	186	North America	Hospital sink	Does not apply	Does not apply	Does not apply
PA-CL532	T_1395	GCF_004372205.1	A	65.97	558087	13	23	Non complete	C:99.9%[S:99.6%,D:0.3%],F:0.1%,M:0.0%,n:782	179	North America	Hospital sink	Does not apply	Does not apply	Does not apply
PA-CL549	T_1396	GCF_004372145.1	A	66.21	563210	11	28	Non complete	C:99.9%[S:99.6%,D:0.3%],F:0.1%,M:0.0%,n:782	186	North America	Hospital sink	Does not apply	Does not apply	Does not apply
PA-NM-074	T_1397	GCF_006704285.1	B	65.99	240453	31	81	Non complete	C:99.7%[S:99.4%,D:0.3%],F:0.3%,M:0.0%,n:782	446	North America	Homo sapiens	Human	Pseudomonas bacteremia	non-CF
PA-VAP-1	T_1398	GCF_004347005.1	B	66.52	6382137	1	1	Non complete	C:99.9%[S:99.6%,D:0.3%],F:0.1%,M:0.0%,n:782	1027	Europe	Homo sapiens	Human	Ventilator associated pneumonia	non-CF
PA-VAP-2	T_1399	GCF_004347025.1	A	66.55	6283481	1	1	Non complete	C:99.9%[S:99.6%,D:0.3%],F:0.1%,M:0.0%,n:782	2960	Europe	Homo sapiens	Human	Ventilator associated pneumonia	non-CF
PA-VAP-3	T_1400	GCF_004346985.1	B	66.23	6665262	1	1	Non complete	C:99.9%[S:99.6%,D:0.3%],F:0.1%,M:0.0%,n:782	253	Europe	Homo sapiens	Human	Ventilator associated pneumonia	non-CF
PA-VAP-4	T_1401	GCF_004347045.1	C1	66.58	6271764	1	1	Non complete	C:99.8%[S:99.4%,D:0.4%],F:0.3%,M:0.1%,n:782	2042	Europe	Homo sapiens	Human	Ventilator associated pneumonia	non-CF
PA-W1	T_1402	GCF_003833685.1	C2	66.42	489651	17	36	Non complete	C:99.8%[S:99.5%,D:0.3%],F:0.3%,M:0.1%,n:782	2548	Europe	Homo sapiens	Human	Wound infection	non-CF
PA-W10	T_1403	GCF_003833665.1	B	66.17	360935	25	47	Non complete	C:99.8%[S:99.5%,D:0.3%],F:0.1%,M:0.1%,n:782	1158	Europe	Homo sapiens	Human	Wound infection	non-CF
PA-W11	T_1404	GCF_003841745.1	A	66.35	341126	19	38	Non complete	C:99.9%[S:99.6%,D:0.3%],F:0.1%,M:0.0%,n:782	399	Europe	Homo sapiens	Human	Wound infection	non-CF
PA-W12	T_1405	GCF_003841235.1	A	66.23	398909	20	38	Non complete	C:99.7%[S:99.4%,D:0.3%],F:0.3%,M:0.0%,n:782	no matching profile found	Europe	Homo sapiens	Human	Wound infection	non-CF
PA-W13	T_1406	GCF_003841205.1	B	66.54	657306	10	28	Non complete	C:99.9%[S:99.6%,D:0.3%],F:0.1%,M:0.0%,n:782	701	Europe	Homo sapiens	Human	Wound infection	non-CF
PA-W14	T_1407	GCF_003834105.1	A	66.07	239276	30	71	Non complete	C:99.8%[S:99.5%,D:0.3%],F:0.3%,M:0.1%,n:782	381	Europe	Homo sapiens	Human	Wound infection	non-CF
PA-W15	T_1408	GCF_003841715.1	A	66.37	426915	14	31	Non complete	C:99.9%[S:99.6%,D:0.3%],F:0.1%,M:0.0%,n:782	132	Europe	Homo sapiens	Human	Wound infection	non-CF
PA-W16	T_1409	GCF_003833715.1	A	66.43	483654	14	27	Non complete	C:99.7%[S:99.4%,D:0.3%],F:0.1%,M:0.2%,n:782	909	Europe	Homo sapiens	Human	Wound infection	non-CF
PA-W17	T_1410	GCF_003841635.1	B	66.15	340376	21	49	Non complete	C:99.9%[S:99.6%,D:0.3%],F:0.1%,M:0.0%,n:782	no matching profile found	Europe	Homo sapiens	Human	Wound infection	non-CF
PA-W18	T_1411	GCF_003841645.1	A	65.93	530594	17	54	Non complete	C:99.9%[S:99.6%,D:0.3%],F:0.1%,M:0.0%,n:782	395	Europe	Homo sapiens	Human	Wound infection	non-CF
PA-W19	T_1412	GCF_003841185.1	A	66.39	659176	12	32	Non complete	C:99.8%[S:99.5%,D:0.3%],F:0.1%,M:0.1%,n:782	485	Europe	Homo sapiens	Human	Wound infection	non-CF
PA-W2	T_1413	GCF_003841815.1	A	66.27	396333	18	35	Non complete	C:99.9%[S:99.6%,D:0.3%],F:0.1%,M:0.0%,n:782	1014	Europe	Homo sapiens	Human	Wound infection	non-CF
PA-W20	T_1414	GCF_003841705.1	B	66.2	351329	20	45	Non complete	C:99.8%[S:99.5%,D:0.3%],F:0.1%,M:0.1%,n:782	309	Europe	Homo sapiens	Human	Wound infection	non-CF
PA-W21	T_1415	GCF_003834085.1	B	66.21	409246	18	41	Non complete	C:99.9%[S:99.4%,D:0.5%],F:0.1%,M:0.0%,n:782	296	Europe	Homo sapiens	Human	Wound infection	non-CF
PA-W22	T_1416	GCF_003841625.1	A	66.51	508388	11	27	Non complete	C:99.9%[S:99.6%,D:0.3%],F:0.1%,M:0.0%,n:782	no matching profile found	Europe	Homo sapiens	Human	Wound infection	non-CF
PA-W23	T_1417	GCF_003833705.1	A	66.16	328324	21	51	Non complete	C:99.8%[S:99.4%,D:0.4%],F:0.3%,M:0.1%,n:782	2235	Europe	Homo sapiens	Human	Wound infection	non-CF
PA-W24	T_1418	GCF_003834125.1	B	66.06	216337	35	68	Non complete	C:99.8%[S:99.5%,D:0.3%],F:0.3%,M:0.1%,n:782	446	Europe	Homo sapiens	Human	Wound infection	non-CF
PA-W25	T_1419	GCF_003841565.1	A	66.23	421479	16	47	Non complete	C:99.9%[S:99.6%,D:0.3%],F:0.1%,M:0.0%,n:782	27	Europe	Homo sapiens	Human	Wound infection	non-CF
PA-W26	T_1420	GCF_003841615.1	A	66.12	467016	14	34	Non complete	C:99.9%[S:99.5%,D:0.4%],F:0.1%,M:0.0%,n:782	408	Europe	Homo sapiens	Human	Wound infection	non-CF
PA-W28	T_1421	GCF_003834025.1	A	65.88	424709	18	43	Non complete	C:99.8%[S:99.0%,D:0.8%],F:0.1%,M:0.1%,n:782	244	Europe	Homo sapiens	Human	Wound infection	non-CF
PA-W29	T_1422	GCF_003833585.1	A	66.29	317257	20	43	Non complete	C:99.7%[S:99.4%,D:0.3%],F:0.4%,M:0.1%,n:782	2685	Europe	Homo sapiens	Human	Wound infection	non-CF
PA-W3	T_1423	GCF_003834185.1	A	66.11	212630	30	61	Non complete	C:99.9%[S:99.5%,D:0.4%],F:0.1%,M:0.0%,n:782	395	Europe	Homo sapiens	Human	Wound infection	non-CF
PA-W30	T_1424	GCF_003841095.1	A	66.26	455191	12	31	Non complete	C:99.9%[S:99.6%,D:0.3%],F:0.1%,M:0.0%,n:782	17	Europe	Homo sapiens	Human	Wound infection	non-CF
PA-W32	T_1425	GCF_003833565.1	B	65.9	256575	24	73	Non complete	C:99.9%[S:99.6%,D:0.3%],F:0.1%,M:0.0%,n:782	235	Europe	Homo sapiens	Human	Wound infection	non-CF
PA-W33	T_1426	GCF_003833645.1	A	65.78	388146	19	46	Non complete	C:99.8%[S:99.5%,D:0.3%],F:0.1%,M:0.1%,n:782	347	Europe	Homo sapiens	Human	Wound infection	non-CF
PA-W34	T_1427	GCF_003841525.1	B	66.27	303691	26	51	Non complete	C:99.5%[S:99.1%,D:0.4%],F:0.1%,M:0.4%,n:782	296	Europe	Homo sapiens	Human	Wound infection	non-CF
PA-W35	T_1428	GCF_003841575.1	A	66.33	396532	13	28	Non complete	C:99.9%[S:99.6%,D:0.3%],F:0.1%,M:0.0%,n:782	132	Europe	Homo sapiens	Human	Wound infection	non-CF
PA-W36	T_1429	GCF_003833545.1	A	66.08	271683	28	83	Non complete	C:99.7%[S:99.4%,D:0.3%],F:0.3%,M:0.0%,n:782	17	Europe	Homo sapiens	Human	Wound infection	non-CF
PA-W37	T_1430	GCF_003833625.1	A	66.36	347296	23	49	Non complete	C:99.8%[S:99.5%,D:0.3%],F:0.3%,M:0.1%,n:782	170	Europe	Homo sapiens	Human	Wound infection	non-CF
PA-W38	T_1431	GCF_003833605.1	A	66.22	423058	21	52	Non complete	C:99.9%[S:99.6%,D:0.3%],F:0.1%,M:0.0%,n:782	449	Europe	Homo sapiens	Human	Wound infection	non-CF
PA-W39	T_1432	GCF_003834005.1	A	65.99	335298	22	51	Non complete	C:99.9%[S:99.6%,D:0.3%],F:0.1%,M:0.0%,n:782	395	Europe	Homo sapiens	Human	Wound infection	non-CF
PA-W4	T_1433	GCF_003833785.1	B	66.11	230705	25	87	Non complete	C:99.9%[S:99.6%,D:0.3%],F:0.1%,M:0.0%,n:782	309	Europe	Homo sapiens	Human	Wound infection	non-CF
PA-W41	T_1434	GCF_003841165.1	A	66.29	298133	18	58	Non complete	C:99.9%[S:99.6%,D:0.3%],F:0.1%,M:0.0%,n:782	27	Europe	Homo sapiens	Human	Wound infection	non-CF
PA-W43	T_1435	GCF_003834035.1	A	66.1	306337	19	50	Non complete	C:99.9%[S:99.6%,D:0.3%],F:0.1%,M:0.0%,n:782	179	Europe	Homo sapiens	Human	Wound infection	non-CF
PA-W44	T_1436	GCF_003833485.1	A	66.42	425204	14	36	Non complete	C:99.9%[S:99.6%,D:0.3%],F:0.1%,M:0.0%,n:782	2808	Europe	Homo sapiens	Human	Wound infection	non-CF
PA-W45	T_1437	GCF_003833425.1	A	66.26	471537	15	45	Non complete	C:99.8%[S:99.5%,D:0.3%],F:0.3%,M:0.1%,n:782	27	Europe	Homo sapiens	Human	Wound infection	non-CF
PA-W46	T_1438	GCF_003833525.1	B	66.17	382277	17	51	Non complete	C:99.9%[S:99.6%,D:0.3%],F:0.1%,M:0.0%,n:782	1197	Europe	Homo sapiens	Human	Wound infection	non-CF
PA-W47	T_1439	GCF_003841145.1	B	66.11	224866	34	72	Non complete	C:99.9%[S:99.6%,D:0.3%],F:0.1%,M:0.0%,n:782	446	Europe	Homo sapiens	Human	Wound infection	non-CF
PA-W48	T_1440	GCF_003841515.1	A	65.83	281286	26	81	Non complete	C:99.7%[S:99.2%,D:0.5%],F:0.3%,M:0.0%,n:782	244	Europe	Homo sapiens	Human	Wound infection	non-CF
PA-W49	T_1441	GCF_003840235.1	B	66.57	348642	23	48	Non complete	C:99.9%[S:99.6%,D:0.3%],F:0.1%,M:0.0%,n:782	no matching profile found	Europe	Homo sapiens	Human	Unkown	Not possible
PA-W5	T_1442	GCF_003833765.1	A	65.98	461443	16	47	Non complete	C:99.9%[S:99.6%,D:0.3%],F:0.1%,M:0.0%,n:782	395	Europe	Homo sapiens	Human	Wound infection	non-CF
PA-W6	T_1443	GCF_003841775.1	A	66.4	514450	14	32	Non complete	C:99.9%[S:99.6%,D:0.3%],F:0.1%,M:0.0%,n:782	882	Europe	Homo sapiens	Human	Wound infection	non-CF
PA-W7	T_1444	GCF_003841305.1	B	65.55	255857	30	68	Non complete	C:99.9%[S:99.6%,D:0.3%],F:0.1%,M:0.0%,n:782	253	Europe	Homo sapiens	Human	Wound infection	non-CF
PA-W8	T_1445	GCF_003841755.1	A	66.46	670681	10	23	Non complete	C:99.9%[S:99.6%,D:0.3%],F:0.1%,M:0.0%,n:782	2123	Europe	Homo sapiens	Human	Wound infection	non-CF
PA0750	T_1446	GCF_014235295.1	A	66.55	6241875	1	1	Non complete	C:99.7%[S:99.4%,D:0.3%],F:0.4%,M:0.1%,n:782	274	North America	Homo sapiens	Human	Urinary tract infection	non-CF
PA0750	T_1447	GCF_014235305.1	B	66.44	373308	20	54	Non complete	C:99.9%[S:99.6%,D:0.3%],F:0.1%,M:0.0%,n:782	319	North America	Homo sapiens	Human	Unkown	Not possible
PA0750	T_1448	GCF_004014755.1	A	66.07	258204	25	77	Complete	C:99.6%[S:99.2%,D:0.4%],F:0.4%,M:0.0%,n:782	549	North America	Unkown/not available	Does not apply	Does not apply	Does not apply
PA0750	T_1449	GCF_014235365.1	A	66.19	374669	20	62	Non complete	C:99.9%[S:99.5%,D:0.4%],F:0.1%,M:0.0%,n:782	27	North America	Homo sapiens	Human	Unkown	Not possible
PA1	T_1450	GCF_000496605.2	A	66.35	6498072	1	1	Complete	C:99.9%[S:99.6%,D:0.3%],F:0.1%,M:0.0%,n:782	782	x	Homo sapiens	Human	Unkown	Not possible
PA100	T_1451	GCF_003332535.1	A	66.5	497400	16	71	Non complete	C:99.8%[S:99.5%,D:0.3%],F:0.1%,M:0.1%,n:782	483	Australia	Homo sapiens	Human	Cystic fibrosis	CF
PA102	T_1452	GCF_003332585.1	A	66.55	408343	19	57	Non complete	C:99.5%[S:99.2%,D:0.3%],F:0.5%,M:0.0%,n:782	1717	Australia	Homo sapiens	Human	Cystic fibrosis	CF
PA1120	T_1453	GCF_016807225.1	A	65.16	1765196	4	19	Non complete	C:98.1%[S:97.2%,D:0.9%],F:0.1%,M:1.8%,n:782	463	Asia	Homo sapiens	Human	non Cystic fibrosis	non-CF
PA11803	T_1454	GCF_001792875.1	A	65.97	7006578	1	1	Complete	C:99.8%[S:99.5%,D:0.3%],F:0.1%,M:0.1%,n:782	277	South America	Homo sapiens	Human	Bloodstream infection	non-CF
Pa1207	T_1455	GCF_002208645.1	A	65.73	7411863	1	1	Complete	C:98.4%[S:98.1%,D:0.3%],F:1.0%,M:0.6%,n:782	155	South America	Homo sapiens	Human	Comunity-adquired pneumonia	non-CF
PA12117	T_1456	GCF_001806505.1	A	66.24	2192353	3	3	Non complete	C:99.9%[S:99.6%,D:0.3%],F:0.1%,M:0.0%,n:782	277	South America	Homo sapiens	Human	Bloodstream infection	non-CF
PA121617	T_1457	GCF_001679685.1	A	65.81	6430493	1	2	Complete	C:99.9%[S:99.5%,D:0.4%],F:0.1%,M:0.0%,n:782	389	Asia	Homo sapiens	Human	Unkown	Not possible
PA123	T_1458	GCF_009727505.1	A	66.43	372960	19	67	Non complete	C:99.9%[S:99.6%,D:0.3%],F:0.1%,M:0.0%,n:782	218	Australia	Homo sapiens	Human	Contact lens related Keratitis	non-CF
Pa124	T_1459	GCF_002192475.1	B	65.84	7008516	1	1	Complete	C:99.8%[S:99.5%,D:0.3%],F:0.3%,M:0.1%,n:782	309	South America	Homo sapiens	Human	Ventilator associated pneumonia	non-CF
Pa1242	T_1460	GCF_002205375.1	A	65.83	7050510	1	1	Complete	C:98.8%[S:98.0%,D:0.8%],F:0.9%,M:0.3%,n:782	277	South America	Homo sapiens	Human	Chiari malformation	non-CF
PA126	T_1461	GCF_009727515.1	A	66.37	404174	20	72	Non complete	C:99.9%[S:99.6%,D:0.3%],F:0.1%,M:0.0%,n:782	2726	Australia	Homo sapiens	Human	Contact lens related Keratitis	non-CF
Pa127	T_1462	GCF_002205355.1	B	65.74	7148302	1	1	Complete	C:99.6%[S:98.7%,D:0.9%],F:0.3%,M:0.1%,n:782	309	South America	Homo sapiens	Human	Ventilator associated pneumonia	non-CF
PA149	T_1463	GCF_003332625.1	A	66.46	296616	20	55	Non complete	C:99.9%[S:99.6%,D:0.3%],F:0.1%,M:0.0%,n:782	no matching profile found	Australia	Homo sapiens	Human	Microbial Keratits	non-CF
PA157	T_1464	GCF_003332575.1	A	66.54	317459	23	43	Non complete	C:99.9%[S:99.5%,D:0.4%],F:0.1%,M:0.0%,n:782	386	Australia	Homo sapiens	Human	Microbial Keratits	non-CF
PA162	T_1465	GCF_009727485.1	B	66.21	237508	28	78	Non complete	C:99.9%[S:99.6%,D:0.3%],F:0.1%,M:0.0%,n:782	298	Australia	Homo sapiens	Human	Contact lens related Keratitis	non-CF
PA169	T_1466	GCF_009727465.1	B	66.45	394050	16	46	Non complete	C:99.9%[S:99.6%,D:0.3%],F:0.1%,M:0.0%,n:782	1027	Australia	Homo sapiens	Human	Contact lens related Keratitis	non-CF
PA17	T_1467	GCF_003332795.1	A	66.45	257960	27	54	Non complete	C:99.9%[S:99.6%,D:0.3%],F:0.1%,M:0.0%,n:782	no matching profile found	Australia	Homo sapiens	Human	Microbial Keratits	non-CF
PA171	T_1468	GCF_003332565.1	A	66.49	317216	21	53	Non complete	C:99.9%[S:99.6%,D:0.3%],F:0.1%,M:0.0%,n:782	471	Australia	Homo sapiens	Human	Microbial Keratits	non-CF
PA175	T_1469	GCF_003332455.1	B	66.2	495560	18	58	Non complete	C:99.9%[S:99.6%,D:0.3%],F:0.1%,M:0.0%,n:782	309	Australia	Homo sapiens	Human	Microbial Keratits	non-CF
PA182	T_1470	GCF_009727385.1	A	66.14	476296	17	49	Non complete	C:99.9%[S:99.6%,D:0.3%],F:0.1%,M:0.0%,n:782	27	Australia	Homo sapiens	Human	Contact lens related Keratitis	non-CF
PA189	T_1471	GCF_009727345.1	A	66.49	459496	15	52	Non complete	C:99.9%[S:99.6%,D:0.3%],F:0.1%,M:0.0%,n:782	491	Asia	Homo sapiens	Human	Non-contact lens related Keratitis	non-CF
PA19-3047	T_1472	GCF_016743115.1	B	65.73	6857397	1	1	Complete	C:99.5%[S:99.2%,D:0.3%],F:0.4%,M:0.1%,n:782	235	Asia	Homo sapiens	Human	Bronchiectasis	non-CF
PA193	T_1473	GCF_009727335.1	A	66.34	466704	17	60	Non complete	C:99.9%[S:99.6%,D:0.3%],F:0.1%,M:0.0%,n:782	760	Asia	Homo sapiens	Human	Non-contact lens related Keratitis	non-CF
PA1R	T_1474	GCF_000496645.1	A	66.29	6309305	1	1	Complete	C:99.6%[S:98.8%,D:0.8%],F:0.3%,M:0.1%,n:782	no matching profile found	x	Unkown/not available	Does not apply	Does not apply	Does not apply
PA206	T_1475	GCF_009727245.1	C1	66.36	351221	16	40	Non complete	C:99.9%[S:99.6%,D:0.3%],F:0.1%,M:0.0%,n:782	no matching profile found	Asia	Homo sapiens	Human	Non-contact lens related Keratitis	non-CF
PA21_ST175	T_1476	GCF_000342145.1	A	66.11	278105	26	78	Non complete	C:99.9%[S:99.6%,D:0.3%],F:0.1%,M:0.0%,n:782	175	Europe	Homo sapiens	Human	Unkown	Not possible
PA218	T_1477	GCF_009727235.1	A	66.36	769123	8	37	Non complete	C:99.9%[S:99.6%,D:0.3%],F:0.1%,M:0.0%,n:782	3083	Asia	Homo sapiens	Human	Non-contact lens related Keratitis	non-CF
PA220	T_1478	GCF_009727165.1	B	66.26	260035	24	66	Non complete	C:99.9%[S:99.6%,D:0.3%],F:0.1%,M:0.0%,n:782	316	Asia	Homo sapiens	Human	Non-contact lens related Keratitis	non-CF
PA227	T_1479	GCF_014673145.1	A	65.78	381158	24	73	Non complete	C:99.9%[S:99.6%,D:0.3%],F:0.1%,M:0.0%,n:782	233	Australia	Homo sapiens	Human	Keratitis	non-CF
PA233	T_1480	GCF_014673245.1	B	66.44	344029	20	69	Non complete	C:99.8%[S:99.5%,D:0.3%],F:0.1%,M:0.1%,n:782	no matching profile found	Australia	Homo sapiens	Human	Keratitis	non-CF
PA235	T_1481	GCF_014672935.1	A	66.56	408884	17	46	Non complete	C:99.8%[S:99.5%,D:0.3%],F:0.3%,M:0.1%,n:782	262	Australia	Homo sapiens	Human	Keratitis	non-CF
Pa2562	T_1482	GCF_003669955.1	A	66.11	257179	28	61	Non complete	C:99.9%[S:99.6%,D:0.3%],F:0.1%,M:0.0%,n:782	233	Africa	Homo sapiens	Human	Supporation	non-CF
PA298	T_1483	GCF_005305005.1	A	65.7	6539894	1	2	Complete	C:99.9%[S:99.5%,D:0.4%],F:0.1%,M:0.0%,n:782	277	Asia	Homo sapiens	Human	Unkown	non-CF
PA3	T_1484	GCF_014490645.1	A	66.35	6550149	1	1	Complete	C:98.6%[S:98.3%,D:0.3%],F:0.8%,M:0.6%,n:782	1212	Asia	Homo sapiens	Human	Unkown	Not possible
PA34	T_1485	GCF_003332705.2	B	66.26	1682555	4	16	Complete	C:99.9%[S:99.6%,D:0.3%],F:0.1%,M:0.0%,n:782	1284	Asia	Homo sapiens	Human	Unkown	Not possible
PA34	T_1486	GCF_002591765.1	A	66.07	6810079	1	1	Non complete	C:99.7%[S:99.4%,D:0.3%],F:0.1%,M:0.2%,n:782	no matching profile found	North America	Homo sapiens	Human	Microbial Keratits	non-CF
PA40	T_1487	GCF_003332655.1	A	66.45	146159	44	97	Non complete	C:99.7%[S:99.4%,D:0.3%],F:0.4%,M:0.1%,n:782	2966	Australia	Homo sapiens	Human	Microbial Keratits	non-CF
PA4722	T_1488	GCF_009901795.1	A	66.09	245998	28	67	Non complete	C:99.9%[S:99.6%,D:0.3%],F:0.1%,M:0.0%,n:782	277	South America	Homo sapiens	Human	Intestinal infection	non-CF
Pa538	T_1489	GCF_001680745.1	B	66	156709	43	95	Non complete	C:99.7%[S:99.4%,D:0.3%],F:0.4%,M:0.1%,n:782	235	South America	Homo sapiens	Human	Cystic fibrosis	CF
PA57	T_1490	GCF_003332525.1	C1	66.49	245334	27	58	Non complete	C:99.9%[S:99.6%,D:0.3%],F:0.1%,M:0.0%,n:782	no matching profile found	Australia	Homo sapiens	Human	Cystic fibrosis	CF
Pa58	T_1491	GCF_002192495.1	B	65.8	7241575	1	1	Complete	C:99.5%[S:99.2%,D:0.3%],F:0.4%,M:0.1%,n:782	308	South America	Homo sapiens	Human	ventilator-associated pneumonia	non-CF
PA59	T_1492	GCF_009497675.1	A	66.03	6926363	1	2	Complete	C:99.9%[S:99.6%,D:0.3%],F:0.1%,M:0.0%,n:782	260	Asia	Mink	Animal	Does not apply	Does not apply
PA64	T_1493	GCF_003332385.1	A	66.55	261494	30	82	Non complete	C:99.5%[S:99.2%,D:0.3%],F:0.4%,M:0.1%,n:782	775	Australia	Homo sapiens	Human	Cystic fibrosis	CF
PA77	T_1494	GCF_002211545.1	B	66.01	3694493	3	4	Non complete	C:99.9%[S:99.5%,D:0.4%],F:0.1%,M:0.0%,n:782	308	Europe	Homo sapiens	Human	Unkown	non-CF
PA7790	T_1495	GCF_001870265.1	A	65.92	7018690	1	2	Complete	C:99.9%[S:99.6%,D:0.3%],F:0.1%,M:0.0%,n:782	277	South America	Homo sapiens	Human	Unkown	Not possible
PA82	T_1496	GCF_003332645.1	B	66.51	310561	21	59	Non complete	C:99.9%[S:99.6%,D:0.3%],F:0.1%,M:0.0%,n:782	1027	Asia	Homo sapiens	Human	Microbial Keratits	non-CF
PA8281	T_1497	GCF_001792855.1	A	66.01	6928736	1	1	Complete	C:99.9%[S:99.6%,D:0.3%],F:0.1%,M:0.0%,n:782	277	South America	Homo sapiens	Human	Unkown	Not possible
PA83	T_1498	GCF_002215345.1	A	65.7	6816227	1	2	Complete	C:99.9%[S:99.4%,D:0.5%],F:0.1%,M:0.0%,n:782	233	Europe	Homo sapiens	Human	Unkown	non-CF
Pa84	T_1499	GCF_002205335.1	A	66.23	6566724	1	1	Complete	C:99.8%[S:99.5%,D:0.3%],F:0.1%,M:0.1%,n:782	no matching profile found	South America	Homo sapiens	Human	Unkown	Not possible
PA86	T_1500	GCF_003332485.1	A	66.46	317862	19	71	Non complete	C:99.8%[S:99.5%,D:0.3%],F:0.1%,M:0.1%,n:782	649	Australia	Homo sapiens	Human	Cystic fibrosis	CF
PA92	T_1501	GCF_003332475.1	A	66.59	255650	29	78	Non complete	C:99.5%[S:99.2%,D:0.3%],F:0.5%,M:0.0%,n:782	775	Australia	Homo sapiens	Human	Cystic fibrosis	CF
PA96	T_1502	GCF_000626655.2	A	65.7	6444091	1	2	Non complete	C:99.9%[S:99.5%,D:0.4%],F:0.1%,M:0.0%,n:782	1129	x	Homo sapiens	Human	Unkown	Not possible
PAAK088	T_1503	GCF_013341295.1	A	66.44	6390212	1	1	Complete	C:99.3%[S:99.0%,D:0.3%],F:0.6%,M:0.1%,n:782	274	North America	Homo sapiens	Human	Cystic fibrosis	CF
PAAK095	T_1504	GCF_013341315.1	A	66.01	6780782	1	1	Complete	C:98.8%[S:97.3%,D:1.5%],F:0.4%,M:0.8%,n:782	179	North America	Homo sapiens	Human	Cystic fibrosis	CF
PABCH01	T_1505	GCF_013375915.1	A	65.95	7046451	1	1	Non complete	C:99.9%[S:99.6%,D:0.3%],F:0.1%,M:0.0%,n:782	155	North America	Homo sapiens	Human	Ventilator associated pneumonia	non-CF
PABCH05	T_1506	GCF_013375755.1	A	66.46	6270806	1	2	Non complete	C:99.9%[S:99.6%,D:0.3%],F:0.1%,M:0.0%,n:782	2062	North America	Homo sapiens	Human	Ventilator associated pneumonia	non-CF
PABCH09	T_1507	GCF_013375775.1	A	65.65	6508126	1	3	Non complete	C:99.9%[S:99.5%,D:0.4%],F:0.1%,M:0.0%,n:782	262	North America	Homo sapiens	Human	Ventilator associated pneumonia	non-CF
PABCH10	T_1508	GCF_013375815.1	B	66.09	7025666	1	1	Non complete	C:99.8%[S:99.4%,D:0.4%],F:0.3%,M:0.1%,n:782	667	North America	Homo sapiens	Human	Ventilator associated pneumonia	non-CF
PABCH13	T_1509	GCF_013375795.1	A	66.34	6496201	1	1	Non complete	C:99.9%[S:99.6%,D:0.3%],F:0.1%,M:0.0%,n:782	639	North America	Homo sapiens	Human	Ventilator associated pneumonia	non-CF
PABCH14	T_1510	GCF_013375855.1	A	65.92	7123084	1	1	Non complete	C:99.9%[S:99.6%,D:0.3%],F:0.1%,M:0.0%,n:782	155	North America	Homo sapiens	Human	Ventilator associated pneumonia	non-CF
PABCH42	T_1511	GCF_013375895.1	A	65.7	7145398	1	2	Non complete	C:99.9%[S:99.5%,D:0.4%],F:0.1%,M:0.0%,n:782	179	North America	Homo sapiens	Human	Ventilator associated pneumonia	non-CF
PABCH45	T_1512	GCF_013375835.1	A	66.06	6170158	2	2	Non complete	C:99.9%[S:99.6%,D:0.3%],F:0.1%,M:0.0%,n:782	959	North America	Homo sapiens	Human	Ventilator associated pneumonia	non-CF
PABCH46	T_1513	GCF_013375875.1	B	65.77	6866206	1	1	Non complete	C:99.9%[S:99.5%,D:0.4%],F:0.1%,M:0.0%,n:782	446	North America	Homo sapiens	Human	Ventilator associated pneumonia	non-CF
PABL012	T_1514	GCF_003429185.1	A	66.29	6546467	1	1	Complete	C:99.9%[S:99.6%,D:0.3%],F:0.1%,M:0.0%,n:782	no matching profile found	North America	Homo sapiens	Human	Bacteremia	non-CF
PABL017	T_1515	GCF_003429205.1	A	66.31	6503460	1	1	Complete	C:99.9%[S:99.6%,D:0.3%],F:0.1%,M:0.0%,n:782	2167	North America	Homo sapiens	Human	Bacteremia	non-CF
PABL046	T_1516	GCF_003411535.2	A	66.6	178019	38	76	Non complete	C:99.5%[S:99.2%,D:0.3%],F:0.4%,M:0.1%,n:782	3050	North America	Homo sapiens	Human	Bacteremia	non-CF
PABL048	T_1517	GCF_003411785.2	B	65.5	6879622	1	2	Complete	C:99.9%[S:99.5%,D:0.4%],F:0.1%,M:0.0%,n:782	298	North America	Homo sapiens	Human	Bacteremia	non-CF
PAC1	T_1518	GCF_013201115.1	A	65.43	7564383	1	1	Complete	C:99.6%[S:99.0%,D:0.6%],F:0.4%,M:0.0%,n:782	244	Asia	Homo sapiens	Human	Bloodstream infection	non-CF
PAC107A	T_1519	GCF_004374065.1	A	66.19	761637	10	25	Non complete	C:99.8%[S:99.5%,D:0.3%],F:0.1%,M:0.1%,n:782	17	North America	Homo sapiens	Human	Cystic fibrosis	CF
PAC10B	T_1520	GCF_004374095.1	A	66.25	778034	9	31	Non complete	C:99.9%[S:99.6%,D:0.3%],F:0.1%,M:0.0%,n:782	17	North America	Homo sapiens	Human	Cystic fibrosis	CF
PAC112A	T_1521	GCF_004373025.1	A	66.3	757838	14	34	Non complete	C:99.9%[S:99.6%,D:0.3%],F:0.1%,M:0.0%,n:782	17	North America	Homo sapiens	Human	Cystic fibrosis	CF
PAC117A	T_1522	GCF_004373975.1	A	66.18	269528	21	52	Non complete	C:99.9%[S:99.6%,D:0.3%],F:0.1%,M:0.0%,n:782	853	North America	Homo sapiens	Human	Cystic fibrosis	CF
PAC117B	T_1523	GCF_004373575.1	A	66.42	422423	17	35	Non complete	C:99.5%[S:99.2%,D:0.3%],F:0.4%,M:0.1%,n:782	2834	North America	Homo sapiens	Human	Cystic fibrosis	CF
PAC118A	T_1524	GCF_004373765.1	A	66.27	427425	17	43	Non complete	C:99.9%[S:99.6%,D:0.3%],F:0.1%,M:0.0%,n:782	27	North America	Homo sapiens	Human	Cystic fibrosis	CF
PAC11A	T_1525	GCF_004373935.1	A	66.41	469695	11	29	Non complete	C:99.9%[S:99.6%,D:0.3%],F:0.1%,M:0.0%,n:782	132	North America	Homo sapiens	Human	Cystic fibrosis	CF
PAC127A	T_1526	GCF_004373665.1	A	66.52	704132	11	21	Non complete	C:98.8%[S:98.5%,D:0.3%],F:1.0%,M:0.2%,n:782	no matching profile found	North America	Homo sapiens	Human	Cystic fibrosis	CF
PAC127B	T_1527	GCF_004373095.1	A	66.49	470463	16	34	Non complete	C:99.0%[S:98.7%,D:0.3%],F:0.5%,M:0.5%,n:782	no matching profile found	North America	Homo sapiens	Human	Cystic fibrosis	CF
PAC13B	T_1528	GCF_004373995.1	A	66.15	382889	19	50	Non complete	C:99.9%[S:99.6%,D:0.3%],F:0.1%,M:0.0%,n:782	853	North America	Homo sapiens	Human	Cystic fibrosis	CF
PAC13C	T_1529	GCF_004373865.1	A	66.42	416049	18	45	Non complete	C:99.7%[S:99.4%,D:0.3%],F:0.4%,M:0.1%,n:782	2834	North America	Homo sapiens	Human	Cystic fibrosis	CF
PAC14B	T_1530	GCF_004373565.1	A	65.91	491062	12	39	Non complete	C:99.9%[S:99.6%,D:0.3%],F:0.1%,M:0.0%,n:782	395	North America	Homo sapiens	Human	Cystic fibrosis	CF
PAC15B	T_1531	GCF_004373515.1	A	66.18	330211	21	54	Non complete	C:99.5%[S:99.1%,D:0.4%],F:0.3%,M:0.2%,n:782	no matching profile found	North America	Homo sapiens	Human	Cystic fibrosis	CF
PAC17A	T_1532	GCF_004373505.1	A	66.55	418892	15	38	Non complete	C:99.3%[S:99.0%,D:0.3%],F:0.4%,M:0.3%,n:782	no matching profile found	North America	Homo sapiens	Human	Cystic fibrosis	CF
PAC18A	T_1533	GCF_004373805.1	A	66.29	754051	10	29	Non complete	C:99.7%[S:99.2%,D:0.5%],F:0.3%,M:0.0%,n:782	170	North America	Homo sapiens	Human	Cystic fibrosis	CF
PAC22A	T_1534	GCF_004373355.1	A	66.51	450539	13	29	Non complete	C:99.9%[S:99.6%,D:0.3%],F:0.1%,M:0.0%,n:782	274	North America	Homo sapiens	Human	Cystic fibrosis	CF
PAC23A	T_1535	GCF_004373315.1	A	66.24	751894	11	25	Non complete	C:99.9%[S:99.6%,D:0.3%],F:0.1%,M:0.0%,n:782	17	North America	Homo sapiens	Human	Cystic fibrosis	CF
PAC38A	T_1536	GCF_004373125.1	A	66.53	528465	12	28	Non complete	C:98.8%[S:98.5%,D:0.3%],F:0.9%,M:0.3%,n:782	no matching profile found	North America	Homo sapiens	Human	Cystic fibrosis	CF
PAC42A	T_1537	GCF_004373745.1	A	66.28	771373	11	32	Non complete	C:99.8%[S:99.5%,D:0.3%],F:0.3%,M:0.1%,n:782	471	North America	Homo sapiens	Human	Cystic fibrosis	CF
PAC56A	T_1538	GCF_004373475.1	A	66.54	415047	15	35	Non complete	C:99.3%[S:99.0%,D:0.3%],F:0.3%,M:0.4%,n:782	no matching profile found	North America	Homo sapiens	Human	Cystic fibrosis	CF
PAC5A	T_1539	GCF_004374605.1	A	66.46	485788	11	31	Non complete	C:98.9%[S:98.6%,D:0.3%],F:1.0%,M:0.1%,n:782	499	North America	Homo sapiens	Human	Cystic fibrosis	CF
PAC5B	T_1540	GCF_004374585.1	A	66.49	910823	8	22	Non complete	C:99.5%[S:99.2%,D:0.3%],F:0.5%,M:0.0%,n:782	499	North America	Homo sapiens	Human	Cystic fibrosis	CF
PAC6	T_1541	GCF_013201095.1	B	66.32	6543892	1	1	Complete	C:99.1%[S:98.8%,D:0.3%],F:0.5%,M:0.4%,n:782	1021	Asia	Homo sapiens	Human	Bloodstream infection	non-CF
PAC60A	T_1542	GCF_004373075.1	A	66.51	411024	16	36	Non complete	C:99.8%[S:99.5%,D:0.3%],F:0.3%,M:0.1%,n:782	274	North America	Homo sapiens	Human	Cystic fibrosis	CF
PAC6A	T_1543	GCF_004374505.1	A	66.29	476425	15	46	Non complete	C:99.8%[S:99.5%,D:0.3%],F:0.1%,M:0.1%,n:782	27	North America	Homo sapiens	Human	Cystic fibrosis	CF
PAC6B	T_1544	GCF_004374165.1	A	66.26	471416	13	41	Non complete	C:99.9%[S:99.6%,D:0.3%],F:0.1%,M:0.0%,n:782	27	North America	Homo sapiens	Human	Cystic fibrosis	CF
PAC76A	T_1545	GCF_004373035.1	A	66.22	215198	33	60	Non complete	C:99.8%[S:99.5%,D:0.3%],F:0.3%,M:0.1%,n:782	no matching profile found	North America	Homo sapiens	Human	Cystic fibrosis	CF
PAC78A	T_1546	GCF_004373405.1	A	66.27	739066	12	32	Non complete	C:99.7%[S:99.2%,D:0.5%],F:0.3%,M:0.0%,n:782	no matching profile found	North America	Homo sapiens	Human	Cystic fibrosis	CF
PAC78B	T_1547	GCF_004373415.1	A	66.29	743973	15	34	Non complete	C:99.7%[S:99.2%,D:0.5%],F:0.3%,M:0.0%,n:782	170	North America	Homo sapiens	Human	Cystic fibrosis	CF
PAC79A	T_1548	GCF_004373885.1	A	66.28	454541	14	35	Non complete	C:99.8%[S:99.5%,D:0.3%],F:0.1%,M:0.1%,n:782	132	North America	Homo sapiens	Human	Cystic fibrosis	CF
PAC81B	T_1549	GCF_004373015.1	A	66.2	411490	17	45	Non complete	C:99.7%[S:99.4%,D:0.3%],F:0.3%,M:0.0%,n:782	179	North America	Homo sapiens	Human	Cystic fibrosis	CF
PAC91A	T_1550	GCF_004372995.1	A	66.18	440805	15	37	Non complete	C:99.7%[S:99.4%,D:0.3%],F:0.3%,M:0.0%,n:782	179	North America	Homo sapiens	Human	Cystic fibrosis	CF
PAC93A	T_1551	GCF_004374105.1	A	66.25	521173	14	46	Non complete	C:99.8%[S:99.5%,D:0.3%],F:0.1%,M:0.1%,n:782	27	North America	Homo sapiens	Human	Cystic fibrosis	CF
PAC94A	T_1552	GCF_004373345.1	B	66.26	370462	20	58	Non complete	C:99.8%[S:99.5%,D:0.3%],F:0.3%,M:0.1%,n:782	2665	North America	Homo sapiens	Human	Cystic fibrosis	CF
PAC95B	T_1553	GCF_004372935.1	A	66.31	515691	14	30	Non complete	C:99.5%[S:99.0%,D:0.5%],F:0.3%,M:0.2%,n:782	170	North America	Homo sapiens	Human	Cystic fibrosis	CF
PAC97A	T_1554	GCF_004372925.1	A	66.38	501928	12	26	Non complete	C:99.5%[S:99.2%,D:0.3%],F:0.4%,M:0.1%,n:782	no matching profile found	North America	Homo sapiens	Human	Cystic fibrosis	CF
PAC98A	T_1555	GCF_004373155.1	A	66.5	651963	11	30	Non complete	C:99.5%[S:99.1%,D:0.4%],F:0.3%,M:0.2%,n:782	569	North America	Homo sapiens	Human	Cystic fibrosis	CF
PAC98B	T_1556	GCF_004373675.1	A	66.41	771324	10	25	Non complete	C:99.9%[S:99.6%,D:0.3%],F:0.1%,M:0.0%,n:782	471	North America	Homo sapiens	Human	Cystic fibrosis	CF
PAC9A	T_1557	GCF_004373985.1	A	66.39	412566	13	33	Non complete	C:99.0%[S:98.6%,D:0.4%],F:0.6%,M:0.4%,n:782	no matching profile found	North America	Homo sapiens	Human	Cystic fibrosis	CF
PACS2	T_1558	GCF_000168335.1	A	66.33	6492423	1	1	Non complete	C:99.9%[S:99.6%,D:0.3%],F:0.1%,M:0.0%,n:782	1394	x	Homo sapiens	Human	Cystic fibrosis	CF
PADK2_CF510	T_1559	GCF_000259025.1	A	66.12	259452	23	71	Non complete	C:98.1%[S:97.7%,D:0.4%],F:1.2%,M:0.7%,n:782	386	Europe	Homo sapiens	Human	Cystic fibrosis	CF
Pae_CF67.11p	T_1560	GCF_001036415.1	A	66.43	281746	28	69	Non complete	C:99.8%[S:99.4%,D:0.4%],F:0.1%,M:0.1%,n:782	274	North America	Homo sapiens	Human	Cystic fibrosis	CF
Pae110	T_1561	GCF_003837265.1	A	66.42	490472	16	36	Non complete	C:99.9%[S:99.6%,D:0.3%],F:0.1%,M:0.0%,n:782	110	North America	Soil	Environmental	Does not apply	Does not apply
Pae111	T_1562	GCF_002216335.1	A	66.47	206050	33	71	Non complete	C:99.8%[S:99.5%,D:0.3%],F:0.3%,M:0.1%,n:782	1605	North America	Soil	Environmental	Does not apply	Does not apply
Pae112	T_1563	GCF_002216325.1	A	66.39	231479	30	68	Non complete	C:99.7%[S:99.4%,D:0.3%],F:0.4%,M:0.1%,n:782	1129	North America	Soil	Environmental	Does not apply	Does not apply
Pae113	T_1564	GCF_002216355.1	A	66.47	245535	27	65	Non complete	C:99.7%[S:99.4%,D:0.3%],F:0.4%,M:0.1%,n:782	no matching profile found	North America	Water	Environmental	Does not apply	Does not apply
Pae160	T_1565	GCF_002216465.1	B	66.01	188795	38	99	Non complete	C:99.9%[S:99.5%,D:0.4%],F:0.1%,M:0.0%,n:782	309	Africa	Water	Environmental	Does not apply	Does not apply
Pae21	T_1566	GCF_004054065.1	A	66.45	367095	18	47	Non complete	C:99.8%[S:99.5%,D:0.3%],F:0.3%,M:0.1%,n:782	1394	South America	Homo sapiens	Human	Urinary tract infection	non-CF
Pae22	T_1567	GCF_004054095.1	A	66.44	249636	22	57	Non complete	C:99.8%[S:99.5%,D:0.3%],F:0.3%,M:0.1%,n:782	252	South America	Homo sapiens	Human	Unkown	Not possible
Pae66	T_1568	GCF_004054045.1	B	66.57	270229	27	70	Non complete	C:99.8%[S:99.5%,D:0.3%],F:0.3%,M:0.1%,n:782	3078	South America	Homo sapiens	Human	Bone infection	non-CF
Pae74	T_1569	GCF_004053935.1	A	66.13	233896	29	72	Non complete	C:99.6%[S:99.0%,D:0.6%],F:0.4%,M:0.0%,n:782	244	South America	Homo sapiens	Human	Unkown	Not possible
Pae81	T_1570	GCF_004053865.1	B	66.32	304597	23	65	Non complete	C:99.9%[S:99.6%,D:0.3%],F:0.1%,M:0.0%,n:782	3080	South America	Homo sapiens	Human	Urinary tract infection	non-CF
PaEB1	T_1571	GCF_002216505.1	A	66.5	304819	23	65	Non complete	C:99.9%[S:99.6%,D:0.3%],F:0.1%,M:0.0%,n:782	262	North America	Water	Environmental	Does not apply	Does not apply
PaEB6	T_1572	GCF_002216445.1	A	66.41	289833	29	93	Non complete	C:99.9%[S:99.6%,D:0.3%],F:0.1%,M:0.0%,n:782	508	North America	Water	Environmental	Does not apply	Does not apply
PAEM	T_1573	GCF_013402965.1	A	66.42	478411	15	35	Non complete	C:99.9%[S:99.6%,D:0.3%],F:0.1%,M:0.0%,n:782	2502	Asia	Food	Environmental	Does not apply	Does not apply
PAER4_119	T_1574	GCF_001879525.1	A	66.37	6504659	1	1	Complete	C:99.9%[S:99.6%,D:0.3%],F:0.1%,M:0.0%,n:782	260	x	Unkown/not available	Does not apply	Does not apply	Does not apply
paerg000	T_1575	GCF_900618245.1	A	66.43	6493562	1	1	Complete	C:99.3%[S:99.0%,D:0.3%],F:0.5%,M:0.2%,n:782	27	Europe	Homo sapiens	Human	Unkown	Not possible
paerg001	T_1576	GCF_900607565.1	A	66.42	6496512	1	2	Non complete	C:98.8%[S:98.5%,D:0.3%],F:0.9%,M:0.3%,n:782	27	Europe	Homo sapiens	Human	Unkown	Not possible
paerg002	T_1577	GCF_900618255.1	A	66.4	6451470	1	1	Complete	C:99.8%[S:99.5%,D:0.3%],F:0.3%,M:0.1%,n:782	262	Europe	Homo sapiens	Human	Unkown	Not possible
paerg005	T_1578	GCF_900618285.1	B	66	6931425	1	1	Complete	C:99.8%[S:99.4%,D:0.4%],F:0.3%,M:0.1%,n:782	309	Europe	Homo sapiens	Human	Unkown	Not possible
paerg006	T_1579	GCF_900607915.1	A	66.33	6527951	1	3	Non complete	C:98.9%[S:98.6%,D:0.3%],F:0.9%,M:0.2%,n:782	no matching profile found	Europe	Homo sapiens	Human	Unkown	Not possible
paerg008	T_1580	GCF_900608125.1	A	66.42	6483315	1	2	Non complete	C:99.1%[S:98.7%,D:0.4%],F:0.6%,M:0.3%,n:782	27	Europe	Homo sapiens	Human	Unkown	Not possible
PAG5	T_1581	GCF_011106815.1	A	65.35	6716578	1	2	Complete	C:99.9%[S:99.5%,D:0.4%],F:0.1%,M:0.0%,n:782	639	Asia	Homo sapiens	Human	Unkown	Not possible
PAK	T_1582	GCF_902172305.2	A	66.44	6395872	1	1	Complete	C:99.8%[S:99.5%,D:0.3%],F:0.1%,M:0.1%,n:782	693	Europe	Homo sapiens	Human	Unkown	Not possible
PAL1.11	T_1583	GCF_013913325.1	B	66.18	225670	29	83	Non complete	C:99.7%[S:99.4%,D:0.3%],F:0.4%,M:0.1%,n:782	235	Europe	Homo sapiens	Human	Ventilator associated pneumonia	non-CF
PAL1.12	T_1584	GCF_013913335.1	B	66.35	234433	29	78	Non complete	C:99.8%[S:99.5%,D:0.3%],F:0.3%,M:0.1%,n:782	235	Europe	Homo sapiens	Human	Ventilator associated pneumonia	non-CF
PAL1.13	T_1585	GCF_013913295.1	A	66.48	405739	22	56	Non complete	C:99.9%[S:99.6%,D:0.3%],F:0.1%,M:0.0%,n:782	274	Europe	Homo sapiens	Human	Ventilator associated pneumonia	non-CF
PAL1.14	T_1586	GCF_013913275.1	A	66.09	391102	20	64	Non complete	C:99.9%[S:99.6%,D:0.3%],F:0.1%,M:0.0%,n:782	175	Europe	Homo sapiens	Human	Ventilator associated pneumonia	non-CF
PAL1.15	T_1587	GCF_013913245.1	A	65.5	225133	30	91	Non complete	C:99.8%[S:99.5%,D:0.3%],F:0.3%,M:0.1%,n:782	244	Europe	Homo sapiens	Human	Ventilator associated pneumonia	non-CF
PAL1.18	T_1588	GCF_013913255.1	A	66.56	350374	18	56	Non complete	C:99.9%[S:99.6%,D:0.3%],F:0.1%,M:0.0%,n:782	189	Europe	Homo sapiens	Human	Ventilator associated pneumonia	non-CF
PAL1.19	T_1589	GCF_013913205.1	A	65.59	246365	31	77	Non complete	C:99.7%[S:99.1%,D:0.6%],F:0.3%,M:0.0%,n:782	no matching profile found	Europe	Homo sapiens	Human	Ventilator associated pneumonia	non-CF
PAL1.2	T_1590	GCF_013913545.1	B	65.6	247043	32	85	Non complete	C:99.7%[S:99.4%,D:0.3%],F:0.4%,M:0.1%,n:782	253	Europe	Homo sapiens	Human	Ventilator associated pneumonia	non-CF
PAL1.20	T_1591	GCF_013913215.1	A	66.22	186426	36	89	Non complete	C:99.8%[S:99.5%,D:0.3%],F:0.3%,M:0.1%,n:782	348	Europe	Homo sapiens	Human	Ventilator associated pneumonia	non-CF
PAL1.21	T_1592	GCF_013913185.1	A	66.01	349427	26	73	Non complete	C:99.8%[S:99.5%,D:0.3%],F:0.3%,M:0.1%,n:782	179	Europe	Homo sapiens	Human	Ventilator associated pneumonia	non-CF
PAL1.22	T_1593	GCF_013913145.1	B	66.47	305219	22	52	Non complete	C:99.8%[S:99.5%,D:0.3%],F:0.1%,M:0.1%,n:782	238	Europe	Homo sapiens	Human	Ventilator associated pneumonia	non-CF
PAL1.24	T_1594	GCF_014040785.1	A	66.37	350071	20	63	Non complete	C:99.9%[S:99.6%,D:0.3%],F:0.1%,M:0.0%,n:782	no matching profile found	Europe	Homo sapiens	Human	Ventilator associated pneumonia	non-CF
PAL1.25	T_1595	GCF_013913125.1	B	66.1	201705	30	81	Non complete	C:99.8%[S:99.5%,D:0.3%],F:0.3%,M:0.1%,n:782	253	Europe	Homo sapiens	Human	Ventilator associated pneumonia	non-CF
PAL1.28	T_1596	GCF_013913045.1	B	66.17	269491	26	78	Non complete	C:99.7%[S:99.4%,D:0.3%],F:0.4%,M:0.1%,n:782	319	Europe	Homo sapiens	Human	Ventilator associated pneumonia	non-CF
PAL1.29	T_1597	GCF_013913035.1	A	66.08	296861	25	68	Non complete	C:99.8%[S:99.5%,D:0.3%],F:0.3%,M:0.1%,n:782	155	Europe	Homo sapiens	Human	Ventilator associated pneumonia	non-CF
PAL1.3	T_1598	GCF_013913495.1	A	65.9	252969	27	62	Non complete	C:99.9%[S:99.6%,D:0.3%],F:0.1%,M:0.0%,n:782	395	Europe	Homo sapiens	Human	Ventilator associated pneumonia	non-CF
PAL1.30	T_1599	GCF_013913025.1	B	66.14	253858	29	74	Non complete	C:99.8%[S:99.5%,D:0.3%],F:0.3%,M:0.1%,n:782	309	Europe	Homo sapiens	Human	Ventilator associated pneumonia	non-CF
PAL1.31	T_1600	GCF_013912995.1	B	66.46	516566	15	34	Non complete	C:99.9%[S:99.6%,D:0.3%],F:0.1%,M:0.0%,n:782	207	Europe	Homo sapiens	Human	Ventilator associated pneumonia	non-CF
PAL1.33	T_1601	GCF_014040795.1	A	66.46	407576	21	51	Non complete	C:99.8%[S:99.5%,D:0.3%],F:0.3%,M:0.1%,n:782	281	Europe	Homo sapiens	Human	Ventilator associated pneumonia	non-CF
PAL1.34	T_1602	GCF_014040815.1	B	66.46	504019	17	40	Non complete	C:99.8%[S:99.5%,D:0.3%],F:0.3%,M:0.1%,n:782	1621	Europe	Homo sapiens	Human	Ventilator associated pneumonia	non-CF
PAL1.35	T_1603	GCF_013912965.1	A	66.44	449734	19	45	Non complete	C:99.8%[S:99.5%,D:0.3%],F:0.1%,M:0.1%,n:782	254	Europe	Homo sapiens	Human	Ventilator associated pneumonia	non-CF
PAL1.36	T_1604	GCF_013912935.1	A	66.28	302710	24	54	Non complete	C:99.8%[S:99.5%,D:0.3%],F:0.3%,M:0.1%,n:782	3246	Europe	Homo sapiens	Human	Ventilator associated pneumonia	non-CF
PAL1.37	T_1605	GCF_013912925.1	A	65.58	255604	30	84	Non complete	C:99.5%[S:99.2%,D:0.3%],F:0.5%,M:0.0%,n:782	244	Europe	Homo sapiens	Human	Ventilator associated pneumonia	non-CF
PAL1.40	T_1606	GCF_013912865.1	C1	66.54	440386	15	33	Non complete	C:99.9%[S:99.6%,D:0.3%],F:0.1%,M:0.0%,n:782	no matching profile found	Europe	Homo sapiens	Human	Ventilator associated pneumonia	non-CF
PAL1.41	T_1607	GCF_013912835.1	A	66.3	226430	28	66	Non complete	C:99.8%[S:99.5%,D:0.3%],F:0.3%,M:0.1%,n:782	1919	Europe	Homo sapiens	Human	Ventilator associated pneumonia	non-CF
PAL1.43	T_1608	GCF_013912825.1	A	66.51	346471	20	47	Non complete	C:99.8%[S:99.5%,D:0.3%],F:0.3%,M:0.1%,n:782	2222	Europe	Homo sapiens	Human	Ventilator associated pneumonia	non-CF
PAL1.44	T_1609	GCF_013912795.1	A	66.5	410234	17	41	Non complete	C:99.9%[S:99.6%,D:0.3%],F:0.1%,M:0.0%,n:782	1527	Europe	Homo sapiens	Human	Ventilator associated pneumonia	non-CF
PAL1.45	T_1610	GCF_013912775.1	B	66.07	226681	30	83	Non complete	C:99.8%[S:99.5%,D:0.3%],F:0.3%,M:0.1%,n:782	235	Europe	Homo sapiens	Human	Ventilator associated pneumonia	non-CF
PAL1.46	T_1611	GCF_013912765.1	B	66.01	254925	29	81	Non complete	C:99.8%[S:99.5%,D:0.3%],F:0.3%,M:0.1%,n:782	253	Europe	Homo sapiens	Human	Ventilator associated pneumonia	non-CF
PAL1.47	T_1612	GCF_013912665.1	A	65.79	312812	24	72	Non complete	C:99.9%[S:99.6%,D:0.3%],F:0.1%,M:0.0%,n:782	395	Europe	Homo sapiens	Human	Ventilator associated pneumonia	non-CF
PAL1.48	T_1613	GCF_013912715.1	A	66.28	349807	21	67	Non complete	C:99.9%[S:99.6%,D:0.3%],F:0.1%,M:0.0%,n:782	244	Europe	Homo sapiens	Human	Ventilator associated pneumonia	non-CF
PAL1.49	T_1614	GCF_013912725.1	A	66.09	245813	27	69	Non complete	C:99.9%[S:99.6%,D:0.3%],F:0.1%,M:0.0%,n:782	179	Europe	Homo sapiens	Human	Ventilator associated pneumonia	non-CF
PAL1.5	T_1615	GCF_013913465.1	A	65.95	251997	24	63	Non complete	C:99.5%[S:99.2%,D:0.3%],F:0.5%,M:0.0%,n:782	395	Europe	Homo sapiens	Human	Ventilator associated pneumonia	non-CF
PAL1.50	T_1616	GCF_013912685.1	A	66.27	262419	28	72	Non complete	C:99.8%[S:99.5%,D:0.3%],F:0.3%,M:0.1%,n:782	no matching profile found	Europe	Homo sapiens	Human	Ventilator associated pneumonia	non-CF
PAL1.51	T_1617	GCF_013912695.1	A	66.43	260717	23	64	Non complete	C:99.8%[S:99.5%,D:0.3%],F:0.3%,M:0.1%,n:782	931	Europe	Homo sapiens	Human	Ventilator associated pneumonia	non-CF
PAL1.52	T_1618	GCF_013912625.1	B	66.1	237428	30	76	Non complete	C:99.8%[S:99.5%,D:0.3%],F:0.3%,M:0.1%,n:782	253	Europe	Homo sapiens	Human	Ventilator associated pneumonia	non-CF
PAL1.53	T_1619	GCF_013912615.1	A	66.55	328478	25	52	Non complete	C:99.7%[S:99.4%,D:0.3%],F:0.3%,M:0.0%,n:782	2683	Europe	Homo sapiens	Human	Ventilator associated pneumonia	non-CF
PAL1.54	T_1620	GCF_013912575.1	A	66.43	350430	21	55	Non complete	C:99.9%[S:99.6%,D:0.3%],F:0.1%,M:0.0%,n:782	968	Europe	Homo sapiens	Human	Ventilator associated pneumonia	non-CF
PAL1.55	T_1621	GCF_013912585.1	A	66.07	278056	26	63	Non complete	C:99.8%[S:99.5%,D:0.3%],F:0.3%,M:0.1%,n:782	395	Europe	Homo sapiens	Human	Ventilator associated pneumonia	non-CF
PAL1.56	T_1622	GCF_013912565.1	A	65.86	268903	28	74	Non complete	C:99.7%[S:99.4%,D:0.3%],F:0.4%,M:0.1%,n:782	395	Europe	Homo sapiens	Human	Ventilator associated pneumonia	non-CF
PAL1.57	T_1623	GCF_013912505.1	A	66.32	203099	28	77	Non complete	C:99.8%[S:99.5%,D:0.3%],F:0.3%,M:0.1%,n:782	1232	Europe	Homo sapiens	Human	Ventilator associated pneumonia	non-CF
PAL1.59	T_1624	GCF_014040775.1	B	66.1	255627	24	85	Non complete	C:99.9%[S:99.6%,D:0.3%],F:0.1%,M:0.0%,n:782	253	Europe	Homo sapiens	Human	Ventilator associated pneumonia	non-CF
PAL1.6	T_1625	GCF_013913435.1	A	65.77	197912	35	100	Non complete	C:99.8%[S:99.5%,D:0.3%],F:0.3%,M:0.1%,n:782	111	Europe	Homo sapiens	Human	Ventilator associated pneumonia	non-CF
PAL1.60	T_1626	GCF_013912495.1	A	66.57	463795	17	42	Non complete	C:99.7%[S:99.4%,D:0.3%],F:0.4%,M:0.1%,n:782	3315	Europe	Homo sapiens	Human	Ventilator associated pneumonia	non-CF
PAL1.62	T_1627	GCF_013912465.1	B	65.92	241475	26	67	Non complete	C:99.9%[S:99.6%,D:0.3%],F:0.1%,M:0.0%,n:782	253	Europe	Homo sapiens	Human	Ventilator associated pneumonia	non-CF
PAL1.63	T_1628	GCF_013912425.1	B	66.04	249631	28	85	Non complete	C:99.8%[S:99.5%,D:0.3%],F:0.3%,M:0.1%,n:782	313	Europe	Homo sapiens	Human	Ventilator associated pneumonia	non-CF
PAL1.67	T_1629	GCF_014040825.1	A	66.08	421979	18	58	Non complete	C:99.9%[S:99.6%,D:0.3%],F:0.1%,M:0.0%,n:782	175	Europe	Homo sapiens	Human	Ventilator associated pneumonia	non-CF
PAL1.7	T_1630	GCF_013913425.1	B	66.26	188333	31	74	Non complete	C:99.7%[S:99.4%,D:0.3%],F:0.3%,M:0.0%,n:782	309	Europe	Homo sapiens	Human	Ventilator associated pneumonia	non-CF
PAL1.8	T_1631	GCF_013913375.1	A	66.45	440739	16	38	Non complete	C:99.7%[S:99.4%,D:0.3%],F:0.3%,M:0.0%,n:782	2053	Europe	Homo sapiens	Human	Ventilator associated pneumonia	non-CF
PAL1.9	T_1632	GCF_013913385.1	A	65.87	319136	22	60	Non complete	C:99.8%[S:99.5%,D:0.3%],F:0.3%,M:0.1%,n:782	395	Europe	Homo sapiens	Human	Ventilator associated pneumonia	non-CF
PAO1	T_1633	GCF_000006765.1	A	66.56	6264404	1	1	Complete	C:99.7%[S:99.4%,D:0.3%],F:0.4%,M:0.1%,n:782	549	Australia	Homo sapiens	Human	Skin infection	non-CF
PAO1	T_1634	GCF_013001005.1	A	66.54	6217899	1	1	Complete	C:99.7%[S:99.4%,D:0.3%],F:0.4%,M:0.1%,n:782	549	Europe	Homo sapiens	Human	Unkown	Not possible
PAO1161	T_1635	GCF_004102665.1	A	66.42	6383803	1	1	Complete	C:99.8%[S:99.5%,D:0.3%],F:0.3%,M:0.1%,n:782	549	Europe	Homo sapiens	Human	Burn wound	non-CF
PAO579	T_1636	GCF_000296325.1	A	66.51	1975737	3	9	Non complete	C:99.7%[S:99.4%,D:0.3%],F:0.3%,M:0.0%,n:782	549	Australia	Homo sapiens	Human	Unkown	Not possible
PARM801	T_1637	GCF_016864415.1	A	65.76	7130555	1	1	Complete	C:99.9%[S:99.6%,D:0.3%],F:0.1%,M:0.0%,n:782	2475	Asia	Homo sapiens	Human	Acute pulmonary infection	non-CF
PASGNDM345	T_1638	GCF_002104615.1	B	66.07	6893164	1	1	Complete	C:99.9%[S:99.5%,D:0.4%],F:0.1%,M:0.0%,n:782	308	Asia	Homo sapiens	Human	Unkown	Not possible
PASGNDM590	T_1639	GCF_002134975.1	B	66.1	131393	48	99	Non complete	C:99.9%[S:99.5%,D:0.4%],F:0.1%,M:0.0%,n:782	308	Asia	Homo sapiens	Human	Urinary tract infection	non-CF
PASGNDM593	T_1640	GCF_002134985.1	B	66.1	166163	37	82	Non complete	C:99.2%[S:98.8%,D:0.4%],F:0.1%,M:0.7%,n:782	308	Asia	Homo sapiens	Human	Urinary tract infection	non-CF
PASGNDM699	T_1641	GCF_002104595.1	B	66	6985102	1	1	Complete	C:99.8%[S:99.4%,D:0.4%],F:0.1%,M:0.1%,n:782	308	Asia	Homo sapiens	Human	Unkown	Not possible
PASP063	T_1642	GCF_006705075.1	B	65.93	214205	34	79	Non complete	C:99.7%[S:99.4%,D:0.3%],F:0.4%,M:0.1%,n:782	446	Europe	Homo sapiens	Human	Bloodstream infection	non-CF
PASP146	T_1643	GCF_013178785.1	A	66.53	349104	21	51	Non complete	C:99.7%[S:99.4%,D:0.3%],F:0.4%,M:0.1%,n:782	1527	Europe	Homo sapiens	Human	Bloodstream infection	non-CF
PASP170	T_1644	GCF_006704995.1	B	66.09	210660	34	88	Non complete	C:99.9%[S:99.6%,D:0.3%],F:0.1%,M:0.0%,n:782	446	Europe	Homo sapiens	Human	Bloodstream infection	non-CF
PASP198	T_1645	GCF_013178835.1	A	66.52	219146	26	69	Non complete	C:99.8%[S:99.5%,D:0.3%],F:0.3%,M:0.1%,n:782	no matching profile found	Europe	Homo sapiens	Human	Bloodstream infection	non-CF
PASP204	T_1646	GCF_013178815.1	B	66.19	207484	32	80	Non complete	C:99.8%[S:99.5%,D:0.3%],F:0.3%,M:0.1%,n:782	377	Europe	Homo sapiens	Human	Bloodstream infection	non-CF
PASP251	T_1647	GCF_013178735.1	A	66.17	216944	34	77	Non complete	C:99.8%[S:99.5%,D:0.3%],F:0.3%,M:0.1%,n:782	17	Europe	Homo sapiens	Human	Bloodstream infection	non-CF
PASP269	T_1648	GCF_013178765.1	B	66.45	332289	22	60	Non complete	C:99.9%[S:99.6%,D:0.3%],F:0.1%,M:0.0%,n:782	205	Europe	Homo sapiens	Human	Bloodstream infection	non-CF
PASP352	T_1649	GCF_013178475.1	B	66.16	285679	24	66	Non complete	C:99.8%[S:99.5%,D:0.3%],F:0.1%,M:0.1%,n:782	560	Europe	Homo sapiens	Human	Bloodstream infection	non-CF
PASP398	T_1650	GCF_013178705.1	A	66.4	165552	36	83	Non complete	C:99.7%[S:99.4%,D:0.3%],F:0.4%,M:0.1%,n:782	1226	Europe	Homo sapiens	Human	Bloodstream infection	non-CF
PASP415	T_1651	GCF_013178665.1	B	66.47	349393	22	55	Non complete	C:99.8%[S:99.5%,D:0.3%],F:0.1%,M:0.1%,n:782	701	Europe	Homo sapiens	Human	Bloodstream infection	non-CF
PASP471	T_1652	GCF_013178595.1	A	66.39	274050	29	86	Non complete	C:99.9%[S:99.6%,D:0.3%],F:0.1%,M:0.0%,n:782	2590	Europe	Homo sapiens	Human	Bloodstream infection	non-CF
PASP496	T_1653	GCF_013178535.1	A	66.38	232154	27	67	Non complete	C:99.9%[S:99.6%,D:0.3%],F:0.1%,M:0.0%,n:782	1068	Europe	Homo sapiens	Human	Bloodstream infection	non-CF
PB350	T_1654	GCF_002812905.2	B	66.2	6752906	1	1	Complete	C:99.7%[S:99.4%,D:0.3%],F:0.3%,M:0.0%,n:782	235	North America	Homo sapiens	Human	Unkown	Not possible
PB353	T_1655	GCF_002812865.1	A	66.31	6437515	1	2	Complete	C:99.9%[S:99.6%,D:0.3%],F:0.1%,M:0.0%,n:782	no matching profile found	North America	Homo sapiens	Human	Urinary tract infection	non-CF
PB368	T_1656	GCF_002812845.1	B	65.96	6638559	1	1	Complete	C:99.5%[S:99.2%,D:0.3%],F:0.1%,M:0.4%,n:782	319	North America	Homo sapiens	Human	Abscess	non-CF
PB369	T_1657	GCF_002812825.1	B	66.02	6526814	1	1	Complete	C:99.4%[S:99.1%,D:0.3%],F:0.1%,M:0.5%,n:782	319	North America	Homo sapiens	Human	Abscess	non-CF
PBIO724	T_1658	GCF_902807105.1	A	66.06	308858	24	71	Non complete	C:99.9%[S:99.6%,D:0.3%],F:0.1%,M:0.0%,n:782	179	Africa	Musca domestica	Animal	Does not apply	Does not apply
PcyII-10	T_1659	GCF_900149285.1	A	66.51	6288645	1	1	Complete	C:99.9%[S:99.6%,D:0.3%],F:0.1%,M:0.0%,n:782	1233	Europe	Homo sapiens	Human	Burn wound	non-CF
PcyII-29	T_1660	GCF_902703185.1	A	66.26	6621209	1	1	Complete	C:99.8%[S:99.5%,D:0.3%],F:0.1%,M:0.1%,n:782	175	Europe	Homo sapiens	Human	Unkown	Not possible
PcyII-40	T_1661	GCF_902703195.1	B	66.12	6831274	1	1	Complete	C:99.9%[S:99.6%,D:0.3%],F:0.1%,M:0.0%,n:782	309	Europe	Homo sapiens	Human	Unkown	Not possible
PD1	T_1662	GCF_003974645.1	A	66.38	777188	9	27	Non complete	C:99.9%[S:99.6%,D:0.3%],F:0.1%,M:0.0%,n:782	564	Europe	Homo sapiens	Human	Cystic fibrosis	CF
PFL-P1	T_1663	GCF_013309705.1	A	66.51	337682	20	58	Non complete	C:99.9%[S:99.6%,D:0.3%],F:0.1%,M:0.0%,n:782	645	Asia	Sediment	Environmental	Does not apply	Does not apply
PhDW6	T_1664	GCF_003836345.1	A	65.82	340691	25	54	Non complete	C:99.8%[S:99.4%,D:0.4%],F:0.3%,M:0.1%,n:782	553	Asia	Homo sapiens	Human	Wound infection	non-CF
PHELES12	T_1665	GCF_013619365.1	A	66.35	284643	25	79	Non complete	C:99.5%[S:99.1%,D:0.4%],F:0.3%,M:0.2%,n:782	146	Europe	Homo sapiens	Human	Unkown	Not possible
PHELES18	T_1666	GCF_013619245.1	A	66.38	243578	25	82	Non complete	C:99.5%[S:99.1%,D:0.4%],F:0.3%,M:0.2%,n:782	146	Europe	Homo sapiens	Human	Unkown	Not possible
PHELES19	T_1667	GCF_013625735.1	A	66.35	233730	27	82	Non complete	C:99.8%[S:99.5%,D:0.3%],F:0.1%,M:0.1%,n:782	683	Europe	Homo sapiens	Human	Bloodstream infection	non-CF
PHELES2	T_1668	GCF_013625705.1	A	66.38	343702	22	74	Non complete	C:99.5%[S:99.1%,D:0.4%],F:0.3%,M:0.2%,n:782	146	Europe	Homo sapiens	Human	Unkown	Not possible
PHELES23	T_1669	GCF_013625615.1	A	66.4	245602	25	77	Non complete	C:99.4%[S:99.0%,D:0.4%],F:0.3%,M:0.3%,n:782	146	Europe	Homo sapiens	Human	Unkown	Not possible
PHELES24	T_1670	GCF_013625585.1	A	66.4	345005	23	81	Non complete	C:99.6%[S:99.2%,D:0.4%],F:0.4%,M:0.0%,n:782	no matching profile found	Europe	Homo sapiens	Human	Unkown	Not possible
PHELES26	T_1671	GCF_013625545.1	A	66.41	245373	29	86	Non complete	C:99.6%[S:99.2%,D:0.4%],F:0.4%,M:0.0%,n:782	no matching profile found	Europe	Homo sapiens	Human	Unkown	Not possible
PHELES3	T_1672	GCF_013619225.1	A	66.41	344456	23	80	Non complete	C:99.5%[S:99.1%,D:0.4%],F:0.4%,M:0.1%,n:782	146	Europe	Homo sapiens	Human	Unkown	Not possible
PHELES7	T_1673	GCF_013625395.1	A	66.41	343516	23	83	Non complete	C:99.5%[S:99.1%,D:0.4%],F:0.3%,M:0.2%,n:782	146	Europe	Homo sapiens	Human	Unkown	Not possible
PHLS08916	T_1674	GCF_001756485.1	A	66.47	209309	30	65	Non complete	C:98.8%[S:98.5%,D:0.3%],F:0.9%,M:0.3%,n:782	no matching profile found	Europe	Homo sapiens	Human	Unkown	Not possible
PHLS08959	T_1675	GCF_001756445.1	A	66.42	479105	15	38	Non complete	C:99.9%[S:99.5%,D:0.4%],F:0.1%,M:0.0%,n:782	146	Europe	Homo sapiens	Human	Unkown	Not possible
PMM38	T_1676	GCF_003836135.1	B	66.19	230512	35	80	Non complete	C:99.8%[S:99.5%,D:0.3%],F:0.3%,M:0.1%,n:782	773	Europe	Homo sapiens	Human	Unkown	Not possible
PN586(35)w	T_1677	GCF_003837665.1	A	65.61	289165	26	76	Non complete	C:99.9%[S:99.5%,D:0.4%],F:0.1%,M:0.0%,n:782	111	South America	Homo sapiens	Human	Urinary tract infection	non-CF
POIT06	T_1678	GCF_013328415.1	B	66.14	331020	24	71	Non complete	C:99.7%[S:99.4%,D:0.3%],F:0.4%,M:0.1%,n:782	308	Europe	Homo sapiens	Human	Lumbar punction	non-CF
POIT11	T_1679	GCF_013341235.1	A	66.1	313670	21	45	Non complete	C:99.9%[S:99.6%,D:0.3%],F:0.1%,M:0.0%,n:782	17	Europe	Homo sapiens	Human	Unkown	Not possible
PPF-1	T_1680	GCF_002287725.2	B	65.91	6930893	1	1	Complete	C:99.7%[S:99.4%,D:0.3%],F:0.3%,M:0.0%,n:782	no matching profile found	North America	Dental unit waterline	Does not apply	Does not apply	Does not apply
PPF-13	T_1681	GCF_002312625.1	B	65.79	254414	31	78	Non complete	C:99.5%[S:99.1%,D:0.4%],F:0.4%,M:0.1%,n:782	no matching profile found	North America	Dental unit waterline	Does not apply	Does not apply	Does not apply
PPF-18	T_1682	GCF_002312675.1	B	66.31	304120	22	72	Non complete	C:99.9%[S:99.6%,D:0.3%],F:0.1%,M:0.0%,n:782	no matching profile found	North America	Dental unit waterline	Does not apply	Does not apply	Does not apply
PRD-10	T_1683	GCF_005154325.1	A	66.16	6811689	1	1	Non complete	C:99.6%[S:98.2%,D:1.4%],F:0.4%,M:0.0%,n:782	252	x	Water bottle	Environmental	Does not apply	Does not apply
PS00100	T_1684	GCF_003703855.1	B	66.08	4299751	2	4	Non complete	C:99.8%[S:99.5%,D:0.3%],F:0.1%,M:0.1%,n:782	1182	North America	Humidifier	Environmental	Does not apply	Does not apply
Ps04	T_1685	GCF_002915235.1	A	66.45	434691	15	37	Non complete	C:99.9%[S:99.6%,D:0.3%],F:0.1%,M:0.0%,n:782	676	Asia	Water	Environmental	Does not apply	Does not apply
PS1	T_1686	GCF_003725635.1	B	66.16	290176	22	33	Non complete	C:99.7%[S:99.4%,D:0.3%],F:0.1%,M:0.2%,n:782	773	Europe	Homo sapiens	Human	Urinary tract infection	non-CF
Ps2	T_1687	GCF_001420525.1	A	66.33	750636	10	21	Non complete	C:99.4%[S:99.1%,D:0.3%],F:0.5%,M:0.1%,n:782	2190	Europe	Homo sapiens	Human	Urinary tract infection	non-CF
Ps33	T_1688	GCF_013122735.1	A	66.51	6297536	1	1	Non complete	C:99.8%[S:99.5%,D:0.3%],F:0.1%,M:0.1%,n:782	no matching profile found	South America	Homo sapiens	Human	Sepsis	non-CF
PS42	T_1689	GCF_000520195.1	A	65.5	1099866	6	19	Non complete	C:99.9%[S:99.5%,D:0.4%],F:0.1%,M:0.0%,n:782	832	South America	Environmental	Environmental	Does not apply	Does not apply
PS50	T_1690	GCF_000520175.1	B	65.97	5173728	2	4	Non complete	C:99.9%[S:99.6%,D:0.3%],F:0.1%,M:0.0%,n:782	377	South America	Environmental	Environmental	Does not apply	Does not apply
PSA-12	T_1691	GCF_900106145.1	B	66.49	4059063	4	7	Non complete	C:99.9%[S:99.6%,D:0.3%],F:0.1%,M:0.0%,n:782	319	x	Homo sapiens	Human	Bloodstream infection	non-CF
PSA-5	T_1693	GCF_900106215.1	B	66.17	294217	18	68	Non complete	C:99.9%[S:99.6%,D:0.3%],F:0.1%,M:0.0%,n:782	253	x	Homo sapiens	Human	Bloodstream infection	non-CF
PSA-7	T_1694	GCF_900106165.1	B	65.9	390239	20	60	Non complete	C:99.9%[S:99.6%,D:0.3%],F:0.1%,M:0.0%,n:782	377	x	Homo sapiens	Human	Bloodstream infection	non-CF
PSE6684	T_1695	GCF_013255565.1	B	66.08	256859	25	69	Complete	C:99.9%[S:99.6%,D:0.3%],F:0.1%,M:0.0%,n:782	773	Asia	Homo sapiens	Human	Pneumonia	non-CF
PSEUDO-LEB	T_1696	GCF_001937975.1	A	66.03	6924367	1	1	Non complete	C:99.8%[S:99.4%,D:0.4%],F:0.1%,M:0.1%,n:782	1247	Asia	Homo sapiens	Human	Unkown	Not possible
PT12	T_1697	GCF_003974185.1	B	66.38	354879	24	67	Non complete	C:99.9%[S:99.6%,D:0.3%],F:0.1%,M:0.0%,n:782	296	Europe	River	Environmental	Does not apply	Does not apply
PT31M	T_1698	GCF_003836225.1	A	65.7	332653	23	48	Non complete	C:99.9%[S:99.4%,D:0.5%],F:0.1%,M:0.0%,n:782	17	Europe	Drinking water	Environmental	Does not apply	Does not apply
PT6	T_1699	GCF_003974805.1	A	66.14	765383	15	34	Non complete	C:99.9%[S:99.1%,D:0.8%],F:0.1%,M:0.0%,n:782	447	Europe	River	Environmental	Does not apply	Does not apply
PUPa3	T_1700	GCF_003838485.1	A	66.08	200292	28	61	Non complete	C:99.9%[S:99.6%,D:0.3%],F:0.1%,M:0.0%,n:782	241	Asia	Rice rhizosphere soil	Environmental	Does not apply	Does not apply
R31	T_1701	GCF_014792125.1	A	66.48	396213	15	37	Complete	C:99.9%[S:99.6%,D:0.3%],F:0.1%,M:0.0%,n:782	no matching profile found	Asia	Homo sapiens	Human	Unkown	Not possible
R4164	T_1702	GCF_003955015.1	A	65.79	6893878	1	2	Non complete	C:96.4%[S:95.8%,D:0.6%],F:0.5%,M:3.1%,n:782	16	Asia	Homo sapiens	Human	Unkown	Not possible
RD1-3	T_1703	GCF_009911735.1	A	66.6	113112	53	98	Complete	C:99.7%[S:99.4%,D:0.3%],F:0.3%,M:0.0%,n:782	257	Asia	Landfill	Environmental	Does not apply	Does not apply
RIVM-EMC2982	T_1704	GCF_002085605.1	A	66.42	6397159	1	1	Complete	C:99.9%[S:99.6%,D:0.3%],F:0.1%,M:0.0%,n:782	111	Europe	Homo sapiens	Human	Unkown	Not possible
RM1	T_1705	GCF_002927195.1	A	65.66	7380063	1	1	Non complete	C:99.9%[S:99.6%,D:0.3%],F:0.1%,M:0.0%,n:782	175	x	Homo sapiens	Human	Chronic Obstructive Pulmonary Disease	non-CF
RN21	T_1706	GCF_001028745.1	A	66.14	5523337	2	2	Non complete	C:99.8%[S:99.5%,D:0.3%],F:0.1%,M:0.1%,n:782	395	Europe	Homo sapiens	Human	Skin infectino	non-CF
ROUE01	T_1707	GCF_013328435.1	C2	65.96	171080	42	83	Non complete	C:98.5%[S:98.2%,D:0.3%],F:1.2%,M:0.3%,n:782	3314	Europe	Homo sapiens	Human	Unkown	Not possible
ROUE09	T_1708	GCF_013328395.1	A	66.35	268019	24	51	Non complete	C:99.8%[S:99.5%,D:0.3%],F:0.3%,M:0.1%,n:782	274	Europe	Homo sapiens	Human	Unkown	Not possible
ROUE12	T_1709	GCF_013328455.1	A	66.4	331535	23	55	Non complete	C:99.9%[S:99.6%,D:0.3%],F:0.1%,M:0.0%,n:782	564	Europe	Homo sapiens	Human	Unkown	Not possible
ROUE19	T_1710	GCF_013328355.1	A	66.49	301135	24	55	Non complete	C:99.7%[S:99.4%,D:0.3%],F:0.4%,M:0.1%,n:782	389	Europe	Homo sapiens	Human	Pus	non-CF
RP73	T_1711	GCF_000414035.1	A	66.31	340820	23	65	Complete	C:99.8%[S:99.5%,D:0.3%],F:0.3%,M:0.1%,n:782	198	Europe	Homo sapiens	Human	Cystic fibrosis	CF
Rsan-ver	T_1712	GCF_003837775.1	A	66.46	6342034	1	1	Non complete	C:99.8%[S:99.5%,D:0.3%],F:0.1%,M:0.1%,n:782	998	Europe	Soil	Environmental	Does not apply	Does not apply
RTE4	T_1713	GCF_014892595.1	A	66.25	394571	17	44	Non complete	C:99.9%[S:99.6%,D:0.3%],F:0.1%,M:0.0%,n:782	274	Asia	Rhizosphere	Environmental	Does not apply	Does not apply
RW109	T_1714	GCF_900243355.1	A	66.49	410134	18	44	Complete	C:99.9%[S:99.6%,D:0.3%],F:0.1%,M:0.0%,n:782	111	x	Industrial source	Environmental	Does not apply	Does not apply
RW130	T_1715	GCF_001374355.1	A	65.11	7049347	1	3	Non complete	C:99.9%[S:99.5%,D:0.4%],F:0.1%,M:0.0%,n:782	641	x	Industrial source	Environmental	Does not apply	Does not apply
RW204	T_1716	GCF_001374395.1	A	66.38	210395	32	89	Non complete	C:99.9%[S:99.6%,D:0.3%],F:0.1%,M:0.0%,n:782	645	x	Industrial source	Environmental	Does not apply	Does not apply
S00161	T_1717	GCF_014204425.1	A	65.91	272723	31	79	Non complete	C:99.8%[S:99.4%,D:0.4%],F:0.1%,M:0.1%,n:782	252	North America	Heterelmis comalensis	Animal	Does not apply	Does not apply
S04 90	T_1718	GCF_000988505.1	B	66.02	295477	24	63	Non complete	C:99.7%[S:99.4%,D:0.3%],F:0.4%,M:0.1%,n:782	446	Europe	Homo sapiens	Human	Unkown	Not possible
S103	T_1719	GCF_016820055.1	A	65.83	7099963	1	2	Non complete	C:99.9%[S:99.6%,D:0.3%],F:0.1%,M:0.0%,n:782	244	Asia	Homo sapiens	Human	non Cystic fibrosis	non-CF
S12	T_1720	GCF_013177135.1	A	65.71	7101979	1	3	Non complete	C:99.7%[S:99.2%,D:0.5%],F:0.1%,M:0.2%,n:782	1026	Asia	Homo sapiens	Human	Bloodstream infection	non-CF
S14b	T_1721	GCF_002326525.1	A	66.41	290591	30	72	Non complete	C:99.9%[S:99.6%,D:0.3%],F:0.1%,M:0.0%,n:782	no matching profile found	North America	Soil	Environmental	Does not apply	Does not apply
S15	T_1722	GCF_013177055.1	B	66.47	177734	39	91	Non complete	C:99.7%[S:99.4%,D:0.3%],F:0.4%,M:0.1%,n:782	1027	Asia	Homo sapiens	Human	Bloodstream infection	non-CF
S1983	T_1723	GCF_003858155.1	A	66.52	302869	26	69	Non complete	C:99.8%[S:99.5%,D:0.3%],F:0.3%,M:0.1%,n:782	110	Australia	Homo sapiens	Human	Cystic fibrosis	CF
S1h	T_1724	GCF_002326265.1	A	66.51	323288	24	49	Non complete	C:99.4%[S:99.1%,D:0.3%],F:0.6%,M:0.0%,n:782	198	North America	Soil	Environmental	Does not apply	Does not apply
S2	T_1725	GCF_013176985.1	B	66.32	239047	29	64	Non complete	C:99.8%[S:99.5%,D:0.3%],F:0.3%,M:0.1%,n:782	1567	Asia	Homo sapiens	Human	Bloodstream infection	non-CF
S20b	T_1726	GCF_002326195.1	A	66.55	263757	26	64	Non complete	C:99.9%[S:99.6%,D:0.3%],F:0.1%,M:0.0%,n:782	2027	North America	Soil	Environmental	Does not apply	Does not apply
S25b-2	T_1727	GCF_002326085.1	A	66.44	245538	28	61	Non complete	C:99.8%[S:99.5%,D:0.3%],F:0.3%,M:0.1%,n:782	645	North America	Soil	Environmental	Does not apply	Does not apply
S28	T_1728	GCF_016820155.1	A	66.48	214715	34	71	Non complete	C:99.8%[S:99.5%,D:0.3%],F:0.3%,M:0.1%,n:782	463	Asia	Homo sapiens	Human	non Cystic fibrosis	non-CF
S2820	T_1729	GCF_003837225.1	A	65.21	4862626	3	23	Non complete	C:99.9%[S:99.1%,D:0.8%],F:0.1%,M:0.0%,n:782	110	Australia	Homo sapiens	Human	Cystic fibrosis	CF
S292_C06_RS	T_1730	GCF_002136165.1	A	66.51	589944	11	23	Non complete	C:99.9%[S:99.6%,D:0.3%],F:0.1%,M:0.0%,n:782	175	Europe	Homo sapiens	Human	Unkown	Not possible
s3	T_1731	GCF_016765735.1	A	66.07	219047	28	79	Non complete	C:99.8%[S:99.5%,D:0.3%],F:0.3%,M:0.1%,n:782	549	Asia	River	Environmental	Does not apply	Does not apply
S33	T_1732	GCF_016820025.1	A	66.52	256817	28	64	Non complete	C:99.7%[S:99.4%,D:0.3%],F:0.4%,M:0.1%,n:782	463	Asia	Homo sapiens	Human	non Cystic fibrosis	non-CF
S35	T_1733	GCF_016820015.1	A	65.72	1985948	4	28	Non complete	C:99.8%[S:99.2%,D:0.6%],F:0.1%,M:0.1%,n:782	836	Asia	Homo sapiens	Human	non Cystic fibrosis	non-CF
S35004	T_1734	GCF_000481725.1	A	66.3	4427120	3	15	Non complete	C:99.9%[S:99.6%,D:0.3%],F:0.1%,M:0.0%,n:782	no matching profile found	North America	Homo sapiens	Human	Bloodstream infection	non-CF
S54485	T_1735	GCF_000481825.1	B	66.06	3529116	2	9	Non complete	C:99.9%[S:98.0%,D:1.9%],F:0.1%,M:0.0%,n:782	308	North America	Homo sapiens	Human	Urinary tract infection	non-CF
S669_C14_BS	T_1736	GCF_002135795.1	A	66	1806559	4	8	Non complete	C:99.9%[S:99.6%,D:0.3%],F:0.1%,M:0.0%,n:782	233	Europe	Homo sapiens	Human	Bacteremia	non-CF
S67	T_1737	GCF_016820125.1	A	66.08	203848	33	80	Non complete	C:99.5%[S:99.2%,D:0.3%],F:0.3%,M:0.2%,n:782	2235	Asia	Homo sapiens	Human	non Cystic fibrosis	non-CF
S7	T_1738	GCF_013177195.1	B	65.88	6360243	1	2	Non complete	C:99.9%[S:99.5%,D:0.4%],F:0.1%,M:0.0%,n:782	1149	Asia	Homo sapiens	Human	Bloodstream infection	non-CF
S72	T_1739	GCF_016820115.1	A	66.64	198021	30	67	Non complete	C:99.9%[S:99.6%,D:0.3%],F:0.1%,M:0.0%,n:782	360	Asia	Homo sapiens	Human	non Cystic fibrosis	non-CF
S76	T_1740	GCF_016820095.1	A	65.81	4103752	3	8	Non complete	C:99.8%[S:99.0%,D:0.8%],F:0.1%,M:0.1%,n:782	463	Asia	Homo sapiens	Human	non Cystic fibrosis	non-CF
S77	T_1741	GCF_016820075.1	A	65.8	5521726	2	9	Non complete	C:99.8%[S:99.2%,D:0.6%],F:0.1%,M:0.1%,n:782	274	Asia	Homo sapiens	Human	non Cystic fibrosis	non-CF
S86968	T_1742	GCF_001515845.2	A	65.77	6464487	1	8	Complete	C:99.9%[S:99.5%,D:0.4%],F:0.1%,M:0.0%,n:782	155	North America	Homo sapiens	Human	Cancer	non-CF
S8b-1	T_1743	GCF_002326245.1	A	66.03	6934277	1	1	Non complete	C:99.8%[S:99.5%,D:0.3%],F:0.1%,M:0.1%,n:782	2105	North America	Soil	Environmental	Does not apply	Does not apply
S9	T_1744	GCF_013177155.1	A	66.42	174311	35	85	Non complete	C:99.8%[S:99.5%,D:0.3%],F:0.3%,M:0.1%,n:782	1025	Asia	Homo sapiens	Human	Bloodstream infection	non-CF
SC1	T_1745	GCF_003973885.1	C1	66.36	267048	28	71	Non complete	C:99.9%[S:99.6%,D:0.3%],F:0.1%,M:0.0%,n:782	no matching profile found	Europe	Homo sapiens	Human	Cystic fibrosis	CF
SCAID PHRX1-2019	T_1746	GCF_013200975.1	A	66.07	261267	26	58	Non complete	C:99.9%[S:99.6%,D:0.3%],F:0.1%,M:0.0%,n:782	2547	Asia	Homo sapiens	Human	Tonsilitis	non-CF
SCH_ABX01	T_1747	GCF_002001235.1	A	66.44	6335471	1	1	Non complete	C:97.9%[S:97.6%,D:0.3%],F:1.4%,M:0.7%,n:782	348	North America	Homo sapiens	Human	Cystic fibrosis	CF
SCH_ABX03	T_1748	GCF_002001315.1	A	66.17	190620	34	91	Non complete	C:99.9%[S:99.6%,D:0.3%],F:0.1%,M:0.0%,n:782	27	North America	Homo sapiens	Human	Cystic fibrosis	CF
SCH_ABX04	T_1749	GCF_002001305.1	A	66.28	405290	22	56	Non complete	C:99.8%[S:99.5%,D:0.3%],F:0.3%,M:0.1%,n:782	27	North America	Homo sapiens	Human	Cystic fibrosis	CF
SCH_ABX06	T_1750	GCF_002001275.1	A	66.26	209278	31	74	Non complete	C:99.7%[S:99.4%,D:0.3%],F:0.3%,M:0.0%,n:782	no matching profile found	North America	Homo sapiens	Human	Cystic fibrosis	CF
SCH_ABX08	T_1751	GCF_002005765.1	A	66.31	410091	19	64	Non complete	C:99.7%[S:99.4%,D:0.3%],F:0.1%,M:0.2%,n:782	27	North America	Homo sapiens	Human	Cystic fibrosis	CF
SCH_ABX09	T_1752	GCF_002001225.1	A	66.23	341529	24	67	Non complete	C:99.8%[S:99.5%,D:0.3%],F:0.3%,M:0.1%,n:782	241	North America	Homo sapiens	Human	Cystic fibrosis	CF
SCH_ABX11	T_1753	GCF_001990425.1	A	66.44	242717	25	65	Non complete	C:99.8%[S:99.5%,D:0.3%],F:0.3%,M:0.1%,n:782	2643	North America	Homo sapiens	Human	Cystic fibrosis	CF
SCH_ABX13	T_1754	GCF_001990525.1	A	66.46	390053	19	47	Non complete	C:99.9%[S:99.6%,D:0.3%],F:0.1%,M:0.0%,n:782	17	North America	Homo sapiens	Human	Cystic fibrosis	CF
SCH_ABX15	T_1755	GCF_001990345.1	A	66.24	231106	27	56	Non complete	C:99.7%[S:99.4%,D:0.3%],F:0.4%,M:0.1%,n:782	569	North America	Homo sapiens	Human	Cystic fibrosis	CF
SCH_ABX16	T_1756	GCF_001990325.1	A	66.4	376822	17	49	Non complete	C:99.5%[S:99.2%,D:0.3%],F:0.1%,M:0.4%,n:782	no matching profile found	North America	Homo sapiens	Human	Cystic fibrosis	CF
SCH_ABX17	T_1757	GCF_001990375.1	A	66.47	334071	18	47	Non complete	C:99.4%[S:99.1%,D:0.3%],F:0.4%,M:0.2%,n:782	1074	North America	Homo sapiens	Human	Cystic fibrosis	CF
SCH_ABX18	T_1758	GCF_001990335.1	A	66.4	432126	20	62	Non complete	C:99.8%[S:99.5%,D:0.3%],F:0.3%,M:0.1%,n:782	1074	North America	Homo sapiens	Human	Cystic fibrosis	CF
SCH_ABX20	T_1759	GCF_001990285.1	A	66.33	377300	21	65	Non complete	C:99.5%[S:99.2%,D:0.3%],F:0.3%,M:0.2%,n:782	1394	North America	Homo sapiens	Human	Cystic fibrosis	CF
SCV20265	T_1760	GCF_000510305.1	A	66.35	611166	14	36	Complete	C:99.5%[S:99.2%,D:0.3%],F:0.5%,M:0.0%,n:782	299	x	Homo sapiens	Human	Cystic fibrosis	CF
SCVFeb	T_1761	GCF_001900195.1	A	66.25	6725183	1	1	Complete	C:99.7%[S:99.4%,D:0.3%],F:0.4%,M:0.1%,n:782	387	Europe	Murine model	Animal	Does not apply	Does not apply
SE5331	T_1762	GCF_013393665.2	B	66.57	6213026	1	1	Complete	C:99.8%[S:99.5%,D:0.3%],F:0.3%,M:0.1%,n:782	235	Asia	Homo sapiens	Human	Pneumonia	non-CF
SE5352	T_1763	GCF_016745135.1	B	65.89	7056430	1	1	Complete	C:99.8%[S:99.5%,D:0.3%],F:0.1%,M:0.1%,n:782	235	Asia	Homo sapiens	Human	Unkown	Not possible
SE5357	T_1764	GCF_016745155.1	A	66.01	6904218	1	1	Complete	C:99.8%[S:99.5%,D:0.3%],F:0.1%,M:0.1%,n:782	244	Asia	Homo sapiens	Human	Unkown	Not possible
SE5369	T_1765	GCF_013393685.1	A	65.73	7043467	1	1	Complete	C:99.8%[S:99.2%,D:0.6%],F:0.1%,M:0.1%,n:782	179	Asia	Homo sapiens	Human	Peritonitis	non-CF
SE5416	T_1766	GCF_013393705.1	A	65.82	7153217	1	1	Complete	C:99.8%[S:99.5%,D:0.3%],F:0.3%,M:0.1%,n:782	697	Asia	Homo sapiens	Human	Infection caused by fracture	non-CF
SE5429	T_1767	GCF_016745175.1	B	66.06	6874270	1	1	Complete	C:99.9%[S:99.6%,D:0.3%],F:0.1%,M:0.0%,n:782	235	Asia	Homo sapiens	Human	Urinary tract infection	non-CF
SE5443	T_1768	GCF_013394455.1	A	65.96	7103853	1	1	Complete	C:99.7%[S:99.4%,D:0.3%],F:0.3%,M:0.0%,n:782	639	Asia	Homo sapiens	Human	Pulmonary contusion	non-CF
SE5458	T_1769	GCF_013394475.2	B	66.24	6579572	1	1	Complete	C:99.8%[S:99.5%,D:0.3%],F:0.3%,M:0.1%,n:782	235	Asia	Homo sapiens	Human	Pneumonia	non-CF
SF3	T_1770	GCF_007860305.1	B	65.96	7157752	1	1	Non complete	C:99.9%[S:99.6%,D:0.3%],F:0.1%,M:0.0%,n:782	253	Europe	Homo sapiens	Human	Unkown	Not possible
SJTD-1	T_1771	GCF_000271985.2	A	66.35	301386	20	52	Complete	C:99.5%[S:99.2%,D:0.3%],F:0.5%,M:0.0%,n:782	2619	Asia	Soil	Environmental	Does not apply	Does not apply
SJU-R10_2	T_1772	GCF_002285345.1	A	66.5	6243825	1	1	Non complete	C:99.9%[S:99.6%,D:0.3%],F:0.1%,M:0.0%,n:782	no matching profile found	North America	Water	Environmental	Does not apply	Does not apply
SJU-R8_3	T_1773	GCF_002329965.1	A	66.46	295632	26	60	Non complete	C:99.9%[S:99.6%,D:0.3%],F:0.1%,M:0.0%,n:782	no matching profile found	North America	Water	Environmental	Does not apply	Does not apply
SJU-S72_2	T_1774	GCF_002329815.1	A	66.51	286450	23	71	Non complete	C:99.9%[S:99.6%,D:0.3%],F:0.1%,M:0.0%,n:782	1669	North America	Soil	Environmental	Does not apply	Does not apply
SJU-S79_1	T_1775	GCF_002329775.1	A	66.42	321209	22	54	Non complete	C:99.9%[S:99.6%,D:0.3%],F:0.1%,M:0.0%,n:782	198	North America	Soil	Environmental	Does not apply	Does not apply
SJU-S9_2	T_1776	GCF_002330015.1	A	66.42	283846	23	68	Non complete	C:99.9%[S:99.6%,D:0.3%],F:0.1%,M:0.0%,n:782	no matching profile found	North America	Soil	Environmental	Does not apply	Does not apply
SJU-W4_1	T_1777	GCF_002330095.1	A	66.54	341875	22	57	Non complete	C:99.8%[S:99.5%,D:0.3%],F:0.3%,M:0.1%,n:782	167	North America	Water	Environmental	Does not apply	Does not apply
SMC1585	T_1778	GCF_003974385.1	A	66.18	344118	24	76	Non complete	C:99.9%[S:99.6%,D:0.3%],F:0.1%,M:0.0%,n:782	27	North America	Homo sapiens	Human	Cystic fibrosis	CF
SMC1587	T_1779	GCF_003974345.1	A	66.3	437944	16	57	Non complete	C:99.8%[S:99.5%,D:0.3%],F:0.3%,M:0.1%,n:782	348	North America	Homo sapiens	Human	Cystic fibrosis	CF
SMC1595	T_1780	GCF_003974335.1	A	66	227745	25	58	Non complete	C:99.9%[S:99.5%,D:0.4%],F:0.1%,M:0.0%,n:782	399	North America	Homo sapiens	Human	Cystic fibrosis	CF
SMC1596	T_1781	GCF_003973825.1	A	66.48	286961	27	55	Non complete	C:99.9%[S:99.6%,D:0.3%],F:0.1%,M:0.0%,n:782	1097	North America	Homo sapiens	Human	Cystic fibrosis	CF
SMC5450	T_1782	GCF_003974315.1	A	66.54	776900	11	31	Non complete	C:99.9%[S:99.6%,D:0.3%],F:0.1%,M:0.0%,n:782	27	North America	Homo sapiens	Human	Cystic fibrosis	CF
SMC5451	T_1783	GCF_003973805.1	A	66.25	421454	16	45	Non complete	C:99.9%[S:99.6%,D:0.3%],F:0.1%,M:0.0%,n:782	no matching profile found	North America	Homo sapiens	Human	Cystic fibrosis	CF
So098	T_1784	GCF_003837105.1	A	66.31	257773	22	58	Non complete	C:99.3%[S:98.8%,D:0.5%],F:0.6%,M:0.1%,n:782	no matching profile found	Europe	Homo sapiens	Human	Wound infection	non-CF
SP4371	T_1785	GCF_003950255.1	B	65.59	421498	23	65	Complete	C:99.5%[S:99.1%,D:0.4%],F:0.4%,M:0.1%,n:782	357	Asia	Homo sapiens	Human	Bacteremia	non-CF
SP4527	T_1786	GCF_003991465.1	B	65.81	6937609	1	1	Complete	C:98.3%[S:98.0%,D:0.3%],F:1.4%,M:0.3%,n:782	357	Asia	Homo sapiens	Human	Bacteremia	non-CF
SP4528	T_1787	GCF_003716765.1	B	65.79	7005215	1	1	Complete	C:98.5%[S:98.1%,D:0.4%],F:1.5%,M:0.0%,n:782	357	Asia	Homo sapiens	Human	Unkown	Not possible
SPA01	T_1788	GCF_001535675.1	A	65.85	6877287	1	1	Non complete	C:98.6%[S:98.3%,D:0.3%],F:0.5%,M:0.9%,n:782	111	Asia	Homo sapiens	Human	Genito urinary tubersulosis	non-CF
SPA02	T_1789	GCF_016456225.1	A	65.77	6779457	1	20	Non complete	C:99.9%[S:99.6%,D:0.3%],F:0.1%,M:0.0%,n:782	654	Asia	Homo sapiens	Human	Septic arthritis	non-CF
SS1	T_1790	GCF_003974255.1	A	66.02	1124653	12	24	Non complete	C:99.4%[S:99.1%,D:0.3%],F:0.1%,M:0.5%,n:782	170	Europe	Homo sapiens	Human	Cystic fibrosis	CF
ST773	T_1791	GCF_009664165.1	B	66.24	546946	12	25	Complete	C:99.8%[S:99.5%,D:0.3%],F:0.3%,M:0.1%,n:782	773	North America	Homo sapiens	Human	Sepsis	non-CF
Stone 130	T_1792	GCF_000478465.2	A	66.09	6835731	1	1	Non complete	C:99.9%[S:99.6%,D:0.3%],F:0.1%,M:0.0%,n:782	348	x	Type or control strain	Does not apply	Does not apply	Does not apply
SWPA15J=NSWPA15a	T_1793	GCF_003836805.1	A	65.44	6160752	2	6	Non complete	C:99.9%[S:99.4%,D:0.5%],F:0.1%,M:0.0%,n:782	no matching profile found	Europe	Seat Water	Environmental	Does not apply	Does not apply
T2101	T_1794	GCF_009720425.1	A	66.5	466213	15	33	Complete	C:99.8%[S:99.5%,D:0.3%],F:0.1%,M:0.1%,n:782	708	Asia	Homo sapiens	Human	Unkown	Not possible
T2436	T_1795	GCF_009720405.1	B	65.64	6573638	1	2	Complete	C:99.7%[S:99.2%,D:0.5%],F:0.1%,M:0.2%,n:782	no matching profile found	Asia	Homo sapiens	Human	Unkown	Not possible
T2584	T_1796	GCF_003976005.1	A	65.54	6782092	1	2	Non complete	C:99.9%[S:99.6%,D:0.3%],F:0.1%,M:0.0%,n:782	260	Asia	Homo sapiens	Human	Unkown	Not possible
T3044	T_1797	GCF_003975935.1	A	66	355083	17	39	Non complete	C:99.9%[S:99.6%,D:0.3%],F:0.1%,M:0.0%,n:782	277	Asia	Homo sapiens	Human	Unkown	Not possible
T3354	T_1798	GCF_003975965.1	A	66.04	477284	16	45	Non complete	C:99.8%[S:99.5%,D:0.3%],F:0.3%,M:0.1%,n:782	233	Asia	Homo sapiens	Human	Unkown	Not possible
T3382	T_1799	GCF_003975095.1	A	65.94	583246	14	34	Non complete	C:99.9%[S:99.5%,D:0.4%],F:0.1%,M:0.0%,n:782	491	Asia	Homo sapiens	Human	Unkown	Not possible
T3677	T_1800	GCF_003975955.1	B	66.29	478039	14	27	Non complete	C:99.9%[S:99.6%,D:0.3%],F:0.1%,M:0.0%,n:782	357	Asia	Homo sapiens	Human	Unkown	Not possible
T38079	T_1801	GCF_001515915.2	A	66.34	354473	18	40	Complete	C:99.9%[S:99.6%,D:0.3%],F:0.1%,M:0.0%,n:782	155	North America	Homo sapiens	Human	Cancer	non-CF
T3979	T_1802	GCF_003976025.1	A	66.15	6795741	1	1	Non complete	C:99.7%[S:99.4%,D:0.3%],F:0.3%,M:0.0%,n:782	381	Asia	Homo sapiens	Human	Unkown	Not possible
T4	T_1803	GCF_016836445.1	B	66.45	385450	17	47	Non complete	C:99.9%[S:99.6%,D:0.3%],F:0.1%,M:0.0%,n:782	357	Asia	Hospital tap water	Does not apply	Does not apply	Does not apply
T4242	T_1804	GCF_003975125.1	A	65.95	6809020	1	8	Non complete	C:99.9%[S:99.6%,D:0.3%],F:0.1%,M:0.0%,n:782	no matching profile found	Asia	Homo sapiens	Human	Unkown	Not possible
T52373	T_1805	GCF_001516005.1	A	66.28	472459	15	36	Complete	C:99.9%[S:99.6%,D:0.3%],F:0.1%,M:0.0%,n:782	no matching profile found	North America	Homo sapiens	Human	Cancer	non-CF
T6313	T_1806	GCF_002927155.1	A	66.51	6322459	1	1	Non complete	C:99.0%[S:98.7%,D:0.3%],F:0.8%,M:0.2%,n:782	179	North America	Homo sapiens	Human	Cancer	non-CF
T63266	T_1807	GCF_001516105.1	A	65.93	3388844	2	5	Complete	C:99.8%[S:99.5%,D:0.3%],F:0.1%,M:0.1%,n:782	132	North America	Homo sapiens	Human	Unkown	Not possible
TJ2014-049	T_1808	GCF_016105885.1	B	66.33	6456866	1	1	Complete	C:99.4%[S:99.1%,D:0.3%],F:0.4%,M:0.2%,n:782	816	Asia	Water	Environmental	Does not apply	Does not apply
TJ2019-017	T_1809	GCF_016105665.1	A	66.29	6660255	1	1	Complete	C:99.9%[S:99.6%,D:0.3%],F:0.1%,M:0.0%,n:782	241	Asia	Water	Environmental	Does not apply	Does not apply
TJ2019-022	T_1810	GCF_016105505.1	A	66.38	6478778	1	1	Complete	C:99.9%[S:99.6%,D:0.3%],F:0.1%,M:0.0%,n:782	2779	Asia	Water	Environmental	Does not apply	Does not apply
TNCF_105	T_1811	GCF_001765855.1	A	65.77	7157191	1	1	Non complete	C:99.9%[S:99.4%,D:0.5%],F:0.1%,M:0.0%,n:782	390	Europe	Homo sapiens	Human	Cystic fibrosis	CF
TNCF_106	T_1812	GCF_001765865.1	A	66.28	190562	39	81	Non complete	C:99.4%[S:99.1%,D:0.3%],F:0.5%,M:0.1%,n:782	no matching profile found	Europe	Homo sapiens	Human	Cystic fibrosis	CF
TNCF_109	T_1813	GCF_001765915.1	A	66.28	205191	33	74	Non complete	C:99.3%[S:99.0%,D:0.3%],F:0.6%,M:0.1%,n:782	390	Europe	Homo sapiens	Human	Cystic fibrosis	CF
TNCF_13	T_1814	GCF_001765775.1	A	66.28	204862	29	68	Non complete	C:99.4%[S:99.1%,D:0.3%],F:0.6%,M:0.0%,n:782	390	Europe	Homo sapiens	Human	Cystic fibrosis	CF
TNCF_133	T_1815	GCF_001765545.1	A	66.28	194841	35	75	Non complete	C:99.7%[S:99.4%,D:0.3%],F:0.4%,M:0.1%,n:782	390	Europe	Homo sapiens	Human	Cystic fibrosis	CF
TNCF_14	T_1816	GCF_001765585.1	A	66.28	153790	38	79	Non complete	C:98.9%[S:98.6%,D:0.3%],F:1.0%,M:0.1%,n:782	390	Europe	Homo sapiens	Human	Cystic fibrosis	CF
TNCF_151	T_1817	GCF_001766115.1	A	66.28	157999	38	84	Non complete	C:99.3%[S:99.0%,D:0.3%],F:0.8%,M:0.1%,n:782	390	Europe	Homo sapiens	Human	Cystic fibrosis	CF
TNCF_154	T_1818	GCF_001765955.1	A	66.28	378317	23	50	Non complete	C:99.4%[S:99.1%,D:0.3%],F:0.6%,M:0.0%,n:782	390	Europe	Homo sapiens	Human	Cystic fibrosis	CF
TNCF_155	T_1819	GCF_001765975.1	A	66.28	176641	40	85	Non complete	C:99.3%[S:99.0%,D:0.3%],F:0.6%,M:0.1%,n:782	390	Europe	Homo sapiens	Human	Cystic fibrosis	CF
TNCF_155_1	T_1820	GCF_001765995.1	A	66.3	339193	24	53	Non complete	C:99.3%[S:99.0%,D:0.3%],F:0.6%,M:0.1%,n:782	1923	Europe	Homo sapiens	Human	Cystic fibrosis	CF
TNCF_16	T_1821	GCF_001766195.1	A	66.28	221410	30	66	Non complete	C:98.9%[S:98.6%,D:0.3%],F:1.0%,M:0.1%,n:782	1864	Europe	Homo sapiens	Human	Cystic fibrosis	CF
TNCF_167	T_1822	GCF_001766075.1	A	66.28	269129	25	58	Non complete	C:99.8%[S:99.5%,D:0.3%],F:0.3%,M:0.1%,n:782	no matching profile found	Europe	Homo sapiens	Human	Cystic fibrosis	CF
TNCF_167_1	T_1823	GCF_001766045.1	A	66.28	190554	35	71	Non complete	C:99.1%[S:98.8%,D:0.3%],F:0.8%,M:0.1%,n:782	390	Europe	Homo sapiens	Human	Cystic fibrosis	CF
TNCF_176	T_1824	GCF_001766135.1	A	66.28	142818	44	89	Non complete	C:99.1%[S:98.8%,D:0.3%],F:0.8%,M:0.1%,n:782	no matching profile found	Europe	Homo sapiens	Human	Cystic fibrosis	CF
TNCF_23	T_1825	GCF_001765595.1	A	66.28	353637	22	53	Non complete	C:98.9%[S:98.6%,D:0.3%],F:1.0%,M:0.1%,n:782	no matching profile found	Europe	Homo sapiens	Human	Cystic fibrosis	CF
TNCF_23M	T_1826	GCF_001765655.1	A	66.28	227660	28	70	Non complete	C:99.8%[S:99.5%,D:0.3%],F:0.3%,M:0.1%,n:782	390	Europe	Homo sapiens	Human	Cystic fibrosis	CF
TNCF_49M	T_1827	GCF_001765715.1	A	66.28	227780	27	61	Non complete	C:99.7%[S:99.4%,D:0.3%],F:0.4%,M:0.1%,n:782	390	Europe	Homo sapiens	Human	Cystic fibrosis	CF
TNCF_68	T_1828	GCF_001765725.1	A	66.28	176663	36	75	Non complete	C:99.8%[S:99.5%,D:0.3%],F:0.3%,M:0.1%,n:782	no matching profile found	Europe	Homo sapiens	Human	Cystic fibrosis	CF
TNCF_69	T_1829	GCF_001765755.1	A	66.28	161574	39	78	Non complete	C:99.4%[S:99.1%,D:0.3%],F:0.5%,M:0.1%,n:782	1863	Europe	Homo sapiens	Human	Cystic fibrosis	CF
TNCF_76	T_1830	GCF_001765805.1	A	66.28	150194	45	86	Non complete	C:99.0%[S:98.7%,D:0.3%],F:0.9%,M:0.1%,n:782	390	Europe	Homo sapiens	Human	Cystic fibrosis	CF
TSB 5	T_1831	GCF_001375015.1	B	66.28	280885	28	61	Non complete	C:99.5%[S:99.2%,D:0.3%],F:0.5%,M:0.0%,n:782	253	x	Industrial source	Environmental	Does not apply	Does not apply
Tu61	T_1832	GCF_003836685.1	B	66.32	233286	27	76	Non complete	C:99.9%[S:99.6%,D:0.3%],F:0.1%,M:0.0%,n:782	2032	Africa	Sea water	Environmental	Does not apply	Does not apply
Tu863	T_1833	GCF_003837195.1	C1	66.51	702336	10	25	Non complete	C:99.9%[S:99.6%,D:0.3%],F:0.1%,M:0.0%,n:782	2042	Africa	Homo sapiens	Human	Ear infection	non-CF
TuD199	T_1834	GCF_003836175.1	B	66.36	536642	12	31	Non complete	C:99.9%[S:99.6%,D:0.3%],F:0.1%,M:0.0%,n:782	316	Africa	Homo sapiens	Human	Infection	non-CF
TUEPA7472	T_1835	GCF_003324555.1	B	66.39	293814	24	48	Non complete	C:99.9%[S:99.6%,D:0.3%],F:0.1%,M:0.0%,n:782	308	Europe	Homo sapiens	Human	Unkown	Not possible
U0288B	T_1836	GCF_003858115.1	A	66.17	1895380	5	9	Non complete	C:99.9%[S:99.6%,D:0.3%],F:0.1%,M:0.0%,n:782	381	Australia	Homo sapiens	Human	Cystic fibrosis	CF
U0306	T_1837	GCF_003837185.1	A	66.42	424393	15	35	Non complete	C:99.5%[S:99.2%,D:0.3%],F:0.5%,M:0.0%,n:782	781	Australia	Homo sapiens	Human	Cystic fibrosis	CF
U0310A	T_1838	GCF_003837165.1	A	66.28	330729	20	42	Non complete	C:99.7%[S:99.4%,D:0.3%],F:0.3%,M:0.0%,n:782	649	Australia	Homo sapiens	Human	Cystic fibrosis	CF
U0330A	T_1839	GCF_003836025.1	A	66.43	533694	13	38	Non complete	C:99.9%[S:99.6%,D:0.3%],F:0.1%,M:0.0%,n:782	266	Australia	Homo sapiens	Human	Cystic fibrosis	CF
U1o-2	T_1840	GCF_002326045.1	B	66.43	781930	11	29	Non complete	C:99.7%[S:99.4%,D:0.3%],F:0.4%,M:0.1%,n:782	253	North America	Toilter	Environmental	Does not apply	Does not apply
U2504	T_1841	GCF_000481785.1	B	66.08	238683	30	78	Non complete	C:99.8%[S:99.5%,D:0.3%],F:0.3%,M:0.1%,n:782	235	North America	Homo sapiens	Human	Unkown	Not possible
U2816	T_1842	GCF_003975135.1	A	65.92	1626658	5	11	Non complete	C:99.8%[S:99.5%,D:0.3%],F:0.3%,M:0.1%,n:782	270	Asia	Homo sapiens	Human	Urinary tract infection	non-CF
U350	T_1843	GCF_003835985.1	A	66.36	287370	22	46	Non complete	C:99.9%[S:99.6%,D:0.3%],F:0.1%,M:0.0%,n:782	242	Australia	Homo sapiens	Human	Cystic fibrosis	CF
U413A	T_1844	GCF_003835955.1	A	66.54	868579	11	30	Non complete	C:99.9%[S:99.6%,D:0.3%],F:0.1%,M:0.0%,n:782	988	Australia	Homo sapiens	Human	Cystic fibrosis	CF
U421	T_1845	GCF_003836075.1	A	66.39	404525	18	44	Non complete	C:99.9%[S:99.6%,D:0.3%],F:0.1%,M:0.0%,n:782	no matching profile found	Australia	Homo sapiens	Human	Cystic fibrosis	CF
U435	T_1846	GCF_003836035.1	A	66.57	396145	16	39	Non complete	C:99.3%[S:99.0%,D:0.3%],F:0.3%,M:0.4%,n:782	274	Australia	Homo sapiens	Human	Cystic fibrosis	CF
U454A	T_1847	GCF_003835915.1	A	66.51	432565	17	35	Non complete	C:99.8%[S:99.5%,D:0.3%],F:0.3%,M:0.1%,n:782	649	Australia	Homo sapiens	Human	Cystic fibrosis	CF
U5a-2	T_1848	GCF_002326025.1	B	66.55	393802	15	35	Non complete	C:99.9%[S:99.6%,D:0.3%],F:0.1%,M:0.0%,n:782	1339	North America	Pond rock	Environmental	Does not apply	Does not apply
U5b-2	T_1849	GCF_002325985.1	A	66.49	224320	29	66	Non complete	C:99.7%[S:99.4%,D:0.3%],F:0.4%,M:0.1%,n:782	258	North America	Pond rock	Environmental	Does not apply	Does not apply
UCBPP-PA14	T_1850	GCF_000014625.1	B	66.36	163758	42	93	Complete	C:99.8%[S:99.5%,D:0.3%],F:0.3%,M:0.1%,n:782	253	x	Homo sapiens	Human	Skin infection	non-CF
UDL	T_1851	GCF_000481845.1	A	66.29	6537648	1	1	Non complete	C:99.8%[S:99.5%,D:0.3%],F:0.3%,M:0.1%,n:782	2621	North America	Homo sapiens	Human	Urinary tract infection	non-CF
UFMG-H10	T_1852	GCF_012102115.1	A	66.52	4810656	2	2	Non complete	C:99.9%[S:99.6%,D:0.3%],F:0.1%,M:0.0%,n:782	549	South America	Bos indicus	Animal	Does not apply	Does not apply
UFMG-H9	T_1853	GCF_012102135.1	A	66.55	289760	20	47	Non complete	C:99.7%[S:99.4%,D:0.3%],F:0.4%,M:0.1%,n:782	549	South America	Bos indicus	Animal	Does not apply	Does not apply
UM5686	T_1854	GCF_009391925.1	B	66.55	289760	21	51	Non complete	C:99.8%[S:99.5%,D:0.3%],F:0.3%,M:0.1%,n:782	253	North America	Homo sapiens	Human	Unkown	Not possible
UMB0740	T_1855	GCF_002861065.1	A	66.12	120243	50	98	Non complete	C:99.8%[S:99.5%,D:0.3%],F:0.3%,M:0.1%,n:782	111	North America	Homo sapiens	Human	Unkown	Not possible
UMB2738	T_1856	GCF_008086145.1	B	66.38	769535	9	25	Non complete	C:99.7%[S:99.4%,D:0.3%],F:0.3%,M:0.0%,n:782	309	North America	Homo sapiens	Human	Unkown	non-CF
UNIBA_ST235PA	T_1857	GCF_013276295.1	B	66.15	140825	44	87	Non complete	C:99.8%[S:99.5%,D:0.3%],F:0.3%,M:0.1%,n:782	235	Europe	Homo sapiens	Human	Bloodstream infection	non-CF
Urg-5	T_1858	GCF_002312645.1	B	65.91	177105	43	91	Non complete	C:99.8%[S:99.5%,D:0.3%],F:0.3%,M:0.1%,n:782	2503	North America	Dental unit waterline	Does not apply	Does not apply	Does not apply
Us411	T_1859	GCF_003837375.1	A	66.29	670750	14	45	Non complete	C:99.9%[S:99.6%,D:0.3%],F:0.1%,M:0.0%,n:782	1394	North America	Homo sapiens	Human	Urinary tract infection	non-CF
USDA-ARS-USMARC-41639	T_1860	GCF_001518975.1	A	66.42	585547	15	34	Complete	C:99.7%[S:99.4%,D:0.3%],F:0.4%,M:0.1%,n:782	no matching profile found	North America	Bos taurus	Human	Unkown	Not possible
UY1PSABAL2	T_1861	GCF_007375485.1	A	66.39	6364583	1	1	Non complete	C:99.9%[S:99.6%,D:0.3%],F:0.1%,M:0.0%,n:782	274	Africa	Homo sapiens	Human	Unkown	Not possible
V2O4Ci	T_1862	GCF_013284845.1	A	66.48	215321	35	96	Non complete	C:99.8%[S:99.4%,D:0.4%],F:0.3%,M:0.1%,n:782	233	Europe	Homo sapiens	Human	Unkown	Not possible
VA-134	T_1863	GCF_001447845.1	A	66.17	243979	27	60	Complete	C:99.7%[S:99.4%,D:0.3%],F:0.3%,M:0.0%,n:782	3090	x	Homo sapiens	Human	Skin infection	non-CF
VD609	T_1864	GCF_002312705.1	A	66.42	6400418	1	1	Non complete	C:99.4%[S:99.1%,D:0.3%],F:0.3%,M:0.3%,n:782	no matching profile found	North America	Homo sapiens	Human	Unkown	Not possible
VET-120	T_1865	GCF_003629995.1	A	66.39	527062	12	30	Non complete	C:99.9%[S:99.6%,D:0.3%],F:0.1%,M:0.0%,n:782	1074	Europe	Dog	Animal	Does not apply	Does not apply
VET-124	T_1866	GCF_003633465.1	C1	66.28	219743	30	73	Non complete	C:99.8%[S:99.5%,D:0.3%],F:0.3%,M:0.1%,n:782	2471	Europe	Bovine	Animal	Does not apply	Does not apply
VET-125	T_1867	GCF_003629755.1	A	66.2	120289	47	99	Non complete	C:99.8%[S:99.5%,D:0.3%],F:0.3%,M:0.1%,n:782	487	Europe	Cat	Animal	Does not apply	Does not apply
VET-32	T_1868	GCF_003630365.1	A	66.22	237215	30	71	Non complete	C:99.9%[S:99.6%,D:0.3%],F:0.1%,M:0.0%,n:782	845	Europe	Bovine	Animal	Does not apply	Does not apply
VET-39-D2	T_1869	GCF_003631365.1	A	66.38	204704	33	80	Non complete	C:99.9%[S:99.6%,D:0.3%],F:0.1%,M:0.0%,n:782	2462	Europe	Dog	Animal	Does not apply	Does not apply
VET-40	T_1870	GCF_003630335.1	A	66.28	175782	41	92	Non complete	C:99.8%[S:99.5%,D:0.3%],F:0.3%,M:0.1%,n:782	497	Europe	Dog	Animal	Does not apply	Does not apply
VET-41	T_1871	GCF_003629345.1	A	66.41	178153	35	70	Non complete	C:99.6%[S:99.2%,D:0.4%],F:0.3%,M:0.1%,n:782	2469	Europe	Bovine	Animal	Does not apply	Does not apply
VET-46	T_1872	GCF_003629655.1	A	66.55	174962	39	77	Non complete	C:99.7%[S:99.4%,D:0.3%],F:0.4%,M:0.1%,n:782	646	Europe	Bovine	Animal	Does not apply	Does not apply
VET-47	T_1873	GCF_003631515.1	A	66.3	217142	31	68	Non complete	C:99.8%[S:99.5%,D:0.3%],F:0.3%,M:0.1%,n:782	591	Europe	Bovine	Animal	Does not apply	Does not apply
VET-49	T_1874	GCF_003631405.1	A	66.39	277574	32	80	Non complete	C:99.8%[S:99.5%,D:0.3%],F:0.3%,M:0.1%,n:782	190	Europe	Dog	Animal	Does not apply	Does not apply
VNMU089	T_1875	GCF_009887995.1	A	66.3	140038	43	88	Non complete	C:99.5%[S:99.2%,D:0.3%],F:0.5%,M:0.0%,n:782	218	Europe	Homo sapiens	Human	Unkown	Not possible
VNMU141	T_1876	GCF_009887745.1	A	66.44	346608	21	49	Non complete	C:99.9%[S:99.6%,D:0.3%],F:0.1%,M:0.0%,n:782	260	Europe	Homo sapiens	Human	Unkown	Not possible
VRFPA04	T_1877	GCF_000473745.2	B	66.29	429513	19	55	Complete	C:99.9%[S:99.6%,D:0.3%],F:0.1%,M:0.0%,n:782	no matching profile found	Asia	Homo sapiens	Human	Corneal keratitis	non-CF
W-101	T_1878	GCF_003413835.1	A	66.48	6818030	1	1	Non complete	C:96.8%[S:95.3%,D:1.5%],F:0.8%,M:2.4%,n:782	no matching profile found	Asia	Dagang oil reservoir Sewage	Environmental	Does not apply	Does not apply
W13a-2	T_1879	GCF_002326115.1	A	66.53	491591	17	51	Non complete	C:99.9%[S:99.6%,D:0.3%],F:0.1%,M:0.0%,n:782	647	North America	Pond Water	Environmental	Does not apply	Does not apply
W15Apr4	T_1880	GCF_003975285.1	B	65.98	139139	45	89	Non complete	C:99.8%[S:99.4%,D:0.4%],F:0.3%,M:0.1%,n:782	313	Europe	River	Environmental	Does not apply	Does not apply
W15Aug23	T_1881	GCF_003976105.1	A	66.06	515774	15	32	Non complete	C:99.9%[S:99.6%,D:0.3%],F:0.1%,M:0.0%,n:782	no matching profile found	Europe	River	Environmental	Does not apply	Does not apply
W15Dec14	T_1882	GCF_003975245.1	A	66.38	515348	12	23	Non complete	C:99.9%[S:99.6%,D:0.3%],F:0.1%,M:0.0%,n:782	no matching profile found	Europe	River	Environmental	Does not apply	Does not apply
W15Dec4	T_1883	GCF_003975205.1	A	66.19	401909	18	44	Non complete	C:99.9%[S:99.6%,D:0.3%],F:0.1%,M:0.0%,n:782	277	Europe	River	Environmental	Does not apply	Does not apply
W15Okt31	T_1884	GCF_003976065.1	A	65.95	348379	18	52	Non complete	C:99.9%[S:99.6%,D:0.3%],F:0.1%,M:0.0%,n:782	no matching profile found	Europe	River	Environmental	Does not apply	Does not apply
W16407	T_1885	GCF_001516165.2	A	66.32	366373	17	41	Complete	C:99.9%[S:99.6%,D:0.3%],F:0.1%,M:0.0%,n:782	244	North America	Homo sapiens	Human	Cancer	non-CF
W1c	T_1886	GCF_002326125.1	A	65.92	6808844	1	1	Non complete	C:99.4%[S:98.8%,D:0.6%],F:0.4%,M:0.2%,n:782	1337	North America	Lake water	Environmental	Does not apply	Does not apply
W25637	T_1887	GCF_002927035.1	A	65.91	245727	29	68	Non complete	C:99.8%[S:99.4%,D:0.4%],F:0.1%,M:0.1%,n:782	111	North America	Homo sapiens	Human	Unkown	Not possible
W36662	T_1888	GCF_001516185.2	A	65.75	2846065	3	6	Complete	C:99.7%[S:99.4%,D:0.3%],F:0.3%,M:0.0%,n:782	17	North America	Homo sapiens	Human	Cancer	non-CF
W45909	T_1889	GCF_001516205.2	A	66.17	6791731	1	1	Complete	C:99.9%[S:99.6%,D:0.3%],F:0.1%,M:0.0%,n:782	27	North America	Homo sapiens	Human	Cancer	non-CF
W5a-2	T_1890	GCF_002325925.1	A	66.24	6777566	1	1	Non complete	C:99.8%[S:99.5%,D:0.3%],F:0.3%,M:0.1%,n:782	275	North America	Pond Water	Environmental	Does not apply	Does not apply
W5Aug16	T_1891	GCF_003836445.1	A	66.35	192876	36	87	Non complete	C:99.9%[S:99.6%,D:0.3%],F:0.1%,M:0.0%,n:782	959	Europe	River	Environmental	Does not apply	Does not apply
W5Aug28	T_1892	GCF_003975225.1	A	66.11	432334	23	55	Non complete	C:100.0%[S:99.7%,D:0.3%],F:0.0%,M:0.0%,n:782	17	Europe	River	Environmental	Does not apply	Does not apply
W60856	T_1893	GCF_001516225.2	A	66.23	783488	10	27	Complete	C:99.9%[S:99.6%,D:0.3%],F:0.1%,M:0.0%,n:782	959	North America	Homo sapiens	Human	Cancer	non-CF
W70322	T_1894	GCF_002927215.1	A	66.18	6896700	1	1	Non complete	C:99.7%[S:99.4%,D:0.3%],F:0.3%,M:0.0%,n:782	282	North America	Homo sapiens	Human	Cancer	non-CF
W91453	T_1895	GCF_002927135.1	A	66.35	1740019	3	5	Non complete	C:99.5%[S:99.0%,D:0.5%],F:0.3%,M:0.2%,n:782	111	North America	Homo sapiens	Human	Cancer	non-CF
WCHPA075006	T_1896	GCF_002980375.1	A	65.84	4145326	2	4	Non complete	C:99.5%[S:99.2%,D:0.3%],F:0.3%,M:0.2%,n:782	2967	Asia	Homo sapiens	Human	Unkown	Not possible
WCHPA075016	T_1897	GCF_002980265.1	A	66.4	354437	20	53	Non complete	C:99.9%[S:99.6%,D:0.3%],F:0.1%,M:0.0%,n:782	2969	Asia	Homo sapiens	Human	Unkown	Not possible
WCHPA075017	T_1898	GCF_002980255.1	A	66.44	350021	21	77	Non complete	C:99.9%[S:99.6%,D:0.3%],F:0.1%,M:0.0%,n:782	2968	Asia	Homo sapiens	Human	Unkown	Not possible
WCHPA075019	T_1899	GCF_003052005.2	A	66.46	351877	20	49	Complete	C:99.9%[S:99.6%,D:0.3%],F:0.1%,M:0.0%,n:782	277	Asia	Homo sapiens	Human	Unkown	Not possible
WCHPA075025	T_1900	GCF_002980385.1	A	66.01	6886080	1	1	Non complete	C:99.9%[S:99.4%,D:0.5%],F:0.1%,M:0.0%,n:782	2972	Asia	Homo sapiens	Human	Unkown	Not possible
WCHPA075063	T_1901	GCF_002976195.1	A	66.44	296147	22	54	Non complete	C:99.7%[S:99.4%,D:0.3%],F:0.4%,M:0.1%,n:782	2974	Asia	Homo sapiens	Human	Unkown	Not possible
WH-SGI-V-07049	T_1902	GCF_001449245.1	A	66.33	350333	24	77	Non complete	C:99.9%[S:99.6%,D:0.3%],F:0.1%,M:0.0%,n:782	1682	North America	Homo sapiens	Human	Unkown	Not possible
WH-SGI-V-07050	T_1903	GCF_001449435.1	C2	66.36	426813	19	58	Non complete	C:99.5%[S:99.1%,D:0.4%],F:0.3%,M:0.2%,n:782	2020	Europe	Homo sapiens	Human	Unkown	Not possible
WH-SGI-V-07053	T_1904	GCF_001450345.1	A	66.45	492174	16	39	Non complete	C:99.8%[S:99.5%,D:0.3%],F:0.3%,M:0.1%,n:782	2022	North America	Homo sapiens	Human	Unkown	Not possible
WH-SGI-V-07056	T_1905	GCF_001450325.1	A	66.54	456509	18	57	Non complete	C:99.8%[S:99.5%,D:0.3%],F:0.3%,M:0.1%,n:782	274	x	Homo sapiens	Human	Unkown	Not possible
WH-SGI-V-07057	T_1906	GCF_001449165.1	A	66.49	373772	21	50	Non complete	C:99.8%[S:99.5%,D:0.3%],F:0.1%,M:0.1%,n:782	348	North America	Homo sapiens	Human	Unkown	Not possible
WH-SGI-V-07058	T_1907	GCF_001449155.1	A	65.92	241558	28	61	Non complete	C:99.8%[S:99.4%,D:0.4%],F:0.3%,M:0.1%,n:782	2024	North America	Homo sapiens	Human	Unkown	Not possible
WH-SGI-V-07059	T_1908	GCF_001450485.1	B	66.49	427106	18	44	Non complete	C:99.9%[S:99.6%,D:0.3%],F:0.1%,M:0.0%,n:782	667	Europe	Homo sapiens	Human	Unkown	Not possible
WH-SGI-V-07060	T_1909	GCF_001449145.1	A	66.03	314615	30	70	Non complete	C:99.9%[S:99.5%,D:0.4%],F:0.1%,M:0.0%,n:782	149	North America	Homo sapiens	Human	Unkown	Not possible
WH-SGI-V-07062	T_1910	GCF_001449345.1	A	66.6	378396	17	44	Non complete	C:99.4%[S:99.1%,D:0.3%],F:0.5%,M:0.1%,n:782	2025	North America	Homo sapiens	Human	Unkown	Not possible
WH-SGI-V-07063	T_1911	GCF_001449305.1	A	66.08	226769	25	83	Non complete	C:99.5%[S:99.2%,D:0.3%],F:0.4%,M:0.1%,n:782	274	North America	Homo sapiens	Human	Unkown	Not possible
WH-SGI-V-07065	T_1912	GCF_001450385.1	A	66.53	388043	18	49	Non complete	C:99.9%[S:99.6%,D:0.3%],F:0.1%,M:0.0%,n:782	966	North America	Homo sapiens	Human	Unkown	Not possible
WH-SGI-V-07066	T_1913	GCF_001449395.1	A	66.12	341236	20	69	Non complete	C:99.9%[S:99.6%,D:0.3%],F:0.1%,M:0.0%,n:782	385	North America	Homo sapiens	Human	Unkown	Not possible
WH-SGI-V-07067	T_1914	GCF_001450405.1	A	66.14	376079	20	59	Non complete	C:99.9%[S:99.6%,D:0.3%],F:0.1%,M:0.0%,n:782	498	North America	Homo sapiens	Human	Unkown	Not possible
WH-SGI-V-07069	T_1915	GCF_001449425.1	A	65.95	318643	27	60	Non complete	C:99.9%[S:99.5%,D:0.4%],F:0.1%,M:0.0%,n:782	152	x	Homo sapiens	Human	Unkown	Not possible
WH-SGI-V-07070	T_1916	GCF_001449325.1	B	66.51	727468	15	44	Non complete	C:99.9%[S:99.6%,D:0.3%],F:0.1%,M:0.0%,n:782	1621	North America	Homo sapiens	Human	Unkown	Not possible
WH-SGI-V-07073	T_1917	GCF_001449255.1	A	66.52	478892	16	42	Non complete	C:99.9%[S:99.6%,D:0.3%],F:0.1%,M:0.0%,n:782	1129	North America	Homo sapiens	Human	Unkown	Not possible
WH-SGI-V-07074	T_1918	GCF_001449175.1	A	66.4	513958	12	36	Non complete	C:99.9%[S:99.6%,D:0.3%],F:0.1%,M:0.0%,n:782	155	North America	Homo sapiens	Human	Unkown	Not possible
WH-SGI-V-07166	T_1919	GCF_001449485.1	B	65.95	351411	25	66	Non complete	C:99.8%[S:99.5%,D:0.3%],F:0.3%,M:0.1%,n:782	1990	Europe	Water	Environmental	Does not apply	Does not apply
WH-SGI-V-07171	T_1920	GCF_001449555.1	A	66.2	265885	22	52	Non complete	C:99.9%[S:99.6%,D:0.3%],F:0.1%,M:0.0%,n:782	111	Europe	Homo sapiens	Human	Unkown	Not possible
WH-SGI-V-07179	T_1921	GCF_001450555.1	A	65.79	265906	25	73	Non complete	C:99.9%[S:99.6%,D:0.3%],F:0.1%,M:0.0%,n:782	782	Europe	Homo sapiens	Human	Unkown	Not possible
WH-SGI-V-07184	T_1922	GCF_001449735.1	A	66.31	349795	19	47	Non complete	C:99.8%[S:99.4%,D:0.4%],F:0.3%,M:0.1%,n:782	439	Europe	Homo sapiens	Human	Unkown	Not possible
WH-SGI-V-07187	T_1923	GCF_001449785.1	A	66.34	385016	21	52	Non complete	C:99.7%[S:99.4%,D:0.3%],F:0.4%,M:0.1%,n:782	675	Europe	Homo sapiens	Human	Unkown	Not possible
WH-SGI-V-07188	T_1924	GCF_001449805.1	A	66.5	429396	16	51	Non complete	C:99.9%[S:99.6%,D:0.3%],F:0.1%,M:0.0%,n:782	274	North America	Homo sapiens	Human	Unkown	Not possible
WH-SGI-V-07224	T_1925	GCF_001450665.1	A	66.25	350381	20	63	Non complete	C:99.9%[S:99.6%,D:0.3%],F:0.1%,M:0.0%,n:782	348	North America	Homo sapiens	Human	Unkown	Not possible
WH-SGI-V-07226	T_1926	GCF_001449865.1	A	65.98	240329	27	64	Non complete	C:99.9%[S:99.5%,D:0.4%],F:0.1%,M:0.0%,n:782	2027	North America	Homo sapiens	Human	Unkown	Not possible
WH-SGI-V-07228	T_1927	GCF_001449885.1	A	66.5	444001	17	42	Non complete	C:99.4%[S:99.1%,D:0.3%],F:0.5%,M:0.1%,n:782	1591	North America	Homo sapiens	Human	Unkown	Not possible
WH-SGI-V-07233	T_1928	GCF_001450715.1	A	66.42	511577	14	38	Non complete	C:99.7%[S:99.4%,D:0.3%],F:0.3%,M:0.0%,n:782	1125	North America	Homo sapiens	Human	Unkown	Not possible
WH-SGI-V-07235	T_1929	GCF_001449985.1	A	66.53	601207	10	26	Non complete	C:99.8%[S:99.5%,D:0.3%],F:0.1%,M:0.1%,n:782	27	North America	Homo sapiens	Human	Unkown	Not possible
WH-SGI-V-07236	T_1930	GCF_001450745.1	A	66.27	467974	17	73	Non complete	C:99.8%[S:99.5%,D:0.3%],F:0.3%,M:0.1%,n:782	2029	North America	Homo sapiens	Human	Unkown	Not possible
WH-SGI-V-07238	T_1931	GCF_001450015.1	A	66.54	421260	16	39	Non complete	C:99.9%[S:99.6%,D:0.3%],F:0.1%,M:0.0%,n:782	282	North America	Homo sapiens	Human	Unkown	Not possible
WH-SGI-V-07239	T_1932	GCF_001450755.1	B	66.23	479668	17	53	Non complete	C:99.9%[S:99.6%,D:0.3%],F:0.1%,M:0.0%,n:782	620	North America	Homo sapiens	Human	Unkown	Not possible
WH-SGI-V-07241	T_1933	GCF_001450935.1	B	66	243745	27	70	Non complete	C:99.9%[S:99.4%,D:0.5%],F:0.1%,M:0.0%,n:782	1567	North America	Homo sapiens	Human	Unkown	Not possible
WH-SGI-V-07243	T_1934	GCF_001450065.1	B	66.34	275567	25	61	Non complete	C:99.7%[S:99.4%,D:0.3%],F:0.4%,M:0.1%,n:782	357	Europe	Homo sapiens	Human	Unkown	Not possible
WH-SGI-V-07244	T_1935	GCF_001450085.1	A	66.13	311986	22	64	Non complete	C:99.7%[S:99.4%,D:0.3%],F:0.1%,M:0.2%,n:782	348	Europe	Homo sapiens	Human	Unkown	Not possible
WH-SGI-V-07245	T_1936	GCF_001450095.1	A	66.12	227633	27	72	Non complete	C:99.9%[S:99.6%,D:0.3%],F:0.1%,M:0.0%,n:782	17	Europe	Homo sapiens	Human	Unkown	Not possible
WH-SGI-V-07248	T_1937	GCF_001452825.1	B	66.22	642280	14	36	Non complete	C:99.9%[S:99.6%,D:0.3%],F:0.1%,M:0.0%,n:782	1076	Europe	Homo sapiens	Human	Burn wound infection	non-CF
WH-SGI-V-07249	T_1938	GCF_001452835.1	A	66.2	337153	22	59	Non complete	C:99.9%[S:99.6%,D:0.3%],F:0.1%,M:0.0%,n:782	395	Europe	Homo sapiens	Human	Burn wound infection	non-CF
WH-SGI-V-07258	T_1939	GCF_001452935.1	B	65.85	287066	27	64	Non complete	C:99.5%[S:99.2%,D:0.3%],F:0.3%,M:0.2%,n:782	313	Europe	Homo sapiens	Human	Unkown	Not possible
WH-SGI-V-07263	T_1940	GCF_001453015.1	B	66.06	515553	18	48	Non complete	C:99.8%[S:99.5%,D:0.3%],F:0.3%,M:0.1%,n:782	1203	Europe	Homo sapiens	Human	Burn wound infection	non-CF
WH-SGI-V-07265	T_1941	GCF_001452995.1	B	65.56	444869	19	47	Non complete	C:99.7%[S:99.1%,D:0.6%],F:0.1%,M:0.2%,n:782	2032	Europe	Homo sapiens	Human	Unkown	Not possible
WH-SGI-V-07266	T_1942	GCF_001453985.1	A	66.51	718217	11	30	Non complete	C:99.8%[S:99.5%,D:0.3%],F:0.1%,M:0.1%,n:782	2033	Europe	Homo sapiens	Human	Unkown	Not possible
WH-SGI-V-07272	T_1943	GCF_001453065.1	A	66.44	350982	20	54	Non complete	C:99.8%[S:99.5%,D:0.3%],F:0.3%,M:0.1%,n:782	17	Europe	Homo sapiens	Human	Unkown	Not possible
WH-SGI-V-07273	T_1944	GCF_001453905.1	A	66.16	466290	17	43	Non complete	C:99.9%[S:99.6%,D:0.3%],F:0.1%,M:0.0%,n:782	17	Europe	Homo sapiens	Human	Unkown	Not possible
WH-SGI-V-07277	T_1945	GCF_001454065.1	B	66	467150	19	51	Non complete	C:99.8%[S:99.5%,D:0.3%],F:0.3%,M:0.1%,n:782	319	Europe	Homo sapiens	Human	Burn wound infection	non-CF
WH-SGI-V-07279	T_1946	GCF_001453945.1	A	66.16	270616	22	62	Non complete	C:99.9%[S:99.5%,D:0.4%],F:0.1%,M:0.0%,n:782	2035	Europe	Homo sapiens	Human	Cystic fibrosis	CF
WH-SGI-V-07280	T_1947	GCF_001454625.1	A	66.46	457647	15	36	Non complete	C:99.8%[S:99.5%,D:0.3%],F:0.3%,M:0.1%,n:782	2035	Europe	Homo sapiens	Human	Cystic fibrosis	CF
WH-SGI-V-07282	T_1948	GCF_001453075.1	A	66.45	384796	16	38	Non complete	C:99.0%[S:98.7%,D:0.3%],F:0.3%,M:0.7%,n:782	676	Europe	Homo sapiens	Human	Cystic fibrosis	CF
WH-SGI-V-07294	T_1949	GCF_001454175.1	A	66.55	408730	16	41	Non complete	C:99.7%[S:99.4%,D:0.3%],F:0.3%,M:0.0%,n:782	132	North America	Homo sapiens	Human	Unkown	Not possible
WH-SGI-V-07299	T_1950	GCF_001453805.1	A	66.33	364132	17	41	Non complete	C:99.8%[S:99.5%,D:0.3%],F:0.3%,M:0.1%,n:782	549	Australia	Homo sapiens	Human	Unkown	Not possible
WH-SGI-V-07310	T_1952	GCF_001454325.1	A	66.55	290539	24	60	Non complete	C:98.3%[S:98.0%,D:0.3%],F:0.4%,M:1.3%,n:782	2041	Europe	Homo sapiens	Human	Unkown	Not possible
WH-SGI-V-07314	T_1953	GCF_001454385.1	B	66.33	391538	17	52	Non complete	C:99.7%[S:99.4%,D:0.3%],F:0.4%,M:0.1%,n:782	2043	Africa	Homo sapiens	Human	Unkown	Not possible
WH-SGI-V-07316	T_1954	GCF_001454395.1	A	66.57	530036	14	29	Non complete	C:99.8%[S:99.5%,D:0.3%],F:0.3%,M:0.1%,n:782	2044	North America	Homo sapiens	Human	Urinary tract infection	non-CF
WH-SGI-V-07317	T_1955	GCF_001454415.1	A	66.62	460799	12	33	Non complete	C:99.7%[S:99.4%,D:0.3%],F:0.3%,M:0.0%,n:782	2045	North America	Homo sapiens	Human	Unkown	Not possible
WH-SGI-V-07372	T_1956	GCF_001450185.1	A	66.37	313471	22	65	Non complete	C:99.8%[S:99.5%,D:0.3%],F:0.3%,M:0.1%,n:782	2048	Europe	Homo sapiens	Human	Hospital-acquired infection/sepsis	non-CF
WH-SGI-V-07373	T_1957	GCF_001450835.1	A	66.38	355396	19	55	Non complete	C:99.9%[S:99.6%,D:0.3%],F:0.1%,M:0.0%,n:782	388	Europe	Homo sapiens	Human	Hospital-acquired infection/sepsis	non-CF
WH-SGI-V-07375	T_1958	GCF_001450225.1	A	66.53	287517	20	45	Non complete	C:99.9%[S:99.6%,D:0.3%],F:0.1%,M:0.0%,n:782	198	Europe	Homo sapiens	Human	Hospital-acquired infection/sepsis	non-CF
WH-SGI-V-07377	T_1959	GCF_001450245.1	A	66.49	399346	17	45	Non complete	C:99.9%[S:99.6%,D:0.3%],F:0.1%,M:0.0%,n:782	1129	Europe	Homo sapiens	Human	Hospital-acquired infection/sepsis	non-CF
WH-SGI-V-07383	T_1960	GCF_001451245.1	A	66.42	513156	12	31	Non complete	C:99.8%[S:99.5%,D:0.3%],F:0.3%,M:0.1%,n:782	640	x	Water	Environmental	Does not apply	Does not apply
WH-SGI-V-07387	T_1961	GCF_001450995.1	B	66.08	316537	25	70	Non complete	C:99.9%[S:99.6%,D:0.3%],F:0.1%,M:0.0%,n:782	235	Europe	Homo sapiens	Human	Hospital-acquired infection/sepsis	non-CF
WH-SGI-V-07405	T_1962	GCF_001451105.1	A	66.25	289481	23	64	Non complete	C:99.8%[S:99.5%,D:0.3%],F:0.3%,M:0.1%,n:782	683	Europe	Homo sapiens	Human	Hospital-acquired infection/sepsis	non-CF
WH-SGI-V-07406	T_1963	GCF_001451125.1	B	66.41	342318	21	66	Non complete	C:99.9%[S:99.6%,D:0.3%],F:0.1%,M:0.0%,n:782	235	Europe	Homo sapiens	Human	Hospital-acquired infection/sepsis	non-CF
WH-SGI-V-07407	T_1964	GCF_001451145.1	B	66.09	380521	19	57	Non complete	C:99.8%[S:99.5%,D:0.3%],F:0.3%,M:0.1%,n:782	253	Europe	Homo sapiens	Human	Hospital-acquired infection/sepsis	non-CF
WH-SGI-V-07410	T_1965	GCF_001451325.1	A	66.1	255927	24	68	Non complete	C:99.9%[S:99.6%,D:0.3%],F:0.1%,M:0.0%,n:782	1247	Europe	Homo sapiens	Human	Hospital-acquired infection/sepsis	non-CF
WH-SGI-V-07411	T_1966	GCF_001451165.1	A	66.36	444784	13	45	Non complete	C:99.8%[S:99.5%,D:0.3%],F:0.3%,M:0.1%,n:782	386	Europe	Homo sapiens	Human	Hospital-acquired infection/sepsis	non-CF
WH-SGI-V-07412	T_1967	GCF_001451355.1	A	66.23	242743	27	59	Non complete	C:99.9%[S:99.6%,D:0.3%],F:0.1%,M:0.0%,n:782	198	Europe	Homo sapiens	Human	Hospital-acquired infection/sepsis	non-CF
WH-SGI-V-07416	T_1968	GCF_001453095.1	A	66.42	371069	16	41	Non complete	C:99.9%[S:99.6%,D:0.3%],F:0.1%,M:0.0%,n:782	164	Europe	Homo sapiens	Human	Hospital-acquired infection/sepsis	non-CF
WH-SGI-V-07419	T_1969	GCF_001451405.1	A	66.42	510417	14	38	Non complete	C:99.9%[S:99.6%,D:0.3%],F:0.1%,M:0.0%,n:782	395	Europe	Homo sapiens	Human	Hospital-acquired infection/sepsis	non-CF
WH-SGI-V-07420	T_1970	GCF_001453145.1	C1	65.94	458818	14	37	Non complete	C:99.9%[S:99.6%,D:0.3%],F:0.1%,M:0.0%,n:782	2050	Europe	Homo sapiens	Human	Hospital-acquired infection/sepsis	non-CF
WH-SGI-V-07428	T_1971	GCF_001451525.1	A	66.48	352317	21	56	Non complete	C:99.9%[S:99.6%,D:0.3%],F:0.1%,M:0.0%,n:782	2052	North America	Homo sapiens	Human	Hospital-acquired infection/sepsis	non-CF
WH-SGI-V-07485	T_1972	GCF_001451575.1	A	66.56	428469	17	39	Non complete	C:99.8%[S:99.5%,D:0.3%],F:0.1%,M:0.1%,n:782	2053	North America	Homo sapiens	Human	Hospital-acquired infection/sepsis	non-CF
WH-SGI-V-07489	T_1973	GCF_001451655.1	A	66.5	489508	13	40	Non complete	C:99.9%[S:99.6%,D:0.3%],F:0.1%,M:0.0%,n:782	244	North America	Homo sapiens	Human	Hospital-acquired infection/sepsis	non-CF
WH-SGI-V-07490	T_1974	GCF_001451685.1	A	66.34	394548	21	56	Non complete	C:99.8%[S:99.5%,D:0.3%],F:0.3%,M:0.1%,n:782	1455	North America	Homo sapiens	Human	Hospital-acquired infection/sepsis	non-CF
WH-SGI-V-07491	T_1975	GCF_001451705.1	A	66.53	387521	19	55	Non complete	C:99.7%[S:99.4%,D:0.3%],F:0.1%,M:0.2%,n:782	1974	North America	Homo sapiens	Human	Hospital-acquired infection/sepsis	non-CF
WH-SGI-V-07495	T_1976	GCF_001451755.1	A	66.33	426590	15	45	Non complete	C:99.8%[S:99.5%,D:0.3%],F:0.3%,M:0.1%,n:782	395	North America	Homo sapiens	Human	Hospital-acquired infection/sepsis	non-CF
WH-SGI-V-07498	T_1977	GCF_001451815.1	B	65.8	441057	20	59	Non complete	C:99.8%[S:99.5%,D:0.3%],F:0.1%,M:0.1%,n:782	235	North America	Homo sapiens	Human	Hospital-acquired infection/sepsis	non-CF
WH-SGI-V-07499	T_1978	GCF_001453205.1	A	66.14	254969	23	65	Non complete	C:99.8%[S:99.5%,D:0.3%],F:0.3%,M:0.1%,n:782	179	North America	Homo sapiens	Human	Hospital-acquired infection/sepsis	non-CF
WH-SGI-V-07500	T_1979	GCF_001451835.1	A	66.08	384391	17	62	Non complete	C:99.6%[S:99.2%,D:0.4%],F:0.3%,M:0.1%,n:782	27	North America	Homo sapiens	Human	Hospital-acquired infection/sepsis	non-CF
WH-SGI-V-07501	T_1980	GCF_001453225.1	A	66.16	416583	15	51	Non complete	C:99.9%[S:99.6%,D:0.3%],F:0.1%,M:0.0%,n:782	2054	North America	Homo sapiens	Human	Hospital-acquired infection/sepsis	non-CF
WH-SGI-V-07502	T_1981	GCF_001451865.1	A	66.38	320188	20	50	Non complete	C:99.9%[S:99.6%,D:0.3%],F:0.1%,M:0.0%,n:782	244	North America	Homo sapiens	Human	Hospital-acquired infection/sepsis	non-CF
WH-SGI-V-07503	T_1982	GCF_001453235.1	A	66.34	459773	18	53	Non complete	C:99.9%[S:99.6%,D:0.3%],F:0.1%,M:0.0%,n:782	17	North America	Homo sapiens	Human	Hospital-acquired infection/sepsis	non-CF
WH-SGI-V-07504	T_1983	GCF_001451885.1	B	66.18	380603	20	50	Non complete	C:99.5%[S:99.2%,D:0.3%],F:0.5%,M:0.0%,n:782	235	North America	Homo sapiens	Human	Hospital-acquired infection/sepsis	non-CF
WH-SGI-V-07506	T_1984	GCF_001453265.1	A	66.06	338598	25	59	Non complete	C:99.5%[S:99.2%,D:0.3%],F:0.4%,M:0.1%,n:782	508	North America	Homo sapiens	Human	Hospital-acquired infection/sepsis	non-CF
WH-SGI-V-07507	T_1985	GCF_001453285.1	B	66.34	438436	16	44	Non complete	C:99.9%[S:99.6%,D:0.3%],F:0.1%,M:0.0%,n:782	253	North America	Homo sapiens	Human	Hospital-acquired infection/sepsis	non-CF
WH-SGI-V-07620	T_1986	GCF_001453305.1	A	66.15	271802	21	56	Non complete	C:99.5%[S:99.1%,D:0.4%],F:0.3%,M:0.2%,n:782	1527	North America	Homo sapiens	Human	Hospital-acquired infection/sepsis	non-CF
WH-SGI-V-07621	T_1987	GCF_001451975.1	A	66.39	427498	18	43	Non complete	C:99.9%[S:99.6%,D:0.3%],F:0.1%,M:0.0%,n:782	179	North America	Homo sapiens	Human	Hospital-acquired infection/sepsis	non-CF
WH-SGI-V-07623	T_1988	GCF_001453315.1	A	66.03	342299	21	63	Non complete	C:99.9%[S:99.6%,D:0.3%],F:0.1%,M:0.0%,n:782	2056	North America	Homo sapiens	Human	Hospital-acquired infection/sepsis	non-CF
WH-SGI-V-07624	T_1989	GCF_001453345.1	B	66.37	366119	18	50	Non complete	C:99.9%[S:99.6%,D:0.3%],F:0.1%,M:0.0%,n:782	235	North America	Homo sapiens	Human	Hospital-acquired infection/sepsis	non-CF
WH-SGI-V-07627	T_1990	GCF_001452045.1	B	66.13	327040	25	66	Non complete	C:99.7%[S:99.4%,D:0.3%],F:0.3%,M:0.0%,n:782	235	North America	Homo sapiens	Human	Hospital-acquired infection/sepsis	non-CF
WH-SGI-V-07629	T_1991	GCF_001453385.1	A	66.07	291226	26	69	Non complete	C:99.8%[S:99.5%,D:0.3%],F:0.3%,M:0.1%,n:782	17	North America	Homo sapiens	Human	Hospital-acquired infection/sepsis	non-CF
WH-SGI-V-07630	T_1992	GCF_001452075.1	A	66.16	647249	13	39	Non complete	C:99.7%[S:99.4%,D:0.3%],F:0.3%,M:0.0%,n:782	274	North America	Homo sapiens	Human	Hospital-acquired infection/sepsis	non-CF
WH-SGI-V-07631	T_1993	GCF_001453405.1	B	66.41	441127	18	39	Non complete	C:99.9%[S:99.6%,D:0.3%],F:0.1%,M:0.0%,n:782	253	North America	Homo sapiens	Human	Hospital-acquired infection/sepsis	non-CF
WH-SGI-V-07636	T_1994	GCF_001452155.1	B	66.01	295698	25	65	Non complete	C:99.8%[S:99.5%,D:0.3%],F:0.3%,M:0.1%,n:782	313	North America	Homo sapiens	Human	Hospital-acquired infection/sepsis	non-CF
WH-SGI-V-07637	T_1995	GCF_001452185.1	B	66.23	379751	24	64	Non complete	C:99.9%[S:99.6%,D:0.3%],F:0.1%,M:0.0%,n:782	2057	North America	Homo sapiens	Human	Hospital-acquired infection/sepsis	non-CF
WH-SGI-V-07638	T_1996	GCF_001453435.1	A	66.28	262532	24	65	Non complete	C:99.7%[S:99.4%,D:0.3%],F:0.4%,M:0.1%,n:782	2058	North America	Homo sapiens	Human	Hospital-acquired infection/sepsis	non-CF
WH-SGI-V-07649	T_1997	GCF_001452335.1	A	66.28	253675	24	60	Non complete	C:99.7%[S:99.4%,D:0.3%],F:0.4%,M:0.1%,n:782	274	North America	Homo sapiens	Human	Hospital-acquired infection/sepsis	non-CF
WH-SGI-V-07678	T_1998	GCF_001453545.1	A	66.54	468411	16	46	Non complete	C:99.8%[S:99.5%,D:0.3%],F:0.3%,M:0.1%,n:782	463	North America	Homo sapiens	Human	Hospital-acquired infection/sepsis	non-CF
WH-SGI-V-07680	T_1999	GCF_001452405.1	B	66.08	454437	18	65	Non complete	C:99.8%[S:99.5%,D:0.3%],F:0.3%,M:0.1%,n:782	532	North America	Homo sapiens	Human	Hospital-acquired infection/sepsis	non-CF
WH-SGI-V-07681	T_2000	GCF_001452415.1	A	66.04	245579	26	67	Non complete	C:99.9%[S:99.6%,D:0.3%],F:0.1%,M:0.0%,n:782	381	North America	Homo sapiens	Human	Hospital-acquired infection/sepsis	non-CF
WH-SGI-V-07684	T_2001	GCF_001453615.1	B	66.28	426990	15	56	Non complete	C:99.9%[S:99.6%,D:0.3%],F:0.1%,M:0.0%,n:782	308	North America	Homo sapiens	Human	Hospital-acquired infection/sepsis	non-CF
WH-SGI-V-07686	T_2002	GCF_001453645.1	A	66.12	211706	29	69	Non complete	C:99.8%[S:99.5%,D:0.3%],F:0.3%,M:0.1%,n:782	17	North America	Homo sapiens	Human	Hospital-acquired infection/sepsis	non-CF
WH-SGI-V-07691	T_2003	GCF_001453665.1	A	66.17	469330	16	39	Non complete	C:99.9%[S:99.6%,D:0.3%],F:0.1%,M:0.0%,n:782	175	North America	Homo sapiens	Human	Hospital-acquired infection/sepsis	non-CF
WH-SGI-V-07692	T_2004	GCF_001452545.1	A	66.02	351235	22	69	Non complete	C:99.9%[S:99.6%,D:0.3%],F:0.1%,M:0.0%,n:782	2059	North America	Homo sapiens	Human	Hospital-acquired infection/sepsis	non-CF
WH-SGI-V-07695	T_2005	GCF_001453675.1	A	66.41	506936	17	51	Non complete	C:99.8%[S:99.5%,D:0.3%],F:0.1%,M:0.1%,n:782	1275	North America	Homo sapiens	Human	Hospital-acquired infection/sepsis	non-CF
WH-SGI-V-07697	T_2006	GCF_001452605.1	A	66.49	471202	15	43	Non complete	C:99.8%[S:99.5%,D:0.3%],F:0.3%,M:0.1%,n:782	381	North America	Homo sapiens	Human	Hospital-acquired infection/sepsis	non-CF
WH-SGI-V-07704	T_2007	GCF_001452685.1	A	66.42	381958	17	58	Non complete	C:99.9%[S:99.6%,D:0.3%],F:0.1%,M:0.0%,n:782	390	North America	Homo sapiens	Human	Hospital-acquired infection/sepsis	non-CF
WH-SGI-V-07706	T_2008	GCF_001452725.1	A	66.24	303202	25	55	Non complete	C:89.9%[S:89.5%,D:0.4%],F:0.0%,M:10.1%,n:782	348	North America	Homo sapiens	Human	Hospital-acquired infection/sepsis	non-CF
WH-SGI-V-07707	T_2009	GCF_001452745.1	B	66.07	222186	27	74	Non complete	C:99.7%[S:99.4%,D:0.3%],F:0.4%,M:0.1%,n:782	815	North America	Homo sapiens	Human	Hospital-acquired infection/sepsis	non-CF
WH-SGI-V-07708	T_2010	GCF_001454585.1	A	66.13	327033	22	63	Non complete	C:99.9%[S:99.6%,D:0.3%],F:0.1%,M:0.0%,n:782	2060	North America	Homo sapiens	Human	Hospital-acquired infection/sepsis	non-CF
WH-SGI-V-07710	T_2011	GCF_001453775.1	A	66.42	503368	15	43	Non complete	C:99.9%[S:99.6%,D:0.3%],F:0.1%,M:0.0%,n:782	2061	North America	Homo sapiens	Human	Hospital-acquired infection/sepsis	non-CF
WS 5022	T_2012	GCF_012987005.1	C1	66.26	511458	15	57	Non complete	C:99.9%[S:99.6%,D:0.3%],F:0.1%,M:0.0%,n:782	3140	Europe	Environmental	Environmental	Does not apply	Does not apply
WS136	T_2013	GCF_000820805.1	A	65.9	345583	22	68	Non complete	C:99.9%[S:99.4%,D:0.5%],F:0.1%,M:0.0%,n:782	no matching profile found	Europe	Homo sapiens	Human	Pyoderma Gangrenosum	non-CF
X13273	T_2014	GCF_000481705.1	B	66.4	258826	32	70	Non complete	C:99.6%[S:99.2%,D:0.4%],F:0.4%,M:0.0%,n:782	308	North America	Homo sapiens	Human	Bloodstream infection	non-CF
X24509	T_2015	GCF_000481865.1	A	66.02	1568358	7	15	Non complete	C:99.8%[S:99.5%,D:0.3%],F:0.1%,M:0.1%,n:782	527	North America	Homo sapiens	Human	Urinary tract infection	non-CF
X78812	T_2016	GCF_001542795.2	A	66.34	4164814	3	5	Complete	C:99.8%[S:99.5%,D:0.3%],F:0.3%,M:0.1%,n:782	257	North America	Homo sapiens	Human	Cancer	non-CF
X9820	T_2017	GCF_002724095.1	A	66.42	6348761	1	1	Non complete	C:99.9%[S:99.6%,D:0.3%],F:0.1%,M:0.0%,n:782	209	North America	Homo sapiens	Human	Cancer	non-CF
Y31	T_2018	GCF_003369775.1	A	66.46	2020660	3	4	Complete	C:99.9%[S:99.0%,D:0.9%],F:0.1%,M:0.0%,n:782	no matching profile found	Asia	Homo sapiens	Human	Pneumonia	non-CF
Y71	T_2019	GCF_003408495.1	A	66.15	6831076	1	1	Complete	C:99.8%[S:99.2%,D:0.6%],F:0.1%,M:0.1%,n:782	245	Asia	Homo sapiens	Human	Pneumonia	non-CF
Y82	T_2020	GCF_003369755.1	A	65.97	6940949	1	1	Complete	C:99.6%[S:99.2%,D:0.4%],F:0.3%,M:0.1%,n:782	111	Asia	Homo sapiens	Human	Pneumonia	non-CF
Y89	T_2021	GCF_003369735.1	A	65.75	7106857	1	1	Complete	C:99.9%[S:99.6%,D:0.3%],F:0.1%,M:0.0%,n:782	245	Asia	Homo sapiens	Human	Pneumonia	non-CF
YB01	T_2022	GCF_009867055.1	A	65.98	6868832	1	2	Complete	C:99.8%[S:99.4%,D:0.4%],F:0.1%,M:0.1%,n:782	231	Asia	Tobacco	Environmental	Does not apply	Does not apply
YD001	T_2023	GCF_013260445.1	A	66.55	6299465	1	1	Complete	C:99.8%[S:99.5%,D:0.3%],F:0.3%,M:0.1%,n:782	1395	Asia	Morus alba	Environmental	Does not apply	Does not apply
YL84	T_2024	GCF_000524595.1	A	66.27	6496756	1	1	Complete	C:99.9%[S:99.6%,D:0.3%],F:0.1%,M:0.0%,n:782	no matching profile found	Asia	Environmental	Environmental	Does not apply	Does not apply
YT12746	T_2025	GCF_013305645.2	A	66.43	6433441	1	1	Complete	C:99.9%[S:99.6%,D:0.3%],F:0.1%,M:0.0%,n:782	292	Asia	Homo sapiens	Human	Hematencephalon	non-CF
YTSEY8	T_2026	GCF_016745115.1	A	65.61	6870662	1	1	Complete	C:99.9%[S:99.6%,D:0.3%],F:0.1%,M:0.0%,n:782	292	Asia	Homo sapiens	Human	Unkown	Not possible
Zw31	T_2027	GCF_003974195.1	A	65.69	7177049	1	1	Non complete	C:99.9%[S:99.6%,D:0.3%],F:0.1%,M:0.0%,n:782	287	Europe	Homo sapiens	Human	Cystic fibrosis	CF
Zw49	T_2028	GCF_003974625.1	A	66.43	471841	13	32	Non complete	C:99.9%[S:99.6%,D:0.3%],F:0.1%,M:0.0%,n:782	no matching profile found	Europe	Homo sapiens	Human	Cystic fibrosis	CF
Zw5	T_2029	GCF_003974145.1	A	66.52	773952	10	20	Non complete	C:99.9%[S:99.6%,D:0.3%],F:0.1%,M:0.0%,n:782	385	Europe	Homo sapiens	Human	Cystic fibrosis	CF
Zw64	T_2030	GCF_003974205.1	A	66.37	320934	19	48	Non complete	C:99.9%[S:99.6%,D:0.3%],F:0.1%,M:0.0%,n:782	499	Europe	Homo sapiens	Human	Cystic fibrosis	CF
Zw64_2	T_2031	GCF_003974425.1	A	66.58	869892	8	23	Non complete	C:99.8%[S:99.5%,D:0.3%],F:0.3%,M:0.1%,n:782	2429	Europe	Homo sapiens	Human	Cystic fibrosis	CF
Zw70	T_2032	GCF_003974135.1	A	66.28	451797	18	51	Non complete	C:99.8%[S:99.4%,D:0.4%],F:0.3%,M:0.1%,n:782	699	Europe	Homo sapiens	Human	Cystic fibrosis	CF
Zw73_1	T_2033	GCF_003973815.1	C2	66.12	264812	23	48	Non complete	C:99.9%[S:99.6%,D:0.3%],F:0.1%,M:0.0%,n:782	200	Europe	Homo sapiens	Human	Cystic fibrosis	CF
Zw73_2	T_2034	GCF_003974405.1	A	66.34	395693	16	41	Non complete	C:99.9%[S:99.6%,D:0.3%],F:0.1%,M:0.0%,n:782	859	Europe	Homo sapiens	Human	Cystic fibrosis	CF
Zw75_2	T_2035	GCF_003974395.1	A	66.39	466494	14	33	Non complete	C:99.8%[S:99.5%,D:0.3%],F:0.1%,M:0.1%,n:782	1050	Europe	Homo sapiens	Human	Cystic fibrosis	CF
Zw9	T_2036	GCF_003974615.1	B	66.33	448595	16	35	Non complete	C:99.8%[S:99.5%,D:0.3%],F:0.3%,M:0.1%,n:782	671	Europe	Homo sapiens	Human	Cystic fibrosis	CF
Zw92	T_2037	GCF_003974245.1	A	66.27	511900	16	39	Non complete	C:99.8%[S:99.4%,D:0.4%],F:0.3%,M:0.1%,n:782	242	Europe	Homo sapiens	Human	Cystic fibrosis	CF
KY1	T_2047	GCF_000813565.1	C1	66.58	869892	8	23	Non complete	C:99.8%[S:99.5%,D:0.3%],F:0.3%,M:0.1%,n:782	3390	Asia	Lake water	Environmental	Does not apply	Does not apply
PDR	T_2049	GCF_000783275.1	C1	66.41	119638	56	114	Non complete	C:98.8%[S:98.5%,D:0.3%],F:0.6%,M:0.6%,n:782	1432	Asia	Homo sapiens	Human	Urinary tract infection	non-CF
PS75	T_2050	GCF_000629365.1	A	65.83	80784	86	227	Non complete	C:99.0%[S:98.6%,D:0.4%],F:0.8%,M:0.2%,n:782	2728	x	Homo sapiens	Human	Unkown	Not possible
