# Supplementary material for: Distribution of the four type VI secretion systems in Pseudomonas aeruginosa and classification of their core and accessory effectors
Source: Nat Commun. 2025 Jan 21;16:888. doi: 10.1038/s41467-024-54649-5 (PMC11751169; doi:10.1038/s41467-024-54649-5)
Supplement: Supplementary file 5 — Supplementary Dataset 3 [file 41467_2024_54649_MOESM5_ESM.xlsx]

## Sheet: Sheet1
Supplementary Data 3. Summary of assembly statistics and pangenome of P. aeruginosa genomes used in this study.
Assembly statistics
Number of genomes in P. aeruginosa dataset	1960
Number of complete genomes	239
N50: minimum	111311
N50: maximum	7564383
N50: mean	1624041
L90: minimum	1
L90: maximum	86
BUSCO score: minimum	0.975
BUSCO score: maximum	1
Pan-genome of P. aeruginosa genomes
Core genes (occurrence of 99-100%)	4410
Soft core genes (occurrence of 95-99%)	771
Shell genes (occurrence of 15-95%)	1315
Cloud genes (occurrence of 0-15%)	35219
Total gens (occurrence of 0-100%)	41715
