# Supplementary material for: Distribution of the four type VI secretion systems in Pseudomonas aeruginosa and classification of their core and accessory effectors
Source: Nat Commun. 2025 Jan 21;16:888. doi: 10.1038/s41467-024-54649-5 (PMC11751169; doi:10.1038/s41467-024-54649-5)
Supplement: Supplementary file 6 — Supplementary Dataset 4 [file 41467_2024_54649_MOESM6_ESM.xlsx]

## Sheet: Sheet1
Supplementary Data 4. Overview of the dataset of P. aeruginosa genomes.
		Number of strains
Dataset of P. aeruginosa genomes		1960
Continent	Africa	21
	Asia	246
	Australia	207
	Europe	571
	North America	717
	South America	87
Strain source	Human	1515
	Animal	77
	Environment	264
	People with CF	524
	People with non-CF	641
