# Supplementary material for: Distribution of the four type VI secretion systems in Pseudomonas aeruginosa and classification of their core and accessory effectors
Source: Nat Commun. 2025 Jan 21;16:888. doi: 10.1038/s41467-024-54649-5 (PMC11751169; doi:10.1038/s41467-024-54649-5)
Supplement: Supplementary file 7 — Supplementary Dataset 5 [file 41467_2024_54649_MOESM7_ESM.xlsx]

## Sheet: Sheet1
Supplementary Data 5. Macromolecular structure and regulation of T6SSs in P. aeruginosa.
T6SS	Macromolecular structure (T6SS subtype)	Regulation	References
H1-T6SS	Type I	Posttranslational activation via TagQRST ('Tit-for-Tat')	Basler et al.1, Barret et al.2
H2-T6SS	Type I	Quorum sensing, RpoN-Sfa2-dependent activation	Barret et al.2, Sana et al.3, Allsopp et al.4
H3-T6SS	Type I		Barret et al.2
References
1	Basler, M., Ho, B. T. & Mekalanos, J. J. Tit-for-tat: Type VI secretion system counterattack during bacterial cell-cell interactions. Cell 152, 884–894 (2013).
2	Barret, M., Egan, F., Fargier, E., Morrissey, J. P. & O’Gara, F. Genomic analysis of the type VI secretion systems in Pseudomonas spp.: Novel clusters and putative effectors uncovered. Microbiology 157, 1726–1739 (2011).
3	Sana, T. G. et al. The second type VI secretion system of Pseudomonas aeruginosa strain PAO1 is regulated by quorum sensing and Fur and modulates internalization in epithelial cells. J. Biol. Chem. 287, 27095–105 (2012).
4	Allsopp, L. P., Collins, A. C. Z., Hawkins, E., Wood, T. E. & Filloux, A. RpoN/Sfa2-dependent activation of the Pseudomonas aeruginosa H2-T6SS and its cognate arsenal of antibacterial toxins. Nucleic Acids Res. 50, 227–243 (2022).
