# Supplementary material for: Distribution of the four type VI secretion systems in Pseudomonas aeruginosa and classification of their core and accessory effectors
Source: Nat Commun. 2025 Jan 21;16:888. doi: 10.1038/s41467-024-54649-5 (PMC11751169; doi:10.1038/s41467-024-54649-5)
Supplement: Supplementary file 8 — Supplementary Dataset 6 [file 41467_2024_54649_MOESM8_ESM.xlsx]

## Sheet: Sheet1
Supplementary Data 6. Occurrence of T6SS apparatus gene clusters.
Strain name	Strain ID	H1-T6SS apparatus gene cluster	H2-T6SS apparatus gene cluster	H3-T6SS apparatus gene cluster	H4-T6SS apparatus gene cluster
2.1	T_0073	present	present	present	absent
3	T_0074	present	present	present	absent
4	T_0075	present	present	present	absent
5	T_0076	present	present	present	absent
7	T_0077	present	present	present	absent
8	T_0078	present	present	present	absent
9	T_0079	present	present	present	absent
10	T_0080	present	present	present	absent
11	T_0081	present	present	present	absent
13	T_0082	present	present	present	absent
14.1	T_0083	present	present	present	absent
15	T_0084	present	present	present	absent
16	T_0085	present	present	present	absent
17	T_0086	present	present	present	absent
17	T_0087	present	present	present	absent
18	T_0088	present	present	present	absent
19	T_0089	present	present	present	absent
20	T_0090	present	present	present	absent
21	T_0091	present	present	present	absent
22.1	T_0092	present	present	present	absent
22.2	T_0093	present	present	present	absent
27	T_0094	present	present	present	absent
31	T_0095	present	present	present	absent
60.1	T_0096	present	present	present	present
62	T_0097	present	present	present	absent
88	T_0098	present	present	present	absent
94	T_0099	present	present	present	absent
97	T_0100	present	present	present	absent
99	T_0101	present	present	present	absent
114	T_0102	present	present	present	absent
140	T_0103	present	present	present	absent
150	T_0104	present	present	present	absent
154	T_0105	present	present	present	absent
157	T_0106	present	present	present	absent
162	T_0107	present	present	present	absent
163	T_0108	present	present	present	absent
169	T_0109	present	present	present	absent
173	T_0110	present	present	present	absent
174	T_0111	present	present	present	absent
176	T_0112	present	present	present	absent
181	T_0113	present	present	present	absent
191	T_0114	present	present	present	absent
193	T_0115	present	present	present	absent
199	T_0116	absent	present	present	absent
207	T_0117	present	present	present	absent
215	T_0118	present	present	present	absent
217	T_0119	absent	present	present	absent
218	T_0120	present	present	present	absent
223	T_0121	present	present	present	absent
227	T_0122	present	present	present	absent
234	T_0123	present	present	present	absent
236	T_0124	present	present	present	absent
237	T_0125	present	present	present	absent
239	T_0126	present	present	present	absent
241	T_0127	present	present	present	absent
255	T_0128	absent	present	present	absent
265	T_0129	present	present	present	absent
268	T_0130	present	present	present	absent
278	T_0131	present	present	present	absent
279	T_0132	present	present	present	absent
281	T_0133	present	present	present	absent
293	T_0134	present	present	present	absent
297	T_0135	present	present	present	absent
304	T_0136	present	present	present	absent
314	T_0137	present	present	present	absent
325	T_0138	present	present	present	absent
332	T_0139	present	present	present	absent
334	T_0140	present	present	present	absent
340	T_0141	present	present	present	absent
345	T_0142	present	present	present	absent
347	T_0143	present	present	present	absent
349	T_0144	present	present	present	absent
349	T_0145	present	present	present	absent
354	T_0146	present	present	present	absent
354	T_0147	present	present	present	absent
355	T_0148	present	present	present	absent
358	T_0149	present	present	present	absent
358	T_0150	present	present	present	absent
359	T_0151	present	present	present	absent
361	T_0152	present	present	present	absent
362	T_0153	present	present	present	absent
372	T_0154	present	present	present	absent
373	T_0155	present	present	present	absent
382	T_0156	present	present	present	absent
383	T_0157	present	present	present	absent
385	T_0158	present	present	present	absent
387	T_0159	present	present	present	absent
388	T_0160	present	present	present	absent
392	T_0161	present	present	present	absent
403	T_0162	present	present	present	absent
462	T_0163	present	present	present	absent
506	T_0164	present	present	present	absent
712	T_0165	present	present	present	absent
717	T_0166	present	present	present	absent
829	T_0167	present	present	present	absent
836	T_0168	present	present	absent	absent
838	T_0169	present	present	present	absent
856	T_0170	present	present	present	absent
903	T_0172	present	present	present	absent
903	T_0171	present	present	present	absent
982	T_0173	present	present	present	absent
994	T_0174	present	present	present	absent
1098	T_0175	present	present	present	absent
1510	T_0176	present	present	present	absent
1590	T_0177	present	present	present	absent
1600	T_0178	present	present	present	absent
1622	T_0179	present	present	present	absent
1631	T_0180	present	present	present	absent
1638	T_0181	present	present	present	absent
1650	T_0182	present	present	present	absent
1653	T_0183	present	present	present	absent
1658	T_0184	present	present	present	absent
1689	T_0185	absent	present	present	absent
2192	T_0186	present	present	present	absent
2321	T_0187	present	present	present	absent
2325	T_0188	present	present	present	absent
2328	T_0189	present	present	present	absent
2330	T_0190	present	present	present	absent
2357	T_0191	present	present	present	absent
2755	T_0192	present	present	present	absent
3141	T_0193	present	present	present	absent
3573	T_0194	present	present	present	absent
3575	T_0195	present	present	present	absent
3576	T_0196	present	present	present	absent
3577	T_0197	present	present	present	absent
3580	T_0198	present	present	present	absent
3581	T_0199	present	present	present	absent
3736	T_0200	present	present	present	absent
3856	T_0201	present	present	present	absent
3942	T_0202	present	present	present	absent
4068	T_0203	present	present	present	absent
5579	T_0204	present	present	absent	absent
5985	T_0205	present	present	present	absent
5987	T_0206	present	present	present	absent
5988.2	T_0207	present	present	present	absent
5988.3	T_0208	present	present	present	absent
5989	T_0209	present	present	present	absent
5990.1	T_0210	present	present	present	absent
5990.2	T_0211	present	present	present	absent
5990.3	T_0212	present	present	present	absent
5991	T_0213	present	present	present	absent
5992	T_0214	present	present	present	absent
5993	T_0215	present	present	present	absent
5994	T_0216	present	present	present	absent
5995	T_0217	present	present	present	absent
5996	T_0218	present	present	present	absent
5997	T_0219	present	present	present	absent
5999.1	T_0220	present	present	present	absent
5999.2	T_0221	present	present	present	absent
5999.3	T_0222	present	present	present	absent
6000.1	T_0223	present	present	present	absent
6000.3	T_0224	present	present	present	absent
6001	T_0225	present	present	present	absent
6003	T_0226	present	present	present	absent
6004	T_0227	present	present	present	absent
6010	T_0228	present	present	present	absent
6077	T_0229	present	present	present	absent
6085	T_0230	present	present	present	absent
6086.1	T_0231	present	present	present	absent
6086.2	T_0232	present	present	present	absent
6087	T_0233	present	present	present	absent
6088	T_0234	present	present	present	absent
6089	T_0235	present	present	present	absent
6090	T_0236	present	present	present	absent
6091	T_0237	present	present	present	absent
6092.2	T_0238	present	present	present	absent
6093	T_0239	present	present	present	absent
6095	T_0240	present	present	present	absent
6096	T_0241	present	present	present	absent
6097.3	T_0242	present	present	present	absent
6098	T_0243	present	present	present	absent
6102	T_0244	present	present	present	absent
6354	T_0245	present	present	present	absent
6487	T_0246	present	present	present	absent
6543	T_0247	present	present	present	absent
6544	T_0248	present	present	present	absent
6762	T_0249	present	present	present	absent
8380	T_0250	present	present	present	absent
8488	T_0251	present	present	present	absent
8489	T_0252	present	present	present	absent
8490	T_0253	present	present	present	absent
8491	T_0254	present	present	present	absent
9857	T_0255	present	present	present	absent
10262	T_0256	present	present	present	absent
10333	T_0257	present	present	present	absent
12939	T_0258	present	present	present	absent
14649	T_0259	present	present	present	absent
14673	T_0260	present	present	present	absent
15958	T_0261	present	present	present	absent
15965	T_0262	present	present	present	absent
19660	T_0263	present	present	present	absent
21107	T_0264	present	present	present	absent
21113	T_0265	present	present	present	absent
21114	T_0266	present	present	present	absent
21167	T_0267	present	present	present	absent
21168	T_0268	present	present	present	absent
21169	T_0269	present	present	present	absent
39016	T_0270	present	present	present	absent
39145	T_0271	present	present	present	absent
60503	T_0272	present	present	present	absent
79426	T_0273	present	present	present	absent
89224	T_0274	present	present	present	absent
89570	T_0275	present	present	present	absent
105819	T_0276	present	present	present	absent
105880	T_0277	present	present	present	absent
138244	T_0278	present	present	present	absent
152962	T_0279	present	present	present	absent
163603	T_0280	present	present	present	absent
163915	T_0281	present	present	present	absent
174581	T_0282	present	present	present	absent
185385	T_0283	present	present	present	absent
243931	T_0284	present	present	present	absent
401853	T_0285	present	present	present	absent
519119	T_0286	present	present	present	absent
2032935751	T_0287	present	present	present	absent
3020837212	T_0288	present	present	present	absent
3052425557	T_0289	present	present	present	absent
3052425557	T_0290	present	present	present	absent
4044301968	T_0291	present	present	present	absent
4064320487	T_0292	present	present	present	absent
4064321111	T_0293	present	present	present	absent
4084334344	T_0294	present	present	present	absent
4084336477	T_0295	present	present	present	absent
4094341901	T_0296	present	present	present	absent
4094345258	T_0297	present	present	present	absent
4094345290	T_0298	present	present	present	absent
4104355315	T_0299	present	present	present	absent
4114358565	T_0300	present	absent	present	absent
4124363505	T_0301	present	present	present	absent
5014375233	T_0302	present	present	present	absent
5014375428	T_0303	present	present	present	absent
5023272159	T_0304	present	present	present	absent
5054408352	T_0305	present	present	present	absent
9092533235	T_0306	present	present	present	absent
010-4	T_0307	present	present	present	absent
014-2A	T_0308	present	present	present	present
020MIC	T_0309	present	present	present	absent
0C4A	T_0310	present	present	present	absent
10% 1	T_0311	present	present	present	absent
10% 4	T_0312	present	present	present	absent
1042828174-21	T_0313	present	present	present	absent
11_P_PA	T_0314	present	present	present	absent
12-4-4(59)	T_0315	present	present	present	absent
12.5% 2.1	T_0316	present	present	present	absent
12.5% 9	T_0317	present	present	present	absent
128S180412BSL_PA2	T_0318	present	present	present	absent
1334/14	T_0319	present	present	present	absent
144S190811BSL_PA2	T_0320	present	present	present	absent
145S200511BSL_PA2	T_0321	present	present	present	absent
146 Assistante	T_0322	present	present	present	absent
15.211Gc	T_0323	present	present	present	present
15.321Ga	T_0324	present	present	present	absent
1709-12	T_0325	present	present	present	absent
172BR	T_0326	present	present	present	absent
175S070312EX2DAY21_PA1	T_0327	present	present	present	absent
1811-13R031	T_0328	present	present	present	absent
192S190811BSL_PA1	T_0329	present	present	present	absent
192S190811BSL_PA2	T_0330	present	present	present	absent
197S020911BSL_PA1	T_0331	present	present	present	absent
197S020911BSL_PA3	T_0332	present	present	present	absent
197S020911BSL_PA4	T_0333	present	present	absent	absent
19BR	T_0334	present	present	present	absent
1BAE	T_0335	present	present	present	absent
2.5% 5	T_0336	present	present	present	absent
2.5% 6	T_0337	present	present	present	absent
20-MO00609-0	T_0338	present	present	present	absent
201s070911bsl_PA1	T_0339	present	present	present	absent
201s070911bsl_PA2	T_0340	present	present	present	absent
205BR	T_0341	present	present	present	absent
211BR	T_0342	present	present	present	absent
213BR	T_0343	present	present	present	absent
21BR	T_0344	present	present	present	absent
23_P_PA	T_0345	present	present	present	absent
24Pae112	T_0346	present	present	present	absent
259S240811BSL_PA1	T_0347	present	present	present	absent
259S240811BSL_PA2	T_0348	present	present	present	absent
266S141211BSL_PA1	T_0349	present	present	present	absent
272S250511BSL_PA1	T_0350	present	present	present	absent
274S010611BSL_PA1	T_0351	present	present	present	absent
278S180511BSL_PA2	T_0352	present	present	present	absent
286S270711BSL_PA1	T_0353	present	present	present	absent
293S080611BSL_PA1	T_0354	present	present	present	absent
293S080611BSL_PA2	T_0355	present	present	present	absent
295s071211BSL_PA2	T_0356	present	present	present	absent
298S020611BSL_PA1	T_0357	present	present	present	absent
29S030611BSL_PA1	T_0358	present	present	present	absent
2A42	T_0359	present	present	present	absent
2C22	T_0360	present	present	present	absent
2D9A	T_0361	present	present	present	absent
2S030611BSL_PA1	T_0362	present	present	present	absent
30642g	T_0363	present	present	present	absent
313s141011BSL_PA1	T_0364	present	present	present	present
318S170811BSL_PA1	T_0365	present	present	present	absent
318S170811BSL_PA2	T_0366	present	present	present	absent
320S290711BSL_PA1	T_0367	present	present	present	absent
320S290711BSL_PA2	T_0368	present	present	present	absent
326S290611BSL_PA1	T_0369	present	present	present	absent
326S290611BSL_PA3	T_0370	present	present	present	absent
32CFBRPA	T_0371	present	present	present	absent
333S200112BSL_PA1	T_0372	present	present	present	absent
33CFBRPA	T_0373	present	present	present	absent
36BR	T_0374	present	present	present	absent
37s051011BSL_PA1	T_0375	present	present	absent	absent
39_P_PA	T_0376	present	present	present	absent
3C1A	T_0377	present	present	present	absent
3C52	T_0378	present	present	present	absent
3C52(K)	T_0379	present	present	present	absent
4012(0)	T_0380	present	present	present	absent
4104355340-13	T_0381	present	present	present	absent
4104355340-15	T_0382	present	present	present	absent
4124363474-15	T_0383	present	present	present	absent
43CFBRPA	T_0384	present	present	present	absent
44s031011BSL_PA1	T_0385	present	present	present	absent
5024382738-25	T_0386	present	present	present	absent
5024382738-26	T_0387	present	present	present	absent
5024382749-13	T_0388	present	present	present	absent
5024382749-14	T_0389	present	present	present	absent
5034388498-20	T_0390	present	present	present	absent
5034388498-21	T_0391	present	present	present	absent
5054407658-16	T_0392	present	present	absent	absent
5054407658-17	T_0393	present	present	present	absent
5054408350-18	T_0394	present	present	present	absent
5054408350-20	T_0395	present	present	present	absent
578-A	T_0396	present	present	present	absent
57RV	T_0397	present	present	present	absent
57SJ	T_0398	present	present	present	absent
5BR2	T_0399	present	present	present	absent
66S100212BSL _PA1	T_0400	present	present	present	absent
6D92(H)	T_0401	present	present	absent	absent
6D92(H)	T_0402	present	present	present	absent
707A	T_0403	present	present	present	absent
886-1	T_0404	present	present	present	absent
934436V	T_0405	present	present	present	absent
9BR	T_0406	present	present	present	absent
A-I-1	T_0407	present	present	present	absent
A1(A2448)	T_0408	present	present	present	absent
A10	T_0409	present	present	present	absent
A11	T_0410	present	present	present	absent
A15	T_0411	present	present	present	absent
A17	T_0412	present	present	present	absent
A17CT	T_0413	present	present	present	absent
A19	T_0414	present	present	present	absent
A22	T_0415	present	present	present	absent
A237	T_0416	present	present	present	absent
A3	T_0417	present	present	present	absent
A681	T_0418	present	present	present	absent
A9	T_0419	present	present	present	absent
AA2	T_0420	present	present	present	absent
Aa249	T_0421	present	present	present	absent
AES1M	T_0422	present	present	present	absent
AES1R	T_0423	present	present	present	absent
AG1	T_0424	present	present	present	absent
AIX06	T_0425	present	present	present	absent
AJ D 2	T_0426	present	present	present	absent
AL191	T_0427	present	present	present	absent
AL561	T_0428	present	present	present	absent
AMT0005-1	T_0429	present	present	present	absent
AMT0005-135	T_0430	present	present	present	absent
AMT0006-1	T_0431	present	present	present	absent
AMT0006-64	T_0432	present	present	present	absent
AMT0006-65	T_0433	present	present	present	absent
AMT0020-1	T_0434	present	present	present	absent
AMT0020-84	T_0435	present	present	present	absent
AMT0026-2	T_0436	present	present	present	absent
AMT0026-67	T_0437	present	present	present	absent
AMT0046-1	T_0438	present	present	present	absent
AMT0046-108	T_0439	present	present	present	absent
AMT0047-125	T_0440	present	present	present	absent
AMT0047-2	T_0441	present	present	present	absent
AMT0071-76	T_0442	present	present	present	absent
AR_0054	T_0443	present	present	present	absent
AR_0064	T_0444	present	present	present	absent
AR_0092	T_0445	present	present	present	absent
AR_0094	T_0446	present	present	present	absent
AR_0095	T_0447	present	present	present	absent
AR_0100	T_0448	present	present	present	absent
AR_0103	T_0449	present	present	present	absent
AR_0105	T_0450	present	present	present	absent
AR_0108	T_0451	present	present	present	absent
AR_0110	T_0452	present	present	present	absent
AR_0111	T_0453	present	present	present	absent
AR_0230	T_0454	present	present	present	absent
AR_0241	T_0455	present	present	present	absent
AR_0351	T_0456	present	present	present	absent
AR_0352	T_0457	present	present	present	absent
AR_0353	T_0458	present	present	present	absent
AR_0354	T_0459	present	present	present	absent
AR_0355	T_0460	present	present	present	absent
AR_0357	T_0461	present	present	present	absent
AR_0359	T_0462	present	present	present	absent
AR_0360	T_0463	present	present	present	absent
AR_0443	T_0464	present	present	present	absent
AR_0446	T_0465	present	present	present	absent
AR_0447	T_0466	present	present	present	absent
AR_0449	T_0467	present	present	present	absent
AR_0456	T_0468	present	present	present	absent
AR_0457	T_0469	present	present	present	absent
AR_0459	T_0470	present	present	present	absent
AR_455	T_0471	present	present	present	absent
AR_458	T_0472	present	present	present	absent
AR_460	T_0473	present	present	present	absent
AR439	T_0474	present	present	present	absent
AR442	T_0475	present	present	present	absent
AR444	T_0476	present	present	present	absent
AR445	T_0477	present	present	present	absent
ASM437018v1	T_0478	present	present	present	absent
ASM90049702v1	T_0479	present	present	present	absent
AT19	T_0480	present	present	present	absent
AT31	T_0481	present	present	present	absent
AT40	T_0482	present	present	present	absent
ATCC 27853	T_0483	present	present	present	absent
ATCC BAA-2108	T_0484	present	present	present	absent
ATCC BAA-2109	T_0485	present	present	present	absent
ATCC BAA-2110	T_0486	present	present	present	absent
ATCC BAA-2111	T_0487	present	present	present	absent
ATCC BAA-2112	T_0488	present	present	present	absent
ATCC BAA-2113	T_0489	present	present	present	absent
ATCC BAA-2114	T_0490	present	present	present	absent
AU10014	T_0491	present	present	present	absent
AU10241	T_0492	present	present	present	absent
AU10272	T_0493	present	present	present	absent
AU10409	T_0494	present	present	present	absent
AU10410	T_0495	present	present	present	absent
AU10583	T_0496	present	present	present	absent
AU10658	T_0497	present	present	present	absent
AU10713	T_0498	present	present	present	absent
AU10714	T_0499	present	present	present	absent
AU10756	T_0500	present	present	present	absent
AU11866	T_0501	present	present	present	absent
AU11990	T_0502	present	present	present	absent
AU1215	T_0503	present	present	present	absent
AU12175	T_0504	present	present	absent	absent
AU12528	T_0505	present	present	present	absent
AU13210	T_0506	present	present	present	absent
AU13212	T_0507	present	present	absent	absent
AU13213	T_0508	present	present	absent	absent
AU13626	T_0509	present	present	present	absent
AU15431	T_0510	present	present	absent	absent
AU16821	T_0511	present	present	present	absent
AU16960	T_0512	present	present	absent	absent
AU17091	T_0513	present	present	present	absent
AU17550	T_0514	present	present	present	absent
AU17907	T_0515	present	present	present	absent
AU17965	T_0516	present	present	present	absent
AU18132	T_0517	present	present	present	absent
AU18274	T_0518	present	present	present	absent
AU19319	T_0519	present	present	present	absent
AU19803	T_0520	present	present	present	absent
AU20671	T_0521	present	present	present	absent
AU20916	T_0522	present	present	present	absent
AU21076	T_0523	present	present	present	absent
AU2342	T_0524	present	present	present	absent
AU24156	T_0525	present	present	present	absent
AU24787	T_0526	present	present	absent	absent
AU24807	T_0527	present	present	present	absent
AU25116	T_0528	present	present	present	absent
AU25210	T_0529	present	present	present	absent
AU5471	T_0530	present	present	present	absent
AU6462	T_0531	present	present	present	absent
AU6854	T_0532	present	present	present	absent
AU6923	T_0533	present	present	absent	absent
AU7032	T_0534	present	present	present	absent
AU7033	T_0535	present	present	present	absent
AU7198	T_0536	present	present	present	absent
AU7511	T_0537	present	present	present	absent
AU8251	T_0538	present	present	present	absent
AU9017	T_0539	present	present	present	absent
AU9381	T_0540	present	present	present	absent
AU9739	T_0541	present	present	present	absent
AU9899	T_0542	present	present	present	absent
AUS021	T_0543	present	present	present	absent
AUS026	T_0544	present	present	present	absent
AUS029	T_0545	present	present	present	absent
AUS050	T_0546	present	present	present	absent
AUS054	T_0547	present	present	present	absent
AUS058	T_0548	present	present	present	absent
AUS066	T_0549	present	present	present	absent
AUS073	T_0550	present	present	present	absent
AUS074	T_0551	present	present	present	absent
AUS077	T_0552	present	present	present	absent
AUS083	T_0553	present	present	present	absent
AUS088	T_0554	present	present	present	absent
AUS089	T_0555	present	present	present	absent
AUS093	T_0556	present	present	present	absent
AUS105	T_0557	present	present	present	absent
AUS106	T_0558	present	present	present	absent
AUS111	T_0559	present	present	present	absent
AUS119	T_0560	present	present	present	absent
AUS120	T_0561	present	present	present	absent
AUS122	T_0562	present	present	present	absent
AUS124	T_0563	present	present	present	absent
AUS125	T_0564	present	present	present	absent
AUS127	T_0565	present	present	present	absent
AUS128	T_0566	present	present	present	absent
AUS134	T_0567	present	present	present	absent
AUS136	T_0568	present	present	present	absent
AUS138	T_0569	present	present	present	absent
AUS139	T_0570	present	present	present	absent
AUS141	T_0571	present	present	present	absent
AUS148	T_0572	present	present	present	absent
AUS149	T_0573	present	present	present	absent
AUS150	T_0574	present	present	present	absent
AUS151	T_0575	present	present	present	absent
AUS153	T_0576	present	present	present	absent
AUS154	T_0577	present	present	present	absent
AUS155	T_0578	present	present	present	absent
AUS156	T_0579	present	present	present	absent
AUS157	T_0580	present	present	present	absent
AUS158	T_0581	present	present	present	absent
AUS165	T_0582	present	present	present	absent
AUS174	T_0583	present	present	present	absent
AUS175	T_0584	present	present	present	absent
AUS176	T_0585	present	present	present	absent
AUS177	T_0586	present	present	present	absent
AUS178	T_0587	present	present	present	absent
AUS183	T_0588	present	present	present	absent
AUS185	T_0589	present	present	present	absent
AUS186	T_0590	present	present	present	absent
AUS195	T_0591	present	present	present	absent
AUS205	T_0592	present	present	present	absent
AUS207	T_0593	present	present	present	absent
AUS209	T_0594	present	present	present	absent
AUS210	T_0595	present	present	present	absent
AUS213	T_0596	present	present	present	absent
AUS214	T_0597	present	present	present	absent
AUS221	T_0598	present	present	present	absent
AUS222	T_0599	present	present	present	absent
AUS225	T_0600	present	present	present	absent
AUS226	T_0601	present	present	present	absent
AUS227	T_0602	present	present	present	absent
AUS229	T_0603	present	present	present	absent
AUS232	T_0604	present	present	present	absent
AUS238	T_0605	present	present	present	absent
AUS258	T_0606	present	present	present	absent
AUS263	T_0607	present	present	present	absent
AUS265	T_0608	present	present	present	absent
AUS275	T_0609	present	present	present	absent
AUS277	T_0610	present	present	present	absent
AUS283	T_0611	present	present	present	absent
AUS301	T_0612	present	present	present	absent
AUS304	T_0613	present	present	present	absent
AUS305	T_0614	present	present	present	absent
AUS306	T_0615	present	present	present	absent
AUS307	T_0616	present	present	present	absent
AUS309	T_0617	present	present	present	absent
AUS311	T_0618	present	present	present	absent
AUS321	T_0619	present	present	present	absent
AUS327	T_0620	present	present	present	absent
AUS328	T_0621	present	present	present	absent
AUS336	T_0622	present	present	present	absent
AUS339	T_0623	present	present	present	absent
AUS343	T_0624	present	present	present	absent
AUS344	T_0625	present	present	present	absent
AUS345	T_0626	present	present	present	absent
AUS353	T_0627	present	present	present	absent
AUS355	T_0628	present	present	present	absent
AUS389	T_0629	present	present	present	absent
AUS392	T_0630	present	present	present	absent
AUS407	T_0631	present	present	present	absent
AUS422	T_0632	present	present	present	absent
AUS423	T_0633	present	present	present	absent
AUS430	T_0634	present	present	present	absent
AUS434	T_0635	present	present	present	absent
AUS436	T_0636	present	present	present	absent
AUS438	T_0637	present	present	present	absent
AUS439	T_0638	present	present	present	absent
AUS440	T_0639	present	present	present	absent
AUS441	T_0640	present	present	present	absent
AUS442	T_0641	present	present	present	absent
AUS449	T_0642	present	present	present	absent
AUS452	T_0643	present	present	present	absent
AUS455	T_0644	present	present	present	absent
AUS456	T_0645	present	present	present	absent
AUS457	T_0646	present	present	present	absent
AUS460	T_0647	present	present	present	absent
AUS462	T_0648	present	present	present	absent
AUS464	T_0649	present	present	present	absent
AUS465	T_0650	present	present	present	absent
AUS471	T_0651	present	present	present	absent
AUS476	T_0652	present	present	present	absent
AUS485	T_0653	present	present	present	absent
AUS489	T_0654	present	present	present	absent
AUS491	T_0655	present	present	present	absent
AUS496	T_0656	present	present	present	absent
AUS499	T_0657	present	present	present	absent
AUS500	T_0658	present	present	present	absent
AUS501	T_0659	present	present	present	absent
AUS502	T_0660	present	present	present	absent
AUS503	T_0661	present	present	present	absent
AUS504	T_0662	present	present	present	absent
AUS505	T_0663	present	present	present	absent
AUS506	T_0664	present	present	present	absent
AUS507	T_0665	present	present	present	absent
AUS510	T_0666	present	present	present	absent
AUS511	T_0667	present	present	present	absent
AUS512	T_0668	present	present	present	absent
AUS516	T_0669	present	present	present	absent
AUS517	T_0670	present	present	present	absent
AUS518	T_0671	present	present	present	absent
AUS523	T_0672	present	present	present	absent
AUS525	T_0673	present	present	present	absent
AUS526	T_0674	present	present	present	absent
AUS527	T_0675	present	present	present	absent
AUS537	T_0676	present	present	present	absent
AUS595	T_0677	present	present	present	absent
AUS631	T_0678	present	present	present	absent
AUS674	T_0679	present	present	present	absent
AUS675	T_0680	present	present	present	absent
AUS702	T_0681	present	present	present	absent
AUS717	T_0682	present	present	present	absent
AUS719	T_0683	present	present	present	absent
AUS720	T_0684	present	present	present	absent
AUS727	T_0685	present	present	present	absent
AZPAE12140	T_0686	present	present	present	absent
AZPAE12145	T_0687	present	present	present	absent
AZPAE12146	T_0688	present	present	present	absent
AZPAE12148	T_0689	present	present	present	absent
AZPAE12151	T_0690	present	present	present	absent
AZPAE12153	T_0691	present	present	present	absent
AZPAE12411	T_0692	present	present	present	absent
AZPAE12417	T_0693	present	present	present	absent
AZPAE13757	T_0694	present	present	present	absent
AZPAE14352	T_0695	present	present	present	absent
AZPAE14359	T_0696	present	present	present	absent
AZPAE14372	T_0697	present	present	present	absent
AZPAE14373	T_0698	present	present	present	absent
AZPAE14379	T_0699	present	present	present	absent
AZPAE14395	T_0700	present	present	present	absent
AZPAE14402	T_0701	present	present	present	absent
AZPAE14403	T_0702	present	present	present	absent
AZPAE14404	T_0703	present	present	present	absent
AZPAE14410	T_0704	present	present	present	absent
AZPAE14443	T_0705	present	present	present	absent
AZPAE14453	T_0706	present	present	present	absent
AZPAE14509	T_0707	present	present	present	absent
AZPAE14526	T_0708	present	present	present	absent
AZPAE14538	T_0709	present	present	present	absent
AZPAE14550	T_0710	present	present	present	absent
AZPAE14557	T_0711	present	present	present	absent
AZPAE14809	T_0712	present	present	present	absent
AZPAE14817	T_0713	present	present	present	absent
AZPAE14825	T_0714	present	present	present	absent
AZPAE14840	T_0715	present	present	present	present
AZPAE14842	T_0716	present	present	present	absent
AZPAE14847	T_0717	present	present	present	absent
AZPAE14877	T_0718	present	present	present	absent
AZPAE14879	T_0719	present	present	present	absent
AZPAE14880	T_0720	present	present	present	absent
AZPAE14882	T_0721	present	present	present	absent
AZPAE14884	T_0722	present	present	present	absent
AZPAE14891	T_0723	present	present	present	absent
AZPAE14917	T_0724	present	present	present	absent
AZPAE14925	T_0725	present	present	present	absent
AZPAE14928	T_0726	present	present	present	absent
AZPAE14931	T_0727	present	present	present	absent
AZPAE14934	T_0728	present	present	present	absent
AZPAE14945	T_0729	present	present	present	absent
AZPAE14955	T_0730	present	present	present	absent
AZPAE14963	T_0731	present	present	present	absent
AZPAE14988	T_0732	present	present	absent	absent
AZPAE14988	T_0733	present	present	present	absent
AZPAE14989	T_0734	present	present	present	absent
AZPAE14996	T_0735	present	present	present	absent
AZPAE15017	T_0736	present	present	present	absent
AZPAE15022	T_0737	present	present	present	absent
AZPAE15025	T_0738	present	present	present	absent
AZPAE15026	T_0739	present	present	present	absent
AZPAE15032	T_0740	present	present	present	absent
AZPAE15033	T_0741	present	present	absent	absent
AZPAE15055	T_0742	present	present	present	absent
AZPAE15065	T_0743	present	present	present	absent
B-I-1	T_0744	present	present	present	absent
B10W	T_0745	present	present	present	absent
B136-33	T_0746	present	present	present	absent
B17932	T_0747	present	present	present	absent
B17932	T_0748	present	present	present	absent
B18	T_0749	present	present	present	absent
B2	T_0750	present	present	present	absent
BA7823	T_0751	present	present	present	absent
BAMCPA07-48	T_0752	present	present	present	absent
BCW_7427	T_0753	present	present	present	absent
BESA18	T_0754	present	present	present	absent
BH9	T_0755	present	present	present	absent
BICH11	T_0756	present	present	present	absent
BJ4	T_0757	present	present	present	absent
BK2	T_0758	present	present	present	absent
BK4	T_0759	present	present	present	absent
blood	T_0760	present	present	present	absent
Bo559	T_0761	present	present	present	absent
BOR21	T_0762	present	present	present	absent
Br670	T_0763	present	present	present	absent
Br993	T_0764	present	present	present	absent
BS2366	T_0765	present	present	present	absent
BS3412	T_0766	present	present	present	absent
BS3414	T_0767	present	present	present	absent
BTP032	T_0768	present	present	present	absent
BTP034	T_0769	present	present	present	absent
BTP036	T_0770	present	present	present	absent
BTP038	T_0771	present	present	present	absent
BWH029	T_0772	present	present	present	absent
BWH030	T_0773	present	present	present	absent
BWH031	T_0774	present	present	present	absent
BWH032	T_0775	present	present	present	absent
BWH033	T_0776	present	present	present	absent
BWH035	T_0777	present	present	present	absent
BWH036	T_0778	present	present	present	absent
BWH049	T_0779	present	present	present	absent
BWH050	T_0780	present	present	present	absent
BWH051	T_0781	present	present	present	absent
BWH052	T_0782	present	present	present	absent
BWH053	T_0783	present	present	present	absent
BWH054	T_0784	present	present	present	absent
BWH055	T_0785	present	present	present	absent
BWH056	T_0786	present	present	present	absent
BWH058	T_0787	present	present	present	absent
BWH059	T_0788	present	present	present	absent
BWH060	T_0789	present	present	present	absent
BWHPSA001	T_0790	present	present	present	absent
BWHPSA002	T_0791	present	present	present	absent
BWHPSA003	T_0792	present	present	present	absent
BWHPSA004	T_0793	present	present	present	absent
BWHPSA005	T_0794	present	present	present	absent
BWHPSA006	T_0795	present	present	present	absent
BWHPSA007	T_0796	present	present	present	absent
BWHPSA008	T_0797	present	present	present	absent
BWHPSA009	T_0798	present	present	present	absent
BWHPSA010	T_0799	present	present	present	absent
BWHPSA011	T_0800	present	present	present	absent
BWHPSA012	T_0801	present	present	present	absent
BWHPSA013	T_0802	present	present	present	absent
BWHPSA014	T_0803	present	present	present	absent
BWHPSA015	T_0804	present	present	present	absent
BWHPSA016	T_0805	present	present	present	absent
BWHPSA017	T_0806	present	present	present	absent
BWHPSA018	T_0807	present	present	present	absent
BWHPSA019	T_0808	present	present	present	absent
BWHPSA020	T_0809	present	present	present	absent
BWHPSA022	T_0810	present	present	present	absent
BWHPSA023	T_0811	present	present	present	absent
BWHPSA024	T_0812	present	present	present	absent
BWHPSA025	T_0813	present	present	present	absent
BWHPSA026	T_0814	present	present	present	absent
BWHPSA027	T_0815	present	present	present	absent
BWHPSA028	T_0816	present	present	present	absent
BWHPSA037	T_0817	present	present	present	absent
BWHPSA038	T_0818	present	present	present	absent
BWHPSA039	T_0819	present	present	present	absent
BWHPSA040	T_0820	present	present	present	absent
BWHPSA041	T_0821	present	present	present	absent
BWHPSA042	T_0822	present	present	absent	absent
BWHPSA043	T_0823	present	present	present	absent
BWHPSA044	T_0824	present	present	present	absent
BWHPSA045	T_0825	present	present	present	absent
BWHPSA046	T_0826	present	present	present	absent
BWHPSA047	T_0827	present	present	present	absent
BWHPSA048	T_0828	present	present	present	absent
C-I-1	T_0829	present	present	present	absent
C23	T_0830	present	present	present	absent
C3	T_0831	present	present	present	absent
C3128	T_0832	present	present	present	absent
C40	T_0833	present	present	present	absent
C41	T_0834	present	present	present	absent
C48	T_0835	present	present	present	absent
C51	T_0836	present	present	present	absent
C52	T_0837	present	present	present	absent
C5311	T_0838	present	present	present	absent
C7-25	T_0839	present	present	present	absent
C7(T3583)	T_0840	present	present	present	absent
C79	T_0841	present	present	present	absent
C8(T3532)	T_0842	present	present	present	absent
C9(P1814)	T_0843	present	present	present	absent
CA12133	T_0844	present	present	present	absent
Carb01 63	T_0845	present	present	present	absent
CCBH17348	T_0846	present	present	present	absent
CCBH18249	T_0847	present	present	present	absent
CCBH26703	T_0848	present	present	present	absent
CCBH4851	T_0849	present	present	present	absent
CCBH5698	T_0850	present	present	present	absent
CCUG 51971	T_0851	present	present	present	absent
CCUG 551	T_0852	present	present	present	absent
CCUG 59626	T_0853	present	present	present	absent
CCUG 70744	T_0854	present	present	present	absent
CCUG 73744	T_0855	present	present	present	absent
CCUG 73745	T_0856	present	present	present	absent
CDN118	T_0857	present	present	present	absent
CDN129	T_0858	present	present	present	absent
CF_PA39	T_0859	present	present	present	absent
CF127	T_0860	present	present	present	absent
CF16053	T_0861	present	present	present	absent
CF27	T_0862	present	present	present	absent
CF39S	T_0863	present	present	present	absent
CF5	T_0864	present	present	present	absent
CF5	T_0865	present	present	present	absent
CF614	T_0866	present	present	present	absent
CF77	T_0867	present	present	present	absent
CFSAN084950	T_0868	present	present	present	absent
Chir_D-144_assistant	T_0869	present	present	present	absent
CL297	T_0870	present	present	present	absent
CLB 24388	T_0871	present	present	present	absent
CMC-097	T_0872	present	present	present	absent
CMC-115	T_0873	present	present	present	absent
CN573=PSE143	T_0874	present	present	present	absent
CND03	T_0875	present	present	present	absent
Co380791	T_0876	present	present	present	absent
Co398373	T_0877	present	present	present	absent
Co399645	T_0878	present	present	present	absent
Cotonu1	T_0879	present	present	present	absent
CPa12-1	T_0880	present	present	present	absent
CPa40	T_0881	present	present	present	absent
CPHL10299	T_0882	present	present	present	absent
CPHL10662	T_0883	present	present	present	absent
CPHL10701	T_0884	present	present	absent	absent
CPHL1999	T_0885	present	present	present	absent
CPHL2000	T_0886	present	present	present	absent
CPHL5083	T_0887	present	present	present	absent
CPHL6749	T_0888	present	present	present	absent
CPHL8203	T_0889	present	present	present	absent
CPHL950	T_0890	present	present	present	absent
D-I-1	T_0891	present	present	present	absent
D1	T_0892	present	present	present	absent
D9 3362	T_0893	present	present	present	absent
DHS01	T_0900	present	present	present	absent
DK2	T_0901	present	present	present	absent
DL201330	T_0902	present	present	present	absent
DN1	T_0903	present	present	present	absent
DSM 50071	T_0904	present	present	present	absent
DSM 50071	T_0905	present	present	present	absent
DUN-001-2B	T_0906	present	present	present	absent
DUN-002C	T_0907	present	present	present	absent
DUN-003B	T_0908	present	present	absent	absent
DUN-004	T_0909	present	present	present	absent
DUN-006	T_0910	present	present	present	absent
DUN-007-2	T_0911	present	present	present	absent
DUN-008	T_0912	present	present	present	absent
DUN-009B	T_0913	present	present	present	absent
DUN-013	T_0914	present	present	present	absent
DUN-015A	T_0915	present	present	present	absent
DUN-018	T_0916	present	present	present	absent
DUN-024-1	T_0917	present	present	present	absent
DVT401	T_0918	present	present	present	absent
DVT402	T_0919	present	present	present	absent
DVT410	T_0920	present	present	present	absent
DVT411	T_0921	present	present	present	absent
DVT412	T_0922	present	present	present	absent
DVT413	T_0923	present	present	present	absent
DVT414	T_0924	present	present	present	absent
DVT415	T_0925	present	present	present	absent
DVT417	T_0926	present	present	present	absent
DVT419	T_0927	present	present	absent	absent
DVT421	T_0928	present	present	absent	absent
DVT422	T_0929	present	present	present	absent
DVT423	T_0930	present	present	present	absent
DVT425	T_0931	present	present	present	absent
DVT426	T_0932	present	present	present	absent
DVT427	T_0933	present	present	present	absent
DVT428	T_0934	present	present	present	absent
DVT429	T_0935	present	present	present	absent
DVT466	T_0936	present	present	present	absent
DVT639	T_0937	present	present	present	absent
DVT729	T_0938	present	present	present	absent
DVT779	T_0939	present	present	present	absent
E-500	T_0940	present	present	present	absent
E-I-1	T_0941	present	present	present	absent
E1-WATER-2	T_0942	present	present	present	absent
E1(T4189)	T_0943	present	present	present	absent
E2	T_0944	present	present	present	absent
E2_H133420224	T_0945	present	present	present	absent
E2758	T_0946	present	present	present	absent
E429	T_0947	present	present	present	absent
E42A(B)	T_0948	present	present	present	absent
E6130952	T_0949	present	present	present	absent
E80	T_0950	present	present	present	absent
E90	T_0951	present	present	present	absent
EA0A	T_0952	present	present	present	absent
early isolate NN2 (clone C)	T_0953	present	present	present	absent
EC22	T_0954	present	present	present	absent
EC2A	T_0955	present	present	present	absent
EGD-AQ8	T_0956	present	present	present	absent
Env_1	T_0957	present	present	present	absent
Env_12	T_0958	present	present	present	absent
Env_14	T_0959	present	present	present	absent
Env_16	T_0960	present	present	present	absent
Env_47	T_0961	present	present	present	absent
ENV-567	T_0962	present	present	present	absent
ENV-683	T_0963	present	present	present	absent
env006b	T_0964	present	present	present	absent
env045	T_0965	present	present	present	absent
env050	T_0966	present	present	present	absent
env065a	T_0967	present	present	present	absent
env065b	T_0968	present	present	present	absent
env068	T_0969	present	present	present	absent
env084	T_0970	present	present	present	absent
env092b	T_0971	present	present	present	absent
env099	T_0972	present	present	present	absent
env100	T_0973	present	present	present	absent
env101	T_0974	present	present	present	absent
env102	T_0975	present	present	present	absent
env103	T_0976	present	present	present	absent
env105	T_0977	present	present	present	absent
env107	T_0978	present	present	present	absent
env109b	T_0979	present	present	present	absent
env133	T_0980	present	present	present	absent
env138	T_0981	present	present	present	absent
env139	T_0982	present	present	present	absent
env146b	T_0983	present	present	present	absent
env158	T_0984	present	present	present	absent
env159a	T_0985	present	present	present	absent
env187	T_0986	present	present	present	absent
env193	T_0987	present	present	present	absent
env201	T_0988	present	present	present	absent
env202	T_0989	present	present	present	absent
env203	T_0990	present	present	present	absent
env204	T_0991	present	present	present	absent
env207	T_0992	present	present	present	absent
env210	T_0993	present	present	present	absent
env224	T_0994	present	present	present	absent
env225	T_0995	present	present	present	absent
env331b	T_0996	present	present	present	absent
env334	T_0997	present	present	present	absent
Environ_1	T_0998	present	present	present	absent
EPIC E190	T_0999	present	present	present	absent
EPIC E197	T_1000	present	present	present	absent
EPIC E54	T_1001	present	present	present	absent
ESP06B	T_1002	present	present	present	absent
ET02	T_1003	present	present	present	absent
F-I-1	T_1004	present	present	present	absent
F2	T_1005	present	present	present	absent
F22031	T_1006	present	present	present	absent
F23197	T_1007	present	present	present	absent
F30658	T_1008	present	present	present	absent
F34365	T_1009	present	present	present	absent
F429	T_1010	present	present	present	absent
F462	T_1011	present	present	present	absent
F5677	T_1012	present	present	present	absent
F63912	T_1013	present	present	present	absent
F69A	T_1014	present	present	present	absent
F9676	T_1015	present	present	present	absent
FA-HZ1	T_1016	present	present	present	absent
FA0A	T_1017	present	present	present	absent
FDAARGOS_121	T_1018	present	present	present	absent
FDAARGOS_154	T_1019	present	present	present	absent
FDAARGOS_340	T_1020	present	present	present	absent
FDAARGOS_501	T_1021	present	present	present	absent
FDAARGOS_502	T_1022	present	present	present	absent
FDAARGOS_505	T_1023	present	present	present	absent
FDAARGOS_532	T_1024	present	present	present	absent
FDAARGOS_570	T_1025	present	present	present	absent
FDAARGOS_571	T_1026	present	present	present	absent
FFUP_PS_CB5	T_1027	present	present	present	absent
FLR01	T_1028	present	present	present	absent
FM4	T_1029	present	present	present	absent
FMDP001	T_1030	present	present	present	absent
FRD1	T_1031	present	present	present	absent
G-I-1	T_1032	present	present	present	absent
G2	T_1033	present	present	present	absent
GER_MD14_1510_Pae_083	T_1034	present	present	present	absent
GIMC5001:PAT-23	T_1035	present	present	absent	absent
GIMC5002:PAT-169	T_1036	present	present	present	absent
GIMC5015:PAKB6	T_1037	present	present	present	absent
GIMC5016:PA1840	T_1038	present	present	present	absent
GIMC5019:PA52Ts1	T_1039	present	present	present	absent
GIMC5020:PA52Ts2	T_1040	present	present	present	absent
GIMC5034:PA52Ts32	T_1041	present	present	present	absent
GO32	T_1042	present	present	present	absent
GO35	T_1043	present	present	present	absent
GO66	T_1044	present	present	present	absent
GO67	T_1045	present	present	present	absent
GO68	T_1046	present	present	present	absent
GO69	T_1047	present	present	present	absent
GO70	T_1048	present	present	present	absent
GO71	T_1049	present	present	present	absent
GO72	T_1050	present	present	present	absent
GO73	T_1051	present	present	present	absent
GO74	T_1052	present	present	present	absent
GO77	T_1053	present	present	present	absent
GO78	T_1054	present	present	present	absent
GOM1	T_1055	present	present	present	absent
H25883	T_1056	present	present	present	absent
H26023	T_1057	present	present	present	absent
H26027	T_1058	present	present	present	absent
H27930	T_1059	present	present	present	absent
H3	T_1060	present	present	present	absent
H47921	T_1061	present	present	present	absent
H5708	T_1062	present	present	present	absent
HB15	T_1063	present	present	present	absent
HB392	T_1064	present	present	present	absent
HCF100	T_1065	present	present	present	absent
HCF19	T_1066	present	present	present	absent
HCF238	T_1067	present	present	present	absent
HCF331	T_1068	present	present	present	absent
HCF336	T_1069	present	present	present	absent
HCF367	T_1070	present	present	present	absent
HCF410	T_1071	present	present	present	absent
HCF483	T_1072	present	present	present	absent
HCF5	T_1073	present	present	present	absent
HCF55	T_1074	present	present	present	absent
HCF591	T_1075	present	present	present	absent
HCF73	T_1076	present	present	present	absent
HCF86	T_1077	present	present	present	absent
HEGP08	T_1078	present	present	present	absent
Hex1T	T_1079	present	present	present	absent
HIAE_PA01	T_1080	present	present	present	absent
HIAE_PA02	T_1081	present	present	present	absent
HIAE_PA05	T_1082	present	present	present	absent
HIAE_PA06	T_1083	present	present	present	absent
HIAE_PA08	T_1084	present	present	present	absent
HIAE_PA09	T_1085	present	present	present	absent
HIAE_PA11	T_1086	present	present	present	absent
HIAE_PA12	T_1087	present	present	present	absent
HIAE_PA14	T_1088	present	present	present	absent
HIAE_PA15	T_1089	present	present	present	absent
HIAE_PA16	T_1090	present	present	present	absent
HIAE_PA17	T_1091	present	present	present	absent
HIAE_PA18	T_1092	present	present	present	absent
HIAE_PA19	T_1093	present	present	present	absent
HIAE_PA20	T_1094	present	present	present	absent
HIAE_PA21	T_1095	present	present	present	absent
HIAE_PA22	T_1096	present	present	present	absent
HJ2	T_1097	present	present	present	absent
HM293	T_1098	present	present	present	absent
HM294	T_1099	present	present	present	absent
HM299	T_1100	present	present	present	absent
HM301	T_1101	present	present	present	absent
HM307	T_1102	present	present	present	absent
HOU1	T_1103	present	present	present	absent
HPA 17	T_1104	present	present	present	absent
HPA 4	T_1105	present	present	present	absent
HPA12	T_1106	present	present	present	absent
HPA16	T_1107	present	present	present	absent
HPA6	T_1108	present	present	present	absent
HPA8	T_1109	present	present	present	absent
HUM-230	T_1110	present	present	present	absent
HUM-248	T_1111	present	present	present	absent
HUM-253	T_1112	present	present	present	absent
HUM-261	T_1113	present	present	present	absent
HUM-264	T_1114	present	present	present	absent
HUM-269	T_1115	present	present	present	absent
HUM-270	T_1116	present	present	present	absent
HUM-280	T_1117	present	present	present	absent
HUM-282	T_1118	present	present	present	absent
HUM-284	T_1119	present	present	present	absent
HUM-288	T_1120	present	present	present	absent
HUM-289	T_1121	present	present	present	absent
HUM-290	T_1122	present	present	present	absent
HUM-295	T_1123	present	present	present	absent
HUM-296	T_1124	present	present	present	absent
HUM-299	T_1125	present	present	present	absent
HUM-303	T_1126	present	present	present	absent
HUM-305	T_1127	present	present	present	absent
HUM-406	T_1128	present	present	present	absent
IC1	T_1129	present	present	present	absent
IDEXX_Canine4	T_1130	present	present	present	absent
IDEXX_Canine8	T_1131	present	present	present	absent
IMP-13	T_1132	present	present	present	absent
IMP67	T_1133	present	present	present	absent
INP-43	T_1134	present	present	present	absent
IOMTU 133	T_1135	present	present	present	absent
IPM3H3	T_1136	present	present	present	absent
J80UH1OS1	T_1137	present	present	present	absent
J9UH1F	T_1138	present	present	present	absent
JB2	T_1139	present	present	present	absent
JD303	T_1140	present	present	present	absent
JJ692	T_1141	present	present	present	absent
JMM	T_1142	absent	present	present	absent
JNQH-PA57	T_1143	present	present	present	absent
Jp1155	T_1144	present	present	present	absent
Jp1200	T_1145	present	present	present	absent
Jp1303	T_1146	present	present	present	absent
Jp222	T_1147	present	present	present	absent
Jp224	T_1148	present	present	present	absent
Jp241	T_1149	present	present	present	absent
Jp245	T_1150	present	present	present	absent
Jp60	T_1151	present	present	present	absent
Jp97	T_1152	present	present	present	absent
JT86	T_1153	present	present	present	absent
JYH10	T_1154	present	present	present	absent
JYH11	T_1155	present	present	present	present
JYH12	T_1156	present	present	present	absent
JYH13	T_1157	present	present	present	present
JYH15	T_1158	present	present	present	absent
JYH16	T_1159	present	present	present	absent
JYH17	T_1160	present	present	present	absent
JYH18	T_1161	present	present	present	absent
JYH19	T_1162	present	present	present	absent
JYH21	T_1163	present	present	present	present
JYH22	T_1164	present	present	present	absent
JYH24	T_1165	present	present	present	absent
JYH25	T_1166	present	present	present	absent
JYH26	T_1167	present	present	present	absent
JYH28	T_1168	present	present	present	absent
JYH29	T_1169	present	present	present	absent
JYH7	T_1170	present	present	present	absent
JYH8	T_1171	present	present	present	absent
JYH9	T_1172	present	present	present	absent
K19PSE24	T_1173	present	present	present	absent
K34-7	T_1174	present	present	present	absent
KC-Tt-1	T_1175	present	present	present	absent
KCJK8014	T_1176	present	present	present	absent
KCRI-379A	T_1177	present	present	present	absent
KCRI-462	T_1178	present	present	present	absent
KF702	T_1179	present	present	present	absent
KOL-3	T_1180	present	present	present	absent
KOL14.W.495.20	T_1181	present	present	present	absent
KOL14.W.495.7	T_1182	present	present	present	absent
KOL14.W25.495.77	T_1183	present	present	present	absent
KPA8	T_1184	present	present	present	absent
KRP1	T_1185	present	present	present	absent
KT1115	T_1186	present	present	present	absent
KY1	T_2047	present	present	present	absent
L10	T_1187	present	present	present	absent
L6-1	T_1188	present	present	present	absent
LES431	T_1189	present	present	present	absent
LESB58	T_1190	present	present	present	absent
LESB65	T_1191	present	present	present	absent
LESlike1	T_1192	present	present	present	absent
LESlike4	T_1193	present	present	present	absent
LESlike7	T_1194	present	present	present	absent
Li010	T_1195	present	present	present	absent
LiA131_2005	T_1196	present	present	present	absent
LiA133_2003	T_1197	present	present	present	absent
LiA145_2005	T_1198	present	present	present	absent
LiA161_2005	T_1199	present	present	present	absent
LiA179_2006	T_1200	present	present	present	absent
LiA18_2003	T_1201	present	present	present	absent
LiA50_2005	T_1202	present	present	present	absent
LiA63_2006	T_1203	present	present	present	absent
LiA91_2004	T_1204	present	present	absent	absent
LILL04	T_1205	present	present	present	absent
LILL05	T_1206	present	present	present	absent
LiP11	T_1207	present	present	present	absent
LiP13	T_1208	present	present	present	absent
LiP14	T_1209	present	present	present	absent
LiP1a	T_1210	present	present	present	absent
LiP1d	T_1211	present	present	present	absent
LiP3	T_1212	present	present	present	absent
LiP4	T_1213	present	present	present	absent
LiP6	T_1214	present	present	present	absent
LIUYANG-A	T_1215	present	present	present	absent
Liverpool Epidemic Strain B	T_1216	present	present	present	absent
LMG 1272	T_1217	present	present	present	absent
LMG2107	T_1218	present	present	present	absent
LNU-E-001	T_1219	present	present	present	absent
Lo049	T_1220	present	present	present	absent
LRJ16	T_1221	present	present	present	absent
LV	T_1222	present	present	present	absent
LW	T_1223	present	present	present	absent
Lw1047	T_1224	present	present	present	absent
LYON07	T_1225	present	present	present	absent
LYSZa7	T_1226	present	present	present	present
LYT4	T_1227	present	present	present	absent
M10	T_1228	present	present	present	absent
M1608	T_1229	present	present	present	absent
M18	T_1230	present	present	present	absent
M37351	T_1231	present	present	present	absent
M58	T_1232	present	present	present	absent
M59	T_1233	present	present	present	absent
M60	T_1234	present	present	present	absent
M63	T_1235	present	present	present	absent
M7	T_1236	present	present	present	absent
M74707	T_1237	present	present	present	absent
M8A.1	T_1238	present	present	present	absent
M8A.2	T_1239	present	present	present	absent
M8A.4	T_1240	present	present	present	absent
M9A.1	T_1241	present	present	present	absent
MCF1018	T_1242	present	present	present	absent
MCF134	T_1243	present	present	present	absent
MCF178	T_1244	present	present	present	absent
MCF182	T_1245	present	present	present	absent
MCF199	T_1246	present	present	present	absent
MCF430	T_1247	present	present	present	absent
MCF879	T_1248	present	present	present	absent
MCF922	T_1249	present	present	present	absent
MET04	T_1250	present	present	present	absent
Mex2	T_1251	present	present	present	absent
MH19	T_1252	present	present	present	absent
MH27	T_1253	present	present	present	absent
MINF_3A-sc-2280432	T_1254	present	present	present	absent
MINF_7A-sc-2280434	T_1255	present	present	present	absent
MONT08	T_1256	present	present	present	absent
MONT13	T_1257	present	present	present	absent
MONT14	T_1258	present	present	present	absent
MRSN 17623	T_1259	present	present	present	absent
MRSN 20176	T_1260	present	present	present	absent
MRSN 317	T_1261	present	present	present	absent
MRSN 321	T_1262	present	present	present	absent
MRSN11281	T_1263	present	present	present	absent
MRSN11285	T_1264	present	present	present	absent
MRSN12280	T_1265	present	present	present	absent
MRSN12283	T_1266	present	present	present	absent
MRSN13488	T_1267	present	present	present	absent
MRSN1380	T_1268	present	present	present	absent
MRSN1612	T_1269	present	present	present	absent
MRSN1613	T_1270	present	present	present	absent
MRSN16383	T_1271	present	present	present	absent
MRSN16744	T_1272	present	present	present	absent
MRSN16847	T_1273	present	present	absent	absent
MRSN1688	T_1274	present	present	present	absent
MRSN18560	T_1275	present	present	present	absent
MRSN18562	T_1276	present	present	present	absent
MRSN1899	T_1277	present	present	present	absent
MRSN1902	T_1278	present	present	present	absent
MRSN1906	T_1279	present	present	present	absent
MRSN2108	T_1280	present	present	present	absent
MRSN25762	T_1281	present	present	present	absent
MRSN29192	T_1282	present	present	present	absent
MRSN315	T_1283	present	present	present	absent
MRSN346179	T_1284	present	present	present	absent
MRSN373401	T_1285	present	present	present	absent
MRSN390231	T_1286	present	present	present	absent
MRSN401528	T_1287	present	present	absent	absent
MRSN436311	T_1288	present	present	present	absent
MRSN5498	T_1289	present	present	present	absent
MRSN552	T_1290	present	present	present	absent
MRSN6695	T_1291	present	present	present	absent
MRSN6739	T_1292	present	present	present	absent
MRSN7014	T_1293	present	present	present	absent
MRSN8136	T_1294	present	present	present	absent
MRSN994	T_1295	present	present	present	absent
MRW44.1	T_1296	present	present	present	absent
MS14403	T_1297	present	present	present	absent
MSB2949	T_1298	present	present	present	absent
MSH3	T_1299	present	present	present	absent
MTB-1	T_1300	present	present	present	present
MUC-N2	T_1301	present	present	present	absent
MUC-P5	T_1302	present	present	present	absent
N15-01092	T_1303	absent	present	present	absent
N17-1	T_1304	present	present	present	absent
NA04	T_1305	present	present	present	absent
NCAIM B.001380	T_1306	present	present	present	absent
NCGM 1900	T_1307	present	present	present	absent
NCGM 1984	T_1308	present	present	present	absent
NCGM2.S1	T_1309	present	present	present	absent
NCGM257	T_1310	present	present	present	absent
NCTC10299	T_1311	present	present	present	absent
NCTC10727	T_1312	present	present	present	absent
NCTC10728	T_1313	present	present	present	absent
NCTC10730	T_1314	present	present	present	absent
NCTC10731	T_1315	present	present	present	absent
NCTC10782	T_1316	present	present	present	absent
NCTC11445	T_1317	present	present	present	absent
NCTC11446	T_1318	present	present	present	absent
NCTC11447	T_1319	present	present	present	absent
NCTC11448	T_1320	present	present	present	absent
NCTC11449	T_1321	present	present	present	absent
NCTC11450	T_1322	present	absent	present	absent
NCTC11452	T_1323	present	present	present	absent
NCTC11839	T_1324	present	present	present	absent
NCTC12447	T_1325	present	present	present	absent
NCTC12448	T_1326	present	present	present	absent
NCTC12449	T_1327	present	present	present	absent
NCTC13715	T_1328	present	present	present	absent
NCTC13716	T_1329	present	present	present	absent
NCTC13717	T_1330	present	present	present	absent
NCTC13719	T_1331	present	present	present	absent
NCTC13921	T_1332	present	present	present	absent
NCTC6750	T_1333	present	present	present	absent
NCTC7244	T_1334	present	present	present	absent
NCTC8058	T_1335	present	present	present	absent
NCTC8203	T_1336	present	present	present	absent
NCTC8506	T_1337	present	present	present	absent
NF011	T_1338	present	present	present	absent
NFHH01	T_1339	present	present	present	absent
NICED-PA-01	T_1340	present	present	present	absent
NMI18/09	T_1341	present	present	present	absent
NMI2785/12	T_1342	present	present	present	absent
NMI4157/10	T_1343	present	present	present	absent
NMI4927/14	T_1344	present	present	present	absent
nmrcch-6-2018	T_1345	present	present	present	absent
NN5	T_1346	present	present	present	absent
NRD619	T_1347	present	present	present	absent
NSPa40	T_1348	present	present	present	absent
NUBRI-P	T_1349	present	present	present	absent
o59100	T_1350	present	present	present	absent
Ocean-1155	T_1351	present	present	present	absent
Ocean-1170	T_1352	present	present	present	absent
Ocean-1187	T_1353	present	present	present	absent
Ocean-238	T_1354	present	present	present	absent
OENV069	T_1355	present	present	present	absent
OSIRIS	T_1356	present	present	present	absent
OY15	T_1357	present	present	present	absent
OY3	T_1358	present	present	present	absent
P16CT	T_1359	present	present	present	absent
P1885	T_1360	present	present	present	absent
P23	T_1361	present	present	present	absent
P2404	T_1362	present	present	present	absent
P2733	T_1363	present	present	present	absent
P28a	T_1364	present	present	present	absent
P33	T_1365	present	present	present	absent
P7-L633/96	T_1366	present	present	present	absent
PA_150567	T_1367	present	present	present	absent
PA_150577	T_1368	present	present	present	absent
PA_151345	T_1369	present	present	present	absent
PA_151908	T_1370	present	present	present	absent
PA_151970	T_1371	present	present	present	absent
PA_152165	T_1372	present	present	present	absent
PA_152361	T_1373	present	present	present	absent
PA_153543	T_1374	present	present	present	absent
PA_153673	T_1375	present	present	present	absent
PA_153837	T_1376	present	present	present	absent
PA_154197	T_1377	present	present	present	absent
PA_180	T_1378	present	present	present	absent
PA_289	T_1379	present	present	present	absent
PA_304	T_1380	present	present	present	absent
PA_4823	T_1381	present	present	present	absent
PA_88	T_1382	present	present	present	absent
PA_D1	T_1383	present	present	present	absent
PA_HTX2	T_1384	present	present	present	absent
PA-50010278	T_1385	present	present	present	absent
PA-81	T_1386	present	present	present	absent
PA-CL505	T_1387	present	present	present	absent
PA-CL507	T_1388	present	present	present	absent
PA-CL510	T_1389	present	present	present	absent
PA-CL513	T_1390	present	present	present	absent
PA-CL515	T_1391	present	present	present	absent
PA-CL519	T_1392	present	present	present	absent
PA-CL524	T_1393	present	present	present	absent
PA-CL528	T_1394	present	present	present	absent
PA-CL532	T_1395	present	present	present	absent
PA-CL549	T_1396	present	present	present	absent
PA-NM-074	T_1397	present	present	present	absent
PA-VAP-1	T_1398	present	present	present	absent
PA-VAP-2	T_1399	present	present	present	absent
PA-VAP-3	T_1400	present	present	present	absent
PA-VAP-4	T_1401	present	present	present	absent
PA-W1	T_1402	present	present	present	present
PA-W10	T_1403	present	present	present	absent
PA-W11	T_1404	present	present	present	absent
PA-W12	T_1405	present	present	present	absent
PA-W13	T_1406	present	present	present	absent
PA-W14	T_1407	present	present	present	absent
PA-W15	T_1408	present	present	present	absent
PA-W16	T_1409	present	present	present	absent
PA-W17	T_1410	present	present	present	absent
PA-W18	T_1411	present	present	present	absent
PA-W19	T_1412	present	present	present	absent
PA-W2	T_1413	present	present	present	absent
PA-W20	T_1414	present	present	present	absent
PA-W21	T_1415	present	present	present	absent
PA-W22	T_1416	present	present	present	absent
PA-W23	T_1417	present	present	present	absent
PA-W24	T_1418	present	present	present	absent
PA-W25	T_1419	present	present	present	absent
PA-W26	T_1420	present	present	present	absent
PA-W28	T_1421	present	present	present	absent
PA-W29	T_1422	present	present	present	absent
PA-W3	T_1423	present	present	present	absent
PA-W30	T_1424	present	present	present	absent
PA-W32	T_1425	present	present	present	absent
PA-W33	T_1426	present	present	present	absent
PA-W34	T_1427	present	present	present	absent
PA-W35	T_1428	present	present	present	absent
PA-W36	T_1429	present	present	present	absent
PA-W37	T_1430	present	present	present	absent
PA-W38	T_1431	present	present	present	absent
PA-W39	T_1432	present	present	present	absent
PA-W4	T_1433	present	present	present	absent
PA-W41	T_1434	present	present	present	absent
PA-W43	T_1435	present	present	present	absent
PA-W44	T_1436	present	present	present	absent
PA-W45	T_1437	present	present	present	absent
PA-W46	T_1438	present	present	present	absent
PA-W47	T_1439	present	present	present	absent
PA-W48	T_1440	present	present	present	absent
PA-W49	T_1441	present	present	present	absent
PA-W5	T_1442	present	present	present	absent
PA-W6	T_1443	present	present	present	absent
PA-W7	T_1444	present	present	present	absent
PA-W8	T_1445	present	present	present	absent
PA0750	T_1448	present	present	present	absent
PA0750	T_1446	present	present	present	absent
PA0750	T_1447	present	present	present	absent
PA0750	T_1449	present	present	present	absent
PA1	T_1450	present	present	present	absent
PA100	T_1451	present	present	present	absent
PA102	T_1452	present	present	present	absent
PA1120	T_1453	present	present	present	absent
PA11803	T_1454	present	present	present	absent
Pa1207	T_1455	present	present	present	absent
PA12117	T_1456	present	present	present	absent
PA121617	T_1457	present	present	present	absent
PA123	T_1458	present	present	present	absent
Pa124	T_1459	present	present	present	absent
Pa1242	T_1460	present	present	present	absent
PA126	T_1461	present	present	present	absent
Pa127	T_1462	present	present	present	absent
PA149	T_1463	present	present	present	absent
PA157	T_1464	present	present	present	absent
PA162	T_1465	present	present	present	absent
PA169	T_1466	present	present	present	absent
PA17	T_1467	present	present	present	absent
PA171	T_1468	present	present	present	absent
PA175	T_1469	present	present	present	absent
PA182	T_1470	present	present	present	absent
PA189	T_1471	present	present	present	absent
PA19-3047	T_1472	present	present	present	absent
PA193	T_1473	present	present	present	absent
PA1R	T_1474	present	present	present	absent
PA206	T_1475	present	present	present	absent
PA21_ST175	T_1476	present	present	present	absent
PA218	T_1477	present	present	present	absent
PA220	T_1478	present	present	present	absent
PA227	T_1479	present	present	present	absent
PA233	T_1480	present	present	present	absent
PA235	T_1481	present	present	present	absent
Pa2562	T_1482	present	present	present	absent
PA298	T_1483	present	present	present	absent
PA3	T_1484	present	present	present	absent
PA34	T_1486	present	present	present	absent
PA34	T_1485	present	present	present	absent
PA40	T_1487	present	present	present	absent
PA4722	T_1488	present	present	present	absent
Pa538	T_1489	present	present	present	absent
PA57	T_1490	present	present	present	absent
Pa58	T_1491	present	present	present	absent
PA59	T_1492	present	present	present	absent
PA64	T_1493	present	present	present	absent
PA77	T_1494	present	present	present	absent
PA7790	T_1495	present	present	present	absent
PA82	T_1496	present	present	present	absent
PA8281	T_1497	present	present	present	absent
PA83	T_1498	present	present	present	absent
Pa84	T_1499	present	present	present	absent
PA86	T_1500	present	present	absent	absent
PA92	T_1501	present	present	present	absent
PA96	T_1502	present	present	present	absent
PAAK088	T_1503	present	present	present	absent
PAAK095	T_1504	absent	present	present	absent
PABCH01	T_1505	present	present	present	absent
PABCH05	T_1506	present	present	present	absent
PABCH09	T_1507	present	present	present	absent
PABCH10	T_1508	present	present	present	absent
PABCH13	T_1509	present	present	present	absent
PABCH14	T_1510	present	present	present	absent
PABCH42	T_1511	present	present	present	absent
PABCH45	T_1512	present	present	present	absent
PABCH46	T_1513	present	present	present	absent
PABL012	T_1514	present	present	present	absent
PABL017	T_1515	present	present	present	absent
PABL046	T_1516	present	present	present	absent
PABL048	T_1517	present	present	present	absent
PAC1	T_1518	present	present	present	absent
PAC107A	T_1519	present	present	absent	absent
PAC10B	T_1520	present	present	absent	absent
PAC112A	T_1521	present	present	present	absent
PAC117A	T_1522	present	present	present	absent
PAC117B	T_1523	present	present	present	absent
PAC118A	T_1524	present	present	present	absent
PAC11A	T_1525	present	present	present	absent
PAC127A	T_1526	present	present	present	absent
PAC127B	T_1527	present	present	present	absent
PAC13B	T_1528	present	present	present	absent
PAC13C	T_1529	present	present	present	absent
PAC14B	T_1530	present	present	present	absent
PAC15B	T_1531	present	present	present	absent
PAC17A	T_1532	present	present	present	absent
PAC18A	T_1533	present	present	present	absent
PAC22A	T_1534	present	present	present	absent
PAC23A	T_1535	present	present	present	absent
PAC38A	T_1536	present	present	present	absent
PAC42A	T_1537	present	present	present	absent
PAC56A	T_1538	present	present	present	absent
PAC5A	T_1539	present	present	present	absent
PAC5B	T_1540	present	present	present	absent
PAC6	T_1541	present	present	present	absent
PAC60A	T_1542	present	present	present	absent
PAC6A	T_1543	present	present	present	absent
PAC6B	T_1544	present	present	present	absent
PAC76A	T_1545	present	present	present	absent
PAC78A	T_1546	present	present	present	absent
PAC78B	T_1547	present	present	present	absent
PAC79A	T_1548	present	present	present	absent
PAC81B	T_1549	present	present	present	absent
PAC91A	T_1550	present	present	present	absent
PAC93A	T_1551	present	present	present	absent
PAC94A	T_1552	present	present	present	absent
PAC95B	T_1553	present	present	present	absent
PAC97A	T_1554	present	present	present	absent
PAC98A	T_1555	present	present	present	absent
PAC98B	T_1556	present	present	present	absent
PAC9A	T_1557	present	present	present	absent
PACS2	T_1558	present	present	present	absent
PADK2_CF510	T_1559	present	present	absent	absent
Pae_CF67.11p	T_1560	present	present	present	absent
Pae110	T_1561	present	present	present	absent
Pae111	T_1562	present	present	present	absent
Pae112	T_1563	present	present	present	absent
Pae113	T_1564	present	present	present	absent
Pae160	T_1565	present	present	present	absent
Pae21	T_1566	present	present	present	absent
Pae22	T_1567	present	present	present	absent
Pae66	T_1568	present	present	present	absent
Pae74	T_1569	present	present	present	absent
Pae81	T_1570	present	present	present	absent
PaEB1	T_1571	present	present	present	absent
PaEB6	T_1572	present	present	present	absent
PAEM	T_1573	present	present	present	absent
PAER4_119	T_1574	present	present	present	absent
paerg000	T_1575	present	present	present	absent
paerg001	T_1576	present	present	present	absent
paerg002	T_1577	present	present	present	absent
paerg005	T_1578	present	present	present	absent
paerg006	T_1579	present	present	present	absent
paerg008	T_1580	present	present	present	absent
PAG5	T_1581	present	present	present	absent
PAK	T_1582	present	present	present	absent
PAL1.11	T_1583	present	present	present	absent
PAL1.12	T_1584	present	present	present	absent
PAL1.13	T_1585	present	present	present	absent
PAL1.14	T_1586	present	present	present	absent
PAL1.15	T_1587	present	present	present	absent
PAL1.18	T_1588	present	present	present	absent
PAL1.19	T_1589	present	present	present	absent
PAL1.2	T_1590	present	present	present	absent
PAL1.20	T_1591	present	present	present	absent
PAL1.21	T_1592	present	present	present	absent
PAL1.22	T_1593	present	present	present	absent
PAL1.24	T_1594	present	present	present	absent
PAL1.25	T_1595	present	present	present	absent
PAL1.28	T_1596	present	present	present	absent
PAL1.29	T_1597	present	present	present	absent
PAL1.3	T_1598	present	present	present	absent
PAL1.30	T_1599	present	present	present	absent
PAL1.31	T_1600	present	present	present	absent
PAL1.33	T_1601	present	present	present	absent
PAL1.34	T_1602	present	present	present	absent
PAL1.35	T_1603	present	present	present	absent
PAL1.36	T_1604	present	present	present	absent
PAL1.37	T_1605	present	present	present	absent
PAL1.40	T_1606	present	present	present	absent
PAL1.41	T_1607	present	present	present	absent
PAL1.43	T_1608	present	present	present	absent
PAL1.44	T_1609	present	present	present	absent
PAL1.45	T_1610	present	present	present	absent
PAL1.46	T_1611	present	present	present	absent
PAL1.47	T_1612	present	present	present	absent
PAL1.48	T_1613	present	present	present	absent
PAL1.49	T_1614	present	present	present	absent
PAL1.5	T_1615	present	present	present	absent
PAL1.50	T_1616	present	present	present	absent
PAL1.51	T_1617	present	present	present	absent
PAL1.52	T_1618	present	present	present	absent
PAL1.53	T_1619	present	present	present	absent
PAL1.54	T_1620	present	present	present	absent
PAL1.55	T_1621	present	present	present	absent
PAL1.56	T_1622	present	present	present	absent
PAL1.57	T_1623	present	present	present	absent
PAL1.59	T_1624	present	present	present	absent
PAL1.6	T_1625	present	present	present	absent
PAL1.60	T_1626	present	present	present	absent
PAL1.62	T_1627	present	present	present	absent
PAL1.63	T_1628	present	present	present	absent
PAL1.67	T_1629	present	present	present	absent
PAL1.7	T_1630	present	present	present	absent
PAL1.8	T_1631	present	present	present	absent
PAL1.9	T_1632	present	present	present	absent
PAO1	T_1633	present	present	present	absent
PAO1	T_1634	present	present	present	absent
PAO1161	T_1635	present	present	present	absent
PAO579	T_1636	present	present	absent	absent
PARM801	T_1637	present	present	present	absent
PASGNDM345	T_1638	present	present	present	absent
PASGNDM590	T_1639	present	present	present	absent
PASGNDM593	T_1640	present	present	present	absent
PASGNDM699	T_1641	present	present	present	absent
PASP063	T_1642	present	present	present	absent
PASP146	T_1643	present	present	present	absent
PASP170	T_1644	present	present	present	absent
PASP198	T_1645	present	present	present	absent
PASP204	T_1646	present	present	present	absent
PASP251	T_1647	present	present	present	absent
PASP269	T_1648	present	present	present	absent
PASP352	T_1649	present	present	present	absent
PASP398	T_1650	present	present	present	absent
PASP415	T_1651	present	present	present	absent
PASP471	T_1652	present	present	present	absent
PASP496	T_1653	present	present	present	present
PB350	T_1654	present	present	present	absent
PB353	T_1655	present	present	present	absent
PB368	T_1656	present	present	absent	absent
PB369	T_1657	present	present	absent	absent
PBIO724	T_1658	present	present	present	absent
PcyII-10	T_1659	present	present	present	absent
PcyII-29	T_1660	present	present	present	absent
PcyII-40	T_1661	present	present	present	absent
PD1	T_1662	present	present	present	absent
PDR	T_2049	present	present	present	absent
PFL-P1	T_1663	present	present	present	absent
PhDW6	T_1664	present	present	present	absent
PHELES12	T_1665	present	present	absent	absent
PHELES18	T_1666	present	present	present	absent
PHELES19	T_1667	present	present	present	absent
PHELES2	T_1668	present	present	absent	absent
PHELES23	T_1669	present	present	present	absent
PHELES24	T_1670	present	present	present	absent
PHELES26	T_1671	present	present	present	absent
PHELES3	T_1672	present	present	present	absent
PHELES7	T_1673	present	present	absent	absent
PHLS08916	T_1674	present	present	present	absent
PHLS08959	T_1675	present	present	present	absent
PMM38	T_1676	present	present	present	absent
PN586(35)w	T_1677	present	present	present	absent
POIT06	T_1678	present	present	present	absent
POIT11	T_1679	present	present	present	absent
PPF-1	T_1680	present	present	present	absent
PPF-13	T_1681	present	present	present	absent
PPF-18	T_1682	present	present	present	absent
PRD-10	T_1683	present	present	present	absent
PS00100	T_1684	present	present	present	absent
Ps04	T_1685	present	present	present	absent
PS1	T_1686	present	present	present	absent
Ps2	T_1687	present	present	present	absent
Ps33	T_1688	present	present	present	absent
PS42	T_1689	present	present	present	absent
PS50	T_1690	present	present	present	absent
PS75	T_2050	present	present	present	absent
PSA-12	T_1691	present	present	present	absent
PSA-5	T_1693	present	present	present	absent
PSA-7	T_1694	present	present	present	absent
PSE6684	T_1695	present	present	present	absent
PSEUDO-LEB	T_1696	present	present	present	present
PT12	T_1697	present	present	present	absent
PT31M	T_1698	present	present	present	absent
PT6	T_1699	present	present	present	absent
PUPa3	T_1700	present	present	present	absent
R31	T_1701	present	present	present	absent
R4164	T_1702	present	present	present	absent
RD1-3	T_1703	present	present	present	absent
RIVM-EMC2982	T_1704	present	present	present	absent
RM1	T_1705	present	present	present	absent
RN21	T_1706	present	present	present	absent
ROUE01	T_1707	present	present	present	absent
ROUE09	T_1708	present	present	present	absent
ROUE12	T_1709	present	present	present	absent
ROUE19	T_1710	present	present	present	absent
RP73	T_1711	present	present	present	absent
Rsan-ver	T_1712	present	present	present	absent
RTE4	T_1713	present	present	present	absent
RW109	T_1714	present	present	present	absent
RW130	T_1715	present	present	present	absent
RW204	T_1716	present	present	present	absent
S00161	T_1717	present	present	present	absent
S04 90	T_1718	present	present	present	absent
S103	T_1719	present	present	present	absent
S12	T_1720	present	present	present	absent
S14b	T_1721	present	present	present	absent
S15	T_1722	present	present	present	absent
S1983	T_1723	present	present	present	absent
S1h	T_1724	present	present	present	absent
S2	T_1725	present	present	present	absent
S20b	T_1726	present	present	present	absent
S25b-2	T_1727	present	present	present	absent
S28	T_1728	present	present	present	absent
S2820	T_1729	present	present	present	absent
S292_C06_RS	T_1730	present	present	present	absent
s3	T_1731	present	present	present	absent
S33	T_1732	present	present	present	absent
S35	T_1733	present	present	present	absent
S35004	T_1734	present	present	present	absent
S54485	T_1735	present	present	present	absent
S669_C14_BS	T_1736	present	present	present	absent
S67	T_1737	present	present	present	absent
S7	T_1738	present	present	present	absent
S72	T_1739	present	present	present	absent
S76	T_1740	present	present	present	absent
S77	T_1741	present	present	present	absent
S86968	T_1742	present	present	present	absent
S8b-1	T_1743	present	present	present	absent
S9	T_1744	present	present	present	absent
SC1	T_1745	present	present	present	present
SCAID PHRX1-2019	T_1746	present	present	present	absent
SCH_ABX01	T_1747	present	present	present	absent
SCH_ABX03	T_1748	present	present	present	absent
SCH_ABX04	T_1749	present	present	present	absent
SCH_ABX06	T_1750	present	present	present	absent
SCH_ABX08	T_1751	present	present	present	absent
SCH_ABX09	T_1752	present	present	present	absent
SCH_ABX11	T_1753	present	present	present	absent
SCH_ABX13	T_1754	present	present	present	absent
SCH_ABX15	T_1755	present	present	present	absent
SCH_ABX16	T_1756	present	present	present	absent
SCH_ABX17	T_1757	present	present	present	absent
SCH_ABX18	T_1758	present	present	present	absent
SCH_ABX20	T_1759	present	present	present	absent
SCV20265	T_1760	present	present	present	absent
SCVFeb	T_1761	present	present	present	absent
SE5331	T_1762	present	present	present	absent
SE5352	T_1763	present	present	present	absent
SE5357	T_1764	present	present	present	absent
SE5369	T_1765	present	present	present	absent
SE5416	T_1766	present	present	present	absent
SE5429	T_1767	present	present	present	absent
SE5443	T_1768	present	present	present	absent
SE5458	T_1769	present	present	present	absent
SF3	T_1770	present	present	present	absent
SJTD-1	T_1771	present	present	present	absent
SJU-R10_2	T_1772	present	present	present	absent
SJU-R8_3	T_1773	present	present	present	absent
SJU-S72_2	T_1774	present	present	present	absent
SJU-S79_1	T_1775	present	present	present	absent
SJU-S9_2	T_1776	present	present	present	absent
SJU-W4_1	T_1777	present	present	present	absent
SMC1585	T_1778	present	present	present	absent
SMC1587	T_1779	present	present	present	absent
SMC1595	T_1780	present	present	present	absent
SMC1596	T_1781	present	present	present	absent
SMC5450	T_1782	present	present	present	absent
SMC5451	T_1783	present	present	present	absent
So098	T_1784	present	present	present	absent
SP4371	T_1785	present	present	present	absent
SP4527	T_1786	present	present	present	absent
SP4528	T_1787	present	present	present	absent
SPA01	T_1788	present	present	present	absent
SPA02	T_1789	absent	present	present	absent
SS1	T_1790	present	present	present	absent
ST773	T_1791	present	present	present	absent
Stone 130	T_1792	present	present	present	absent
SWPA15J=NSWPA15a	T_1793	present	present	present	absent
T2101	T_1794	present	present	present	absent
T2436	T_1795	present	present	present	absent
T2584	T_1796	present	present	present	absent
T3044	T_1797	present	present	present	absent
T3354	T_1798	present	present	present	absent
T3382	T_1799	present	present	present	absent
T3677	T_1800	present	present	present	absent
T38079	T_1801	present	present	present	absent
T3979	T_1802	present	present	present	absent
T4	T_1803	present	present	present	absent
T4242	T_1804	present	present	present	absent
T52373	T_1805	present	present	present	absent
T6313	T_1806	present	present	present	absent
T63266	T_1807	present	present	present	absent
TJ2014-049	T_1808	present	present	present	absent
TJ2019-017	T_1809	present	present	present	absent
TJ2019-022	T_1810	present	present	present	absent
TNCF_105	T_1811	present	present	present	absent
TNCF_106	T_1812	present	present	present	absent
TNCF_109	T_1813	present	present	present	absent
TNCF_13	T_1814	present	present	present	absent
TNCF_133	T_1815	present	present	present	absent
TNCF_14	T_1816	present	present	present	absent
TNCF_151	T_1817	present	present	present	absent
TNCF_154	T_1818	present	present	present	absent
TNCF_155	T_1819	present	present	present	absent
TNCF_155_1	T_1820	present	present	present	absent
TNCF_16	T_1821	present	present	present	absent
TNCF_167	T_1822	present	present	present	absent
TNCF_167_1	T_1823	present	present	present	absent
TNCF_176	T_1824	present	present	present	absent
TNCF_23	T_1825	present	present	present	absent
TNCF_23M	T_1826	present	present	present	absent
TNCF_49M	T_1827	present	present	present	absent
TNCF_68	T_1828	present	present	present	absent
TNCF_69	T_1829	present	present	present	absent
TNCF_76	T_1830	present	present	present	absent
TSB 5	T_1831	present	present	present	absent
Tu61	T_1832	present	present	present	absent
Tu863	T_1833	present	present	present	absent
TuD199	T_1834	present	present	present	absent
TUEPA7472	T_1835	present	present	present	absent
U0288B	T_1836	present	present	present	absent
U0306	T_1837	present	present	present	absent
U0310A	T_1838	present	present	present	absent
U0330A	T_1839	present	present	present	absent
U1o-2	T_1840	present	present	present	absent
U2504	T_1841	present	present	present	absent
U2816	T_1842	present	present	present	absent
U350	T_1843	present	present	present	absent
U413A	T_1844	present	present	present	absent
U421	T_1845	present	present	present	absent
U435	T_1846	present	present	present	absent
U454A	T_1847	present	present	present	absent
U5a-2	T_1848	present	present	present	absent
U5b-2	T_1849	present	present	present	absent
UCBPP-PA14	T_1850	present	present	present	absent
UDL	T_1851	present	present	present	absent
UFMG-H10	T_1852	present	present	present	absent
UFMG-H9	T_1853	present	present	present	absent
UM5686	T_1854	present	present	present	absent
UMB0740	T_1855	present	present	present	absent
UMB2738	T_1856	present	present	present	absent
UNIBA_ST235PA	T_1857	present	present	present	absent
Urg-5	T_1858	present	present	present	absent
Us411	T_1859	present	present	present	absent
USDA-ARS-USMARC-41639	T_1860	present	present	present	absent
UY1PSABAL2	T_1861	present	present	present	absent
V2O4Ci	T_1862	present	present	present	absent
VA-134	T_1863	present	present	present	absent
VD609	T_1864	present	present	present	absent
VET-120	T_1865	present	present	present	absent
VET-124	T_1866	present	present	present	absent
VET-125	T_1867	present	present	present	absent
VET-32	T_1868	present	present	present	absent
VET-39-D2	T_1869	present	present	present	absent
VET-40	T_1870	present	present	present	absent
VET-41	T_1871	present	present	present	absent
VET-46	T_1872	present	present	present	absent
VET-47	T_1873	present	present	present	absent
VET-49	T_1874	present	present	present	absent
VNMU089	T_1875	present	present	present	absent
VNMU141	T_1876	present	present	present	absent
VRFPA04	T_1877	present	present	present	absent
W-101	T_1878	present	present	present	absent
W13a-2	T_1879	present	present	present	absent
W15Apr4	T_1880	present	present	present	absent
W15Aug23	T_1881	present	present	present	absent
W15Dec14	T_1882	present	present	present	absent
W15Dec4	T_1883	present	present	present	absent
W15Okt31	T_1884	present	present	present	absent
W16407	T_1885	present	present	present	absent
W1c	T_1886	present	present	present	absent
W25637	T_1887	present	present	present	absent
W36662	T_1888	present	present	present	absent
W45909	T_1889	present	present	present	absent
W5a-2	T_1890	present	present	present	absent
W5Aug16	T_1891	present	present	present	absent
W5Aug28	T_1892	present	present	present	absent
W60856	T_1893	present	present	present	absent
W70322	T_1894	present	present	present	absent
W91453	T_1895	present	present	present	absent
WCHPA075006	T_1896	present	present	present	absent
WCHPA075016	T_1897	present	present	present	absent
WCHPA075017	T_1898	present	present	present	absent
WCHPA075019	T_1899	present	present	present	absent
WCHPA075025	T_1900	present	present	present	absent
WCHPA075063	T_1901	present	present	present	absent
WH-SGI-V-07049	T_1902	present	present	present	absent
WH-SGI-V-07050	T_1903	present	present	present	absent
WH-SGI-V-07053	T_1904	present	present	present	absent
WH-SGI-V-07056	T_1905	present	present	present	absent
WH-SGI-V-07057	T_1906	present	present	present	absent
WH-SGI-V-07058	T_1907	present	present	present	absent
WH-SGI-V-07059	T_1908	present	present	present	absent
WH-SGI-V-07060	T_1909	present	present	present	absent
WH-SGI-V-07062	T_1910	present	present	present	absent
WH-SGI-V-07063	T_1911	present	present	present	absent
WH-SGI-V-07065	T_1912	present	present	present	absent
WH-SGI-V-07066	T_1913	present	present	present	absent
WH-SGI-V-07067	T_1914	present	present	present	absent
WH-SGI-V-07069	T_1915	present	present	present	absent
WH-SGI-V-07070	T_1916	present	present	present	absent
WH-SGI-V-07073	T_1917	present	present	present	absent
WH-SGI-V-07074	T_1918	present	present	present	absent
WH-SGI-V-07166	T_1919	present	present	present	absent
WH-SGI-V-07171	T_1920	present	present	present	absent
WH-SGI-V-07179	T_1921	present	present	present	absent
WH-SGI-V-07184	T_1922	present	present	present	absent
WH-SGI-V-07187	T_1923	present	present	present	absent
WH-SGI-V-07188	T_1924	present	present	present	absent
WH-SGI-V-07224	T_1925	present	present	present	absent
WH-SGI-V-07226	T_1926	present	present	present	absent
WH-SGI-V-07228	T_1927	present	present	present	absent
WH-SGI-V-07233	T_1928	present	present	absent	absent
WH-SGI-V-07235	T_1929	present	present	present	absent
WH-SGI-V-07236	T_1930	present	present	present	absent
WH-SGI-V-07238	T_1931	present	present	present	absent
WH-SGI-V-07239	T_1932	present	present	present	absent
WH-SGI-V-07241	T_1933	present	present	present	absent
WH-SGI-V-07243	T_1934	present	present	present	absent
WH-SGI-V-07244	T_1935	present	present	present	absent
WH-SGI-V-07245	T_1936	present	present	present	absent
WH-SGI-V-07248	T_1937	present	present	present	absent
WH-SGI-V-07249	T_1938	present	present	present	absent
WH-SGI-V-07258	T_1939	present	present	present	absent
WH-SGI-V-07263	T_1940	present	present	present	absent
WH-SGI-V-07265	T_1941	present	present	present	absent
WH-SGI-V-07266	T_1942	present	present	present	present
WH-SGI-V-07272	T_1943	present	present	present	absent
WH-SGI-V-07273	T_1944	present	present	present	absent
WH-SGI-V-07277	T_1945	present	present	present	absent
WH-SGI-V-07279	T_1946	present	present	present	absent
WH-SGI-V-07280	T_1947	present	present	present	absent
WH-SGI-V-07282	T_1948	present	present	present	absent
WH-SGI-V-07294	T_1949	present	present	present	absent
WH-SGI-V-07299	T_1950	present	present	present	absent
WH-SGI-V-07310	T_1952	present	present	present	absent
WH-SGI-V-07314	T_1953	present	present	present	absent
WH-SGI-V-07316	T_1954	present	present	present	absent
WH-SGI-V-07317	T_1955	present	present	present	absent
WH-SGI-V-07372	T_1956	present	present	present	absent
WH-SGI-V-07373	T_1957	present	present	present	absent
WH-SGI-V-07375	T_1958	present	present	present	absent
WH-SGI-V-07377	T_1959	present	present	present	absent
WH-SGI-V-07383	T_1960	present	present	present	present
WH-SGI-V-07387	T_1961	present	present	present	absent
WH-SGI-V-07405	T_1962	present	present	present	absent
WH-SGI-V-07406	T_1963	present	present	present	absent
WH-SGI-V-07407	T_1964	present	present	present	absent
WH-SGI-V-07410	T_1965	present	present	present	present
WH-SGI-V-07411	T_1966	present	present	present	absent
WH-SGI-V-07412	T_1967	present	present	present	absent
WH-SGI-V-07416	T_1968	present	present	present	absent
WH-SGI-V-07419	T_1969	present	present	present	absent
WH-SGI-V-07420	T_1970	present	present	present	absent
WH-SGI-V-07428	T_1971	present	present	present	absent
WH-SGI-V-07485	T_1972	present	present	present	absent
WH-SGI-V-07489	T_1973	present	present	present	absent
WH-SGI-V-07490	T_1974	present	present	present	absent
WH-SGI-V-07491	T_1975	present	present	present	absent
WH-SGI-V-07495	T_1976	present	present	present	absent
WH-SGI-V-07498	T_1977	present	present	present	absent
WH-SGI-V-07499	T_1978	present	present	present	absent
WH-SGI-V-07500	T_1979	present	present	absent	absent
WH-SGI-V-07501	T_1980	present	present	present	present
WH-SGI-V-07502	T_1981	present	present	present	absent
WH-SGI-V-07503	T_1982	present	present	present	absent
WH-SGI-V-07504	T_1983	present	present	present	absent
WH-SGI-V-07506	T_1984	present	present	present	absent
WH-SGI-V-07507	T_1985	present	present	present	absent
WH-SGI-V-07620	T_1986	present	present	present	absent
WH-SGI-V-07621	T_1987	present	present	present	absent
WH-SGI-V-07623	T_1988	present	present	present	absent
WH-SGI-V-07624	T_1989	present	present	present	absent
WH-SGI-V-07627	T_1990	present	present	present	absent
WH-SGI-V-07629	T_1991	present	present	present	absent
WH-SGI-V-07630	T_1992	present	present	present	absent
WH-SGI-V-07631	T_1993	present	present	present	absent
WH-SGI-V-07636	T_1994	present	present	present	absent
WH-SGI-V-07637	T_1995	present	present	present	absent
WH-SGI-V-07638	T_1996	present	present	present	absent
WH-SGI-V-07649	T_1997	present	present	present	absent
WH-SGI-V-07678	T_1998	present	present	present	absent
WH-SGI-V-07680	T_1999	present	present	present	absent
WH-SGI-V-07681	T_2000	present	present	present	absent
WH-SGI-V-07684	T_2001	present	present	present	absent
WH-SGI-V-07686	T_2002	present	present	present	absent
WH-SGI-V-07691	T_2003	present	present	present	absent
WH-SGI-V-07692	T_2004	present	present	present	absent
WH-SGI-V-07695	T_2005	present	present	present	absent
WH-SGI-V-07697	T_2006	present	present	present	absent
WH-SGI-V-07704	T_2007	present	present	present	absent
WH-SGI-V-07706	T_2008	present	present	present	absent
WH-SGI-V-07707	T_2009	present	present	present	absent
WH-SGI-V-07708	T_2010	present	present	absent	absent
WH-SGI-V-07710	T_2011	present	present	present	absent
WS 5022	T_2012	present	present	present	present
WS136	T_2013	present	present	present	absent
X13273	T_2014	present	present	present	absent
X24509	T_2015	present	present	present	absent
X78812	T_2016	present	present	present	absent
X9820	T_2017	present	present	present	absent
Y31	T_2018	present	present	present	absent
Y71	T_2019	present	present	present	absent
Y82	T_2020	present	present	present	absent
Y89	T_2021	present	present	present	absent
YB01	T_2022	present	present	present	absent
YD001	T_2023	present	present	present	absent
YL84	T_2024	present	present	present	absent
YT12746	T_2025	present	present	absent	absent
YTSEY8	T_2026	present	present	present	absent
Zw31	T_2027	present	present	present	absent
Zw49	T_2028	present	present	present	absent
Zw5	T_2029	present	present	present	absent
Zw64	T_2030	present	present	present	absent
Zw64_2	T_2031	present	present	present	absent
Zw70	T_2032	present	present	present	absent
Zw73_1	T_2033	present	present	present	absent
Zw73_2	T_2034	present	present	present	absent
Zw75_2	T_2035	present	present	present	absent
Zw9	T_2036	present	present	present	absent
Zw92	T_2037	present	present	present	absent
