# Supplementary material for: Distribution of the four type VI secretion systems in Pseudomonas aeruginosa and classification of their core and accessory effectors
Source: Nat Commun. 2025 Jan 21;16:888. doi: 10.1038/s41467-024-54649-5 (PMC11751169; doi:10.1038/s41467-024-54649-5)
Supplement: Supplementary file 9 — Supplementary Dataset 7 [file 41467_2024_54649_MOESM9_ESM.xlsx]

## Sheet: Sheet1
Supplementary Data 7. Results of model comparison from ancestral reconstruction of the four T6SSs.
T6SS	Model	Log(L)	d.f.	Akaike information criterion (AIC)	Akaike model weight
H1-T6SS	ER_model	-34.2816	1	70.5632	0.422731
	ARD_model	-34.2502	2	72.5004	0.160473
	Irr1_model	-310.666	1	623.331	3.92699e-121
	Irr2_model	-34.2957	1	70.5915	0.416796
H2-T6SS	ER_model	-20.6405	1	43.2809	0.420938
	ARD_model	-20.6077	2	45.2153	0.16002
	Irr1_model	-241.891	1	485.783	3.43699e-97
	Irr2_model	-20.645	1	43.29	0.419042
H3-T6SS	ER_model	-256.607	1	515.214	0.480833
	ARD_model	-256.607	2	517.214	0.176889
	Irr1_model	-1954.17	1	3910.34	0
	Irr2_model	-256.947	1	515.894	0.342278
H4-T6SS	ER_model	-82.1599	1	166.32	0.427776
	ARD_model	-82.1599	2	168.32	0.15737
	Irr1_model	-82.1906	1	166.381	0.414854
	Irr2_model	-605.901	1	1213.8	1.49014e-228
