# Supplementary material for: Distribution of the four type VI secretion systems in Pseudomonas aeruginosa and classification of their core and accessory effectors
Source: Nat Commun. 2025 Jan 21;16:888. doi: 10.1038/s41467-024-54649-5 (PMC11751169; doi:10.1038/s41467-024-54649-5)
Supplement: Supplementary file 11 — Supplementary Dataset 9 [file 41467_2024_54649_MOESM11_ESM.xlsx]

## Sheet: Settings
Amino acid blast (blastp)
https://blast.ncbi.nlm.nih.gov/Blast.cgi
The analysis was performed on Feburary 28, 2024.
Default settings with one change, organisms of taxid 287 (Pseudomonas aeruginosa) were excluded.
All BLAST hits (maximum 100) are shown in the following tabs.
Hits highlighted in blue were included in co-phylogenies.

## Sheet: TssB4_T_1226
Query
> TssB4_T_1226
MAKKNGSVAPKERINITYVPATNGEQEEVELPLRLLVTGDFLGREEETALEDRIPVRINKDNFNNVMAEMKLGLKENIPNVLSEGADDTLHVDLKFRSIDDFSPDAIARQIPELNKLLELREALVALKGPLGNVPAFRKQLQTMLGDESARNKLARELEAVLGESVS
Output
Description	Scientific Name	Max Score	Total Score	Query Cover	E value	Per. ident	Acc. Len	Accession
type VI secretion system contractile sheath small subunit [Achromobacter mucicolens]	Achromobacter mucicolens	503	503	0.99	2e-165	95.78	167	WP_280017922.1
type VI secretion system contractile sheath small subunit [Pseudomonas putida]	Pseudomonas putida	433	433	0.99	3e-138	85.54	167	WP_075802086.1
type VI secretion system contractile sheath small subunit [Paucimonas sp.]	Paucimonas sp.	432	432	0.98	6e-138	85.45	167	MDR0277963.1
type VI secretion system contractile sheath small subunit [Pseudomonas bharatica]	Pseudomonas bharatica	428	428	0.98	2e-136	84.85	167	WP_009397061.1
type VI secretion system contractile sheath small subunit [Pseudomonas putida]	Pseudomonas putida	419	419	0.98	7e-133	83.64	167	WP_064301228.1
type VI secretion system contractile sheath small subunit [Pseudomonas japonica]	Pseudomonas japonica	417	417	0.98	4e-132	81.21	167	WP_042129387.1
type VI secretion system contractile sheath small subunit [Pseudomonas sp. Marseille-P9899]	Pseudomonas sp. Marseille-P9899	412	412	1	3e-130	80.84	167	WP_175652748.1
type VI secretion system contractile sheath small subunit [unclassified Pseudomonas]	unclassified Pseudomonas	411	411	1	9e-130	80.84	167	WP_095156267.1
type VI secretion system contractile sheath small subunit [Pseudomonas taiwanensis]	Pseudomonas taiwanensis	410	410	0.98	2e-129	81.82	166	WP_179057666.1
type VI secretion system contractile sheath small subunit [Pseudomonas huaxiensis]	Pseudomonas huaxiensis	410	410	0.98	2e-129	81.21	167	WP_110970394.1
TPA: type VI secretion system contractile sheath small subunit [Pseudomonas sp.]	Pseudomonas sp.	409	409	1	4e-129	80.84	167	HCN44603.1
type VI secretion system contractile sheath small subunit [Pseudomonas plecoglossicida]	Pseudomonas plecoglossicida	389	389	0.98	2e-121	80.49	166	WP_016393544.1
type VI secretion system contractile sheath small subunit [Pseudomonas chlororaphis]	Pseudomonas chlororaphis	383	383	0.97	5e-119	79.75	166	WP_025809800.1
type VI secretion system contractile sheath small subunit [Pseudomonas]	Pseudomonas	381	381	0.98	2e-118	77.58	166	WP_070747193.1
type VI secretion system contractile sheath small subunit [Pseudomonas sp. BN417]	Pseudomonas sp. BN417	380	380	0.97	6e-118	78.53	166	WP_280289206.1
type VI secretion system contractile sheath small subunit [Pseudomonas aeruginosa]	Pseudomonas aeruginosa	376	376	0.98	2e-116	76.97	166	WP_057388213.1
type VI secretion system contractile sheath small subunit [Pseudomonas]	Pseudomonas	352	352	0.97	2e-107	73.49	165	WP_273863258.1
type VI secretion system contractile sheath small subunit [Burkholderia sp. BCC1999]	Burkholderia sp. BCC1999	348	348	0.97	1e-105	75.46	167	WP_322088391.1
type VI secretion system contractile sheath small subunit [Pseudomonas citronellolis]	Pseudomonas citronellolis	346	346	0.98	4e-105	72.78	167	WP_276213523.1
type VI secretion system contractile sheath small subunit [Burkholderia cepacia]	Burkholderia cepacia	346	346	0.97	7e-105	75.46	167	WP_059521029.1
type VI secretion system contractile sheath small subunit [Burkholderia pyrrocinia]	Burkholderia pyrrocinia	345	345	0.97	1e-104	75.46	167	WP_243565503.1
type VI secretion system contractile sheath small subunit [Burkholderia cepacia]	Burkholderia cepacia	345	345	0.97	2e-104	74.85	167	WP_059687968.1
type VI secretion system contractile sheath small subunit [Pseudomonas]	Pseudomonas	343	343	0.98	6e-104	72.78	167	WP_009619704.1
type VI secretion system contractile sheath small subunit [Burkholderia]	Burkholderia	343	343	0.97	9e-104	74.85	167	WP_048022876.1
type VI secretion system contractile sheath small subunit [Burkholderia cepacia]	Burkholderia cepacia	342	342	0.97	1e-103	74.85	167	WP_226255982.1
type VI secretion system contractile sheath small subunit [Burkholderia]	Burkholderia	342	342	0.97	1e-103	74.85	167	WP_059696586.1
type VI secretion system contractile sheath small subunit [Burkholderia cepacia]	Burkholderia cepacia	341	341	0.97	4e-103	74.85	167	WP_124840669.1
type VI secretion system contractile sheath small subunit [unclassified Burkholderia]	unclassified Burkholderia	339	339	0.97	2e-102	73.62	167	WP_059537469.1
type VI secretion system contractile sheath small subunit [Acidovorax sp.]	Acidovorax sp.	339	339	0.97	4e-102	73.62	167	MDR2323869.1
type VI secretion system contractile sheath small subunit [Burkholderia cepacia]	Burkholderia cepacia	339	339	0.97	4e-102	74.23	167	WP_333977406.1
type VI secretion system contractile sheath small subunit [Burkholderia cenocepacia]	Burkholderia cenocepacia	338	338	0.97	5e-102	74.23	167	WP_126361775.1
type VI secretion system contractile sheath small subunit [Burkholderia cepacia]	Burkholderia cepacia	338	338	0.97	5e-102	74.23	167	WP_059620539.1
type VI secretion system contractile sheath small subunit [Burkholderia arboris]	Burkholderia arboris	334	334	0.98	2e-100	72.46	167	WP_174991572.1
type VI secretion system contractile sheath small subunit [Cupriavidus basilensis]	Cupriavidus basilensis	328	328	0.97	3e-98	71.17	168	WP_276264207.1
type VI secretion system contractile sheath small subunit [Burkholderia sp. Ac-20349]	Burkholderia sp. Ac-20349	326	326	0.98	2e-97	70.3	167	WP_205821602.1
type VI secretion system contractile sheath small subunit [Burkholderia aenigmatica]	Burkholderia aenigmatica	326	326	0.98	2e-97	70.3	167	WP_089454734.1
type VI secretion system contractile sheath small subunit [Burkholderia sp. IMCC1007]	Burkholderia sp. IMCC1007	315	315	0.97	2e-93	68.71	167	WP_269510600.1
type VI secretion system contractile sheath small subunit [Burkholderia cepacia]	Burkholderia cepacia	314	314	0.94	8e-93	70.37	168	NTX20651.1
type VI secretion system contractile sheath small subunit [Dyella terrae]	Dyella terrae	314	314	0.97	1e-92	70.55	169	WP_239947067.1
type VI secretion system contractile sheath small subunit [Burkholderia cepacia]	Burkholderia cepacia	313	313	0.94	3e-92	70.37	168	WP_321884113.1
type VI secretion system contractile sheath small subunit [Burkholderia cepacia]	Burkholderia cepacia	313	313	0.94	3e-92	70.37	168	WP_060175111.1
type VI secretion system contractile sheath small subunit [Burkholderia sp. Ac-20384]	Burkholderia sp. Ac-20384	312	312	0.97	3e-92	68.9	167	WP_206143405.1
type VI secretion system contractile sheath small subunit [Burkholderia cepacia]	Burkholderia cepacia	312	312	0.98	4e-92	69.23	168	WP_060060962.1
type VI secretion system contractile sheath small subunit [Pseudomonas sp. CF161]	Pseudomonas sp. CF161	311	311	0.98	8e-92	66.87	168	WP_020298701.1
type VI secretion system contractile sheath small subunit [unclassified Pseudomonas]	unclassified Pseudomonas	311	311	0.98	1e-91	67.47	168	WP_078468975.1
type VI secretion system contractile sheath small subunit [Burkholderia cepacia]	Burkholderia cepacia	311	311	0.98	1e-91	68.64	168	WP_060319746.1
type VI secretion system contractile sheath small subunit [unclassified Burkholderia]	unclassified Burkholderia	310	310	0.98	2e-91	68.64	168	WP_124522249.1
type VI secretion system contractile sheath small subunit [Dyella sp.]	Dyella sp.	310	310	0.97	3e-91	70.12	169	WP_325434708.1
type VI secretion system contractile sheath small subunit [Burkholderia cepacia]	Burkholderia cepacia	310	310	0.98	3e-91	68.64	168	WP_226193129.1
type VI secretion system contractile sheath small subunit [unclassified Pseudomonas]	unclassified Pseudomonas	310	310	0.97	4e-91	66.67	171	WP_195884360.1
type VI secretion system contractile sheath small subunit [Dyella sp. C11]	Dyella sp. C11	308	308	0.97	2e-90	68.71	169	WP_109125966.1
type VI secretion system contractile sheath small subunit [Paraburkholderia hayleyella]	Paraburkholderia hayleyella	308	308	0.94	2e-90	69.38	168	WP_153101208.1
type VI secretion system contractile sheath small subunit [Achromobacter mucicolens]	Achromobacter mucicolens	308	308	0.97	2e-90	68.1	168	WP_175156196.1
type VI secretion system contractile sheath small subunit [unclassified Pseudomonas]	unclassified Pseudomonas	307	307	0.97	6e-90	66.67	171	WP_045197973.1
type VI secretion system contractile sheath small subunit [Achromobacter]	Achromobacter	305	305	0.97	2e-89	68.1	168	WP_175184825.1
type VI secretion system contractile sheath small subunit [Dyella kyungheensis]	Dyella kyungheensis	304	304	0.97	5e-89	70.55	167	WP_204637771.1
type VI secretion system contractile sheath small subunit [Pseudomonas sp. SORT22]	Pseudomonas sp. SORT22	304	304	0.97	5e-89	66.05	171	WP_213604169.1
type VI secretion system contractile sheath small subunit [Pseudomonas sp. UC 17F4]	Pseudomonas sp. UC 17F4	304	304	0.97	5e-89	66.67	171	WP_093381843.1
type VI secretion system contractile sheath small subunit [Burkholderia lata]	Burkholderia lata	304	304	0.94	6e-89	69.14	168	WP_278643991.1
type VI secretion system contractile sheath small subunit [Achromobacter]	Achromobacter	304	304	0.97	6e-89	68.1	168	WP_152382767.1
type VI secretion system contractile sheath small subunit [Burkholderia sp. COPS]	Burkholderia sp. COPS	303	303	0.98	8e-89	67.46	168	WP_219706685.1
type VI secretion system contractile sheath small subunit [Pseudomonas aeruginosa]	Pseudomonas aeruginosa	303	303	0.94	9e-89	67.68	169	MDG3821078.1
type VI secretion system contractile sheath small subunit [Burkholderia sp. SRS-25]	Burkholderia sp. SRS-25	303	303	0.94	1e-88	69.14	168	WP_131931059.1
type VI secretion system contractile sheath small subunit [Salmonella enterica subsp. enterica serovar Eastbourne]	Salmonella enterica subsp. enterica serovar Eastbourne	303	303	0.97	1e-88	68.1	168	EHC5874205.1
type VI secretion system contractile sheath small subunit [Achromobacter]	Achromobacter	303	303	0.97	2e-88	67.48	168	WP_105240884.1
type VI secretion system contractile sheath small subunit [Paraburkholderia sp. Ac-20340]	Paraburkholderia sp. Ac-20340	303	303	0.97	2e-88	68.71	169	WP_205980926.1
type VI secretion system contractile sheath small subunit [Pseudomonas sp. R5(2019)]	Pseudomonas sp. R5(2019)	302	302	0.98	2e-88	66.67	168	WP_166567674.1
type VI secretion system contractile sheath small subunit [Burkholderia contaminans]	Burkholderia contaminans	302	302	0.94	2e-88	66.27	168	WP_122478206.1
type VI secretion system protein ImpB [Pseudomonas sp. UC 17F4]	Pseudomonas sp. UC 17F4	304	304	0.97	4e-88	66.67	192	SDQ63953.1
type VI secretion system contractile sheath small subunit [Pseudomonas vranovensis]	Pseudomonas vranovensis	302	302	0.97	5e-88	66.05	171	WP_123566175.1
type VI secretion system contractile sheath small subunit [Achromobacter mucicolens]	Achromobacter mucicolens	301	301	0.97	5e-88	67.48	168	WP_128829842.1
type VI secretion system contractile sheath small subunit [Achromobacter sp. Root83]	Achromobacter sp. Root83	301	301	0.97	5e-88	68.48	168	WP_057287252.1
type VI secretion system contractile sheath small subunit [Burkholderia aenigmatica]	Burkholderia aenigmatica	301	301	0.94	5e-88	69.14	168	WP_301767363.1
type VI secretion system contractile sheath small subunit [Achromobacter insolitus]	Achromobacter insolitus	301	301	0.97	7e-88	67.48	168	WP_191578860.1
type VI secretion system contractile sheath small subunit [Pseudomonas sp. MWU16-30323]	Pseudomonas sp. MWU16-30323	300	300	0.97	1e-87	67.47	167	WP_226478083.1
type VI secretion system contractile sheath small subunit [Pseudomonas chlororaphis]	Pseudomonas chlororaphis	300	300	0.97	2e-87	66.87	168	WP_124313965.1
type VI secretion system contractile sheath small subunit [Pseudomonas carbonaria]	Pseudomonas carbonaria	300	300	0.97	2e-87	68.07	167	WP_187672681.1
type VI secretion system contractile sheath small subunit [Achromobacter]	Achromobacter	299	299	0.97	4e-87	66.46	169	WP_046806996.1
type VI secretion system contractile sheath small subunit [Salmonella enterica]	Salmonella enterica	299	299	0.94	5e-87	66.88	168	EHD1638562.1
type VI secretion system contractile sheath small subunit [Achromobacter sp. ESBL13]	Achromobacter sp. ESBL13	299	299	0.97	5e-87	67.07	169	WP_332608759.1
type VI secretion system contractile sheath small subunit [Achromobacter]	Achromobacter	299	299	0.97	5e-87	67.68	169	WP_259246186.1
type VI secretion system contractile sheath small subunit [Dyella sp. ASV21]	Dyella sp. ASV21	298	298	0.94	1e-86	69.38	168	WP_199100888.1
type VI secretion system contractile sheath small subunit [Paraburkholderia tropica]	Paraburkholderia tropica	298	298	0.97	1e-86	68.71	169	WP_183040179.1
type VI secretion system contractile sheath small subunit [Pseudomonas sp. SBT1-2]	Pseudomonas sp. SBT1-2	297	297	0.97	1e-86	67.48	168	WP_273829808.1
type VI secretion system contractile sheath small subunit [Achromobacter kerstersii]	Achromobacter kerstersii	297	297	0.97	2e-86	67.88	169	WP_054424850.1
type VI secretion system contractile sheath small subunit [Paraburkholderia tropica]	Paraburkholderia tropica	297	297	0.97	2e-86	68.71	169	WP_110329074.1
type VI secretion system contractile sheath small subunit [Pseudomonas carnis]	Pseudomonas carnis	297	297	0.97	3e-86	66.67	167	WP_198715060.1
type VI secretion system-associated protein [Achromobacter xylosoxidans]	Achromobacter xylosoxidans	297	297	0.97	3e-86	66.87	168	OAE55472.1
type VI secretion system contractile sheath small subunit [unclassified Achromobacter]	unclassified Achromobacter	297	297	0.97	3e-86	65.29	168	WP_076519162.1
type VI secretion system contractile sheath small subunit [Burkholderia]	Burkholderia	296	296	0.94	4e-86	67.9	168	WP_059604056.1
type VI secretion system contractile sheath small subunit [Pseudomonas]	Pseudomonas	295	295	0.97	8e-86	67.47	167	WP_017847981.1
type VI secretion system contractile sheath small subunit [Burkholderia diffusa]	Burkholderia diffusa	295	295	0.94	9e-86	67.9	168	WP_301850061.1
type VI secretion system contractile sheath small subunit [Burkholderia sp. FL-7-2-10-S1-D7]	Burkholderia sp. FL-7-2-10-S1-D7	295	295	0.94	9e-86	67.9	168	WP_059682946.1

## Sheet: TssB4_T_1157
Query
> TssB4_T_1157
MAKKGSVAPKERINITYVPATGGEQEEVELPLKLLVTGDFKGREEDVAIEDRIPVQINKDNFDNVLAESSIGLKMDVPNQLSEGAEDTLHVDLTFRSIDDFNPTSVARQIPELNKLLELREALVALKGPLGNIPAFRKQLQSLMSDEKSRSQLAKELDQMLGASNG
Output
Description	Scientific Name	Max Score	Total Score	Query Cover	E value	Per. ident	Acc. Len	Accession
type VI secretion system contractile sheath small subunit [Pseudomonas]	Pseudomonas	333	333	1	8e-115	100	166	WP_070747193.1
type VI secretion system contractile sheath small subunit [Pseudomonas sp. BN417]	Pseudomonas sp. BN417	306	306	0.99	2e-104	89.7	166	WP_280289206.1
type VI secretion system contractile sheath small subunit [Pseudomonas chlororaphis]	Pseudomonas chlororaphis	274	274	1	2e-91	78.92	166	WP_025809800.1
type VI secretion system contractile sheath small subunit [Pseudomonas taiwanensis]	Pseudomonas taiwanensis	270	270	0.98	7e-90	77.44	166	WP_179057666.1
type VI secretion system contractile sheath small subunit [Achromobacter mucicolens]	Achromobacter mucicolens	260	260	0.97	6e-86	76.54	167	WP_280017922.1
type VI secretion system contractile sheath small subunit [Paucimonas sp.]	Paucimonas sp.	253	253	0.98	4e-83	74.39	167	MDR0277963.1
type VI secretion system contractile sheath small subunit [Pseudomonas putida]	Pseudomonas putida	252	252	0.98	9e-83	74.39	167	WP_075802086.1
type VI secretion system contractile sheath small subunit [Pseudomonas bharatica]	Pseudomonas bharatica	249	249	0.98	1e-81	72.56	167	WP_009397061.1
type VI secretion system contractile sheath small subunit [Pseudomonas huaxiensis]	Pseudomonas huaxiensis	246	246	0.97	2e-80	74.07	167	WP_110970394.1
type VI secretion system contractile sheath small subunit [unclassified Pseudomonas]	unclassified Pseudomonas	246	246	0.97	2e-80	74.07	167	WP_095156267.1
type VI secretion system contractile sheath small subunit [Pseudomonas putida]	Pseudomonas putida	245	245	0.98	3e-80	72.56	167	WP_064301228.1
type VI secretion system contractile sheath small subunit [Pseudomonas plecoglossicida]	Pseudomonas plecoglossicida	244	244	0.96	7e-80	75	166	WP_016393544.1
type VI secretion system contractile sheath small subunit [Pseudomonas sp. Marseille-P9899]	Pseudomonas sp. Marseille-P9899	244	244	0.97	8e-80	73.46	167	WP_175652748.1
type VI secretion system contractile sheath small subunit [Burkholderia sp. IMCC1007]	Burkholderia sp. IMCC1007	244	244	0.98	1e-79	71.34	167	WP_269510600.1
type VI secretion system contractile sheath small subunit [Pseudomonas japonica]	Pseudomonas japonica	244	244	0.97	2e-79	72.84	167	WP_042129387.1
type VI secretion system contractile sheath small subunit [Burkholderia aenigmatica]	Burkholderia aenigmatica	243	243	0.97	5e-79	71.78	167	WP_089454734.1
type VI secretion system contractile sheath small subunit [Burkholderia sp. Ac-20349]	Burkholderia sp. Ac-20349	243	243	0.97	5e-79	71.78	167	WP_205821602.1
type VI secretion system contractile sheath small subunit [unclassified Burkholderia]	unclassified Burkholderia	242	242	0.96	6e-79	74.07	167	WP_059537469.1
type VI secretion system contractile sheath small subunit [Burkholderia cepacia]	Burkholderia cepacia	242	242	0.96	8e-79	74.07	167	WP_059521029.1
type VI secretion system contractile sheath small subunit [Burkholderia sp. BCC1999]	Burkholderia sp. BCC1999	241	241	0.96	2e-78	74.07	167	WP_322088391.1
type VI secretion system contractile sheath small subunit [Acidovorax sp.]	Acidovorax sp.	241	241	0.96	2e-78	72.22	167	MDR2323869.1
type VI secretion system contractile sheath small subunit [Burkholderia]	Burkholderia	241	241	0.96	2e-78	73.46	167	WP_048022876.1
TPA: type VI secretion system contractile sheath small subunit [Pseudomonas sp.]	Pseudomonas sp.	241	241	0.98	3e-78	71.78	167	HCN44603.1
type VI secretion system contractile sheath small subunit [Burkholderia cepacia]	Burkholderia cepacia	240	240	0.96	5e-78	73.46	167	WP_059620539.1
type VI secretion system contractile sheath small subunit [Burkholderia]	Burkholderia	240	240	0.96	5e-78	73.46	167	WP_059696586.1
type VI secretion system contractile sheath small subunit [Burkholderia cepacia]	Burkholderia cepacia	240	240	0.96	5e-78	73.46	167	WP_226255982.1
type VI secretion system contractile sheath small subunit [Burkholderia cepacia]	Burkholderia cepacia	240	240	0.96	5e-78	73.46	167	WP_124840669.1
type VI secretion system contractile sheath small subunit [Burkholderia pyrrocinia]	Burkholderia pyrrocinia	239	239	0.96	6e-78	73.46	167	WP_243565503.1
type VI secretion system contractile sheath small subunit [Burkholderia cepacia]	Burkholderia cepacia	239	239	0.96	8e-78	73.46	167	WP_059687968.1
type VI secretion system contractile sheath small subunit [Burkholderia cepacia]	Burkholderia cepacia	239	239	0.96	2e-77	72.84	167	WP_333977406.1
type VI secretion system contractile sheath small subunit [Burkholderia cenocepacia]	Burkholderia cenocepacia	238	238	0.96	3e-77	72.84	167	WP_126361775.1
type VI secretion system contractile sheath small subunit [Burkholderia arboris]	Burkholderia arboris	236	236	0.96	1e-76	73.46	167	WP_174991572.1
type VI secretion system contractile sheath small subunit [Burkholderia sp. Ac-20384]	Burkholderia sp. Ac-20384	236	236	0.99	1e-76	69.28	167	WP_206143405.1
type VI secretion system contractile sheath small subunit [Cupriavidus basilensis]	Cupriavidus basilensis	233	233	0.96	4e-75	72.05	168	WP_276264207.1
type VI secretion system contractile sheath small subunit [Pseudomonas]	Pseudomonas	232	232	0.97	6e-75	71.34	165	WP_273863258.1
type VI secretion system contractile sheath small subunit [Pseudomonas citronellolis]	Pseudomonas citronellolis	229	229	0.97	1e-73	67.28	167	WP_276213523.1
type VI secretion system contractile sheath small subunit [Pseudomonas]	Pseudomonas	228	228	0.97	4e-73	67.28	167	WP_009619704.1
type VI secretion system contractile sheath small subunit [Pseudomonas sp. R5(2019)]	Pseudomonas sp. R5(2019)	223	223	0.95	3e-71	66.88	168	WP_166567674.1
type VI secretion system contractile sheath small subunit [Pseudomonas chlororaphis]	Pseudomonas chlororaphis	222	222	0.98	4e-71	65.24	168	WP_124313965.1
type VI secretion system contractile sheath small subunit [Dyella kyungheensis]	Dyella kyungheensis	222	222	0.96	6e-71	68.52	167	WP_204637771.1
type VI secretion system contractile sheath small subunit [Pseudomonas sp. CF161]	Pseudomonas sp. CF161	222	222	0.98	8e-71	64.63	168	WP_020298701.1
type VI secretion system contractile sheath small subunit [Dyella sp.]	Dyella sp.	221	221	0.96	2e-70	68.1	169	WP_325434708.1
type VI secretion system contractile sheath small subunit [Achromobacter sp. Root83]	Achromobacter sp. Root83	221	221	0.98	2e-70	66.87	168	WP_057287252.1
type VI secretion system contractile sheath small subunit [unclassified Pseudomonas]	unclassified Pseudomonas	220	220	0.97	3e-70	65.43	171	WP_195884360.1
type VI secretion system contractile sheath small subunit [Achromobacter]	Achromobacter	220	220	0.97	4e-70	65.03	168	WP_175184825.1
type VI secretion system contractile sheath small subunit [Pseudomonas carbonaria]	Pseudomonas carbonaria	220	220	0.96	4e-70	65.62	167	WP_187672681.1
type VI secretion system contractile sheath small subunit [unclassified Pseudomonas]	unclassified Pseudomonas	219	219	0.97	7e-70	65.43	171	WP_045197973.1
type VI secretion system contractile sheath small subunit [Dyella terrae]	Dyella terrae	219	219	0.96	7e-70	67.48	169	WP_239947067.1
type VI secretion system contractile sheath small subunit [unclassified Pseudomonas]	unclassified Pseudomonas	219	219	0.98	8e-70	64.02	168	WP_078468975.1
type VI secretion system contractile sheath small subunit [Pseudomonas sp. UC 17F4]	Pseudomonas sp. UC 17F4	219	219	0.97	1e-69	65.43	171	WP_093381843.1
type VI secretion system contractile sheath small subunit [Achromobacter]	Achromobacter	218	218	0.97	2e-69	64.42	168	WP_105240884.1
type VI secretion system contractile sheath small subunit [unclassified Burkholderia]	unclassified Burkholderia	218	218	0.99	2e-69	65.27	168	WP_124522249.1
type VI secretion system contractile sheath small subunit [Pseudomonas sp. SBT1-2]	Pseudomonas sp. SBT1-2	218	218	0.96	2e-69	66.05	168	WP_273829808.1
type VI secretion system contractile sheath small subunit [Achromobacter insolitus]	Achromobacter insolitus	218	218	0.97	2e-69	64.42	168	WP_191578860.1
type VI secretion system contractile sheath small subunit [Burkholderia cepacia]	Burkholderia cepacia	218	218	0.99	2e-69	65.27	168	WP_060319746.1
type VI secretion system contractile sheath small subunit [Achromobacter sp. Root170]	Achromobacter sp. Root170	218	218	0.97	2e-69	66.87	168	WP_056321479.1
type VI secretion system contractile sheath small subunit [Achromobacter mucicolens]	Achromobacter mucicolens	218	218	0.97	3e-69	66.87	168	WP_175235212.1
type VI secretion system contractile sheath small subunit [Burkholderia cepacia]	Burkholderia cepacia	218	218	0.99	3e-69	65.27	168	WP_060060962.1
type VI secretion system contractile sheath small subunit [Pseudomonas sp. SORT22]	Pseudomonas sp. SORT22	218	218	0.97	4e-69	64.81	171	WP_213604169.1
type VI secretion system contractile sheath small subunit [Pseudomonas vranovensis]	Pseudomonas vranovensis	218	218	0.97	4e-69	64.81	171	WP_123566175.1
type VI secretion system contractile sheath small subunit [Achromobacter mucicolens]	Achromobacter mucicolens	217	217	0.97	4e-69	66.26	168	WP_279210368.1
type VI secretion system contractile sheath small subunit [unclassified Achromobacter]	unclassified Achromobacter	217	217	0.98	5e-69	66.27	168	WP_076519162.1
type VI secretion system contractile sheath small subunit [Achromobacter]	Achromobacter	217	217	0.97	5e-69	66.87	168	WP_062840436.1
type VI secretion system contractile sheath small subunit [Achromobacter mucicolens]	Achromobacter mucicolens	217	217	0.97	5e-69	66.87	168	WP_180098956.1
type VI secretion system contractile sheath small subunit [Burkholderia cepacia]	Burkholderia cepacia	217	217	0.99	6e-69	65.27	168	WP_060175111.1
type VI secretion system protein ImpB [Pseudomonas sp. UC 17F4]	Pseudomonas sp. UC 17F4	218	218	0.97	7e-69	65.43	192	SDQ63953.1
type VI secretion system contractile sheath small subunit [Burkholderia cepacia]	Burkholderia cepacia	217	217	0.99	7e-69	65.27	168	NTX20651.1
type VI secretion system contractile sheath small subunit [Burkholderia cepacia]	Burkholderia cepacia	216	216	0.99	1e-68	64.67	168	WP_226193129.1
type VI secretion system contractile sheath small subunit [Paraburkholderia tropica]	Paraburkholderia tropica	216	216	0.99	1e-68	66.67	169	WP_183040179.1
type VI secretion system contractile sheath small subunit [Paraburkholderia tropica]	Paraburkholderia tropica	216	216	0.99	2e-68	66.67	169	WP_110329074.1
type VI secretion system contractile sheath small subunit [Burkholderia]	Burkholderia	215	215	0.99	3e-68	65.27	168	WP_059604056.1
type VI secretion system contractile sheath small subunit [Pseudomonas aegrilactucae]	Pseudomonas aegrilactucae	215	215	0.94	3e-68	66.88	167	WP_217974538.1
type VI secretion system contractile sheath small subunit [Burkholderia cepacia]	Burkholderia cepacia	215	215	0.99	3e-68	64.67	168	WP_321884113.1
type VI secretion system contractile sheath small subunit [Achromobacter]	Achromobacter	215	215	0.96	3e-68	64.63	169	WP_259246186.1
type VI secretion system contractile sheath small subunit [Burkholderia diffusa]	Burkholderia diffusa	215	215	0.99	4e-68	65.27	168	WP_301850061.1
type VI secretion system contractile sheath small subunit [Achromobacter seleniivolatilans]	Achromobacter seleniivolatilans	215	215	1	4e-68	64.5	169	WP_306944899.1
type VI secretion system contractile sheath small subunit [Paraburkholderia hayleyella]	Paraburkholderia hayleyella	214	214	0.96	5e-68	66.87	168	WP_153101208.1
type VI secretion system contractile sheath small subunit [Achromobacter kerstersii]	Achromobacter kerstersii	214	214	0.96	5e-68	65.24	169	WP_054424850.1
type VI secretion system contractile sheath small subunit [Achromobacter mucicolens]	Achromobacter mucicolens	214	214	0.96	5e-68	62.96	168	WP_128829842.1
type VI secretion system-associated protein [Achromobacter xylosoxidans]	Achromobacter xylosoxidans	214	214	0.96	6e-68	62.96	168	OAE55472.1
type VI secretion system contractile sheath small subunit [Burkholderia sp. COPS]	Burkholderia sp. COPS	214	214	0.99	6e-68	64.07	168	WP_219706685.1
type VI secretion system contractile sheath small subunit [Paraburkholderia sp. Ac-20340]	Paraburkholderia sp. Ac-20340	214	214	0.96	8e-68	65.03	169	WP_205980926.1
type VI secretion system contractile sheath small subunit [Salmonella enterica]	Salmonella enterica	214	214	0.99	8e-68	64.07	168	EHD1638562.1
type VI secretion system contractile sheath small subunit [Burkholderia contaminans]	Burkholderia contaminans	214	214	0.99	8e-68	64.67	168	WP_175018374.1
type VI secretion system contractile sheath small subunit [Burkholderia lata]	Burkholderia lata	214	214	0.99	9e-68	64.67	168	WP_278643991.1
type VI secretion system contractile sheath small subunit [Achromobacter spanius]	Achromobacter spanius	214	214	0.95	1e-67	66.88	168	WP_346543424.1
type VI secretion system contractile sheath small subunit [Burkholderia contaminans]	Burkholderia contaminans	213	213	0.98	1e-67	66.67	165	WP_226225051.1
type VI secretion system contractile sheath small subunit [Burkholderia sp. FL-7-2-10-S1-D7]	Burkholderia sp. FL-7-2-10-S1-D7	213	213	0.99	1e-67	64.67	168	WP_059682946.1
type VI secretion system contractile sheath small subunit [Pseudomonas sp. FW300-N1A1]	Pseudomonas sp. FW300-N1A1	213	213	0.96	2e-67	66.25	167	WP_103402249.1
type VI secretion system contractile sheath small subunit [Pseudomonas brassicae]	Pseudomonas brassicae	213	213	0.96	2e-67	64.6	167	WP_163946931.1
type VI secretion system contractile sheath small subunit [Burkholderia lata]	Burkholderia lata	213	213	0.99	2e-67	64.07	168	WP_174929089.1
type VI secretion system contractile sheath small subunit [Achromobacter]	Achromobacter	213	213	0.96	2e-67	62.35	168	WP_152382767.1

## Sheet: TssB_T_1402
Query
> TssB4_T_1402
MAKKNGSVAPKERINITYVPATNGEQEEVELPLRLLVTGDLLGREEETALEDRIPVSVNKDNFNDVMAGMNLGLKMDVPNRLSEGADDTLHADLKFRSIDDFSPDAVARQIPELNKLLELREALVALKGPLGNVPAFRKQLQTMLGDERARSKLAKELEAVLGESVN
Output
Description	Scientific Name	Max Score	Total Score	Query Cover	E value	Per. ident	Acc. Len	Accession
type VI secretion system contractile sheath small subunit [Achromobacter mucicolens]	Achromobacter mucicolens	294	294	0.99	1e-99	87.95	167	WP_280017922.1
type VI secretion system contractile sheath small subunit [Paucimonas sp.]	Paucimonas sp.	270	270	0.98	7e-90	81.82	167	MDR0277963.1
type VI secretion system contractile sheath small subunit [Pseudomonas putida]	Pseudomonas putida	269	269	0.99	1e-89	81.33	167	WP_075802086.1
type VI secretion system contractile sheath small subunit [Pseudomonas taiwanensis]	Pseudomonas taiwanensis	269	269	0.98	2e-89	81.1	166	WP_179057666.1
type VI secretion system contractile sheath small subunit [Pseudomonas]	Pseudomonas	265	265	0.98	7e-88	78.18	166	WP_070747193.1
type VI secretion system contractile sheath small subunit [Pseudomonas sp. Marseille-P9899]	Pseudomonas sp. Marseille-P9899	264	264	1	1e-87	79.04	167	WP_175652748.1
type VI secretion system contractile sheath small subunit [Pseudomonas huaxiensis]	Pseudomonas huaxiensis	264	264	1	2e-87	79.64	167	WP_110970394.1
type VI secretion system contractile sheath small subunit [Pseudomonas sp. BN417]	Pseudomonas sp. BN417	263	263	0.98	3e-87	78.79	166	WP_280289206.1
type VI secretion system contractile sheath small subunit [unclassified Pseudomonas]	unclassified Pseudomonas	262	262	1	6e-87	79.04	167	WP_095156267.1
type VI secretion system contractile sheath small subunit [Pseudomonas bharatica]	Pseudomonas bharatica	262	262	0.98	1e-86	79.39	167	WP_009397061.1
type VI secretion system contractile sheath small subunit [Pseudomonas japonica]	Pseudomonas japonica	260	260	0.98	5e-86	78.79	167	WP_042129387.1
type VI secretion system contractile sheath small subunit [Pseudomonas plecoglossicida]	Pseudomonas plecoglossicida	259	259	0.98	1e-85	81.1	166	WP_016393544.1
TPA: type VI secretion system contractile sheath small subunit [Pseudomonas sp.]	Pseudomonas sp.	258	258	1	4e-85	78.44	167	HCN44603.1
type VI secretion system contractile sheath small subunit [Pseudomonas putida]	Pseudomonas putida	257	257	0.98	8e-85	78.79	167	WP_064301228.1
type VI secretion system contractile sheath small subunit [Pseudomonas chlororaphis]	Pseudomonas chlororaphis	252	252	0.97	1e-82	76.69	166	WP_025809800.1
type VI secretion system contractile sheath small subunit [Acidovorax sp.]	Acidovorax sp.	239	239	0.95	8e-78	74.38	167	MDR2323869.1
type VI secretion system contractile sheath small subunit [Pseudomonas citronellolis]	Pseudomonas citronellolis	238	238	0.98	2e-77	70.91	167	WP_276213523.1
type VI secretion system contractile sheath small subunit [Pseudomonas]	Pseudomonas	236	236	0.98	1e-76	70.91	167	WP_009619704.1
type VI secretion system contractile sheath small subunit [Pseudomonas]	Pseudomonas	236	236	0.97	2e-76	71.95	165	WP_273863258.1
type VI secretion system contractile sheath small subunit [Burkholderia pyrrocinia]	Burkholderia pyrrocinia	235	235	0.95	5e-76	74.38	167	WP_243565503.1
type VI secretion system contractile sheath small subunit [Burkholderia sp. BCC1999]	Burkholderia sp. BCC1999	234	234	0.95	1e-75	73.75	167	WP_322088391.1
type VI secretion system contractile sheath small subunit [Burkholderia cepacia]	Burkholderia cepacia	234	234	0.95	2e-75	73.75	167	WP_226255982.1
type VI secretion system contractile sheath small subunit [Burkholderia cepacia]	Burkholderia cepacia	233	233	0.95	2e-75	73.75	167	WP_059521029.1
type VI secretion system contractile sheath small subunit [Burkholderia]	Burkholderia	233	233	0.95	2e-75	73.75	167	WP_059696586.1
type VI secretion system contractile sheath small subunit [Burkholderia cepacia]	Burkholderia cepacia	233	233	0.95	3e-75	73.75	167	WP_059687968.1
type VI secretion system contractile sheath small subunit [Burkholderia]	Burkholderia	232	232	0.95	5e-75	73.12	167	WP_048022876.1
type VI secretion system contractile sheath small subunit [Burkholderia cepacia]	Burkholderia cepacia	232	232	0.95	7e-75	73.12	167	WP_333977406.1
type VI secretion system contractile sheath small subunit [Burkholderia cenocepacia]	Burkholderia cenocepacia	231	231	0.95	1e-74	73.12	167	WP_126361775.1
type VI secretion system contractile sheath small subunit [Burkholderia cepacia]	Burkholderia cepacia	231	231	0.95	1e-74	73.12	167	WP_124840669.1
type VI secretion system contractile sheath small subunit [Burkholderia aenigmatica]	Burkholderia aenigmatica	231	231	0.96	2e-74	70.37	167	WP_089454734.1
type VI secretion system contractile sheath small subunit [Burkholderia sp. Ac-20349]	Burkholderia sp. Ac-20349	231	231	0.96	2e-74	70.37	167	WP_205821602.1
type VI secretion system contractile sheath small subunit [unclassified Burkholderia]	unclassified Burkholderia	230	230	0.95	4e-74	72.5	167	WP_059537469.1
type VI secretion system contractile sheath small subunit [Burkholderia cepacia]	Burkholderia cepacia	228	228	0.95	2e-73	72.5	167	WP_059620539.1
type VI secretion system contractile sheath small subunit [Cupriavidus basilensis]	Cupriavidus basilensis	227	227	0.97	6e-73	69.94	168	WP_276264207.1
type VI secretion system contractile sheath small subunit [Achromobacter sp. Root83]	Achromobacter sp. Root83	226	226	1	1e-72	68.45	168	WP_057287252.1
type VI secretion system contractile sheath small subunit [Burkholderia cepacia]	Burkholderia cepacia	226	226	0.98	1e-72	71.08	168	WP_060060962.1
type VI secretion system contractile sheath small subunit [Burkholderia arboris]	Burkholderia arboris	226	226	0.95	2e-72	71.25	167	WP_174991572.1
type VI secretion system contractile sheath small subunit [unclassified Burkholderia]	unclassified Burkholderia	226	226	0.98	2e-72	70.48	168	WP_124522249.1
type VI secretion system contractile sheath small subunit [Burkholderia cepacia]	Burkholderia cepacia	225	225	0.98	3e-72	70.48	168	WP_060319746.1
type VI secretion system contractile sheath small subunit [Burkholderia sp. IMCC1007]	Burkholderia sp. IMCC1007	225	225	0.95	4e-72	67.7	167	WP_269510600.1
type VI secretion system contractile sheath small subunit [Burkholderia cepacia]	Burkholderia cepacia	224	224	0.98	6e-72	70.48	168	WP_226193129.1
type VI secretion system contractile sheath small subunit [Burkholderia cepacia]	Burkholderia cepacia	224	224	0.97	6e-72	71.17	168	WP_060175111.1
type VI secretion system contractile sheath small subunit [Burkholderia cepacia]	Burkholderia cepacia	224	224	0.97	8e-72	71.17	168	NTX20651.1
type VI secretion system contractile sheath small subunit [Burkholderia cepacia]	Burkholderia cepacia	224	224	0.97	8e-72	71.17	168	WP_321884113.1
type VI secretion system contractile sheath small subunit [Achromobacter sp. Root170]	Achromobacter sp. Root170	224	224	1	9e-72	67.86	168	WP_056321479.1
type VI secretion system contractile sheath small subunit [Achromobacter mucicolens]	Achromobacter mucicolens	224	224	1	1e-71	67.26	168	WP_279210368.1
type VI secretion system contractile sheath small subunit [Burkholderia sp. Ac-20384]	Burkholderia sp. Ac-20384	224	224	0.95	1e-71	68.32	167	WP_206143405.1
type VI secretion system contractile sheath small subunit [Achromobacter mucicolens]	Achromobacter mucicolens	223	223	1	2e-71	67.86	168	WP_175235212.1
type VI secretion system contractile sheath small subunit [Achromobacter]	Achromobacter	223	223	1	2e-71	67.86	168	WP_062840436.1
type VI secretion system contractile sheath small subunit [Achromobacter mucicolens]	Achromobacter mucicolens	223	223	1	4e-71	67.86	168	WP_180098956.1
type VI secretion system contractile sheath small subunit [Dyella kyungheensis]	Dyella kyungheensis	222	222	0.97	5e-71	69.75	167	WP_204637771.1
type VI secretion system contractile sheath small subunit [unclassified Achromobacter]	unclassified Achromobacter	222	222	1	5e-71	67.26	168	WP_076519162.1
type VI secretion system contractile sheath small subunit [Burkholderia sp. COPS]	Burkholderia sp. COPS	222	222	0.98	9e-71	69.28	168	WP_219706685.1
type VI secretion system contractile sheath small subunit [Dyella sp.]	Dyella sp.	221	221	0.97	1e-70	69.33	169	WP_325434708.1
type VI secretion system contractile sheath small subunit [Achromobacter mucicolens]	Achromobacter mucicolens	220	220	0.97	3e-70	65.24	168	WP_175156196.1
type VI secretion system contractile sheath small subunit [Dyella sp. ASV21]	Dyella sp. ASV21	220	220	1	4e-70	66.47	168	WP_199100888.1
type VI secretion system contractile sheath small subunit [Paraburkholderia hayleyella]	Paraburkholderia hayleyella	220	220	0.97	5e-70	68.1	168	WP_153101208.1
type VI secretion system contractile sheath small subunit [Burkholderia sp. SRS-25]	Burkholderia sp. SRS-25	219	219	0.98	6e-70	69.28	168	WP_131931059.1
type VI secretion system contractile sheath small subunit [Burkholderia contaminans]	Burkholderia contaminans	219	219	0.98	6e-70	69.28	168	WP_124578942.1
type VI secretion system contractile sheath small subunit [Paraburkholderia tropica]	Paraburkholderia tropica	219	219	1	6e-70	66.67	169	WP_183040179.1
type VI secretion system contractile sheath small subunit [Burkholderia lata]	Burkholderia lata	219	219	0.98	6e-70	69.28	168	WP_278643991.1
type VI secretion system contractile sheath small subunit [Achromobacter spanius]	Achromobacter spanius	219	219	0.97	7e-70	68.71	168	WP_346543424.1
type VI secretion system contractile sheath small subunit [Paraburkholderia tropica]	Paraburkholderia tropica	219	219	1	7e-70	66.67	169	WP_110329074.1
type VI secretion system contractile sheath small subunit [Burkholderia contaminans]	Burkholderia contaminans	219	219	0.98	8e-70	69.28	168	WP_122478206.1
type VI secretion system contractile sheath small subunit [Burkholderia aenigmatica]	Burkholderia aenigmatica	219	219	0.98	9e-70	69.28	168	WP_301767363.1
type VI secretion system contractile sheath small subunit [Burkholderia lata]	Burkholderia lata	219	219	0.98	9e-70	68.67	168	WP_174929089.1
type VI secretion system contractile sheath small subunit [Pseudomonas carbonaria]	Pseudomonas carbonaria	218	218	0.98	2e-69	65.24	167	WP_187672681.1
type VI secretion system contractile sheath small subunit [Achromobacter]	Achromobacter	218	218	0.97	3e-69	65.24	168	WP_152382767.1
type VI secretion system contractile sheath small subunit [Burkholderia sp. AcTa6-5]	Burkholderia sp. AcTa6-5	218	218	0.97	3e-69	67.07	168	WP_209936687.1
type VI secretion system contractile sheath small subunit [Achromobacter]	Achromobacter	218	218	0.97	3e-69	65.24	168	WP_175184825.1
type VI secretion system contractile sheath small subunit [unclassified Pseudomonas]	unclassified Pseudomonas	218	218	0.98	3e-69	64.46	168	WP_078468975.1
type VI secretion system contractile sheath small subunit [Burkholderia contaminans]	Burkholderia contaminans	218	218	0.98	3e-69	68.67	168	WP_175018374.1
type VI secretion system contractile sheath small subunit [Pseudomonas sp. R5(2019)]	Pseudomonas sp. R5(2019)	218	218	0.97	3e-69	65.64	168	WP_166567674.1
type VI secretion system contractile sheath small subunit [Pseudomonas chlororaphis]	Pseudomonas chlororaphis	218	218	0.98	4e-69	64.46	168	WP_124313965.1
type VI secretion system contractile sheath small subunit [Burkholderia sp. Bp8963]	Burkholderia sp. Bp8963	217	217	1	4e-69	66.07	168	WP_124597853.1
type VI secretion system contractile sheath small subunit [Salmonella enterica]	Salmonella enterica	217	217	1	5e-69	64.88	168	EHD1638562.1
type VI secretion system contractile sheath small subunit [Paraburkholderia sp. Ac-20340]	Paraburkholderia sp. Ac-20340	217	217	0.97	5e-69	67.48	169	WP_205980926.1
type VI secretion system-associated protein [Achromobacter xylosoxidans]	Achromobacter xylosoxidans	217	217	0.97	6e-69	65.24	168	OAE55472.1
type VI secretion system contractile sheath small subunit [Achromobacter]	Achromobacter	217	217	0.97	6e-69	67.07	169	WP_259246186.1
type VI secretion system contractile sheath small subunit [Cupriavidus sp. USMAHM13]	Cupriavidus sp. USMAHM13	217	217	0.98	7e-69	67.47	168	WP_071013378.1
type VI secretion system contractile sheath small subunit [Pseudomonas sp. CF161]	Pseudomonas sp. CF161	217	217	0.98	7e-69	63.86	168	WP_020298701.1
type VI secretion system contractile sheath small subunit [Dyella terrae]	Dyella terrae	216	216	0.99	9e-69	65.27	169	WP_239947067.1
type VI secretion system contractile sheath small subunit [Achromobacter mucicolens]	Achromobacter mucicolens	216	216	0.97	9e-69	64.63	168	WP_128829842.1
type VI secretion system contractile sheath small subunit [Achromobacter]	Achromobacter	216	216	0.97	1e-68	64.63	168	WP_105240884.1
type VI secretion system contractile sheath small subunit [Dyella sp. C11]	Dyella sp. C11	216	216	1	2e-68	64.88	169	WP_109125966.1
type VI secretion system contractile sheath small subunit [Achromobacter kerstersii]	Achromobacter kerstersii	216	216	0.97	2e-68	67.07	169	WP_054424850.1
type VI secretion system contractile sheath small subunit [Achromobacter insolitus]	Achromobacter insolitus	216	216	0.97	2e-68	64.63	168	WP_191578860.1
type VI secretion system contractile sheath small subunit [Pseudomonas sp. SBT1-2]	Pseudomonas sp. SBT1-2	216	216	0.97	2e-68	65.85	168	WP_273829808.1
type VI secretion system contractile sheath small subunit [unclassified Pseudomonas]	unclassified Pseudomonas	216	216	0.97	3e-68	64.2	171	WP_195884360.1
type VI secretion system contractile sheath small subunit [Burkholderia]	Burkholderia	215	215	0.98	3e-68	66.87	168	WP_059604056.1
type VI secretion system contractile sheath small subunit [Burkholderia diffusa]	Burkholderia diffusa	214	214	0.98	7e-68	66.87	168	WP_301850061.1
type VI secretion system contractile sheath small subunit [Azoarcus indigens]	Azoarcus indigens	214	214	0.97	8e-68	64.81	168	WP_133594334.1
type VI secretion system contractile sheath small subunit [Achromobacter]	Achromobacter	214	214	0.97	1e-67	65.85	169	WP_046806996.1

## Sheet: TssB_T_0096
Query
> TssB4_T_0096
MAKKMGTVAPKERINITYVPATGDQQAEVELPLKLLVVGNFKGHKEDTALEDRPVIDVDRNNFNDVLGAMGISLKTSVPLRLGDAKPDDTLSVELDFKHIKDFGPDAVVQQVPELRRLQELREALVAVKGPMGNVPAFRKQLQALLGDQASRDRLAEELSKALEPSPS
Output
Description	Scientific Name	Max Score	Total Score	Query Cover	E value	Per. ident	Acc. Len	Accession
type VI secretion system contractile sheath small subunit [Burkholderia sp. AcTa6-5]	Burkholderia sp. AcTa6-5	281	281	0.97	2e-94	81.6	168	WP_209936687.1
type VI secretion system contractile sheath small subunit [Burkholderia sp. Bp8963]	Burkholderia sp. Bp8963	279	279	1	2e-93	79.76	168	WP_124597853.1
type VI secretion system contractile sheath small subunit [Paraburkholderia hayleyella]	Paraburkholderia hayleyella	263	263	1	2e-87	76.19	168	WP_153101208.1
type VI secretion system contractile sheath small subunit [Burkholderia sp. SRS-25]	Burkholderia sp. SRS-25	259	259	0.98	1e-85	74.1	168	WP_131931059.1
type VI secretion system contractile sheath small subunit [Cupriavidus sp. USMAHM13]	Cupriavidus sp. USMAHM13	258	258	0.98	2e-85	72.29	168	WP_071013378.1
type VI secretion system contractile sheath small subunit [Burkholderia contaminans]	Burkholderia contaminans	258	258	0.98	4e-85	74.1	168	WP_122478206.1
type VI secretion system contractile sheath small subunit [Burkholderia diffusa]	Burkholderia diffusa	258	258	0.98	5e-85	72.89	168	WP_301850061.1
type VI secretion system contractile sheath small subunit [Burkholderia sp. FL-7-2-10-S1-D7]	Burkholderia sp. FL-7-2-10-S1-D7	256	256	0.98	2e-84	72.29	168	WP_059682946.1
type VI secretion system contractile sheath small subunit [Burkholderia contaminans]	Burkholderia contaminans	256	256	0.98	2e-84	73.49	168	WP_124578942.1
type VI secretion system contractile sheath small subunit [Burkholderia]	Burkholderia	256	256	0.98	3e-84	72.29	168	WP_059604056.1
type VI secretion system contractile sheath small subunit [Burkholderia contaminans]	Burkholderia contaminans	255	255	0.98	4e-84	72.29	168	WP_226124378.1
type VI secretion system contractile sheath small subunit [unclassified Burkholderia]	unclassified Burkholderia	255	255	0.97	4e-84	74.23	168	WP_124522249.1
type VI secretion system contractile sheath small subunit [Burkholderia cepacia]	Burkholderia cepacia	254	254	0.97	9e-84	73.62	168	WP_060060962.1
type VI secretion system contractile sheath small subunit [Burkholderia lata]	Burkholderia lata	254	254	0.98	9e-84	72.89	168	WP_174929089.1
type VI secretion system contractile sheath small subunit [Burkholderia cepacia]	Burkholderia cepacia	254	254	0.98	9e-84	72.89	168	WP_060175111.1
type VI secretion system contractile sheath small subunit [Burkholderia cepacia]	Burkholderia cepacia	254	254	0.97	1e-83	73.62	168	WP_226193129.1
type VI secretion system contractile sheath small subunit [Burkholderia cepacia]	Burkholderia cepacia	254	254	0.97	1e-83	73.62	168	WP_060319746.1
type VI secretion system contractile sheath small subunit [Burkholderia contaminans]	Burkholderia contaminans	254	254	0.98	2e-83	72.89	168	WP_175018374.1
type VI secretion system contractile sheath small subunit [Burkholderia lata]	Burkholderia lata	254	254	0.98	2e-83	72.89	168	WP_278643991.1
type VI secretion system contractile sheath small subunit [Burkholderia cepacia]	Burkholderia cepacia	253	253	0.98	2e-83	72.89	168	WP_321884113.1
type VI secretion system contractile sheath small subunit [Burkholderia sp. COPS]	Burkholderia sp. COPS	253	253	0.97	4e-83	73.01	168	WP_219706685.1
type VI secretion system contractile sheath small subunit [Burkholderia aenigmatica]	Burkholderia aenigmatica	252	252	0.98	1e-82	72.29	168	WP_301767363.1
type VI secretion system contractile sheath small subunit [Salmonella enterica]	Salmonella enterica	251	251	1	2e-82	72.62	168	EHD1638562.1
type VI secretion system contractile sheath small subunit [Burkholderia cepacia]	Burkholderia cepacia	251	251	0.98	2e-82	72.29	168	NTX20651.1
type VI secretion system contractile sheath small subunit [Pseudomonas chlororaphis]	Pseudomonas chlororaphis	226	226	0.97	2e-72	63.8	168	WP_124313965.1
type VI secretion system contractile sheath small subunit [Burkholderia contaminans]	Burkholderia contaminans	224	224	0.94	5e-72	69.18	165	WP_226225051.1
type VI secretion system contractile sheath small subunit [Achromobacter sp. Root83]	Achromobacter sp. Root83	223	223	1	2e-71	63.69	168	WP_057287252.1
type VI secretion system contractile sheath small subunit [Achromobacter sp. Root170]	Achromobacter sp. Root170	222	222	1	9e-71	64.29	168	WP_056321479.1
type VI secretion system contractile sheath small subunit [Achromobacter mucicolens]	Achromobacter mucicolens	221	221	1	1e-70	63.69	168	WP_279210368.1
type VI secretion system contractile sheath small subunit [Pseudomonas sp. CF161]	Pseudomonas sp. CF161	221	221	0.98	1e-70	62.65	168	WP_020298701.1
type VI secretion system contractile sheath small subunit [Achromobacter]	Achromobacter	221	221	1	1e-70	64.29	168	WP_062840436.1
type VI secretion system contractile sheath small subunit [Achromobacter kerstersii]	Achromobacter kerstersii	221	221	0.97	2e-70	66.06	169	WP_054424850.1
type VI secretion system contractile sheath small subunit [Achromobacter mucicolens]	Achromobacter mucicolens	221	221	1	2e-70	64.29	168	WP_180098956.1
type VI secretion system contractile sheath small subunit [Achromobacter mucicolens]	Achromobacter mucicolens	221	221	1	2e-70	64.29	168	WP_175235212.1
type VI secretion system contractile sheath small subunit [unclassified Pseudomonas]	unclassified Pseudomonas	220	220	0.98	4e-70	62.05	168	WP_078468975.1
type VI secretion system contractile sheath small subunit [Pseudomonas sp. SBT1-2]	Pseudomonas sp. SBT1-2	219	219	0.97	9e-70	63.19	168	WP_273829808.1
type VI secretion system contractile sheath small subunit [Achromobacter]	Achromobacter	219	219	0.97	9e-70	61.96	168	WP_105240884.1
type VI secretion system contractile sheath small subunit [Achromobacter]	Achromobacter	219	219	0.97	1e-69	61.96	168	WP_175184825.1
type VI secretion system contractile sheath small subunit [Achromobacter insolitus]	Achromobacter insolitus	218	218	0.97	4e-69	61.96	168	WP_191578860.1
type VI secretion system contractile sheath small subunit [Achromobacter seleniivolatilans]	Achromobacter seleniivolatilans	218	218	0.97	4e-69	64.85	169	WP_306944899.1
type VI secretion system contractile sheath small subunit [unclassified Achromobacter]	unclassified Achromobacter	217	217	1	5e-69	62.5	168	WP_076519162.1
type VI secretion system contractile sheath small subunit [Achromobacter spanius]	Achromobacter spanius	217	217	1	5e-69	63.1	168	WP_346543424.1
type VI secretion system contractile sheath small subunit [Acidovorax sp.]	Acidovorax sp.	216	216	0.97	2e-68	62.58	167	MDR2323869.1
type VI secretion system contractile sheath small subunit [Dyella kyungheensis]	Dyella kyungheensis	215	215	0.97	4e-68	64.02	167	WP_204637771.1
type VI secretion system contractile sheath small subunit [Pseudomonas]	Pseudomonas	215	215	0.97	5e-68	65.03	165	WP_273863258.1
type VI secretion system contractile sheath small subunit [Achromobacter spanius]	Achromobacter spanius	214	214	0.97	1e-67	62.2	164	WP_346513446.1
type VI secretion system contractile sheath small subunit [Pseudomonas sp. R5(2019)]	Pseudomonas sp. R5(2019)	214	214	0.97	1e-67	62.2	168	WP_166567674.1
type VI secretion system contractile sheath small subunit [Achromobacter mucicolens]	Achromobacter mucicolens	213	213	0.97	2e-67	60.12	168	WP_128829842.1
type VI secretion system contractile sheath small subunit [Achromobacter mucicolens]	Achromobacter mucicolens	213	213	0.97	3e-67	59.51	168	WP_108696557.1
type VI secretion system contractile sheath small subunit [Pseudomonas chlororaphis]	Pseudomonas chlororaphis	213	213	0.97	3e-67	66.26	166	WP_025809800.1
type VI secretion system contractile sheath small subunit [Caballeronia pedi]	Caballeronia pedi	213	213	0.97	3e-67	63.41	169	WP_061176801.1
type VI secretion system-associated protein [Achromobacter xylosoxidans]	Achromobacter xylosoxidans	213	213	0.97	3e-67	59.51	168	OAE55472.1
type VI secretion system contractile sheath small subunit [Achromobacter]	Achromobacter	213	213	0.97	4e-67	60.12	168	WP_152382767.1
type VI secretion system contractile sheath small subunit [Achromobacter]	Achromobacter	212	212	0.97	5e-67	63.03	169	WP_046806996.1
type VI secretion system contractile sheath small subunit [Achromobacter mucicolens]	Achromobacter mucicolens	212	212	0.97	8e-67	60.12	168	WP_175156196.1
type VI secretion system contractile sheath small subunit [Paraburkholderia tropica]	Paraburkholderia tropica	211	211	0.98	1e-66	61.45	169	WP_183040179.1
type VI secretion system contractile sheath small subunit [Achromobacter]	Achromobacter	211	211	0.97	2e-66	62.42	169	WP_259246186.1
type VI secretion system contractile sheath small subunit [Paraburkholderia tropica]	Paraburkholderia tropica	211	211	0.98	2e-66	61.45	169	WP_110329074.1
type VI secretion system contractile sheath small subunit [Achromobacter sp. ESBL13]	Achromobacter sp. ESBL13	211	211	0.97	2e-66	62.42	169	WP_332608759.1
type VI secretion system contractile sheath small subunit [Achromobacter]	Achromobacter	211	211	0.97	2e-66	62.42	169	WP_127185047.1
type VI secretion system contractile sheath small subunit [Cupriavidus basilensis]	Cupriavidus basilensis	210	210	0.98	3e-66	64.24	168	WP_276264207.1
type VI secretion system contractile sheath small subunit [Burkholderia cepacia]	Burkholderia cepacia	210	210	0.97	3e-66	62.58	167	WP_059687968.1
type VI secretion system contractile sheath small subunit [Achromobacter spanius]	Achromobacter spanius	210	210	0.97	4e-66	62.42	169	WP_264616495.1
type VI secretion system contractile sheath small subunit [Pseudomonas]	Pseudomonas	210	210	0.97	4e-66	64.02	167	WP_186569733.1
type VI secretion system contractile sheath small subunit [Pseudomonas]	Pseudomonas	210	210	1	4e-66	62.5	167	WP_009619704.1
type VI secretion system contractile sheath small subunit [Achromobacter spanius]	Achromobacter spanius	210	210	0.97	4e-66	62.42	169	WP_050445116.1
type VI secretion system contractile sheath small subunit [Burkholderia cepacia]	Burkholderia cepacia	209	209	0.97	5e-66	62.58	167	WP_226255982.1
type VI secretion system contractile sheath small subunit [Burkholderia]	Burkholderia	209	209	0.97	6e-66	62.58	167	WP_048022876.1
type VI secretion system contractile sheath small subunit [Paraburkholderia sp. Ac-20340]	Paraburkholderia sp. Ac-20340	209	209	0.98	8e-66	60.84	169	WP_205980926.1
type VI secretion system contractile sheath small subunit [Pseudomonas citronellolis]	Pseudomonas citronellolis	209	209	1	8e-66	62.5	167	WP_276213523.1
type VI secretion system contractile sheath small subunit [Pseudomonas sp. PS01297]	Pseudomonas sp. PS01297	209	209	0.99	1e-65	62.87	171	WP_282363730.1
type VI secretion system contractile sheath small subunit [Burkholderia cepacia]	Burkholderia cepacia	208	208	0.97	2e-65	61.96	167	WP_124840669.1
type VI secretion system contractile sheath small subunit [Burkholderia cepacia]	Burkholderia cepacia	208	208	0.97	2e-65	61.96	167	WP_059521029.1
type VI secretion system contractile sheath small subunit [Pseudomonas endophytica]	Pseudomonas endophytica	208	208	1	2e-65	62.13	169	WP_055101576.1
type VI secretion system contractile sheath small subunit [Dyella sp. ASV21]	Dyella sp. ASV21	207	207	0.98	3e-65	61.45	168	WP_199100888.1
type VI secretion system contractile sheath small subunit [Burkholderia]	Burkholderia	207	207	0.97	3e-65	61.96	167	WP_059696586.1
type VI secretion system contractile sheath small subunit [Burkholderia cenocepacia]	Burkholderia cenocepacia	207	207	0.97	3e-65	61.96	167	WP_126361775.1
type VI secretion system contractile sheath small subunit [Dyella terrae]	Dyella terrae	207	207	0.97	4e-65	61.59	169	WP_239947067.1
type VI secretion system contractile sheath small subunit [Pseudomonas]	Pseudomonas	207	207	0.99	4e-65	62.28	171	WP_153355719.1
type VI secretion system contractile sheath small subunit [Pseudomonas]	Pseudomonas	207	207	0.99	5e-65	62.28	171	WP_048373666.1
type VI secretion system contractile sheath small subunit [Burkholderia sp. BCC1999]	Burkholderia sp. BCC1999	207	207	0.97	6e-65	61.35	167	WP_322088391.1
type VI secretion system contractile sheath small subunit [Pseudomonas helleri]	Pseudomonas helleri	207	207	0.99	7e-65	62.28	171	WP_153429964.1
type VI secretion system contractile sheath small subunit [Pseudomonas fluorescens group]	Pseudomonas fluorescens group	206	206	0.97	8e-65	63.41	167	WP_043050627.1
type VI secretion system contractile sheath small subunit [Pseudomonas helleri]	Pseudomonas helleri	206	206	0.99	9e-65	62.28	171	WP_153333106.1
type VI secretion system contractile sheath small subunit [Azoarcus indigens]	Azoarcus indigens	206	206	0.98	9e-65	60.84	168	WP_133594334.1
type VI secretion system contractile sheath small subunit [Burkholderia cepacia]	Burkholderia cepacia	206	206	0.97	9e-65	61.35	167	WP_333977406.1
type VI secretion system contractile sheath small subunit [Burkholderia pyrrocinia]	Burkholderia pyrrocinia	206	206	0.97	1e-64	61.96	167	WP_243565503.1
type VI secretion system contractile sheath small subunit [unclassified Burkholderia]	unclassified Burkholderia	206	206	0.97	1e-64	61.96	167	WP_059537469.1
type VI secretion system contractile sheath small subunit [Pseudomonas helleri]	Pseudomonas helleri	206	206	0.99	1e-64	62.28	171	WP_278939486.1
type VI secretion system contractile sheath small subunit [Burkholderia cepacia]	Burkholderia cepacia	206	206	0.97	2e-64	61.96	167	WP_059620539.1
type VI secretion system contractile sheath small subunit [Pseudomonas]	Pseudomonas	206	206	0.97	2e-64	63.41	167	WP_065931473.1
