# Supplementary material for: Distribution of the four type VI secretion systems in Pseudomonas aeruginosa and classification of their core and accessory effectors
Source: Nat Commun. 2025 Jan 21;16:888. doi: 10.1038/s41467-024-54649-5 (PMC11751169; doi:10.1038/s41467-024-54649-5)
Supplement: Supplementary file 12 — Supplementary Dataset 10 [file 41467_2024_54649_MOESM12_ESM.xlsx]

## Sheet: Sheet1
Supplementary Data 10. Effector sets of P. aeruginosa strains.
				Core effector	Core effector	Core effector	Core effector	Core effector	Core effector	Accessory effector	Accessory effector	Accessory effector	Accessory effector	Accessory effector	Accessory effector	Accessory effector	Accessory effector	Accessory effector	Core effector	Core effector	Core effector	Core effector	Core effector	Core effector	Core effector	Accessory effector	Accessory effector	Accessory effector	Accessory effector	Accessory effector	Accessory effector	Accessory effector	Accessory effector	Accessory effector	Accessory effector	Core effector	Core effector	Accessory effector	Accessory effector	Accessory effector
			Locus tag	PA1844	PA2702	PA3484	PA2774	PA2684	PA4163	PA0093	PA0093	PA0093	PA0099	PA0099	PA0099	PA0099	PA0099	PA0099	PA1510	PA1863	PA2066	PA3290	PA3907	PA4922	PA5089	PA0260	PALA36_00282	PA0262	PA0822	PA3487	PA14_43100	PAKAF_03765	PALA52_00191	PA5265	PA5265	PA0256	PA2374	PA14_33970	PA14_33970	PA14_33970
Strain name	Strain ID	Number of effectors	Gene name	tse1	tse2	tse3	tse4	tse5	tse8	tse6	tas1	tne3	tse7	tse7a	tsd1	tse7c	tse7d	tse7e	tplE	modA	/	tle1	tseT	azu	pldB	tle3	tle4b	vgrG2b	tseV	pldA	rhsP2	tle2	tspE1a	tspE1b	tspE1c	/	tseF	tepB	tepBa	tepBb
2.1	T_0073	22		tse1	tse2	tse3	tse4	tse5	tse8	tse6	-	-	tse7	-	-	-	-	-	tplE	modA	PA2066	tle1	tseT	azu	pldB	tle3	-	vgrG2b	tseV	-	-	-	-	-	tspE1c	PA0256	tseF	-	tepBa	-
3	T_0074	21		tse1	tse2	tse3	tse4	tse5	tse8	tse6	-	-	-	tse7a	-	-	-	-	tplE	modA	PA2066	tle1	tseT	azu	pldB	tle3	-	vgrG2b	-	-	-	-	-	tspE1b	-	PA0256	tseF	tepB	-	-
4	T_0075	22		tse1	tse2	tse3	tse4	tse5	tse8	tse6	-	-	tse7	-	-	-	-	-	tplE	modA	PA2066	tle1	tseT	azu	pldB	tle3	-	vgrG2b	-	-	-	tle2	-	tspE1b	-	PA0256	tseF	-	tepBa	-
5	T_0076	19		tse1	tse2	tse3	tse4	tse5	tse8	tse6	-	-	tse7	-	-	-	-	-	tplE	modA	PA2066	tle1	tseT	azu	pldB	-	-	-	tseV	-	-	-	-	tspE1b	-	PA0256	tseF	-	-	-
7	T_0077	19		tse1	tse2	tse3	tse4	tse5	tse8	tse6	-	-	tse7	-	-	-	-	-	tplE	modA	PA2066	tle1	tseT	azu	pldB	-	-	-	tseV	-	-	-	-	tspE1b	-	PA0256	tseF	-	-	-
8	T_0078	22		tse1	tse2	tse3	tse4	tse5	tse8	tse6	-	-	tse7	-	-	-	-	-	tplE	modA	PA2066	tle1	tseT	azu	pldB	tle3	-	vgrG2b	tseV	-	-	-	tspE1a	-	-	PA0256	tseF	-	tepBa	-
9	T_0079	20		tse1	tse2	tse3	tse4	tse5	tse8	tse6	-	-	tse7	-	-	-	-	-	tplE	modA	PA2066	tle1	tseT	azu	pldB	tle3	tle4b	-	-	-	-	-	-	tspE1b	-	PA0256	tseF	-	-	-
10	T_0080	20		tse1	tse2	tse3	tse4	tse5	tse8	-	-	-	-	tse7a	-	-	-	-	tplE	modA	PA2066	tle1	tseT	azu	pldB	tle3	-	vgrG2b	-	-	-	-	-	tspE1b	-	PA0256	tseF	tepB	-	-
11	T_0081	21		tse1	tse2	tse3	tse4	tse5	tse8	tse6	-	-	tse7	-	-	-	-	-	tplE	modA	PA2066	tle1	tseT	azu	pldB	tle3	-	vgrG2b	-	-	-	tle2	-	tspE1b	-	PA0256	tseF	-	-	-
13	T_0082	24		tse1	tse2	tse3	tse4	tse5	tse8	-	tas1	-	-	-	-	-	tse7d	-	tplE	modA	PA2066	tle1	tseT	azu	pldB	tle3	-	vgrG2b	tseV	pldA	rhsP2	-	-	-	tspE1c	PA0256	tseF	tepB	-	-
14.1	T_0083	22		tse1	tse2	tse3	tse4	tse5	tse8	tse6	-	-	-	tse7a	-	-	-	-	tplE	modA	PA2066	tle1	tseT	azu	pldB	tle3	-	vgrG2b	tseV	-	-	-	-	-	tspE1c	PA0256	tseF	-	tepBa	-
15	T_0084	22		tse1	tse2	tse3	tse4	tse5	tse8	-	tas1	-	tse7	-	-	-	-	-	tplE	modA	PA2066	tle1	tseT	azu	pldB	tle3	-	vgrG2b	tseV	-	-	-	-	tspE1b	-	PA0256	tseF	tepB	-	-
16	T_0085	22		tse1	tse2	tse3	tse4	tse5	tse8	tse6	-	-	-	tse7a	-	-	-	-	tplE	modA	PA2066	tle1	tseT	azu	pldB	tle3	-	vgrG2b	tseV	-	-	-	-	tspE1b	-	PA0256	tseF	-	tepBa	-
17	T_0086	21		tse1	tse2	tse3	tse4	tse5	tse8	tse6	-	-	tse7	-	-	-	-	-	tplE	modA	PA2066	tle1	tseT	azu	pldB	tle3	tle4b	vgrG2b	-	-	-	-	-	tspE1b	-	PA0256	tseF	-	-	-
17	T_0087	20		tse1	tse2	tse3	tse4	tse5	tse8	tse6	-	-	-	tse7a	-	-	-	-	tplE	modA	PA2066	tle1	tseT	azu	pldB	-	-	-	-	-	-	tle2	-	-	tspE1c	PA0256	tseF	tepB	-	-
18	T_0088	21		tse1	tse2	tse3	tse4	tse5	tse8	tse6	-	-	-	tse7a	-	-	-	-	tplE	modA	PA2066	tle1	tseT	azu	pldB	tle3	-	vgrG2b	-	-	-	-	-	tspE1b	-	PA0256	tseF	tepB	-	-
19	T_0089	22		tse1	tse2	tse3	tse4	tse5	tse8	tse6	-	-	-	tse7a	-	-	-	-	tplE	modA	PA2066	tle1	tseT	azu	pldB	tle3	-	vgrG2b	tseV	-	-	-	-	tspE1b	-	PA0256	tseF	tepB	-	-
20	T_0090	21		tse1	tse2	tse3	tse4	tse5	tse8	tse6	-	-	tse7	-	-	-	-	-	tplE	modA	PA2066	tle1	tseT	azu	pldB	tle3	-	vgrG2b	tseV	-	-	-	-	tspE1b	-	PA0256	tseF	-	-	-
21	T_0091	22		tse1	tse2	tse3	tse4	tse5	tse8	tse6	-	-	-	tse7a	-	-	-	-	tplE	modA	PA2066	tle1	tseT	azu	pldB	tle3	-	vgrG2b	tseV	-	-	-	-	tspE1b	-	PA0256	tseF	-	tepBa	-
22.1	T_0092	21		tse1	tse2	tse3	tse4	tse5	tse8	tse6	-	-	-	tse7a	-	-	-	-	tplE	modA	PA2066	tle1	tseT	azu	pldB	tle3	-	vgrG2b	-	-	-	-	-	tspE1b	-	PA0256	tseF	tepB	-	-
22.2	T_0093	21		tse1	tse2	tse3	tse4	tse5	tse8	tse6	-	-	-	tse7a	-	-	-	-	tplE	modA	PA2066	tle1	tseT	azu	pldB	tle3	-	vgrG2b	-	-	-	-	-	tspE1b	-	PA0256	tseF	tepB	-	-
27	T_0094	21		tse1	tse2	tse3	tse4	tse5	tse8	tse6	-	-	tse7	-	-	-	-	-	tplE	modA	PA2066	tle1	tseT	azu	pldB	-	-	-	tseV	pldA	-	-	-	tspE1b	-	PA0256	tseF	-	tepBa	-
31	T_0095	21		tse1	tse2	tse3	tse4	tse5	tse8	tse6	-	-	-	tse7a	-	-	-	-	tplE	modA	PA2066	tle1	tseT	azu	pldB	tle3	-	vgrG2b	-	-	-	-	-	tspE1b	-	PA0256	tseF	tepB	-	-
60.1	T_0096	21		tse1	tse2	tse3	tse4	tse5	tse8	tse6	-	-	-	tse7a	-	-	-	-	tplE	modA	PA2066	tle1	tseT	azu	pldB	tle3	-	vgrG2b	-	-	-	-	-	tspE1b	-	PA0256	tseF	tepB	-	-
62	T_0097	20		tse1	tse2	tse3	tse4	tse5	tse8	tse6	-	-	-	tse7a	-	-	-	-	tplE	modA	PA2066	tle1	tseT	azu	pldB	tle3	-	vgrG2b	-	-	-	-	-	tspE1b	-	PA0256	tseF	-	-	-
88	T_0098	24		tse1	tse2	tse3	tse4	tse5	tse8	-	-	tne3	-	-	tsd1	-	-	-	tplE	modA	PA2066	tle1	tseT	azu	pldB	tle3	-	vgrG2b	tseV	-	rhsP2	tle2	-	-	tspE1c	PA0256	tseF	tepB	-	-
94	T_0099	21		tse1	tse2	tse3	tse4	tse5	tse8	tse6	-	-	tse7	-	-	-	-	-	tplE	modA	PA2066	tle1	tseT	azu	pldB	tle3	-	vgrG2b	-	-	-	-	-	tspE1b	-	PA0256	tseF	-	tepBa	-
97	T_0100	22		tse1	tse2	tse3	tse4	tse5	tse8	tse6	-	-	-	tse7a	-	-	-	-	tplE	modA	PA2066	tle1	tseT	azu	pldB	tle3	tle4b	-	tseV	-	-	-	-	-	tspE1c	PA0256	tseF	-	tepBa	-
99	T_0101	23		tse1	tse2	tse3	tse4	tse5	tse8	-	tas1	-	-	tse7a	-	-	-	-	tplE	modA	PA2066	tle1	tseT	azu	pldB	tle3	tle4b	-	-	pldA	rhsP2	-	-	-	tspE1c	PA0256	tseF	tepB	-	-
114	T_0102	21		tse1	tse2	tse3	tse4	tse5	tse8	tse6	-	-	tse7	-	-	-	-	-	tplE	modA	-	tle1	tseT	azu	pldB	tle3	-	vgrG2b	tseV	-	-	-	-	tspE1b	-	PA0256	tseF	-	tepBa	-
140	T_0103	22		tse1	tse2	tse3	tse4	tse5	tse8	tse6	-	-	tse7	-	-	-	-	-	tplE	modA	PA2066	tle1	tseT	azu	pldB	tle3	-	vgrG2b	-	-	-	tle2	-	tspE1b	-	PA0256	tseF	-	tepBa	-
150	T_0104	23		tse1	tse2	tse3	tse4	tse5	tse8	-	tas1	-	tse7	-	-	-	-	-	tplE	modA	PA2066	tle1	tseT	azu	pldB	tle3	-	vgrG2b	-	pldA	rhsP2	-	-	tspE1b	-	PA0256	tseF	tepB	-	-
154	T_0105	20		tse1	tse2	tse3	tse4	tse5	tse8	tse6	-	-	tse7	-	-	-	-	-	tplE	modA	PA2066	tle1	tseT	azu	pldB	tle3	tle4b	-	-	-	-	-	-	tspE1b	-	PA0256	tseF	-	-	-
157	T_0106	21		tse1	tse2	tse3	tse4	tse5	tse8	tse6	-	-	-	tse7a	-	-	-	-	tplE	modA	PA2066	tle1	tseT	azu	pldB	tle3	-	vgrG2b	tseV	-	-	-	-	tspE1b	-	PA0256	tseF	-	-	-
162	T_0107	23		tse1	tse2	tse3	tse4	tse5	tse8	-	tas1	-	tse7	-	-	-	-	-	tplE	modA	PA2066	tle1	tseT	azu	pldB	tle3	-	vgrG2b	-	pldA	rhsP2	-	-	tspE1b	-	PA0256	tseF	tepB	-	-
163	T_0108	21		tse1	tse2	tse3	tse4	tse5	tse8	tse6	-	-	-	tse7a	-	-	-	-	tplE	modA	PA2066	tle1	tseT	azu	pldB	tle3	-	vgrG2b	tseV	-	-	-	-	-	tspE1c	PA0256	tseF	-	-	-
169	T_0109	22		tse1	tse2	tse3	tse4	tse5	tse8	tse6	-	-	tse7	-	-	-	-	-	tplE	modA	PA2066	tle1	tseT	azu	pldB	tle3	-	vgrG2b	tseV	-	-	-	-	tspE1b	-	PA0256	tseF	-	tepBa	-
173	T_0110	21		tse1	tse2	tse3	tse4	tse5	tse8	tse6	-	-	tse7	-	-	-	-	-	tplE	modA	PA2066	tle1	tseT	azu	pldB	-	-	-	tseV	-	-	tle2	-	-	tspE1c	PA0256	tseF	tepB	-	-
174	T_0111	20		tse1	tse2	tse3	tse4	tse5	tse8	-	tas1	-	-	tse7a	-	-	-	-	tplE	modA	PA2066	tle1	tseT	azu	pldB	tle3	-	vgrG2b	-	-	-	-	-	tspE1b	-	PA0256	tseF	-	-	-
176	T_0112	22		tse1	tse2	tse3	tse4	tse5	tse8	tse6	-	-	tse7	-	-	-	-	-	tplE	modA	PA2066	tle1	tseT	azu	pldB	tle3	-	vgrG2b	-	pldA	-	-	-	-	tspE1c	PA0256	tseF	-	tepBa	-
181	T_0113	19		tse1	tse2	tse3	tse4	tse5	tse8	tse6	-	-	-	tse7a	-	-	-	-	tplE	modA	PA2066	tle1	tseT	azu	pldB	-	-	-	-	-	-	-	-	tspE1b	-	PA0256	tseF	-	tepBa	-
191	T_0114	20		tse1	tse2	tse3	tse4	tse5	tse8	tse6	-	-	-	tse7a	-	-	-	-	tplE	modA	PA2066	tle1	tseT	azu	pldB	-	-	-	tseV	-	-	-	-	-	tspE1c	PA0256	tseF	tepB	-	-
193	T_0115	21		tse1	tse2	tse3	tse4	tse5	tse8	tse6	-	-	-	tse7a	-	-	-	-	tplE	modA	PA2066	tle1	tseT	azu	pldB	tle3	-	vgrG2b	tseV	-	-	-	-	tspE1b	-	PA0256	tseF	-	-	-
207	T_0117	21		tse1	tse2	tse3	tse4	tse5	tse8	tse6	-	-	tse7	-	-	-	-	-	tplE	modA	PA2066	tle1	tseT	azu	pldB	tle3	-	vgrG2b	-	-	-	-	-	tspE1b	-	PA0256	tseF	tepB	-	-
215	T_0118	22		tse1	tse2	tse3	tse4	tse5	tse8	tse6	-	-	tse7	-	-	-	-	-	tplE	modA	PA2066	tle1	tseT	azu	pldB	tle3	-	vgrG2b	tseV	-	-	-	-	tspE1b	-	PA0256	tseF	-	tepBa	-
218	T_0120	20		tse1	tse2	tse3	tse4	tse5	tse8	-	tas1	-	tse7	-	-	-	-	-	tplE	modA	PA2066	tle1	tseT	azu	pldB	tle3	-	vgrG2b	-	-	-	-	-	tspE1b	-	PA0256	tseF	-	-	-
223	T_0121	21		tse1	tse2	tse3	tse4	tse5	tse8	tse6	-	-	-	tse7a	-	-	-	-	tplE	modA	PA2066	tle1	tseT	azu	pldB	tle3	-	vgrG2b	-	-	-	-	-	tspE1b	-	PA0256	tseF	tepB	-	-
227	T_0122	23		tse1	tse2	tse3	tse4	tse5	tse8	-	tas1	-	tse7	-	-	-	-	-	tplE	modA	PA2066	tle1	tseT	azu	pldB	tle3	-	vgrG2b	-	pldA	rhsP2	-	-	tspE1b	-	PA0256	tseF	tepB	-	-
234	T_0123	21		tse1	tse2	tse3	tse4	tse5	tse8	tse6	-	-	-	tse7a	-	-	-	-	tplE	modA	PA2066	tle1	tseT	azu	pldB	tle3	-	vgrG2b	-	-	-	-	-	tspE1b	-	PA0256	tseF	tepB	-	-
236	T_0124	22		tse1	tse2	tse3	tse4	tse5	tse8	-	-	tne3	-	tse7a	-	-	-	-	tplE	modA	PA2066	tle1	tseT	azu	pldB	-	-	-	tseV	-	rhsP2	tle2	-	-	tspE1c	PA0256	tseF	tepB	-	-
237	T_0125	22		tse1	tse2	tse3	tse4	tse5	tse8	-	-	tne3	-	tse7a	-	-	-	-	tplE	modA	PA2066	tle1	tseT	azu	pldB	-	-	-	tseV	-	rhsP2	tle2	-	-	tspE1c	PA0256	tseF	tepB	-	-
239	T_0126	22		tse1	tse2	tse3	tse4	tse5	tse8	tse6	-	-	-	tse7a	-	-	-	-	tplE	modA	PA2066	tle1	tseT	azu	pldB	tle3	-	vgrG2b	tseV	-	-	-	-	tspE1b	-	PA0256	tseF	-	tepBa	-
241	T_0127	22		tse1	tse2	tse3	tse4	tse5	tse8	tse6	-	-	tse7	-	-	-	-	-	tplE	modA	PA2066	tle1	tseT	azu	pldB	tle3	-	vgrG2b	-	pldA	-	-	-	tspE1b	-	PA0256	tseF	-	tepBa	-
265	T_0129	21		tse1	tse2	tse3	tse4	tse5	tse8	tse6	-	-	tse7	-	-	-	-	-	tplE	modA	PA2066	tle1	tseT	azu	pldB	tle3	tle4b	vgrG2b	-	-	-	-	-	tspE1b	-	PA0256	tseF	-	-	-
268	T_0130	23		tse1	tse2	tse3	tse4	tse5	tse8	-	tas1	-	tse7	-	-	-	-	-	tplE	modA	PA2066	tle1	tseT	azu	pldB	tle3	-	vgrG2b	-	pldA	rhsP2	-	-	tspE1b	-	PA0256	tseF	tepB	-	-
278	T_0131	21		tse1	tse2	tse3	tse4	tse5	tse8	tse6	-	-	-	tse7a	-	-	-	-	tplE	modA	PA2066	tle1	tseT	azu	pldB	tle3	-	vgrG2b	tseV	-	-	-	-	tspE1b	-	PA0256	tseF	-	-	-
279	T_0132	19		tse1	tse2	tse3	tse4	tse5	tse8	tse6	-	-	tse7	-	-	-	-	-	tplE	modA	PA2066	tle1	tseT	azu	pldB	-	-	-	tseV	-	-	-	-	tspE1b	-	PA0256	tseF	-	-	-
281	T_0133	21		tse1	tse2	tse3	tse4	tse5	tse8	tse6	-	-	-	tse7a	-	-	-	-	tplE	modA	PA2066	tle1	tseT	azu	pldB	tle3	-	vgrG2b	tseV	-	-	-	-	tspE1b	-	PA0256	tseF	-	-	-
293	T_0134	22		tse1	tse2	tse3	tse4	tse5	tse8	tse6	-	-	tse7	-	-	-	-	-	tplE	modA	PA2066	tle1	tseT	azu	pldB	tle3	-	vgrG2b	tseV	-	rhsP2	-	-	tspE1b	-	PA0256	tseF	-	-	-
297	T_0135	22		tse1	tse2	tse3	tse4	tse5	tse8	tse6	-	-	tse7	-	-	-	-	-	tplE	modA	PA2066	tle1	tseT	azu	pldB	tle3	-	vgrG2b	-	pldA	-	-	-	tspE1b	-	PA0256	tseF	-	tepBa	-
304	T_0136	19		tse1	tse2	tse3	tse4	tse5	tse8	tse6	-	-	tse7	-	-	-	-	-	tplE	modA	PA2066	tle1	tseT	azu	pldB	-	-	-	tseV	-	-	-	-	tspE1b	-	PA0256	tseF	-	-	-
314	T_0137	24		tse1	tse2	tse3	tse4	tse5	tse8	-	tas1	-	-	tse7a	-	-	-	-	tplE	modA	PA2066	tle1	tseT	azu	pldB	tle3	-	vgrG2b	tseV	pldA	rhsP2	-	-	tspE1b	-	PA0256	tseF	tepB	-	-
325	T_0138	21		tse1	tse2	tse3	tse4	tse5	tse8	tse6	-	-	-	tse7a	-	-	-	-	tplE	modA	PA2066	tle1	tseT	azu	pldB	tle3	-	vgrG2b	tseV	-	-	-	-	tspE1b	-	PA0256	tseF	-	-	-
332	T_0139	22		tse1	tse2	tse3	tse4	tse5	tse8	tse6	-	-	-	-	-	-	tse7d	-	tplE	modA	PA2066	tle1	tseT	azu	pldB	tle3	-	vgrG2b	-	pldA	-	tle2	-	tspE1b	-	PA0256	tseF	-	-	-
334	T_0140	22		tse1	tse2	tse3	tse4	tse5	tse8	tse6	-	-	-	-	-	-	tse7d	-	tplE	modA	PA2066	tle1	tseT	azu	pldB	tle3	-	vgrG2b	-	pldA	-	tle2	-	tspE1b	-	PA0256	tseF	-	-	-
340	T_0141	21		tse1	tse2	tse3	tse4	tse5	tse8	tse6	-	-	-	tse7a	-	-	-	-	tplE	modA	PA2066	tle1	tseT	azu	pldB	tle3	-	vgrG2b	-	-	-	-	-	tspE1b	-	PA0256	tseF	-	tepBa	-
345	T_0142	24		tse1	tse2	tse3	tse4	tse5	tse8	-	tas1	-	-	-	-	-	tse7d	-	tplE	modA	PA2066	tle1	tseT	azu	pldB	tle3	-	vgrG2b	tseV	pldA	rhsP2	-	-	-	tspE1c	PA0256	tseF	tepB	-	-
347	T_0143	24		tse1	tse2	tse3	tse4	tse5	tse8	-	tas1	-	-	-	-	-	tse7d	-	tplE	modA	PA2066	tle1	tseT	azu	pldB	tle3	-	vgrG2b	tseV	pldA	rhsP2	-	-	-	tspE1c	PA0256	tseF	tepB	-	-
349	T_0144	21		tse1	tse2	tse3	tse4	tse5	tse8	tse6	-	-	-	tse7a	-	-	-	-	tplE	modA	PA2066	tle1	tseT	azu	pldB	tle3	-	vgrG2b	-	-	-	-	-	tspE1b	-	PA0256	tseF	-	tepBa	-
349	T_0145	21		tse1	tse2	tse3	tse4	tse5	tse8	tse6	-	-	tse7	-	-	-	-	-	tplE	modA	PA2066	tle1	tseT	azu	pldB	tle3	tle4b	vgrG2b	-	-	-	-	-	tspE1b	-	PA0256	tseF	-	-	-
354	T_0146	21		tse1	tse2	tse3	tse4	tse5	tse8	tse6	-	-	-	tse7a	-	-	-	-	tplE	modA	PA2066	tle1	tseT	azu	pldB	tle3	-	vgrG2b	-	-	-	-	-	tspE1b	-	PA0256	tseF	tepB	-	-
354	T_0147	21		tse1	tse2	tse3	tse4	tse5	tse8	tse6	-	-	-	tse7a	-	-	-	-	tplE	modA	PA2066	tle1	tseT	azu	pldB	tle3	-	vgrG2b	-	-	-	-	-	tspE1b	-	PA0256	tseF	tepB	-	-
355	T_0148	20		tse1	tse2	tse3	tse4	tse5	tse8	tse6	-	-	tse7	-	-	-	-	-	tplE	modA	PA2066	tle1	tseT	azu	pldB	tle3	-	vgrG2b	-	-	-	-	-	tspE1b	-	PA0256	tseF	-	-	-
358	T_0149	19		tse1	tse2	tse3	tse4	tse5	tse8	tse6	-	-	tse7	-	-	-	-	-	tplE	modA	PA2066	tle1	tseT	azu	pldB	-	-	-	tseV	-	-	-	-	tspE1b	-	PA0256	tseF	-	-	-
358	T_0150	20		tse1	tse2	tse3	tse4	tse5	tse8	-	tas1	-	-	tse7a	-	-	-	-	tplE	modA	PA2066	tle1	tseT	azu	pldB	-	-	-	tseV	-	-	-	-	tspE1b	-	PA0256	tseF	tepB	-	-
359	T_0151	22		tse1	tse2	tse3	tse4	tse5	tse8	tse6	-	-	-	tse7a	-	-	-	-	tplE	modA	PA2066	tle1	tseT	azu	pldB	tle3	-	vgrG2b	tseV	-	-	-	-	tspE1b	-	PA0256	tseF	tepB	-	-
361	T_0152	20		tse1	tse2	tse3	tse4	tse5	tse8	-	tas1	-	-	tse7a	-	-	-	-	tplE	modA	PA2066	tle1	tseT	azu	pldB	-	-	-	tseV	-	-	-	-	tspE1b	-	PA0256	tseF	tepB	-	-
362	T_0153	20		tse1	tse2	tse3	tse4	tse5	tse8	-	tas1	-	-	tse7a	-	-	-	-	tplE	modA	PA2066	tle1	tseT	azu	pldB	-	-	-	tseV	-	-	-	-	tspE1b	-	PA0256	tseF	tepB	-	-
372	T_0154	21		tse1	tse2	tse3	tse4	tse5	tse8	-	tas1	-	tse7	-	-	-	-	-	tplE	modA	PA2066	tle1	tseT	azu	pldB	-	-	-	tseV	pldA	-	-	-	-	tspE1c	PA0256	tseF	tepB	-	-
373	T_0155	20		tse1	tse2	tse3	tse4	tse5	tse8	-	tas1	-	tse7	-	-	-	-	-	tplE	modA	-	tle1	tseT	azu	pldB	-	-	-	tseV	pldA	-	-	-	-	tspE1c	PA0256	tseF	tepB	-	-
382	T_0156	22		tse1	tse2	tse3	tse4	tse5	tse8	tse6	-	-	tse7	-	-	-	-	-	tplE	modA	PA2066	tle1	tseT	azu	pldB	tle3	-	vgrG2b	tseV	-	-	-	-	-	tspE1c	PA0256	tseF	-	tepBa	-
383	T_0157	22		tse1	tse2	tse3	tse4	tse5	tse8	tse6	-	-	tse7	-	-	-	-	-	tplE	modA	PA2066	tle1	tseT	azu	pldB	tle3	-	vgrG2b	tseV	-	-	-	-	-	tspE1c	PA0256	tseF	-	tepBa	-
385	T_0158	22		tse1	tse2	tse3	tse4	tse5	tse8	tse6	-	-	tse7	-	-	-	-	-	tplE	modA	PA2066	tle1	tseT	azu	pldB	tle3	-	vgrG2b	tseV	-	-	-	-	-	tspE1c	PA0256	tseF	-	tepBa	-
387	T_0159	22		tse1	tse2	tse3	tse4	tse5	tse8	-	tas1	-	-	-	-	tse7c	-	-	tplE	modA	PA2066	tle1	tseT	azu	pldB	-	-	-	tseV	pldA	-	tle2	-	-	tspE1c	PA0256	tseF	-	tepBa	-
388	T_0160	23		tse1	tse2	tse3	tse4	tse5	tse8	tse6	-	-	tse7	-	-	-	-	-	tplE	modA	PA2066	tle1	tseT	azu	pldB	tle3	-	vgrG2b	tseV	-	rhsP2	-	-	tspE1b	-	PA0256	tseF	-	tepBa	-
392	T_0161	20		tse1	tse2	tse3	tse4	tse5	tse8	tse6	-	-	tse7	-	-	-	-	-	tplE	modA	PA2066	tle1	tseT	azu	pldB	tle3	tle4b	-	-	-	-	-	-	tspE1b	-	PA0256	tseF	-	-	-
403	T_0162	21		tse1	tse2	tse3	tse4	tse5	tse8	tse6	-	-	tse7	-	-	-	-	-	tplE	modA	PA2066	tle1	tseT	azu	pldB	tle3	-	vgrG2b	-	-	-	-	-	tspE1b	-	PA0256	tseF	-	tepBa	-
462	T_0163	19		tse1	tse2	tse3	tse4	tse5	tse8	tse6	-	-	tse7	-	-	-	-	-	tplE	modA	PA2066	tle1	tseT	azu	pldB	-	-	-	tseV	-	-	-	-	tspE1b	-	PA0256	tseF	-	-	-
506	T_0164	22		tse1	tse2	tse3	tse4	tse5	tse8	-	tas1	-	-	tse7a	-	-	-	-	tplE	modA	PA2066	tle1	tseT	azu	pldB	tle3	-	vgrG2b	tseV	pldA	-	-	-	tspE1b	-	PA0256	tseF	-	-	-
712	T_0165	19		tse1	tse2	tse3	tse4	tse5	tse8	tse6	-	-	tse7	-	-	-	-	-	tplE	modA	PA2066	tle1	tseT	azu	pldB	-	-	-	tseV	-	-	-	-	tspE1b	-	PA0256	tseF	-	-	-
717	T_0166	19		tse1	tse2	tse3	tse4	tse5	tse8	tse6	-	-	-	tse7a	-	-	-	-	tplE	modA	PA2066	tle1	tseT	azu	pldB	-	-	-	tseV	-	-	-	-	-	tspE1c	PA0256	tseF	-	-	-
829	T_0167	21		tse1	tse2	tse3	tse4	tse5	tse8	tse6	-	-	-	tse7a	-	-	-	-	tplE	modA	PA2066	tle1	tseT	azu	pldB	tle3	-	vgrG2b	-	-	-	-	-	tspE1b	-	PA0256	tseF	tepB	-	-
838	T_0169	19		tse1	tse2	tse3	tse4	tse5	tse8	tse6	-	-	tse7	-	-	-	-	-	tplE	modA	PA2066	tle1	tseT	azu	-	tle3	-	vgrG2b	-	-	-	-	-	tspE1b	-	PA0256	tseF	-	-	-
856	T_0170	21		tse1	tse2	tse3	tse4	tse5	tse8	tse6	-	-	tse7	-	-	-	-	-	tplE	modA	PA2066	tle1	tseT	azu	pldB	tle3	-	vgrG2b	-	-	-	tle2	tspE1a	-	-	PA0256	tseF	-	-	-
903	T_0172	23		tse1	tse2	tse3	tse4	tse5	tse8	tse6	-	-	-	tse7a	-	-	-	-	tplE	modA	PA2066	tle1	tseT	azu	pldB	tle3	-	vgrG2b	tseV	pldA	-	-	-	tspE1b	-	PA0256	tseF	tepB	-	-
903	T_0171	25		tse1	tse2	tse3	tse4	tse5	tse8	-	tas1	-	-	-	-	-	tse7d	-	tplE	modA	PA2066	tle1	tseT	azu	pldB	tle3	-	vgrG2b	tseV	pldA	rhsP2	tle2	-	-	tspE1c	PA0256	tseF	tepB	-	-
982	T_0173	21		tse1	tse2	tse3	tse4	tse5	tse8	tse6	-	-	tse7	-	-	-	-	-	tplE	modA	PA2066	tle1	tseT	azu	pldB	tle3	tle4b	-	tseV	-	-	-	-	tspE1b	-	PA0256	tseF	-	-	-
994	T_0174	22		tse1	tse2	tse3	tse4	tse5	tse8	tse6	-	-	-	tse7a	-	-	-	-	tplE	modA	PA2066	tle1	tseT	azu	pldB	tle3	-	vgrG2b	tseV	-	-	-	-	tspE1b	-	PA0256	tseF	tepB	-	-
1098	T_0175	21		tse1	tse2	tse3	tse4	tse5	tse8	-	tas1	-	tse7	-	-	-	-	-	tplE	modA	PA2066	tle1	tseT	azu	pldB	-	-	-	tseV	pldA	-	-	-	-	tspE1c	PA0256	tseF	tepB	-	-
1510	T_0176	23		tse1	tse2	tse3	tse4	tse5	tse8	tse6	-	-	-	tse7a	-	-	-	-	tplE	modA	PA2066	tle1	tseT	azu	pldB	tle3	-	vgrG2b	tseV	-	-	tle2	-	tspE1b	-	PA0256	tseF	-	tepBa	-
1590	T_0177	21		tse1	tse2	tse3	tse4	tse5	tse8	-	-	-	tse7	-	-	-	-	-	tplE	modA	PA2066	tle1	tseT	azu	pldB	tle3	-	vgrG2b	tseV	pldA	-	-	-	tspE1b	-	PA0256	tseF	-	-	-
1600	T_0178	22		tse1	tse2	tse3	tse4	tse5	tse8	tse6	-	-	-	tse7a	-	-	-	-	tplE	modA	PA2066	tle1	tseT	azu	pldB	tle3	-	vgrG2b	tseV	-	-	-	-	tspE1b	-	PA0256	tseF	-	tepBa	-
1622	T_0179	20		tse1	tse2	tse3	tse4	tse5	tse8	tse6	-	-	tse7	-	-	-	-	-	tplE	modA	PA2066	tle1	tseT	azu	pldB	tle3	-	vgrG2b	-	-	-	-	-	-	tspE1c	PA0256	tseF	-	-	-
1631	T_0180	21		tse1	tse2	tse3	tse4	tse5	tse8	-	-	-	-	tse7a	-	-	-	-	tplE	modA	PA2066	tle1	tseT	azu	pldB	tle3	-	vgrG2b	-	-	-	tle2	-	tspE1b	-	PA0256	tseF	tepB	-	-
1638	T_0181	19		tse1	tse2	tse3	tse4	tse5	tse8	tse6	-	-	-	tse7a	-	-	-	-	tplE	modA	PA2066	tle1	tseT	azu	pldB	-	-	-	-	-	-	-	-	tspE1b	-	PA0256	tseF	-	tepBa	-
1650	T_0182	20		tse1	tse2	tse3	tse4	tse5	tse8	tse6	-	-	tse7	-	-	-	-	-	tplE	modA	PA2066	tle1	tseT	azu	pldB	tle3	-	vgrG2b	-	-	-	-	-	tspE1b	-	PA0256	tseF	-	-	-
1653	T_0183	19		tse1	tse2	tse3	tse4	tse5	tse8	tse6	-	-	tse7	-	-	-	-	-	tplE	modA	PA2066	tle1	tseT	azu	pldB	-	-	-	tseV	-	-	-	-	tspE1b	-	PA0256	tseF	-	-	-
1658	T_0184	22		tse1	tse2	tse3	tse4	tse5	tse8	tse6	-	-	-	tse7a	-	-	-	-	tplE	modA	PA2066	tle1	tseT	azu	pldB	tle3	-	vgrG2b	tseV	-	-	-	-	tspE1b	-	PA0256	tseF	tepB	-	-
2192	T_0186	21		tse1	tse2	tse3	tse4	tse5	tse8	tse6	-	-	-	tse7a	-	-	-	-	tplE	modA	PA2066	tle1	tseT	azu	pldB	tle3	-	vgrG2b	-	-	-	-	-	-	tspE1c	PA0256	tseF	-	tepBa	-
2321	T_0187	22		tse1	tse2	tse3	-	tse5	tse8	-	tas1	-	-	tse7a	-	-	-	-	tplE	modA	PA2066	tle1	tseT	azu	pldB	-	-	-	tseV	pldA	rhsP2	tle2	-	-	tspE1c	PA0256	tseF	tepB	-	-
2325	T_0188	21		tse1	tse2	tse3	tse4	tse5	tse8	-	tas1	-	-	tse7a	-	-	-	-	tplE	modA	PA2066	tle1	tseT	azu	pldB	tle3	-	vgrG2b	-	-	-	-	-	tspE1b	-	PA0256	tseF	tepB	-	-
2328	T_0189	23		tse1	tse2	tse3	tse4	tse5	tse8	-	tas1	-	tse7	-	-	-	-	-	tplE	modA	PA2066	tle1	tseT	azu	pldB	tle3	-	vgrG2b	tseV	pldA	-	-	-	tspE1b	-	PA0256	tseF	-	tepBa	-
2330	T_0190	21		tse1	tse2	tse3	tse4	tse5	tse8	tse6	-	-	tse7	-	-	-	-	-	tplE	modA	PA2066	tle1	tseT	azu	pldB	tle3	tle4b	vgrG2b	-	-	-	-	-	tspE1b	-	PA0256	tseF	-	-	-
2357	T_0191	23		tse1	tse2	tse3	tse4	tse5	tse8	-	tas1	-	tse7	-	-	-	-	-	tplE	modA	PA2066	tle1	tseT	azu	pldB	tle3	-	vgrG2b	-	pldA	rhsP2	-	-	tspE1b	-	PA0256	tseF	tepB	-	-
2755	T_0192	22		tse1	tse2	tse3	tse4	tse5	tse8	tse6	-	-	-	tse7a	-	-	-	-	tplE	modA	PA2066	tle1	tseT	azu	pldB	tle3	-	vgrG2b	tseV	-	-	-	-	tspE1b	-	PA0256	tseF	tepB	-	-
3141	T_0193	23		tse1	tse2	tse3	tse4	tse5	tse8	tse6	-	-	tse7	-	-	-	-	-	tplE	modA	PA2066	tle1	tseT	azu	pldB	tle3	-	vgrG2b	tseV	pldA	-	-	-	tspE1b	-	PA0256	tseF	-	tepBa	-
3573	T_0194	21		tse1	tse2	tse3	tse4	tse5	tse8	tse6	-	-	-	tse7a	-	-	-	-	tplE	modA	PA2066	tle1	tseT	azu	pldB	tle3	-	vgrG2b	-	-	-	-	-	-	tspE1c	PA0256	tseF	tepB	-	-
3575	T_0195	20		tse1	tse2	tse3	tse4	tse5	tse8	-	tas1	-	-	tse7a	-	-	-	-	tplE	modA	PA2066	tle1	tseT	azu	pldB	-	-	-	tseV	-	-	-	-	tspE1b	-	PA0256	tseF	tepB	-	-
3576	T_0196	22		tse1	tse2	tse3	tse4	tse5	tse8	tse6	-	-	-	tse7a	-	-	-	-	tplE	modA	PA2066	tle1	tseT	azu	pldB	tle3	-	vgrG2b	tseV	-	-	-	-	-	tspE1c	PA0256	tseF	tepB	-	-
3577	T_0197	22		tse1	tse2	tse3	tse4	tse5	tse8	-	tas1	-	tse7	-	-	-	-	-	tplE	modA	PA2066	tle1	tseT	azu	pldB	tle3	-	vgrG2b	tseV	-	-	tle2	-	-	tspE1c	PA0256	tseF	-	-	-
3580	T_0198	21		tse1	tse2	tse3	tse4	tse5	tse8	tse6	-	-	-	tse7a	-	-	-	-	tplE	modA	PA2066	tle1	tseT	azu	pldB	tle3	-	vgrG2b	tseV	-	-	-	-	tspE1b	-	PA0256	tseF	-	-	-
3581	T_0199	21		tse1	tse2	tse3	tse4	tse5	tse8	tse6	-	-	-	tse7a	-	-	-	-	tplE	modA	PA2066	tle1	tseT	azu	pldB	tle3	-	vgrG2b	tseV	-	-	-	-	tspE1b	-	PA0256	tseF	-	-	-
3736	T_0200	20		tse1	tse2	tse3	tse4	tse5	tse8	tse6	-	-	tse7	-	-	-	-	-	tplE	modA	PA2066	tle1	tseT	azu	-	tle3	-	vgrG2b	-	-	-	-	-	tspE1b	-	PA0256	tseF	tepB	-	-
3856	T_0201	22		tse1	tse2	tse3	tse4	tse5	tse8	tse6	-	-	-	tse7a	-	-	-	-	tplE	modA	PA2066	tle1	tseT	azu	pldB	tle3	-	vgrG2b	tseV	-	-	-	-	tspE1b	-	PA0256	tseF	tepB	-	-
3942	T_0202	22		tse1	tse2	tse3	tse4	tse5	tse8	tse6	-	-	tse7	-	-	-	-	-	tplE	modA	PA2066	tle1	tseT	azu	pldB	tle3	-	vgrG2b	-	-	-	tle2	-	tspE1b	-	PA0256	tseF	-	tepBa	-
4068	T_0203	19		tse1	tse2	tse3	-	tse5	tse8	-	tas1	-	tse7	-	-	-	-	-	-	modA	PA2066	tle1	tseT	azu	pldB	tle3	-	vgrG2b	-	-	-	-	-	-	tspE1c	PA0256	tseF	-	-	tepBb
5985	T_0205	19		tse1	tse2	tse3	tse4	tse5	tse8	tse6	-	-	tse7	-	-	-	-	-	tplE	modA	PA2066	tle1	tseT	azu	pldB	-	-	-	tseV	-	-	-	-	tspE1b	-	PA0256	tseF	-	-	-
5987	T_0206	22		tse1	tse2	tse3	tse4	tse5	tse8	tse6	-	-	-	tse7a	-	-	-	-	tplE	modA	PA2066	tle1	tseT	azu	pldB	tle3	-	vgrG2b	tseV	-	-	-	-	-	tspE1c	PA0256	tseF	-	tepBa	-
5988.2	T_0207	20		tse1	tse2	tse3	tse4	tse5	tse8	tse6	-	-	tse7	-	-	-	-	-	tplE	modA	PA2066	tle1	tseT	azu	pldB	tle3	-	vgrG2b	-	-	-	-	-	tspE1b	-	PA0256	tseF	-	-	-
5988.3	T_0208	20		tse1	tse2	tse3	tse4	tse5	tse8	tse6	-	-	tse7	-	-	-	-	-	tplE	modA	PA2066	tle1	tseT	azu	pldB	tle3	-	vgrG2b	-	-	-	-	-	tspE1b	-	PA0256	tseF	-	-	-
5989	T_0209	19		tse1	tse2	tse3	tse4	tse5	tse8	tse6	-	-	tse7	-	-	-	-	-	tplE	modA	PA2066	tle1	tseT	azu	pldB	-	-	-	tseV	-	-	-	-	tspE1b	-	PA0256	tseF	-	-	-
5990.1	T_0210	23		tse1	tse2	tse3	tse4	tse5	tse8	tse6	-	-	-	-	-	-	tse7d	-	tplE	modA	PA2066	tle1	tseT	azu	pldB	tle3	-	vgrG2b	tseV	-	-	tle2	-	tspE1b	-	PA0256	tseF	-	tepBa	-
5990.2	T_0211	23		tse1	tse2	tse3	tse4	tse5	tse8	tse6	-	-	-	-	-	-	tse7d	-	tplE	modA	PA2066	tle1	tseT	azu	pldB	tle3	-	vgrG2b	tseV	-	-	tle2	-	tspE1b	-	PA0256	tseF	-	tepBa	-
5990.3	T_0212	23		tse1	tse2	tse3	tse4	tse5	tse8	tse6	-	-	-	-	-	-	tse7d	-	tplE	modA	PA2066	tle1	tseT	azu	pldB	tle3	-	vgrG2b	tseV	-	-	tle2	-	tspE1b	-	PA0256	tseF	-	tepBa	-
5991	T_0213	19		tse1	tse2	tse3	tse4	tse5	tse8	tse6	-	-	tse7	-	-	-	-	-	tplE	modA	PA2066	tle1	tseT	azu	pldB	-	-	-	tseV	-	-	-	-	tspE1b	-	PA0256	tseF	-	-	-
5992	T_0214	22		tse1	tse2	tse3	tse4	tse5	tse8	tse6	-	-	tse7	-	-	-	-	-	tplE	modA	PA2066	tle1	tseT	azu	pldB	tle3	-	vgrG2b	tseV	-	-	-	-	tspE1b	-	PA0256	tseF	-	tepBa	-
5993	T_0215	21		tse1	tse2	tse3	tse4	tse5	tse8	tse6	-	-	tse7	-	-	-	-	-	tplE	modA	PA2066	tle1	tseT	azu	pldB	tle3	tle4b	vgrG2b	-	-	-	-	-	tspE1b	-	PA0256	tseF	-	-	-
5994	T_0216	19		tse1	tse2	tse3	tse4	tse5	tse8	tse6	-	-	tse7	-	-	-	-	-	tplE	modA	PA2066	tle1	tseT	azu	pldB	-	-	-	tseV	-	-	-	-	tspE1b	-	PA0256	tseF	-	-	-
5995	T_0217	25		tse1	tse2	tse3	tse4	tse5	tse8	-	tas1	-	-	-	tsd1	-	-	-	tplE	modA	PA2066	tle1	tseT	azu	pldB	tle3	-	vgrG2b	tseV	pldA	rhsP2	tle2	-	-	tspE1c	PA0256	tseF	tepB	-	-
5996	T_0218	20		tse1	tse2	tse3	tse4	tse5	tse8	-	-	-	tse7	-	-	-	-	-	tplE	modA	PA2066	tle1	tseT	azu	pldB	tle3	-	vgrG2b	-	-	-	tle2	-	tspE1b	-	PA0256	tseF	-	-	-
5997	T_0219	19		tse1	tse2	tse3	tse4	tse5	tse8	tse6	-	-	tse7	-	-	-	-	-	tplE	modA	PA2066	tle1	tseT	azu	pldB	-	-	-	tseV	-	-	-	-	tspE1b	-	PA0256	tseF	-	-	-
5999.1	T_0220	21		tse1	tse2	tse3	tse4	tse5	tse8	tse6	-	-	tse7	-	-	-	-	-	tplE	modA	PA2066	tle1	tseT	azu	pldB	tle3	tle4b	vgrG2b	-	-	-	-	-	tspE1b	-	PA0256	tseF	-	-	-
5999.2	T_0221	20		tse1	tse2	tse3	tse4	tse5	tse8	-	-	-	tse7	-	-	-	-	-	tplE	modA	PA2066	tle1	tseT	azu	pldB	tle3	tle4b	vgrG2b	-	-	-	-	-	tspE1b	-	PA0256	tseF	-	-	-
5999.3	T_0222	21		tse1	tse2	tse3	tse4	tse5	tse8	tse6	-	-	tse7	-	-	-	-	-	tplE	modA	PA2066	tle1	tseT	azu	pldB	tle3	tle4b	vgrG2b	-	-	-	-	-	tspE1b	-	PA0256	tseF	-	-	-
6000.1	T_0223	21		tse1	tse2	tse3	tse4	tse5	tse8	tse6	-	-	tse7	-	-	-	-	-	tplE	modA	PA2066	tle1	tseT	azu	pldB	tle3	tle4b	vgrG2b	-	-	-	-	-	tspE1b	-	PA0256	tseF	-	-	-
6000.3	T_0224	21		tse1	tse2	tse3	tse4	tse5	tse8	tse6	-	-	tse7	-	-	-	-	-	tplE	modA	PA2066	tle1	tseT	azu	pldB	tle3	tle4b	vgrG2b	-	-	-	-	-	tspE1b	-	PA0256	tseF	-	-	-
6001	T_0225	22		tse1	tse2	tse3	tse4	tse5	tse8	tse6	-	-	tse7	-	-	-	-	-	tplE	modA	PA2066	tle1	tseT	azu	pldB	tle3	-	vgrG2b	-	-	-	tle2	-	tspE1b	-	PA0256	tseF	-	tepBa	-
6003	T_0226	19		tse1	tse2	tse3	tse4	tse5	tse8	tse6	-	-	tse7	-	-	-	-	-	tplE	modA	PA2066	tle1	tseT	azu	pldB	-	-	-	tseV	-	-	-	-	tspE1b	-	PA0256	tseF	-	-	-
6004	T_0227	22		tse1	tse2	tse3	tse4	tse5	tse8	-	-	-	-	tse7a	-	-	-	-	tplE	modA	PA2066	tle1	tseT	azu	pldB	tle3	-	vgrG2b	tseV	-	-	tle2	-	tspE1b	-	PA0256	tseF	-	tepBa	-
6010	T_0228	22		tse1	tse2	tse3	tse4	tse5	tse8	tse6	-	-	-	tse7a	-	-	-	-	tplE	modA	PA2066	tle1	tseT	azu	pldB	tle3	-	vgrG2b	tseV	-	-	-	-	-	tspE1c	PA0256	tseF	-	tepBa	-
6077	T_0229	23		tse1	tse2	tse3	tse4	tse5	tse8	-	tas1	-	tse7	-	-	-	-	-	tplE	modA	PA2066	tle1	tseT	azu	pldB	tle3	-	vgrG2b	-	pldA	rhsP2	-	-	tspE1b	-	PA0256	tseF	tepB	-	-
6085	T_0230	23		tse1	tse2	tse3	tse4	tse5	tse8	tse6	-	-	tse7	-	-	-	-	-	tplE	modA	PA2066	tle1	tseT	azu	pldB	tle3	-	vgrG2b	tseV	-	rhsP2	-	-	tspE1b	-	PA0256	tseF	-	tepBa	-
6086.1	T_0231	21		tse1	tse2	tse3	tse4	tse5	tse8	tse6	-	-	-	tse7a	-	-	-	-	tplE	modA	PA2066	tle1	tseT	azu	pldB	tle3	-	vgrG2b	-	-	-	-	-	tspE1b	-	PA0256	tseF	tepB	-	-
6086.2	T_0232	21		tse1	tse2	tse3	tse4	tse5	tse8	tse6	-	-	tse7	-	-	-	-	-	tplE	modA	PA2066	tle1	tseT	azu	pldB	tle3	-	vgrG2b	tseV	-	-	-	-	-	tspE1c	PA0256	tseF	-	-	-
6087	T_0233	21		tse1	tse2	tse3	tse4	tse5	tse8	-	-	-	tse7	-	-	-	-	-	tplE	modA	PA2066	tle1	tseT	azu	pldB	tle3	-	vgrG2b	tseV	-	-	-	-	-	tspE1c	PA0256	tseF	-	tepBa	-
6088	T_0234	23		tse1	tse2	tse3	tse4	tse5	tse8	-	tas1	-	-	tse7a	-	-	-	-	tplE	modA	PA2066	tle1	tseT	azu	pldB	tle3	-	vgrG2b	tseV	-	rhsP2	-	-	-	tspE1c	PA0256	tseF	tepB	-	-
6089	T_0235	21		tse1	tse2	tse3	tse4	tse5	tse8	tse6	-	-	-	tse7a	-	-	-	-	tplE	modA	PA2066	tle1	tseT	azu	pldB	tle3	-	vgrG2b	-	-	-	-	-	tspE1b	-	PA0256	tseF	-	tepBa	-
6090	T_0236	23		tse1	tse2	tse3	tse4	tse5	tse8	tse6	-	-	tse7	-	-	-	-	-	tplE	modA	PA2066	tle1	tseT	azu	pldB	tle3	-	vgrG2b	tseV	-	rhsP2	-	-	tspE1b	-	PA0256	tseF	-	tepBa	-
6091	T_0237	21		tse1	tse2	tse3	tse4	tse5	tse8	-	-	-	-	tse7a	-	-	-	-	tplE	modA	PA2066	tle1	tseT	azu	pldB	tle3	-	vgrG2b	tseV	-	-	-	-	-	tspE1c	PA0256	tseF	-	tepBa	-
6092.2	T_0238	21		tse1	tse2	tse3	tse4	tse5	tse8	tse6	-	-	-	tse7a	-	-	-	-	tplE	modA	PA2066	tle1	tseT	azu	pldB	tle3	tle4b	-	-	-	-	tle2	-	tspE1b	-	PA0256	tseF	-	-	-
6093	T_0239	21		tse1	tse2	tse3	tse4	tse5	tse8	-	tas1	-	-	tse7a	-	-	-	-	tplE	modA	PA2066	tle1	tseT	azu	pldB	tle3	tle4b	-	tseV	-	-	-	-	-	tspE1c	PA0256	tseF	-	-	-
6095	T_0240	22		tse1	tse2	tse3	tse4	tse5	tse8	tse6	-	-	tse7	-	-	-	-	-	tplE	modA	PA2066	tle1	tseT	azu	pldB	tle3	-	vgrG2b	tseV	-	-	tle2	-	tspE1b	-	PA0256	tseF	-	-	-
6096	T_0241	21		tse1	tse2	tse3	tse4	tse5	tse8	tse6	-	-	tse7	-	-	-	-	-	tplE	modA	PA2066	tle1	tseT	azu	pldB	tle3	-	vgrG2b	-	-	-	-	-	tspE1b	-	PA0256	tseF	-	tepBa	-
6097.3	T_0242	22		tse1	tse2	tse3	tse4	tse5	tse8	tse6	-	-	tse7	-	-	-	-	-	tplE	modA	PA2066	tle1	tseT	azu	pldB	tle3	tle4b	-	tseV	pldA	-	-	-	tspE1b	-	PA0256	tseF	-	-	-
6098	T_0243	22		tse1	tse2	tse3	tse4	tse5	tse8	tse6	-	-	tse7	-	-	-	-	-	tplE	modA	PA2066	tle1	tseT	azu	pldB	tle3	tle4b	-	tseV	pldA	-	-	-	tspE1b	-	PA0256	tseF	-	-	-
6102	T_0244	21		tse1	tse2	tse3	tse4	tse5	tse8	tse6	-	-	tse7	-	-	-	-	-	tplE	modA	PA2066	tle1	tseT	azu	pldB	tle3	-	vgrG2b	-	-	-	-	-	tspE1b	-	PA0256	tseF	-	tepBa	-
6354	T_0245	24		tse1	tse2	tse3	tse4	tse5	tse8	-	tas1	-	-	tse7a	-	-	-	-	tplE	modA	PA2066	tle1	tseT	azu	pldB	tle3	-	vgrG2b	tseV	pldA	rhsP2	tle2	-	tspE1b	-	PA0256	tseF	-	-	-
6487	T_0246	22		tse1	tse2	tse3	tse4	tse5	tse8	-	tas1	-	-	tse7a	-	-	-	-	tplE	modA	PA2066	tle1	tseT	azu	pldB	-	-	-	tseV	-	rhsP2	tle2	-	-	tspE1c	PA0256	tseF	tepB	-	-
6543	T_0247	20		tse1	tse2	tse3	tse4	tse5	tse8	tse6	-	-	tse7	-	-	-	-	-	tplE	modA	PA2066	tle1	tseT	azu	pldB	tle3	-	vgrG2b	-	-	-	-	-	tspE1b	-	PA0256	tseF	-	-	-
6544	T_0248	20		tse1	tse2	tse3	tse4	tse5	tse8	tse6	-	-	tse7	-	-	-	-	-	tplE	modA	PA2066	tle1	tseT	azu	pldB	tle3	-	vgrG2b	-	-	-	-	-	tspE1b	-	PA0256	tseF	-	-	-
6762	T_0249	23		tse1	tse2	tse3	tse4	tse5	tse8	-	tas1	-	-	tse7a	-	-	-	-	tplE	modA	PA2066	tle1	tseT	azu	pldB	tle3	-	vgrG2b	tseV	pldA	rhsP2	-	-	tspE1b	-	PA0256	tseF	-	-	-
8380	T_0250	21		tse1	tse2	tse3	tse4	tse5	tse8	tse6	-	-	tse7	-	-	-	-	-	tplE	modA	PA2066	tle1	tseT	azu	pldB	tle3	-	vgrG2b	-	-	-	-	-	tspE1b	-	PA0256	tseF	-	tepBa	-
8488	T_0251	20		tse1	tse2	tse3	tse4	tse5	tse8	tse6	-	-	tse7	-	-	-	-	-	tplE	modA	PA2066	tle1	tseT	azu	pldB	-	-	-	tseV	-	-	tle2	-	-	tspE1c	PA0256	tseF	-	-	-
8489	T_0252	23		tse1	tse2	tse3	tse4	tse5	tse8	tse6	-	-	tse7	-	-	-	-	-	tplE	modA	PA2066	tle1	tseT	azu	pldB	tle3	-	vgrG2b	tseV	pldA	-	-	-	tspE1b	-	PA0256	tseF	-	tepBa	-
8490	T_0253	23		tse1	tse2	tse3	tse4	tse5	tse8	-	tas1	-	-	tse7a	-	-	-	-	tplE	modA	PA2066	tle1	tseT	azu	pldB	tle3	-	vgrG2b	tseV	-	rhsP2	-	-	tspE1b	-	PA0256	tseF	tepB	-	-
8491	T_0254	21		tse1	tse2	tse3	tse4	tse5	tse8	tse6	-	-	tse7	-	-	-	-	-	tplE	modA	PA2066	tle1	tseT	azu	pldB	tle3	-	vgrG2b	tseV	-	-	-	-	tspE1b	-	PA0256	tseF	-	-	-
9857	T_0255	22		tse1	tse2	tse3	tse4	tse5	tse8	tse6	-	-	-	tse7a	-	-	-	-	tplE	modA	PA2066	tle1	tseT	azu	pldB	tle3	-	vgrG2b	tseV	-	-	-	-	tspE1b	-	PA0256	tseF	tepB	-	-
10262	T_0256	22		tse1	tse2	tse3	tse4	tse5	tse8	tse6	-	-	-	tse7a	-	-	-	-	tplE	modA	PA2066	tle1	tseT	azu	pldB	tle3	-	vgrG2b	tseV	-	-	-	-	tspE1b	-	PA0256	tseF	tepB	-	-
10333	T_0257	22		tse1	tse2	tse3	tse4	tse5	tse8	tse6	-	-	-	tse7a	-	-	-	-	tplE	modA	PA2066	tle1	tseT	azu	pldB	tle3	-	vgrG2b	tseV	-	-	-	-	tspE1b	-	PA0256	tseF	tepB	-	-
12939	T_0258	23		tse1	tse2	tse3	tse4	tse5	tse8	tse6	-	-	-	-	tsd1	-	-	-	tplE	modA	PA2066	tle1	tseT	azu	pldB	tle3	-	vgrG2b	tseV	-	-	tle2	-	-	tspE1c	PA0256	tseF	tepB	-	-
14649	T_0259	21		tse1	tse2	tse3	tse4	tse5	tse8	tse6	-	-	tse7	-	-	-	-	-	tplE	modA	PA2066	tle1	tseT	azu	pldB	tle3	-	vgrG2b	-	-	-	tle2	-	tspE1b	-	PA0256	tseF	-	-	-
14673	T_0260	21		tse1	tse2	tse3	tse4	tse5	tse8	tse6	-	-	tse7	-	-	-	-	-	tplE	modA	PA2066	tle1	tseT	azu	pldB	tle3	-	vgrG2b	-	-	-	tle2	-	tspE1b	-	PA0256	tseF	-	-	-
15958	T_0261	23		tse1	tse2	tse3	-	tse5	tse8	-	tas1	-	tse7	-	-	-	-	-	-	modA	PA2066	tle1	tseT	azu	pldB	tle3	-	vgrG2b	tseV	pldA	-	tle2	tspE1a	tspE1b	-	PA0256	tseF	-	-	tepBb
15965	T_0262	24		tse1	tse2	tse3	tse4	tse5	tse8	tse6	-	-	-	tse7a	-	-	-	-	tplE	modA	PA2066	tle1	tseT	azu	pldB	tle3	tle4b	-	tseV	pldA	rhsP2	tle2	-	-	tspE1c	PA0256	tseF	-	-	-
19660	T_0263	23		tse1	tse2	tse3	tse4	tse5	tse8	-	-	tne3	-	tse7a	-	-	-	-	tplE	modA	PA2066	tle1	tseT	azu	pldB	tle3	-	vgrG2b	-	-	rhsP2	tle2	-	-	tspE1c	PA0256	tseF	-	tepBa	-
21107	T_0264	20		tse1	tse2	tse3	-	tse5	tse8	tse6	-	-	tse7	-	-	-	-	-	tplE	modA	PA2066	tle1	tseT	azu	pldB	tle3	-	vgrG2b	-	-	-	-	-	tspE1b	-	PA0256	tseF	-	tepBa	-
21113	T_0265	20		tse1	tse2	tse3	-	tse5	tse8	tse6	-	-	tse7	-	-	-	-	-	tplE	modA	PA2066	tle1	tseT	azu	pldB	tle3	-	vgrG2b	-	-	-	-	-	tspE1b	-	PA0256	tseF	-	tepBa	-
21114	T_0266	20		tse1	tse2	tse3	-	tse5	tse8	tse6	-	-	tse7	-	-	-	-	-	tplE	modA	PA2066	tle1	tseT	azu	pldB	tle3	-	vgrG2b	-	-	-	-	-	tspE1b	-	PA0256	tseF	-	tepBa	-
21167	T_0267	20		tse1	tse2	tse3	-	tse5	tse8	tse6	-	-	tse7	-	-	-	-	-	tplE	modA	PA2066	tle1	tseT	azu	pldB	tle3	-	vgrG2b	-	-	-	-	-	tspE1b	-	PA0256	tseF	-	tepBa	-
21168	T_0268	20		tse1	tse2	tse3	-	tse5	tse8	tse6	-	-	tse7	-	-	-	-	-	tplE	modA	PA2066	tle1	tseT	azu	pldB	tle3	-	vgrG2b	-	-	-	-	-	tspE1b	-	PA0256	tseF	-	tepBa	-
21169	T_0269	20		tse1	tse2	tse3	-	tse5	tse8	tse6	-	-	tse7	-	-	-	-	-	tplE	modA	PA2066	tle1	tseT	azu	pldB	tle3	-	vgrG2b	-	-	-	-	-	tspE1b	-	PA0256	tseF	-	tepBa	-
39016	T_0270	23		tse1	tse2	tse3	tse4	tse5	tse8	-	tas1	-	tse7	-	-	-	-	-	tplE	modA	PA2066	tle1	tseT	azu	pldB	tle3	-	vgrG2b	-	pldA	rhsP2	-	-	tspE1b	-	PA0256	tseF	tepB	-	-
39145	T_0271	22		tse1	tse2	tse3	tse4	tse5	tse8	tse6	-	-	tse7	-	-	-	-	-	tplE	modA	PA2066	tle1	tseT	azu	pldB	tle3	-	vgrG2b	tseV	-	-	-	-	-	tspE1c	PA0256	tseF	-	tepBa	-
60503	T_0272	24		tse1	tse2	tse3	tse4	tse5	tse8	tse6	-	-	-	tse7a	-	-	-	-	tplE	modA	PA2066	tle1	tseT	azu	pldB	tle3	tle4b	-	tseV	pldA	rhsP2	tle2	-	-	tspE1c	PA0256	tseF	-	-	-
79426	T_0273	22		tse1	tse2	tse3	tse4	tse5	tse8	tse6	-	-	-	tse7a	-	-	-	-	tplE	modA	PA2066	tle1	tseT	azu	pldB	tle3	-	vgrG2b	tseV	-	-	-	-	tspE1b	-	PA0256	tseF	tepB	-	-
89224	T_0274	22		tse1	tse2	tse3	tse4	tse5	tse8	tse6	-	-	-	tse7a	-	-	-	-	tplE	modA	PA2066	tle1	tseT	azu	pldB	tle3	-	vgrG2b	tseV	-	-	-	-	tspE1b	-	PA0256	tseF	tepB	-	-
89570	T_0275	22		tse1	tse2	tse3	tse4	tse5	tse8	tse6	-	-	-	tse7a	-	-	-	-	tplE	modA	PA2066	tle1	tseT	azu	pldB	tle3	-	vgrG2b	tseV	-	-	-	-	tspE1b	-	PA0256	tseF	tepB	-	-
105819	T_0276	22		tse1	tse2	tse3	tse4	tse5	tse8	tse6	-	-	tse7	-	-	-	-	-	tplE	modA	PA2066	tle1	tseT	azu	pldB	tle3	-	vgrG2b	tseV	pldA	-	-	-	tspE1b	-	PA0256	tseF	-	-	-
105880	T_0277	24		tse1	tse2	tse3	tse4	tse5	tse8	-	tas1	-	tse7	-	-	-	-	-	tplE	modA	PA2066	tle1	tseT	azu	pldB	tle3	tle4b	-	tseV	pldA	rhsP2	tle2	-	-	tspE1c	PA0256	tseF	-	-	-
138244	T_0278	19		tse1	tse2	tse3	tse4	tse5	tse8	tse6	-	-	tse7	-	-	-	-	-	tplE	modA	PA2066	tle1	tseT	azu	-	tle3	-	vgrG2b	-	-	-	-	-	tspE1b	-	PA0256	tseF	-	-	-
152962	T_0279	22		tse1	tse2	tse3	tse4	tse5	tse8	tse6	-	-	tse7	-	-	-	-	-	tplE	modA	PA2066	tle1	tseT	azu	pldB	tle3	tle4b	-	tseV	-	-	-	-	tspE1b	-	PA0256	tseF	-	tepBa	-
163603	T_0280	21		tse1	tse2	tse3	tse4	tse5	tse8	tse6	-	-	-	tse7a	-	-	-	-	tplE	modA	PA2066	tle1	tseT	azu	pldB	-	-	-	tseV	-	-	tle2	-	-	tspE1c	PA0256	tseF	tepB	-	-
163915	T_0281	20		tse1	tse2	tse3	tse4	tse5	-	tse6	-	-	-	tse7a	-	-	-	-	tplE	modA	PA2066	tle1	tseT	azu	pldB	-	-	-	tseV	-	-	tle2	-	-	tspE1c	PA0256	tseF	tepB	-	-
174581	T_0282	21		tse1	tse2	tse3	tse4	tse5	tse8	tse6	-	-	-	tse7a	-	-	-	-	tplE	modA	PA2066	tle1	tseT	azu	pldB	-	-	-	tseV	-	-	tle2	-	-	tspE1c	PA0256	tseF	tepB	-	-
185385	T_0283	21		tse1	tse2	tse3	tse4	tse5	tse8	tse6	-	-	-	tse7a	-	-	-	-	tplE	modA	PA2066	tle1	tseT	azu	pldB	-	-	-	tseV	-	-	tle2	-	-	tspE1c	PA0256	tseF	tepB	-	-
243931	T_0284	23		tse1	tse2	tse3	tse4	tse5	tse8	-	tas1	-	tse7	-	-	-	-	-	tplE	modA	PA2066	tle1	tseT	azu	pldB	tle3	-	vgrG2b	-	pldA	rhsP2	-	-	tspE1b	-	PA0256	tseF	tepB	-	-
401853	T_0285	19		tse1	tse2	tse3	-	tse5	tse8	-	tas1	-	tse7	-	-	-	-	-	-	modA	PA2066	tle1	tseT	azu	pldB	tle3	-	vgrG2b	-	-	-	-	-	-	tspE1c	PA0256	tseF	-	-	tepBb
519119	T_0286	21		tse1	tse2	tse3	tse4	tse5	tse8	tse6	-	-	-	tse7a	-	-	-	-	tplE	modA	PA2066	tle1	tseT	azu	pldB	tle3	-	vgrG2b	-	-	-	-	-	tspE1b	-	PA0256	tseF	tepB	-	-
2032935751	T_0287	20		tse1	tse2	tse3	tse4	tse5	-	tse6	-	-	-	tse7a	-	-	-	-	tplE	modA	PA2066	tle1	tseT	azu	pldB	tle3	-	vgrG2b	-	-	-	-	-	-	tspE1c	PA0256	tseF	tepB	-	-
3020837212	T_0288	19		tse1	tse2	tse3	tse4	tse5	tse8	tse6	-	-	tse7	-	-	-	-	-	tplE	modA	PA2066	tle1	tseT	azu	pldB	-	-	-	tseV	-	-	-	-	tspE1b	-	PA0256	tseF	-	-	-
3052425557	T_0289	23		tse1	tse2	tse3	tse4	tse5	tse8	tse6	-	-	tse7	-	-	-	-	-	tplE	modA	PA2066	tle1	tseT	azu	pldB	tle3	-	vgrG2b	tseV	-	rhsP2	-	-	tspE1b	-	PA0256	tseF	tepB	-	-
3052425557	T_0290	23		tse1	tse2	tse3	tse4	tse5	tse8	tse6	-	-	tse7	-	-	-	-	-	tplE	modA	PA2066	tle1	tseT	azu	pldB	tle3	-	vgrG2b	tseV	-	rhsP2	-	-	tspE1b	-	PA0256	tseF	tepB	-	-
4044301968	T_0291	20		tse1	tse2	tse3	tse4	tse5	tse8	tse6	-	-	tse7	-	-	-	-	-	tplE	modA	PA2066	tle1	tseT	azu	pldB	tle3	tle4b	-	-	-	-	-	-	tspE1b	-	PA0256	tseF	-	-	-
4064320487	T_0292	20		tse1	tse2	tse3	tse4	tse5	tse8	tse6	-	-	tse7	-	-	-	-	-	tplE	modA	PA2066	tle1	tseT	azu	pldB	tle3	tle4b	-	-	-	-	-	-	tspE1b	-	PA0256	tseF	-	-	-
4064321111	T_0293	24		tse1	tse2	tse3	tse4	tse5	tse8	-	tas1	-	-	-	-	-	tse7d	-	tplE	modA	PA2066	tle1	tseT	azu	pldB	tle3	-	vgrG2b	tseV	pldA	rhsP2	-	-	-	tspE1c	PA0256	tseF	tepB	-	-
4084334344	T_0294	21		tse1	tse2	tse3	tse4	tse5	tse8	tse6	-	-	tse7	-	-	-	-	-	tplE	modA	PA2066	tle1	tseT	azu	pldB	tle3	-	vgrG2b	-	-	-	-	-	tspE1b	-	PA0256	tseF	-	tepBa	-
4084336477	T_0295	22		tse1	tse2	tse3	tse4	tse5	tse8	tse6	-	-	-	tse7a	-	-	-	-	tplE	modA	PA2066	tle1	tseT	azu	pldB	tle3	-	vgrG2b	tseV	-	-	-	-	-	tspE1c	PA0256	tseF	tepB	-	-
4094341901	T_0296	22		tse1	tse2	tse3	tse4	tse5	tse8	tse6	-	-	tse7	-	-	-	-	-	tplE	modA	PA2066	tle1	tseT	azu	pldB	tle3	-	vgrG2b	tseV	pldA	-	-	-	tspE1b	-	PA0256	tseF	-	-	-
4094345258	T_0297	21		tse1	tse2	tse3	tse4	tse5	tse8	tse6	-	-	tse7	-	-	-	-	-	tplE	modA	PA2066	tle1	tseT	azu	pldB	tle3	tle4b	vgrG2b	-	-	-	-	-	tspE1b	-	PA0256	tseF	-	-	-
4094345290	T_0298	21		tse1	tse2	tse3	tse4	tse5	tse8	tse6	-	-	tse7	-	-	-	-	-	tplE	modA	PA2066	tle1	tseT	azu	pldB	tle3	tle4b	vgrG2b	-	-	-	-	-	tspE1b	-	PA0256	tseF	-	-	-
4104355315	T_0299	20		tse1	tse2	tse3	tse4	tse5	tse8	tse6	-	-	tse7	-	-	-	-	-	tplE	modA	PA2066	tle1	tseT	azu	pldB	tle3	tle4b	-	-	-	-	-	-	tspE1b	-	PA0256	tseF	-	-	-
4124363505	T_0301	22		tse1	tse2	tse3	tse4	tse5	tse8	-	tas1	-	tse7	-	-	-	-	-	tplE	modA	PA2066	tle1	tseT	azu	pldB	tle3	-	vgrG2b	tseV	-	-	-	-	tspE1b	-	PA0256	tseF	-	tepBa	-
5014375233	T_0302	20		tse1	tse2	tse3	tse4	tse5	tse8	tse6	-	-	tse7	-	-	-	-	-	tplE	modA	PA2066	tle1	tseT	azu	pldB	tle3	tle4b	-	-	-	-	-	-	tspE1b	-	PA0256	tseF	-	-	-
5014375428	T_0303	20		tse1	tse2	tse3	tse4	tse5	tse8	-	-	-	tse7	-	-	-	-	-	tplE	modA	PA2066	tle1	tseT	azu	pldB	tle3	-	vgrG2b	-	-	-	-	-	tspE1b	-	PA0256	tseF	-	tepBa	-
5023272159	T_0304	22		tse1	tse2	tse3	tse4	tse5	tse8	tse6	-	-	tse7	-	-	-	-	-	tplE	modA	PA2066	tle1	tseT	azu	pldB	tle3	-	vgrG2b	tseV	-	-	tle2	-	tspE1b	-	PA0256	tseF	-	-	-
5054408352	T_0305	20		tse1	tse2	tse3	tse4	tse5	tse8	tse6	-	-	tse7	-	-	-	-	-	tplE	modA	PA2066	tle1	tseT	azu	pldB	tle3	tle4b	-	-	-	-	-	-	tspE1b	-	PA0256	tseF	-	-	-
9092533235	T_0306	23		tse1	tse2	tse3	tse4	tse5	tse8	tse6	-	-	tse7	-	-	-	-	-	tplE	modA	PA2066	tle1	tseT	azu	pldB	tle3	-	vgrG2b	tseV	pldA	-	-	-	tspE1b	-	PA0256	tseF	-	tepBa	-
010-4	T_0307	20		tse1	tse2	tse3	tse4	tse5	tse8	tse6	-	-	-	tse7a	-	-	-	-	tplE	modA	PA2066	tle1	tseT	azu	pldB	-	-	-	-	pldA	-	-	-	tspE1b	-	PA0256	tseF	tepB	-	-
014-2A	T_0308	21		tse1	tse2	tse3	tse4	tse5	tse8	tse6	-	-	tse7	-	-	-	-	-	tplE	modA	PA2066	tle1	tseT	azu	pldB	tle3	-	vgrG2b	tseV	-	-	-	tspE1a	-	-	PA0256	tseF	-	-	-
020MIC	T_0309	21		tse1	tse2	tse3	tse4	tse5	tse8	tse6	-	-	-	tse7a	-	-	-	-	tplE	modA	PA2066	tle1	tseT	azu	pldB	tle3	-	vgrG2b	tseV	-	-	-	-	tspE1b	-	PA0256	tseF	-	-	-
0C4A	T_0310	21		tse1	tse2	tse3	tse4	tse5	tse8	tse6	-	-	-	tse7a	-	-	-	-	tplE	modA	PA2066	tle1	tseT	azu	pldB	tle3	-	vgrG2b	-	-	-	-	-	tspE1b	-	PA0256	tseF	-	tepBa	-
10% 1	T_0311	24		tse1	tse2	tse3	tse4	tse5	tse8	-	tas1	-	-	-	-	-	tse7d	-	tplE	modA	PA2066	tle1	tseT	azu	pldB	tle3	-	vgrG2b	tseV	pldA	rhsP2	-	-	-	tspE1c	PA0256	tseF	tepB	-	-
10% 4	T_0312	21		tse1	tse2	tse3	tse4	tse5	tse8	tse6	-	-	-	tse7a	-	-	-	-	tplE	modA	PA2066	tle1	tseT	azu	pldB	-	-	-	tseV	pldA	-	-	-	-	tspE1c	PA0256	tseF	-	tepBa	-
1042828174-21	T_0313	19		tse1	tse2	tse3	tse4	tse5	tse8	tse6	-	-	tse7	-	-	-	-	-	tplE	modA	PA2066	tle1	tseT	azu	pldB	-	-	-	tseV	-	-	-	-	tspE1b	-	PA0256	tseF	-	-	-
11_P_PA	T_0314	23		tse1	tse2	tse3	tse4	tse5	tse8	tse6	-	-	-	tse7a	-	-	-	-	tplE	modA	PA2066	tle1	tseT	azu	pldB	tle3	tle4b	-	-	pldA	rhsP2	-	-	-	tspE1c	PA0256	tseF	tepB	-	-
12-4-4(59)	T_0315	22		tse1	tse2	tse3	tse4	tse5	tse8	tse6	-	-	tse7	-	-	-	-	-	tplE	modA	PA2066	tle1	tseT	azu	pldB	tle3	-	vgrG2b	tseV	-	-	-	-	-	tspE1c	PA0256	tseF	-	tepBa	-
12.5% 2.1	T_0316	21		tse1	tse2	tse3	tse4	tse5	tse8	tse6	-	-	-	tse7a	-	-	-	-	tplE	modA	PA2066	tle1	tseT	azu	pldB	-	-	-	tseV	pldA	-	-	-	-	tspE1c	PA0256	tseF	-	tepBa	-
12.5% 9	T_0317	22		tse1	tse2	tse3	tse4	tse5	tse8	tse6	-	-	tse7	-	-	-	-	-	tplE	modA	PA2066	tle1	tseT	azu	pldB	tle3	-	vgrG2b	tseV	-	-	-	-	-	tspE1c	PA0256	tseF	-	tepBa	-
128S180412BSL_PA2	T_0318	19		tse1	tse2	tse3	tse4	tse5	tse8	tse6	-	-	tse7	-	-	-	-	-	tplE	modA	PA2066	tle1	tseT	azu	pldB	-	-	-	tseV	-	-	-	-	tspE1b	-	PA0256	tseF	-	-	-
1334/14	T_0319	21		tse1	tse2	tse3	tse4	tse5	tse8	tse6	-	-	-	tse7a	-	-	-	-	tplE	modA	PA2066	tle1	tseT	azu	pldB	tle3	tle4b	-	-	-	-	-	-	-	tspE1c	PA0256	tseF	-	tepBa	-
144S190811BSL_PA2	T_0320	21		tse1	tse2	tse3	tse4	tse5	tse8	tse6	-	-	-	tse7a	-	-	-	-	tplE	modA	PA2066	tle1	tseT	azu	pldB	tle3	-	vgrG2b	-	-	-	-	-	tspE1b	-	PA0256	tseF	-	tepBa	-
145S200511BSL_PA2	T_0321	24		tse1	tse2	tse3	tse4	tse5	tse8	tse6	-	-	-	-	-	-	tse7d	-	tplE	modA	PA2066	tle1	tseT	azu	pldB	tle3	tle4b	-	tseV	pldA	-	tle2	-	tspE1b	-	PA0256	tseF	-	tepBa	-
146 Assistante	T_0322	20		tse1	tse2	tse3	tse4	tse5	tse8	-	tas1	-	-	-	tsd1	-	-	-	tplE	modA	PA2066	tle1	tseT	azu	pldB	-	-	-	tseV	pldA	-	-	-	tspE1b	-	PA0256	tseF	-	-	-
15.211Gc	T_0323	21		tse1	tse2	tse3	tse4	tse5	tse8	-	tas1	-	-	-	tsd1	-	-	-	tplE	modA	PA2066	tle1	tseT	azu	pldB	-	-	-	tseV	-	-	tle2	-	-	tspE1c	PA0256	tseF	-	tepBa	-
15.321Ga	T_0324	22		tse1	tse2	tse3	tse4	tse5	tse8	tse6	-	-	-	tse7a	-	-	-	-	tplE	modA	PA2066	tle1	tseT	azu	pldB	tle3	-	vgrG2b	tseV	-	-	-	-	-	tspE1c	PA0256	tseF	-	tepBa	-
1709-12	T_0325	22		tse1	tse2	tse3	tse4	tse5	tse8	tse6	-	-	-	tse7a	-	-	-	-	tplE	modA	PA2066	tle1	tseT	azu	pldB	tle3	-	vgrG2b	tseV	-	-	-	-	-	tspE1c	PA0256	tseF	-	tepBa	-
172BR	T_0326	21		tse1	tse2	tse3	tse4	tse5	tse8	tse6	-	-	-	tse7a	-	-	-	-	tplE	modA	PA2066	tle1	tseT	azu	pldB	tle3	-	vgrG2b	-	-	-	-	-	tspE1b	-	PA0256	tseF	tepB	-	-
175S070312EX2DAY21_PA1	T_0327	20		tse1	tse2	tse3	tse4	tse5	tse8	-	tas1	-	-	tse7a	-	-	-	-	tplE	modA	PA2066	tle1	tseT	azu	pldB	tle3	-	vgrG2b	-	-	-	-	-	tspE1b	-	PA0256	tseF	-	-	-
1811-13R031	T_0328	22		tse1	tse2	tse3	tse4	tse5	tse8	tse6	-	-	-	tse7a	-	-	-	-	tplE	modA	PA2066	tle1	tseT	azu	pldB	tle3	-	vgrG2b	tseV	pldA	-	-	-	tspE1b	-	PA0256	tseF	-	-	-
192S190811BSL_PA1	T_0329	20		tse1	tse2	tse3	tse4	tse5	tse8	tse6	-	-	-	tse7a	-	-	-	-	tplE	modA	PA2066	tle1	tseT	azu	pldB	-	-	-	-	-	-	tle2	-	-	tspE1c	PA0256	tseF	tepB	-	-
192S190811BSL_PA2	T_0330	20		tse1	tse2	tse3	tse4	tse5	tse8	tse6	-	-	-	tse7a	-	-	-	-	tplE	modA	PA2066	tle1	tseT	azu	pldB	-	-	-	-	-	-	tle2	-	-	tspE1c	PA0256	tseF	tepB	-	-
197S020911BSL_PA1	T_0331	19		tse1	tse2	tse3	tse4	tse5	tse8	-	tas1	-	-	tse7a	-	-	-	-	tplE	modA	PA2066	tle1	tseT	azu	pldB	tle3	-	-	-	-	-	-	-	tspE1b	-	PA0256	tseF	-	-	-
197S020911BSL_PA3	T_0332	21		tse1	tse2	tse3	tse4	tse5	tse8	-	tas1	-	-	-	tsd1	-	-	-	tplE	modA	PA2066	tle1	tseT	azu	pldB	-	-	-	tseV	-	-	tle2	-	tspE1b	-	PA0256	tseF	tepB	-	-
19BR	T_0334	21		tse1	tse2	tse3	tse4	tse5	tse8	tse6	-	-	-	tse7a	-	-	-	-	tplE	modA	PA2066	tle1	tseT	azu	pldB	tle3	-	vgrG2b	-	-	-	-	-	tspE1b	-	PA0256	tseF	tepB	-	-
1BAE	T_0335	20		tse1	tse2	tse3	tse4	tse5	tse8	tse6	-	-	tse7	-	-	-	-	-	tplE	modA	PA2066	tle1	tseT	azu	pldB	tle3	tle4b	-	-	-	-	-	-	tspE1b	-	PA0256	tseF	-	-	-
2.5% 5	T_0336	24		tse1	tse2	tse3	tse4	tse5	tse8	-	tas1	-	-	-	-	-	tse7d	-	tplE	modA	PA2066	tle1	tseT	azu	pldB	tle3	-	vgrG2b	tseV	pldA	rhsP2	-	-	-	tspE1c	PA0256	tseF	tepB	-	-
2.5% 6	T_0337	23		tse1	tse2	tse3	tse4	tse5	tse8	tse6	-	-	-	tse7a	-	-	-	-	tplE	modA	PA2066	tle1	tseT	azu	pldB	tle3	-	vgrG2b	tseV	pldA	-	-	-	tspE1b	-	PA0256	tseF	tepB	-	-
20-MO00609-0	T_0338	23		tse1	tse2	tse3	-	tse5	tse8	-	tas1	-	tse7	-	-	-	-	-	-	modA	PA2066	tle1	tseT	azu	pldB	tle3	tle4b	vgrG2b	-	pldA	-	tle2	tspE1a	-	tspE1c	PA0256	tseF	-	-	tepBb
201s070911bsl_PA1	T_0339	20		tse1	tse2	tse3	tse4	tse5	tse8	tse6	-	-	tse7	-	-	-	-	-	tplE	modA	PA2066	tle1	tseT	azu	pldB	tle3	-	vgrG2b	-	-	-	-	-	-	-	PA0256	tseF	-	tepBa	-
201s070911bsl_PA2	T_0340	20		tse1	tse2	tse3	tse4	tse5	tse8	tse6	-	-	tse7	-	-	-	-	-	tplE	modA	PA2066	tle1	tseT	azu	pldB	tle3	-	vgrG2b	-	-	-	-	-	-	-	PA0256	tseF	-	tepBa	-
205BR	T_0341	21		tse1	tse2	tse3	tse4	tse5	tse8	tse6	-	-	-	tse7a	-	-	-	-	tplE	modA	PA2066	tle1	tseT	azu	pldB	tle3	-	vgrG2b	-	-	-	-	-	tspE1b	-	PA0256	tseF	tepB	-	-
211BR	T_0342	21		tse1	tse2	tse3	tse4	tse5	tse8	tse6	-	-	-	tse7a	-	-	-	-	tplE	modA	PA2066	tle1	tseT	azu	pldB	tle3	-	vgrG2b	-	-	-	-	-	tspE1b	-	PA0256	tseF	tepB	-	-
213BR	T_0343	21		tse1	tse2	tse3	tse4	tse5	tse8	tse6	-	-	-	tse7a	-	-	-	-	tplE	modA	PA2066	tle1	tseT	azu	pldB	tle3	-	vgrG2b	-	-	-	-	-	tspE1b	-	PA0256	tseF	tepB	-	-
21BR	T_0344	21		tse1	tse2	tse3	tse4	tse5	tse8	tse6	-	-	-	tse7a	-	-	-	-	tplE	modA	PA2066	tle1	tseT	azu	pldB	tle3	-	vgrG2b	-	-	-	-	-	tspE1b	-	PA0256	tseF	tepB	-	-
23_P_PA	T_0345	23		tse1	tse2	tse3	tse4	tse5	tse8	tse6	-	-	-	tse7a	-	-	-	-	tplE	modA	PA2066	tle1	tseT	azu	pldB	tle3	tle4b	-	-	pldA	rhsP2	-	-	-	tspE1c	PA0256	tseF	tepB	-	-
24Pae112	T_0346	23		tse1	tse2	tse3	tse4	tse5	tse8	-	tas1	-	tse7	-	-	-	-	-	tplE	modA	PA2066	tle1	tseT	azu	pldB	tle3	-	vgrG2b	-	pldA	rhsP2	-	-	tspE1b	-	PA0256	tseF	tepB	-	-
259S240811BSL_PA1	T_0347	19		tse1	tse2	tse3	tse4	tse5	tse8	tse6	-	-	tse7	-	-	-	-	-	tplE	modA	PA2066	tle1	tseT	azu	pldB	-	-	-	tseV	-	-	-	-	tspE1b	-	PA0256	tseF	-	-	-
259S240811BSL_PA2	T_0348	19		tse1	tse2	tse3	tse4	tse5	tse8	tse6	-	-	tse7	-	-	-	-	-	tplE	modA	PA2066	tle1	tseT	azu	pldB	-	-	-	tseV	-	-	-	-	tspE1b	-	PA0256	tseF	-	-	-
266S141211BSL_PA1	T_0349	22		tse1	tse2	tse3	tse4	tse5	tse8	tse6	-	-	tse7	-	-	-	-	-	tplE	modA	PA2066	tle1	tseT	azu	pldB	tle3	-	vgrG2b	tseV	-	-	-	-	-	tspE1c	PA0256	tseF	-	tepBa	-
272S250511BSL_PA1	T_0350	24		tse1	tse2	tse3	tse4	tse5	tse8	-	tas1	-	-	-	-	-	tse7d	-	tplE	modA	PA2066	tle1	tseT	azu	pldB	tle3	-	vgrG2b	tseV	pldA	rhsP2	-	-	-	tspE1c	PA0256	tseF	tepB	-	-
274S010611BSL_PA1	T_0351	23		tse1	tse2	tse3	tse4	tse5	tse8	-	tas1	-	-	tse7a	-	-	-	-	tplE	modA	PA2066	tle1	tseT	azu	pldB	tle3	-	vgrG2b	tseV	pldA	-	-	-	-	tspE1c	PA0256	tseF	tepB	-	-
278S180511BSL_PA2	T_0352	19		tse1	tse2	tse3	tse4	tse5	tse8	tse6	-	-	tse7	-	-	-	-	-	tplE	modA	PA2066	tle1	tseT	azu	pldB	-	-	-	tseV	-	-	-	-	tspE1b	-	PA0256	tseF	-	-	-
286S270711BSL_PA1	T_0353	21		tse1	tse2	tse3	tse4	tse5	tse8	-	tas1	-	-	tse7a	-	-	-	-	tplE	modA	PA2066	tle1	tseT	azu	pldB	tle3	-	vgrG2b	-	-	-	-	-	tspE1b	-	PA0256	tseF	tepB	-	-
293S080611BSL_PA1	T_0354	23		tse1	tse2	tse3	tse4	tse5	tse8	-	tas1	-	-	tse7a	-	-	-	-	tplE	modA	PA2066	tle1	tseT	azu	pldB	-	-	-	tseV	pldA	rhsP2	tle2	-	tspE1b	-	PA0256	tseF	tepB	-	-
293S080611BSL_PA2	T_0355	23		tse1	tse2	tse3	tse4	tse5	tse8	-	tas1	-	-	tse7a	-	-	-	-	tplE	modA	PA2066	tle1	tseT	azu	pldB	-	-	-	tseV	pldA	rhsP2	tle2	-	tspE1b	-	PA0256	tseF	tepB	-	-
295s071211BSL_PA2	T_0356	19		tse1	tse2	tse3	tse4	tse5	tse8	tse6	-	-	tse7	-	-	-	-	-	tplE	modA	PA2066	tle1	tseT	azu	pldB	-	-	-	tseV	-	-	-	-	tspE1b	-	PA0256	tseF	-	-	-
298S020611BSL_PA1	T_0357	19		tse1	tse2	tse3	tse4	tse5	tse8	tse6	-	-	tse7	-	-	-	-	-	tplE	modA	PA2066	tle1	tseT	azu	pldB	-	-	-	tseV	-	-	-	-	tspE1b	-	PA0256	tseF	-	-	-
29S030611BSL_PA1	T_0358	20		tse1	tse2	tse3	tse4	tse5	tse8	tse6	-	-	-	tse7a	-	-	-	-	tplE	modA	PA2066	-	tseT	azu	pldB	tle3	-	vgrG2b	-	-	-	-	-	tspE1b	-	PA0256	tseF	-	tepBa	-
2A42	T_0359	24		tse1	tse2	tse3	tse4	tse5	tse8	tse6	-	-	tse7	-	-	-	-	-	tplE	modA	PA2066	tle1	tseT	azu	pldB	tle3	-	vgrG2b	tseV	pldA	rhsP2	-	-	tspE1b	-	PA0256	tseF	-	tepBa	-
2C22	T_0360	21		tse1	tse2	tse3	tse4	tse5	tse8	tse6	-	-	-	tse7a	-	-	-	-	tplE	modA	PA2066	tle1	tseT	azu	pldB	tle3	-	vgrG2b	-	-	-	-	-	tspE1b	-	PA0256	tseF	tepB	-	-
2D9A	T_0361	20		tse1	tse2	tse3	tse4	tse5	tse8	-	tas1	-	tse7	-	-	-	-	-	tplE	modA	PA2066	tle1	tseT	azu	pldB	tle3	-	vgrG2b	-	-	-	-	-	tspE1b	-	PA0256	tseF	-	-	-
2S030611BSL_PA1	T_0362	23		tse1	tse2	tse3	tse4	tse5	tse8	tse6	-	-	tse7	-	-	-	-	-	tplE	modA	PA2066	tle1	tseT	azu	pldB	tle3	-	vgrG2b	tseV	pldA	-	-	-	-	tspE1c	PA0256	tseF	-	tepBa	-
30642g	T_0363	22		tse1	tse2	tse3	tse4	tse5	tse8	tse6	-	-	-	tse7a	-	-	-	-	tplE	modA	PA2066	tle1	tseT	azu	pldB	tle3	-	vgrG2b	tseV	-	-	-	-	tspE1b	-	PA0256	tseF	tepB	-	-
313s141011BSL_PA1	T_0364	22		tse1	tse2	tse3	tse4	tse5	tse8	tse6	-	-	tse7	-	-	-	-	-	tplE	modA	PA2066	tle1	tseT	azu	pldB	tle3	-	vgrG2b	-	-	-	tle2	-	tspE1b	-	PA0256	tseF	-	tepBa	-
318S170811BSL_PA1	T_0365	21		tse1	tse2	tse3	tse4	tse5	tse8	tse6	-	-	-	tse7a	-	-	-	-	tplE	modA	PA2066	tle1	tseT	azu	pldB	tle3	-	vgrG2b	-	-	-	-	-	tspE1b	-	PA0256	tseF	tepB	-	-
318S170811BSL_PA2	T_0366	21		tse1	tse2	tse3	tse4	tse5	tse8	tse6	-	-	-	tse7a	-	-	-	-	tplE	modA	PA2066	tle1	tseT	azu	pldB	tle3	-	vgrG2b	-	-	-	-	-	tspE1b	-	PA0256	tseF	tepB	-	-
320S290711BSL_PA1	T_0367	21		tse1	tse2	tse3	tse4	tse5	tse8	tse6	-	-	tse7	-	-	-	-	-	tplE	modA	PA2066	tle1	tseT	azu	pldB	tle3	tle4b	vgrG2b	-	-	-	-	-	tspE1b	-	PA0256	tseF	-	-	-
320S290711BSL_PA2	T_0368	21		tse1	tse2	tse3	tse4	tse5	tse8	tse6	-	-	tse7	-	-	-	-	-	tplE	modA	PA2066	tle1	tseT	azu	pldB	tle3	tle4b	vgrG2b	-	-	-	-	-	tspE1b	-	PA0256	tseF	-	-	-
326S290611BSL_PA1	T_0369	21		tse1	tse2	tse3	tse4	tse5	tse8	tse6	-	-	tse7	-	-	-	-	-	tplE	modA	PA2066	tle1	tseT	azu	pldB	-	-	-	tseV	pldA	-	-	-	tspE1b	-	PA0256	tseF	-	tepBa	-
326S290611BSL_PA3	T_0370	21		tse1	tse2	tse3	tse4	tse5	tse8	tse6	-	-	tse7	-	-	-	-	-	tplE	modA	PA2066	tle1	tseT	azu	pldB	-	-	-	tseV	pldA	-	-	-	tspE1b	-	PA0256	tseF	-	tepBa	-
32CFBRPA	T_0371	21		tse1	tse2	tse3	tse4	tse5	tse8	tse6	-	-	-	tse7a	-	-	-	-	tplE	modA	PA2066	tle1	tseT	azu	pldB	tle3	-	vgrG2b	tseV	-	-	-	-	-	tspE1c	PA0256	tseF	-	-	-
333S200112BSL_PA1	T_0372	21		tse1	tse2	tse3	tse4	tse5	tse8	tse6	-	-	tse7	-	-	-	-	-	tplE	modA	PA2066	tle1	tseT	azu	pldB	-	-	-	tseV	pldA	-	-	-	tspE1b	-	PA0256	tseF	-	tepBa	-
33CFBRPA	T_0373	23		tse1	tse2	tse3	tse4	tse5	tse8	-	tas1	-	tse7	-	-	-	-	-	tplE	modA	PA2066	tle1	tseT	azu	pldB	tle3	-	vgrG2b	tseV	pldA	-	-	-	tspE1b	-	PA0256	tseF	-	tepBa	-
36BR	T_0374	21		tse1	tse2	tse3	tse4	tse5	tse8	tse6	-	-	-	tse7a	-	-	-	-	tplE	modA	PA2066	tle1	tseT	azu	pldB	tle3	-	vgrG2b	-	-	-	-	-	tspE1b	-	PA0256	tseF	tepB	-	-
39_P_PA	T_0376	23		tse1	tse2	tse3	tse4	tse5	tse8	tse6	-	-	-	tse7a	-	-	-	-	tplE	modA	PA2066	tle1	tseT	azu	pldB	tle3	tle4b	-	-	pldA	rhsP2	-	-	-	tspE1c	PA0256	tseF	tepB	-	-
3C1A	T_0377	20		tse1	tse2	tse3	tse4	tse5	tse8	tse6	-	-	tse7	-	-	-	-	-	tplE	modA	PA2066	tle1	tseT	azu	pldB	tle3	-	vgrG2b	-	-	-	-	-	-	tspE1c	PA0256	tseF	-	-	-
3C52	T_0378	22		tse1	tse2	tse3	tse4	tse5	tse8	tse6	-	-	-	tse7a	-	-	-	-	tplE	modA	PA2066	tle1	tseT	azu	pldB	tle3	tle4b	-	tseV	-	-	-	-	-	tspE1c	PA0256	tseF	-	tepBa	-
3C52(K)	T_0379	22		tse1	tse2	tse3	tse4	tse5	tse8	tse6	-	-	-	tse7a	-	-	-	-	tplE	modA	PA2066	tle1	tseT	azu	pldB	tle3	tle4b	-	tseV	-	-	-	-	-	tspE1c	PA0256	tseF	-	tepBa	-
4012(0)	T_0380	20		tse1	tse2	tse3	tse4	tse5	tse8	tse6	-	-	tse7	-	-	-	-	-	tplE	modA	-	tle1	tseT	azu	pldB	tle3	-	vgrG2b	-	-	-	-	-	tspE1b	-	PA0256	tseF	-	tepBa	-
4104355340-13	T_0381	20		tse1	tse2	tse3	tse4	tse5	tse8	tse6	-	-	tse7	-	-	-	-	-	tplE	modA	PA2066	tle1	tseT	azu	pldB	tle3	tle4b	-	-	-	-	-	-	tspE1b	-	PA0256	tseF	-	-	-
4104355340-15	T_0382	20		tse1	tse2	tse3	tse4	tse5	tse8	tse6	-	-	tse7	-	-	-	-	-	tplE	modA	PA2066	tle1	tseT	azu	pldB	tle3	tle4b	-	-	-	-	-	-	tspE1b	-	PA0256	tseF	-	-	-
4124363474-15	T_0383	19		tse1	tse2	tse3	tse4	tse5	tse8	tse6	-	-	tse7	-	-	-	-	-	tplE	modA	PA2066	tle1	tseT	azu	pldB	-	-	-	tseV	-	-	-	-	tspE1b	-	PA0256	tseF	-	-	-
43CFBRPA	T_0384	21		tse1	tse2	tse3	tse4	tse5	tse8	tse6	-	-	-	tse7a	-	-	-	-	tplE	modA	PA2066	tle1	tseT	azu	pldB	-	-	-	tseV	pldA	-	-	-	-	tspE1c	PA0256	tseF	-	tepBa	-
44s031011BSL_PA1	T_0385	22		tse1	tse2	tse3	tse4	tse5	tse8	-	tas1	-	tse7	-	-	-	-	-	tplE	modA	PA2066	tle1	tseT	azu	pldB	tle3	-	vgrG2b	tseV	-	-	-	-	tspE1b	-	PA0256	tseF	-	tepBa	-
5024382738-25	T_0386	22		tse1	tse2	tse3	tse4	tse5	tse8	tse6	-	-	-	tse7a	-	-	-	-	tplE	modA	PA2066	tle1	tseT	azu	pldB	tle3	-	vgrG2b	tseV	-	-	-	-	tspE1b	-	PA0256	tseF	tepB	-	-
5024382738-26	T_0387	22		tse1	tse2	tse3	tse4	tse5	tse8	tse6	-	-	-	tse7a	-	-	-	-	tplE	modA	PA2066	tle1	tseT	azu	pldB	tle3	-	vgrG2b	tseV	-	-	-	-	tspE1b	-	PA0256	tseF	tepB	-	-
5024382749-13	T_0388	22		tse1	tse2	tse3	tse4	tse5	tse8	-	tas1	-	tse7	-	-	-	-	-	tplE	modA	PA2066	tle1	tseT	azu	pldB	tle3	-	vgrG2b	tseV	-	-	-	-	tspE1b	-	PA0256	tseF	-	tepBa	-
5024382749-14	T_0389	19		tse1	tse2	tse3	tse4	tse5	-	-	tas1	-	tse7	-	-	-	-	-	tplE	modA	PA2066	tle1	tseT	azu	pldB	-	-	vgrG2b	tseV	-	-	-	-	tspE1b	-	-	tseF	-	tepBa	-
5034388498-20	T_0390	22		tse1	tse2	tse3	tse4	tse5	tse8	tse6	-	-	tse7	-	-	-	-	-	tplE	modA	PA2066	tle1	tseT	azu	pldB	tle3	-	vgrG2b	tseV	-	-	-	-	tspE1b	-	PA0256	tseF	-	tepBa	-
5034388498-21	T_0391	22		tse1	tse2	tse3	tse4	tse5	tse8	tse6	-	-	tse7	-	-	-	-	-	tplE	modA	PA2066	tle1	tseT	azu	pldB	tle3	-	vgrG2b	tseV	-	-	-	-	tspE1b	-	PA0256	tseF	-	tepBa	-
5054407658-17	T_0393	21		tse1	tse2	tse3	tse4	tse5	tse8	tse6	-	-	tse7	-	-	-	-	-	tplE	modA	PA2066	tle1	tseT	azu	pldB	tle3	-	vgrG2b	-	pldA	-	-	-	tspE1b	-	PA0256	tseF	-	-	-
5054408350-18	T_0394	21		tse1	tse2	tse3	tse4	tse5	tse8	-	tas1	-	tse7	-	-	-	-	-	tplE	modA	PA2066	tle1	tseT	azu	pldB	tle3	-	vgrG2b	-	-	-	-	-	-	tspE1c	PA0256	tseF	tepB	-	-
5054408350-20	T_0395	21		tse1	tse2	tse3	tse4	tse5	tse8	-	tas1	-	tse7	-	-	-	-	-	tplE	modA	PA2066	tle1	tseT	azu	pldB	tle3	-	vgrG2b	-	-	-	-	-	-	tspE1c	PA0256	tseF	tepB	-	-
578-A	T_0396	19		tse1	tse2	tse3	tse4	tse5	tse8	tse6	-	-	tse7	-	-	-	-	-	tplE	modA	PA2066	tle1	tseT	azu	pldB	-	-	-	tseV	-	-	-	-	tspE1b	-	PA0256	tseF	-	-	-
57RV	T_0397	21		tse1	tse2	tse3	tse4	tse5	tse8	tse6	-	-	-	tse7a	-	-	-	-	tplE	modA	PA2066	tle1	tseT	azu	pldB	-	-	-	tseV	-	-	tle2	-	-	tspE1c	PA0256	tseF	tepB	-	-
57SJ	T_0398	21		tse1	tse2	tse3	tse4	tse5	tse8	tse6	-	-	-	tse7a	-	-	-	-	tplE	modA	PA2066	tle1	tseT	azu	pldB	-	-	-	tseV	-	-	tle2	-	-	tspE1c	PA0256	tseF	tepB	-	-
5BR2	T_0399	23		tse1	tse2	tse3	tse4	tse5	tse8	tse6	-	-	tse7	-	-	-	-	-	tplE	modA	PA2066	tle1	tseT	azu	pldB	tle3	-	vgrG2b	tseV	-	-	tle2	-	tspE1b	-	PA0256	tseF	-	tepBa	-
66S100212BSL _PA1	T_0400	22		tse1	tse2	tse3	tse4	tse5	tse8	tse6	-	-	tse7	-	-	-	-	-	tplE	modA	PA2066	tle1	tseT	azu	pldB	tle3	-	vgrG2b	tseV	-	-	-	-	-	tspE1c	PA0256	tseF	-	tepBa	-
6D92(H)	T_0402	22		tse1	tse2	tse3	tse4	tse5	tse8	tse6	-	-	-	tse7a	-	-	-	-	tplE	modA	PA2066	tle1	tseT	azu	pldB	tle3	-	vgrG2b	tseV	-	-	-	-	-	tspE1c	PA0256	tseF	-	tepBa	-
707A	T_0403	19		tse1	tse2	tse3	tse4	tse5	tse8	tse6	-	-	tse7	-	-	-	-	-	tplE	modA	PA2066	tle1	tseT	azu	pldB	-	-	-	tseV	-	-	-	-	tspE1b	-	PA0256	tseF	-	-	-
886-1	T_0404	24		tse1	tse2	tse3	tse4	tse5	tse8	tse6	-	-	-	-	-	-	tse7d	-	tplE	modA	PA2066	tle1	tseT	azu	pldB	tle3	tle4b	-	tseV	pldA	rhsP2	tle2	-	tspE1b	-	PA0256	tseF	-	-	-
934436V	T_0405	22		tse1	tse2	tse3	tse4	tse5	tse8	tse6	-	-	tse7	-	-	-	-	-	tplE	modA	PA2066	tle1	tseT	azu	pldB	tle3	-	vgrG2b	tseV	-	-	-	-	-	tspE1c	PA0256	tseF	-	tepBa	-
9BR	T_0406	21		tse1	tse2	tse3	tse4	tse5	tse8	tse6	-	-	-	tse7a	-	-	-	-	tplE	modA	PA2066	tle1	tseT	azu	pldB	tle3	-	vgrG2b	-	-	-	-	-	tspE1b	-	PA0256	tseF	tepB	-	-
A-I-1	T_0407	22		tse1	tse2	tse3	tse4	tse5	tse8	tse6	-	-	-	tse7a	-	-	-	-	tplE	modA	PA2066	tle1	tseT	azu	pldB	tle3	-	vgrG2b	tseV	-	-	-	-	-	tspE1c	PA0256	tseF	-	tepBa	-
A1(A2448)	T_0408	23		tse1	tse2	tse3	tse4	tse5	tse8	-	tas1	-	-	tse7a	-	-	-	-	tplE	modA	PA2066	tle1	tseT	azu	pldB	tle3	tle4b	-	tseV	pldA	-	tle2	-	-	tspE1c	PA0256	tseF	-	-	-
A10	T_0409	21		tse1	tse2	tse3	tse4	tse5	tse8	tse6	-	-	-	tse7a	-	-	-	-	tplE	modA	PA2066	tle1	tseT	azu	pldB	tle3	-	vgrG2b	-	-	-	-	-	-	tspE1c	PA0256	tseF	tepB	-	-
A11	T_0410	22		tse1	tse2	tse3	tse4	tse5	tse8	tse6	-	-	tse7	-	-	-	-	-	tplE	modA	PA2066	tle1	tseT	azu	pldB	tle3	-	vgrG2b	tseV	pldA	-	-	-	-	tspE1c	PA0256	tseF	-	-	-
A15	T_0411	17		tse1	tse2	tse3	-	tse5	tse8	-	-	tne3	tse7	-	-	-	-	-	-	modA	PA2066	tle1	tseT	azu	pldB	-	-	-	-	-	-	-	-	-	tspE1c	PA0256	tseF	-	-	tepBb
A17	T_0412	20		tse1	tse2	tse3	tse4	tse5	tse8	tse6	-	-	-	tse7a	-	-	-	-	tplE	modA	-	tle1	tseT	azu	pldB	tle3	-	vgrG2b	tseV	-	-	-	-	tspE1b	-	PA0256	tseF	-	-	-
A17CT	T_0413	22		tse1	tse2	tse3	tse4	tse5	tse8	tse6	-	-	tse7	-	-	-	-	-	tplE	modA	PA2066	tle1	tseT	azu	pldB	tle3	-	vgrG2b	tseV	pldA	-	-	-	tspE1b	-	PA0256	tseF	-	-	-
A19	T_0414	21		tse1	tse2	tse3	tse4	tse5	tse8	tse6	-	-	-	tse7a	-	-	-	-	tplE	modA	PA2066	tle1	tseT	azu	pldB	tle3	-	vgrG2b	-	-	-	-	-	tspE1b	-	PA0256	tseF	tepB	-	-
A22	T_0415	20		tse1	tse2	tse3	tse4	tse5	tse8	tse6	-	-	tse7	-	-	-	-	-	tplE	modA	PA2066	tle1	tseT	azu	pldB	tle3	-	vgrG2b	-	-	-	-	-	tspE1b	-	PA0256	tseF	-	-	-
A237	T_0416	22		tse1	tse2	tse3	tse4	tse5	tse8	tse6	-	-	tse7	-	-	-	-	-	tplE	modA	PA2066	tle1	tseT	azu	pldB	tle3	-	vgrG2b	tseV	-	-	-	-	tspE1b	-	PA0256	tseF	-	tepBa	-
A3	T_0417	22		tse1	tse2	tse3	tse4	tse5	tse8	tse6	-	-	tse7	-	-	-	-	-	tplE	modA	PA2066	tle1	tseT	azu	pldB	tle3	-	vgrG2b	tseV	-	-	-	-	-	tspE1c	PA0256	tseF	-	tepBa	-
A681	T_0418	21		tse1	tse2	tse3	tse4	tse5	tse8	tse6	-	-	-	tse7a	-	-	-	-	tplE	modA	PA2066	tle1	tseT	azu	pldB	tle3	-	vgrG2b	-	-	-	-	-	tspE1b	-	PA0256	tseF	tepB	-	-
A9	T_0419	17		tse1	tse2	tse3	-	tse5	tse8	-	-	tne3	tse7	-	-	-	-	-	-	modA	PA2066	tle1	tseT	azu	pldB	-	-	-	-	-	-	-	-	-	tspE1c	PA0256	tseF	-	-	tepBb
AA2	T_0420	21		tse1	tse2	tse3	tse4	tse5	tse8	tse6	-	-	tse7	-	-	-	-	-	tplE	modA	PA2066	tle1	tseT	azu	pldB	tle3	-	vgrG2b	tseV	-	-	-	-	tspE1b	-	PA0256	tseF	-	-	-
Aa249	T_0421	21		tse1	tse2	tse3	tse4	tse5	tse8	tse6	-	-	-	tse7a	-	-	-	-	tplE	modA	PA2066	tle1	tseT	azu	pldB	tle3	-	vgrG2b	tseV	-	-	-	-	tspE1b	-	PA0256	tseF	-	-	-
AES1M	T_0422	21		tse1	tse2	tse3	tse4	tse5	tse8	tse6	-	-	tse7	-	-	-	-	-	tplE	modA	PA2066	tle1	tseT	azu	pldB	tle3	-	vgrG2b	tseV	-	-	-	-	tspE1b	-	PA0256	tseF	-	-	-
AES1R	T_0423	21		tse1	tse2	tse3	tse4	tse5	tse8	tse6	-	-	tse7	-	-	-	-	-	tplE	modA	PA2066	tle1	tseT	azu	pldB	tle3	-	vgrG2b	tseV	-	-	-	-	tspE1b	-	PA0256	tseF	-	-	-
AG1	T_0424	22		tse1	tse2	tse3	tse4	tse5	tse8	tse6	-	-	-	tse7a	-	-	-	-	tplE	modA	PA2066	tle1	tseT	azu	pldB	tle3	-	vgrG2b	tseV	-	-	-	-	-	tspE1c	PA0256	tseF	-	tepBa	-
AIX06	T_0425	21		tse1	tse2	tse3	tse4	tse5	tse8	tse6	-	-	tse7	-	-	-	-	-	tplE	modA	PA2066	tle1	tseT	azu	pldB	tle3	-	vgrG2b	tseV	-	-	-	-	tspE1b	-	PA0256	tseF	-	-	-
AJ D 2	T_0426	23		tse1	tse2	tse3	tse4	tse5	tse8	tse6	-	-	-	tse7a	-	-	-	-	tplE	modA	PA2066	tle1	tseT	azu	pldB	tle3	-	-	tseV	-	-	-	-	-	tspE1c	PA0256	tseF	tepBc	tepBc	tepBc
AL191	T_0427	24		tse1	tse2	tse3	tse4	tse5	tse8	-	tas1	-	tse7	-	-	-	-	-	tplE	modA	PA2066	tle1	tseT	azu	pldB	tle3	tle4b	-	tseV	pldA	rhsP2	tle2	-	-	tspE1c	PA0256	tseF	-	-	-
AL561	T_0428	20		tse1	tse2	tse3	tse4	tse5	tse8	tse6	-	-	tse7	-	-	-	-	-	tplE	modA	PA2066	tle1	tseT	azu	pldB	tle3	-	vgrG2b	-	-	-	-	-	-	tspE1c	PA0256	tseF	-	-	-
AMT0005-1	T_0429	22		tse1	tse2	tse3	tse4	tse5	tse8	-	tas1	-	-	-	-	tse7c	-	-	tplE	modA	PA2066	tle1	tseT	azu	pldB	-	-	-	tseV	pldA	-	tle2	-	-	tspE1c	PA0256	tseF	-	tepBa	-
AMT0005-135	T_0430	19		tse1	tse2	tse3	tse4	tse5	tse8	tse6	-	-	tse7	-	-	-	-	-	tplE	modA	PA2066	tle1	tseT	azu	-	tle3	-	vgrG2b	-	-	-	-	-	tspE1b	-	PA0256	tseF	-	-	-
AMT0006-1	T_0431	22		tse1	tse2	tse3	tse4	tse5	tse8	tse6	-	-	-	tse7a	-	-	-	-	tplE	modA	PA2066	tle1	tseT	azu	pldB	tle3	-	vgrG2b	tseV	-	-	-	-	-	tspE1c	PA0256	tseF	-	tepBa	-
AMT0006-64	T_0432	19		tse1	tse2	tse3	tse4	tse5	tse8	tse6	-	-	tse7	-	-	-	-	-	tplE	modA	PA2066	tle1	tseT	azu	pldB	-	-	-	tseV	-	-	-	-	tspE1b	-	PA0256	tseF	-	-	-
AMT0006-65	T_0433	19		tse1	tse2	tse3	tse4	tse5	tse8	tse6	-	-	tse7	-	-	-	-	-	tplE	modA	PA2066	tle1	tseT	azu	pldB	-	-	-	tseV	-	-	-	-	tspE1b	-	PA0256	tseF	-	-	-
AMT0020-1	T_0434	21		tse1	tse2	tse3	tse4	tse5	tse8	tse6	-	-	tse7	-	-	-	-	-	tplE	modA	PA2066	tle1	tseT	azu	pldB	tle3	-	vgrG2b	-	-	-	tle2	-	tspE1b	-	PA0256	tseF	-	-	-
AMT0020-84	T_0435	21		tse1	tse2	tse3	tse4	tse5	tse8	-	tas1	-	-	tse7a	-	-	-	-	tplE	modA	PA2066	tle1	tseT	azu	pldB	-	-	-	tseV	-	rhsP2	-	-	-	tspE1c	PA0256	tseF	tepB	-	-
AMT0026-2	T_0436	24		tse1	tse2	tse3	tse4	tse5	tse8	-	tas1	-	-	-	-	-	tse7d	-	tplE	modA	PA2066	tle1	tseT	azu	pldB	tle3	-	vgrG2b	tseV	pldA	rhsP2	-	-	-	tspE1c	PA0256	tseF	tepB	-	-
AMT0026-67	T_0437	21		tse1	tse2	tse3	tse4	tse5	tse8	tse6	-	-	tse7	-	-	-	-	-	tplE	modA	PA2066	tle1	tseT	azu	pldB	tle3	tle4b	vgrG2b	-	-	-	-	-	tspE1b	-	PA0256	tseF	-	-	-
AMT0046-1	T_0438	21		tse1	tse2	tse3	tse4	tse5	tse8	tse6	-	-	tse7	-	-	-	-	-	tplE	modA	PA2066	tle1	tseT	azu	pldB	-	-	-	tseV	pldA	-	-	-	tspE1b	-	PA0256	tseF	-	tepBa	-
AMT0046-108	T_0439	20		tse1	tse2	tse3	tse4	-	tse8	tse6	-	-	-	tse7a	-	-	-	-	tplE	modA	PA2066	tle1	tseT	azu	pldB	-	-	-	tseV	pldA	-	-	-	tspE1b	-	PA0256	tseF	tepB	-	-
AMT0047-125	T_0440	19		tse1	tse2	tse3	tse4	tse5	tse8	-	tas1	-	tse7	-	-	-	-	-	tplE	modA	PA2066	tle1	tseT	azu	-	tle3	-	vgrG2b	-	-	-	-	-	tspE1b	-	PA0256	tseF	-	-	-
AMT0047-2	T_0441	21		tse1	tse2	tse3	tse4	tse5	tse8	tse6	-	-	-	tse7a	-	-	-	-	tplE	modA	PA2066	tle1	tseT	azu	pldB	tle3	-	vgrG2b	tseV	-	-	-	-	tspE1b	-	PA0256	tseF	-	-	-
AMT0071-76	T_0442	24		tse1	tse2	tse3	tse4	tse5	tse8	-	tas1	-	-	-	-	-	tse7d	-	tplE	modA	PA2066	tle1	tseT	azu	pldB	tle3	-	vgrG2b	tseV	pldA	rhsP2	-	-	-	tspE1c	PA0256	tseF	tepB	-	-
AR_0054	T_0443	22		tse1	tse2	tse3	tse4	tse5	tse8	tse6	-	-	tse7	-	-	-	-	-	tplE	modA	PA2066	tle1	tseT	azu	pldB	tle3	tle4b	-	tseV	-	-	-	-	tspE1b	-	PA0256	tseF	-	tepBa	-
AR_0064	T_0444	21		tse1	tse2	tse3	tse4	tse5	tse8	tse6	-	-	-	tse7a	-	-	-	-	tplE	modA	PA2066	tle1	tseT	azu	pldB	tle3	-	vgrG2b	-	-	-	-	-	tspE1b	-	PA0256	tseF	tepB	-	-
AR_0092	T_0445	23		tse1	tse2	tse3	tse4	tse5	tse8	-	tas1	-	tse7	-	-	-	-	-	tplE	modA	PA2066	tle1	tseT	azu	pldB	tle3	-	vgrG2b	-	pldA	rhsP2	-	-	tspE1b	-	PA0256	tseF	tepB	-	-
AR_0094	T_0446	20		tse1	tse2	tse3	tse4	tse5	tse8	tse6	-	-	tse7	-	-	-	-	-	tplE	modA	PA2066	tle1	tseT	azu	pldB	tle3	tle4b	-	-	-	-	-	-	tspE1b	-	PA0256	tseF	-	-	-
AR_0095	T_0447	24		tse1	tse2	tse3	tse4	tse5	tse8	-	tas1	-	-	tse7a	-	-	-	-	tplE	modA	PA2066	tle1	tseT	azu	pldB	tle3	tle4b	-	tseV	pldA	rhsP2	-	-	tspE1b	-	PA0256	tseF	tepB	-	-
AR_0100	T_0448	23		tse1	tse2	tse3	tse4	tse5	tse8	-	tas1	-	tse7	-	-	-	-	-	tplE	modA	PA2066	tle1	tseT	azu	pldB	tle3	-	vgrG2b	-	pldA	rhsP2	-	-	tspE1b	-	PA0256	tseF	tepB	-	-
AR_0103	T_0449	22		tse1	tse2	tse3	tse4	tse5	tse8	tse6	-	-	tse7	-	-	-	-	-	tplE	modA	PA2066	tle1	tseT	azu	pldB	tle3	tle4b	-	tseV	-	-	-	-	tspE1b	-	PA0256	tseF	-	tepBa	-
AR_0105	T_0450	23		tse1	tse2	tse3	tse4	tse5	tse8	-	tas1	-	tse7	-	-	-	-	-	tplE	modA	PA2066	tle1	tseT	azu	pldB	tle3	-	vgrG2b	-	pldA	rhsP2	-	-	tspE1b	-	PA0256	tseF	tepB	-	-
AR_0108	T_0451	21		tse1	tse2	tse3	tse4	tse5	tse8	tse6	-	-	-	tse7a	-	-	-	-	tplE	modA	PA2066	tle1	tseT	azu	pldB	-	-	-	tseV	-	-	tle2	-	-	tspE1c	PA0256	tseF	tepB	-	-
AR_0110	T_0452	21		tse1	tse2	tse3	tse4	tse5	tse8	tse6	-	-	-	tse7a	-	-	-	-	tplE	modA	PA2066	tle1	tseT	azu	pldB	-	-	-	tseV	-	-	tle2	-	-	tspE1c	PA0256	tseF	tepB	-	-
AR_0111	T_0453	21		tse1	tse2	tse3	tse4	tse5	tse8	tse6	-	-	-	tse7a	-	-	-	-	tplE	modA	PA2066	tle1	tseT	azu	pldB	-	-	-	tseV	-	-	tle2	-	-	tspE1c	PA0256	tseF	tepB	-	-
AR_0230	T_0454	21		tse1	tse2	tse3	tse4	tse5	tse8	tse6	-	-	-	tse7a	-	-	-	-	tplE	modA	PA2066	tle1	tseT	azu	pldB	-	-	-	tseV	-	-	tle2	-	-	tspE1c	PA0256	tseF	tepB	-	-
AR_0241	T_0455	22		tse1	tse2	tse3	tse4	tse5	tse8	tse6	-	-	-	tse7a	-	-	-	-	tplE	modA	PA2066	tle1	tseT	azu	pldB	tle3	-	vgrG2b	tseV	-	-	-	-	-	tspE1c	PA0256	tseF	-	tepBa	-
AR_0351	T_0456	22		tse1	tse2	tse3	tse4	tse5	tse8	-	tas1	-	-	tse7a	-	-	-	-	tplE	modA	PA2066	tle1	tseT	azu	pldB	tle3	-	vgrG2b	tseV	-	-	-	-	tspE1b	-	PA0256	tseF	-	tepBa	-
AR_0352	T_0457	20		tse1	tse2	tse3	tse4	tse5	tse8	tse6	-	-	tse7	-	-	-	-	-	tplE	modA	PA2066	tle1	tseT	azu	pldB	tle3	-	vgrG2b	-	-	-	-	-	tspE1b	-	PA0256	tseF	-	-	-
AR_0353	T_0458	23		tse1	tse2	tse3	tse4	tse5	tse8	tse6	-	-	-	tse7a	-	-	-	-	tplE	modA	PA2066	tle1	tseT	azu	pldB	tle3	tle4b	-	-	pldA	rhsP2	-	-	-	tspE1c	PA0256	tseF	tepB	-	-
AR_0354	T_0459	23		tse1	tse2	tse3	tse4	tse5	tse8	-	tas1	-	tse7	-	-	-	-	-	tplE	modA	PA2066	tle1	tseT	azu	pldB	tle3	-	vgrG2b	-	pldA	rhsP2	-	-	tspE1b	-	PA0256	tseF	tepB	-	-
AR_0355	T_0460	24		tse1	tse2	tse3	tse4	tse5	tse8	-	tas1	-	-	tse7a	-	-	-	-	tplE	modA	PA2066	tle1	tseT	azu	pldB	tle3	tle4b	-	tseV	pldA	rhsP2	-	-	tspE1b	-	PA0256	tseF	tepB	-	-
AR_0357	T_0461	23		tse1	tse2	tse3	tse4	tse5	tse8	-	tas1	-	tse7	-	-	-	-	-	tplE	modA	PA2066	tle1	tseT	azu	pldB	tle3	-	vgrG2b	-	pldA	rhsP2	-	-	tspE1b	-	PA0256	tseF	tepB	-	-
AR_0359	T_0462	21		tse1	tse2	tse3	tse4	tse5	tse8	-	tas1	-	-	tse7a	-	-	-	-	tplE	modA	PA2066	tle1	tseT	azu	pldB	tle3	-	vgrG2b	-	-	-	-	-	tspE1b	-	PA0256	tseF	tepB	-	-
AR_0360	T_0463	21		tse1	tse2	tse3	tse4	tse5	tse8	tse6	-	-	-	tse7a	-	-	-	-	tplE	modA	PA2066	tle1	tseT	azu	pldB	-	-	-	tseV	-	-	tle2	-	-	tspE1c	PA0256	tseF	tepB	-	-
AR_0443	T_0464	24		tse1	tse2	tse3	tse4	tse5	tse8	-	tas1	-	-	tse7a	-	-	-	-	tplE	modA	PA2066	tle1	tseT	azu	pldB	tle3	tle4b	-	tseV	pldA	rhsP2	-	-	tspE1b	-	PA0256	tseF	tepB	-	-
AR_0446	T_0465	22		tse1	tse2	tse3	-	tse5	tse8	-	tas1	-	tse7	-	-	-	-	-	-	modA	PA2066	tle1	tseT	azu	pldB	tle3	-	vgrG2b	tseV	pldA	-	-	tspE1a	tspE1b	-	PA0256	tseF	-	-	tepBb
AR_0447	T_0466	20		tse1	tse2	tse3	tse4	tse5	tse8	tse6	-	-	tse7	-	-	-	-	-	tplE	modA	PA2066	tle1	tseT	azu	pldB	tle3	-	vgrG2b	-	-	-	-	-	tspE1b	-	PA0256	tseF	-	-	-
AR_0449	T_0467	22		tse1	tse2	tse3	tse4	tse5	tse8	tse6	-	-	-	tse7a	-	-	-	-	tplE	modA	-	tle1	tseT	azu	pldB	tle3	tle4b	-	-	pldA	rhsP2	-	-	-	tspE1c	PA0256	tseF	tepB	-	-
AR_0456	T_0468	23		tse1	tse2	tse3	tse4	tse5	tse8	-	tas1	-	tse7	-	-	-	-	-	tplE	modA	PA2066	tle1	tseT	azu	pldB	tle3	-	vgrG2b	-	pldA	rhsP2	-	-	tspE1b	-	PA0256	tseF	tepB	-	-
AR_0457	T_0469	23		tse1	tse2	tse3	tse4	tse5	tse8	-	tas1	-	tse7	-	-	-	-	-	tplE	modA	PA2066	tle1	tseT	azu	pldB	tle3	-	vgrG2b	-	pldA	rhsP2	-	-	tspE1b	-	PA0256	tseF	tepB	-	-
AR_0459	T_0470	19		tse1	tse2	tse3	tse4	tse5	tse8	-	tas1	-	-	-	-	-	tse7d	-	tplE	modA	PA2066	tle1	tseT	azu	pldB	-	-	-	-	pldA	-	-	-	tspE1b	-	PA0256	tseF	-	-	-
AR_455	T_0471	19		tse1	tse2	tse3	tse4	tse5	tse8	tse6	-	-	-	tse7a	-	-	-	-	tplE	modA	-	tle1	tseT	azu	pldB	-	-	-	-	pldA	-	-	-	tspE1b	-	PA0256	tseF	tepB	-	-
AR_458	T_0472	21		tse1	tse2	tse3	tse4	tse5	tse8	tse6	-	-	-	tse7a	-	-	-	-	tplE	modA	PA2066	tle1	tseT	azu	pldB	tle3	-	vgrG2b	-	-	-	-	-	tspE1b	-	PA0256	tseF	tepB	-	-
AR_460	T_0473	19		tse1	tse2	tse3	tse4	tse5	tse8	tse6	-	-	-	tse7a	-	-	-	-	tplE	modA	PA2066	tle1	tseT	azu	pldB	-	-	-	tseV	-	-	-	-	-	tspE1c	PA0256	tseF	-	-	-
AR439	T_0474	21		tse1	tse2	tse3	tse4	tse5	tse8	tse6	-	-	tse7	-	-	-	-	-	tplE	modA	PA2066	tle1	tseT	azu	pldB	tle3	tle4b	vgrG2b	-	-	-	-	-	tspE1b	-	PA0256	tseF	-	-	-
AR442	T_0475	21		tse1	tse2	tse3	tse4	tse5	tse8	tse6	-	-	-	tse7a	-	-	-	-	tplE	modA	PA2066	tle1	tseT	azu	pldB	tle3	-	vgrG2b	tseV	-	-	-	-	tspE1b	-	PA0256	tseF	-	-	-
AR444	T_0476	21		tse1	tse2	tse3	tse4	tse5	tse8	tse6	-	-	-	tse7a	-	-	-	-	tplE	modA	PA2066	tle1	tseT	azu	pldB	-	-	-	tseV	-	-	tle2	-	-	tspE1c	PA0256	tseF	tepB	-	-
AR445	T_0477	22		tse1	tse2	tse3	tse4	tse5	tse8	tse6	-	-	-	tse7a	-	-	-	-	tplE	modA	PA2066	tle1	tseT	azu	pldB	tle3	-	vgrG2b	tseV	-	-	-	-	-	tspE1c	PA0256	tseF	-	tepBa	-
ASM437018v1	T_0478	22		tse1	tse2	tse3	tse4	tse5	tse8	tse6	-	-	-	tse7a	-	-	-	-	tplE	modA	PA2066	tle1	tseT	azu	pldB	tle3	-	vgrG2b	tseV	-	-	-	-	tspE1b	-	PA0256	tseF	tepB	-	-
ASM90049702v1	T_0479	20		tse1	tse2	tse3	tse4	tse5	tse8	tse6	-	-	-	tse7a	-	-	-	-	tplE	modA	PA2066	tle1	tseT	azu	pldB	-	-	-	tseV	-	-	-	-	-	tspE1c	PA0256	tseF	-	tepBa	-
AT19	T_0480	22		tse1	tse2	tse3	tse4	tse5	tse8	tse6	-	-	tse7	-	-	-	-	-	tplE	modA	PA2066	tle1	tseT	azu	pldB	tle3	-	vgrG2b	tseV	-	-	-	-	-	tspE1c	PA0256	tseF	-	tepBa	-
AT31	T_0481	22		tse1	tse2	tse3	tse4	tse5	tse8	tse6	-	-	tse7	-	-	-	-	-	tplE	modA	PA2066	tle1	tseT	azu	pldB	tle3	-	vgrG2b	tseV	-	-	-	-	-	tspE1c	PA0256	tseF	-	tepBa	-
AT40	T_0482	22		tse1	tse2	tse3	tse4	tse5	tse8	tse6	-	-	tse7	-	-	-	-	-	tplE	modA	PA2066	tle1	tseT	azu	pldB	tle3	-	vgrG2b	tseV	-	-	-	-	-	tspE1c	PA0256	tseF	-	tepBa	-
ATCC 27853	T_0483	19		tse1	tse2	tse3	tse4	tse5	-	tse6	-	-	tse7	-	-	-	-	-	tplE	modA	PA2066	tle1	tseT	azu	pldB	tle3	tle4b	-	-	-	-	-	-	tspE1b	-	PA0256	tseF	-	-	-
ATCC BAA-2108	T_0484	20		tse1	tse2	tse3	tse4	tse5	tse8	tse6	-	-	tse7	-	-	-	-	-	tplE	modA	PA2066	tle1	tseT	azu	pldB	tle3	tle4b	-	-	-	-	-	-	tspE1b	-	PA0256	tseF	-	-	-
ATCC BAA-2109	T_0485	22		tse1	tse2	tse3	tse4	tse5	tse8	tse6	-	-	tse7	-	-	-	-	-	tplE	modA	PA2066	tle1	tseT	azu	pldB	tle3	-	vgrG2b	-	-	-	tle2	-	tspE1b	-	PA0256	tseF	-	tepBa	-
ATCC BAA-2110	T_0486	22		tse1	tse2	tse3	tse4	tse5	tse8	tse6	-	-	tse7	-	-	-	-	-	tplE	modA	PA2066	tle1	tseT	azu	pldB	tle3	-	vgrG2b	tseV	-	-	-	-	tspE1b	-	PA0256	tseF	-	tepBa	-
ATCC BAA-2111	T_0487	21		tse1	tse2	tse3	tse4	tse5	tse8	tse6	-	-	-	tse7a	-	-	-	-	tplE	modA	PA2066	tle1	tseT	azu	pldB	tle3	-	vgrG2b	-	-	-	-	-	tspE1b	-	PA0256	tseF	tepB	-	-
ATCC BAA-2112	T_0488	20		tse1	tse2	tse3	tse4	tse5	tse8	tse6	-	-	-	tse7a	-	-	-	-	tplE	modA	PA2066	tle1	tseT	azu	pldB	-	-	-	-	-	-	tle2	-	tspE1b	-	PA0256	tseF	-	tepBa	-
ATCC BAA-2113	T_0489	21		tse1	tse2	tse3	tse4	tse5	tse8	tse6	-	-	-	tse7a	-	-	-	-	tplE	modA	PA2066	tle1	tseT	azu	pldB	-	-	-	tseV	-	-	tle2	-	-	tspE1c	PA0256	tseF	tepB	-	-
ATCC BAA-2114	T_0490	22		tse1	tse2	tse3	tse4	tse5	tse8	tse6	-	-	tse7	-	-	-	-	-	tplE	modA	PA2066	tle1	tseT	azu	pldB	tle3	-	vgrG2b	tseV	-	-	-	-	-	tspE1c	PA0256	tseF	-	tepBa	-
AU10014	T_0491	24		tse1	tse2	tse3	tse4	tse5	tse8	-	tas1	-	-	tse7a	-	-	-	-	tplE	modA	PA2066	tle1	tseT	azu	pldB	tle3	tle4b	-	tseV	pldA	rhsP2	-	-	-	tspE1c	PA0256	tseF	tepB	-	-
AU10241	T_0492	19		tse1	tse2	tse3	tse4	tse5	tse8	tse6	-	-	tse7	-	-	-	-	-	tplE	modA	PA2066	tle1	tseT	azu	-	tle3	-	vgrG2b	-	-	-	-	-	tspE1b	-	PA0256	tseF	-	-	-
AU10272	T_0493	22		tse1	tse2	tse3	tse4	tse5	tse8	tse6	-	-	tse7	-	-	-	-	-	tplE	modA	PA2066	tle1	tseT	azu	pldB	tle3	-	vgrG2b	tseV	-	rhsP2	-	-	tspE1b	-	PA0256	tseF	-	-	-
AU10409	T_0494	22		tse1	tse2	tse3	tse4	tse5	tse8	tse6	-	-	tse7	-	-	-	-	-	tplE	modA	PA2066	tle1	tseT	azu	pldB	tle3	-	vgrG2b	tseV	-	rhsP2	-	-	tspE1b	-	PA0256	tseF	-	-	-
AU10410	T_0495	23		tse1	tse2	tse3	tse4	tse5	tse8	tse6	-	-	tse7	-	-	-	-	-	tplE	modA	PA2066	tle1	tseT	azu	pldB	tle3	-	vgrG2b	tseV	-	rhsP2	-	-	tspE1b	-	PA0256	tseF	tepB	-	-
AU10583	T_0496	22		tse1	tse2	tse3	tse4	tse5	tse8	tse6	-	-	tse7	-	-	-	-	-	tplE	modA	PA2066	tle1	tseT	azu	pldB	tle3	-	vgrG2b	tseV	-	-	-	-	tspE1b	-	PA0256	tseF	-	tepBa	-
AU10658	T_0497	22		tse1	tse2	tse3	tse4	tse5	tse8	-	tas1	-	tse7	-	-	-	-	-	tplE	modA	PA2066	tle1	tseT	azu	pldB	tle3	-	vgrG2b	tseV	-	-	-	-	tspE1b	-	PA0256	tseF	tepB	-	-
AU10713	T_0498	24		tse1	tse2	tse3	tse4	tse5	tse8	tse6	-	-	tse7	-	-	-	-	-	tplE	modA	PA2066	tle1	tseT	azu	pldB	tle3	-	vgrG2b	tseV	-	rhsP2	tle2	-	tspE1b	-	PA0256	tseF	-	tepBa	-
AU10714	T_0499	24		tse1	tse2	tse3	tse4	tse5	tse8	-	tas1	-	-	tse7a	-	-	-	-	tplE	modA	PA2066	tle1	tseT	azu	pldB	tle3	tle4b	-	tseV	pldA	rhsP2	-	-	-	tspE1c	PA0256	tseF	tepB	-	-
AU10756	T_0500	20		tse1	tse2	tse3	tse4	tse5	tse8	tse6	-	-	tse7	-	-	-	-	-	tplE	modA	PA2066	tle1	tseT	azu	pldB	tle3	tle4b	-	-	-	-	-	-	tspE1b	-	PA0256	tseF	-	-	-
AU11866	T_0501	23		tse1	tse2	tse3	tse4	tse5	tse8	-	tas1	-	-	tse7a	-	-	-	-	tplE	modA	PA2066	tle1	tseT	azu	pldB	tle3	tle4b	-	tseV	pldA	rhsP2	-	-	-	-	PA0256	tseF	tepB	-	-
AU11990	T_0502	21		tse1	tse2	tse3	tse4	tse5	tse8	-	-	-	tse7	-	-	-	-	-	tplE	modA	PA2066	tle1	tseT	azu	pldB	tle3	-	vgrG2b	tseV	-	-	-	-	tspE1b	-	PA0256	tseF	tepB	-	-
AU1215	T_0503	21		tse1	tse2	tse3	tse4	tse5	tse8	tse6	-	-	-	tse7a	-	-	-	-	tplE	modA	PA2066	tle1	tseT	azu	pldB	tle3	-	vgrG2b	-	-	-	-	-	-	tspE1c	PA0256	tseF	tepB	-	-
AU12528	T_0505	22		tse1	tse2	tse3	tse4	tse5	tse8	-	tas1	-	-	tse7a	-	-	-	-	tplE	modA	PA2066	tle1	tseT	azu	pldB	tle3	-	vgrG2b	tseV	-	-	-	-	tspE1b	-	PA0256	tseF	tepB	-	-
AU13210	T_0506	21		tse1	tse2	tse3	tse4	tse5	tse8	tse6	-	-	-	tse7a	-	-	-	-	tplE	modA	PA2066	tle1	tseT	azu	pldB	tle3	-	vgrG2b	-	-	-	-	-	tspE1b	-	PA0256	tseF	tepB	-	-
AU13626	T_0509	21		tse1	tse2	tse3	tse4	tse5	tse8	tse6	-	-	-	tse7a	-	-	-	-	tplE	modA	PA2066	tle1	tseT	azu	pldB	tle3	-	vgrG2b	-	-	-	-	-	-	tspE1c	PA0256	tseF	tepB	-	-
AU16821	T_0511	23		tse1	tse2	tse3	tse4	tse5	tse8	tse6	-	-	tse7	-	-	-	-	-	tplE	modA	PA2066	tle1	tseT	azu	pldB	tle3	-	vgrG2b	tseV	-	rhsP2	-	-	tspE1b	-	PA0256	tseF	tepB	-	-
AU17091	T_0513	22		tse1	tse2	tse3	tse4	tse5	tse8	-	tas1	-	tse7	-	-	-	-	-	tplE	modA	PA2066	tle1	tseT	azu	pldB	tle3	-	vgrG2b	tseV	-	-	-	-	tspE1b	-	PA0256	tseF	tepB	-	-
AU17550	T_0514	24		tse1	tse2	tse3	tse4	tse5	tse8	tse6	-	-	tse7	-	-	-	-	-	tplE	modA	PA2066	tle1	tseT	azu	pldB	tle3	-	vgrG2b	tseV	-	rhsP2	tle2	-	tspE1b	-	PA0256	tseF	-	tepBa	-
AU17907	T_0515	22		tse1	tse2	tse3	tse4	tse5	tse8	-	tas1	-	-	tse7a	-	-	-	-	tplE	modA	PA2066	tle1	tseT	azu	pldB	tle3	-	vgrG2b	tseV	-	-	-	-	tspE1b	-	PA0256	tseF	tepB	-	-
AU17965	T_0516	19		tse1	tse2	tse3	tse4	tse5	tse8	tse6	-	-	tse7	-	-	-	-	-	tplE	modA	PA2066	tle1	tseT	azu	pldB	-	-	-	tseV	-	-	-	-	tspE1b	-	PA0256	tseF	-	-	-
AU18132	T_0517	24		tse1	tse2	tse3	tse4	tse5	tse8	tse6	-	-	tse7	-	-	-	-	-	tplE	modA	PA2066	tle1	tseT	azu	pldB	tle3	-	vgrG2b	tseV	-	rhsP2	tle2	-	tspE1b	-	PA0256	tseF	-	tepBa	-
AU18274	T_0518	21		tse1	tse2	tse3	tse4	tse5	tse8	-	-	-	tse7	-	-	-	-	-	tplE	modA	PA2066	tle1	tseT	azu	pldB	tle3	-	vgrG2b	tseV	-	-	-	-	tspE1b	-	PA0256	tseF	tepB	-	-
AU19319	T_0519	24		tse1	tse2	tse3	tse4	tse5	tse8	tse6	-	-	tse7	-	-	-	-	-	tplE	modA	PA2066	tle1	tseT	azu	pldB	tle3	-	vgrG2b	tseV	-	rhsP2	tle2	-	tspE1b	-	PA0256	tseF	-	tepBa	-
AU19803	T_0520	21		tse1	tse2	tse3	tse4	tse5	tse8	tse6	-	-	-	tse7a	-	-	-	-	tplE	modA	PA2066	tle1	tseT	azu	pldB	tle3	-	vgrG2b	-	-	-	-	-	tspE1b	-	PA0256	tseF	tepB	-	-
AU20671	T_0521	20		tse1	tse2	tse3	tse4	tse5	tse8	tse6	-	-	tse7	-	-	-	-	-	tplE	modA	PA2066	tle1	tseT	azu	pldB	tle3	tle4b	-	-	-	-	-	-	tspE1b	-	PA0256	tseF	-	-	-
AU20916	T_0522	21		tse1	tse2	tse3	tse4	tse5	tse8	tse6	-	-	tse7	-	-	-	-	-	tplE	modA	PA2066	tle1	tseT	azu	pldB	tle3	tle4b	vgrG2b	-	-	-	-	-	tspE1b	-	PA0256	tseF	-	-	-
AU21076	T_0523	22		tse1	tse2	tse3	tse4	tse5	tse8	-	tas1	-	tse7	-	-	-	-	-	tplE	modA	PA2066	tle1	tseT	azu	pldB	tle3	-	vgrG2b	tseV	-	-	-	-	tspE1b	-	PA0256	tseF	tepB	-	-
AU2342	T_0524	19		tse1	tse2	tse3	tse4	tse5	tse8	tse6	-	-	tse7	-	-	-	-	-	tplE	modA	PA2066	tle1	tseT	azu	-	tle3	-	vgrG2b	-	-	-	-	-	tspE1b	-	PA0256	tseF	-	-	-
AU24156	T_0525	22		tse1	tse2	tse3	tse4	tse5	tse8	tse6	-	-	tse7	-	-	-	-	-	tplE	modA	PA2066	tle1	tseT	azu	pldB	tle3	-	vgrG2b	tseV	-	-	-	-	tspE1b	-	PA0256	tseF	-	tepBa	-
AU24807	T_0527	20		tse1	tse2	tse3	tse4	tse5	tse8	tse6	-	-	tse7	-	-	-	-	-	tplE	modA	PA2066	tle1	tseT	azu	pldB	tle3	tle4b	-	-	-	-	-	-	tspE1b	-	PA0256	tseF	-	-	-
AU25116	T_0528	21		tse1	tse2	tse3	tse4	tse5	tse8	-	-	-	tse7	-	-	-	-	-	tplE	modA	PA2066	tle1	tseT	azu	pldB	tle3	-	vgrG2b	tseV	-	-	-	-	tspE1b	-	PA0256	tseF	tepB	-	-
AU25210	T_0529	22		tse1	tse2	tse3	tse4	tse5	tse8	-	tas1	-	tse7	-	-	-	-	-	tplE	modA	PA2066	tle1	tseT	azu	pldB	tle3	-	vgrG2b	tseV	-	-	-	-	tspE1b	-	PA0256	tseF	tepB	-	-
AU5471	T_0530	19		tse1	tse2	tse3	tse4	tse5	tse8	tse6	-	-	tse7	-	-	-	-	-	tplE	modA	PA2066	tle1	tseT	azu	-	tle3	-	vgrG2b	-	-	-	-	-	tspE1b	-	PA0256	tseF	-	-	-
AU6462	T_0531	24		tse1	tse2	tse3	tse4	tse5	tse8	-	tas1	-	-	tse7a	-	-	-	-	tplE	modA	PA2066	tle1	tseT	azu	pldB	tle3	tle4b	-	tseV	pldA	rhsP2	-	-	-	tspE1c	PA0256	tseF	tepB	-	-
AU6854	T_0532	21		tse1	tse2	tse3	tse4	tse5	tse8	tse6	-	-	tse7	-	-	-	-	-	tplE	modA	PA2066	tle1	tseT	azu	pldB	tle3	tle4b	vgrG2b	-	-	-	-	-	tspE1b	-	PA0256	tseF	-	-	-
AU7032	T_0534	22		tse1	tse2	tse3	tse4	tse5	tse8	tse6	-	-	tse7	-	-	-	-	-	tplE	modA	PA2066	tle1	tseT	azu	pldB	tle3	-	vgrG2b	tseV	-	-	-	-	-	tspE1c	PA0256	tseF	-	tepBa	-
AU7033	T_0535	22		tse1	tse2	tse3	tse4	tse5	tse8	tse6	-	-	tse7	-	-	-	-	-	tplE	modA	PA2066	tle1	tseT	azu	pldB	tle3	-	vgrG2b	tseV	-	-	-	-	tspE1b	-	PA0256	tseF	-	tepBa	-
AU7198	T_0536	23		tse1	tse2	tse3	tse4	tse5	tse8	tse6	-	-	tse7	-	-	-	-	-	tplE	modA	PA2066	tle1	tseT	azu	pldB	tle3	-	vgrG2b	tseV	-	rhsP2	-	-	tspE1b	-	PA0256	tseF	tepB	-	-
AU7511	T_0537	21		tse1	tse2	tse3	tse4	tse5	tse8	tse6	-	-	-	tse7a	-	-	-	-	tplE	modA	PA2066	tle1	tseT	azu	pldB	tle3	-	vgrG2b	-	-	-	-	-	-	tspE1c	PA0256	tseF	tepB	-	-
AU8251	T_0538	22		tse1	tse2	tse3	tse4	tse5	tse8	-	tas1	-	-	tse7a	-	-	-	-	tplE	modA	PA2066	tle1	tseT	azu	pldB	tle3	-	vgrG2b	tseV	-	-	-	-	tspE1b	-	PA0256	tseF	tepB	-	-
AU9017	T_0539	21		tse1	tse2	tse3	tse4	tse5	tse8	tse6	-	-	tse7	-	-	-	-	-	tplE	modA	PA2066	tle1	tseT	azu	pldB	tle3	-	vgrG2b	tseV	-	-	-	-	tspE1b	-	PA0256	tseF	-	-	-
AU9381	T_0540	24		tse1	tse2	tse3	tse4	tse5	tse8	-	tas1	-	-	tse7a	-	-	-	-	tplE	modA	PA2066	tle1	tseT	azu	pldB	tle3	tle4b	-	tseV	pldA	rhsP2	-	-	-	tspE1c	PA0256	tseF	tepB	-	-
AU9739	T_0541	21		tse1	tse2	tse3	tse4	tse5	tse8	tse6	-	-	tse7	-	-	-	-	-	tplE	modA	PA2066	tle1	tseT	azu	pldB	tle3	tle4b	vgrG2b	-	-	-	-	-	tspE1b	-	PA0256	tseF	-	-	-
AU9899	T_0542	21		tse1	tse2	tse3	tse4	tse5	tse8	tse6	-	-	-	tse7a	-	-	-	-	tplE	modA	PA2066	tle1	tseT	azu	pldB	tle3	-	vgrG2b	-	-	-	-	-	tspE1b	-	PA0256	tseF	tepB	-	-
AUS021	T_0543	22		tse1	tse2	tse3	tse4	tse5	tse8	tse6	-	-	-	tse7a	-	-	-	-	tplE	modA	PA2066	tle1	tseT	azu	pldB	tle3	-	vgrG2b	-	-	-	tle2	-	tspE1b	-	PA0256	tseF	tepB	-	-
AUS026	T_0544	20		tse1	tse2	tse3	tse4	tse5	tse8	tse6	-	-	-	tse7a	-	-	-	-	tplE	modA	PA2066	tle1	tseT	azu	pldB	-	-	-	tseV	-	-	-	-	tspE1b	-	PA0256	tseF	-	tepBa	-
AUS029	T_0545	22		tse1	tse2	tse3	tse4	tse5	tse8	tse6	-	-	tse7	-	-	-	-	-	tplE	modA	PA2066	tle1	tseT	azu	pldB	tle3	-	vgrG2b	tseV	-	-	-	-	-	tspE1c	PA0256	tseF	-	tepBa	-
AUS050	T_0546	20		tse1	tse2	tse3	tse4	tse5	tse8	tse6	-	-	tse7	-	-	-	-	-	tplE	modA	PA2066	tle1	tseT	azu	pldB	tle3	tle4b	-	-	-	-	-	-	tspE1b	-	PA0256	tseF	-	-	-
AUS054	T_0547	19		tse1	tse2	tse3	tse4	tse5	tse8	tse6	-	-	-	tse7a	-	-	-	-	tplE	modA	PA2066	tle1	tseT	azu	pldB	-	-	-	tseV	-	-	-	-	-	tspE1c	PA0256	tseF	-	-	-
AUS058	T_0548	20		tse1	tse2	tse3	tse4	tse5	tse8	-	tas1	-	-	tse7a	-	-	-	-	tplE	modA	PA2066	tle1	tseT	azu	pldB	tle3	-	vgrG2b	-	-	-	-	-	tspE1b	-	PA0256	tseF	-	-	-
AUS066	T_0549	19		tse1	tse2	tse3	tse4	tse5	tse8	-	-	-	tse7	-	-	-	-	-	tplE	modA	PA2066	tle1	tseT	azu	pldB	-	-	-	tseV	pldA	-	-	-	tspE1b	-	PA0256	tseF	-	-	-
AUS073	T_0550	19		tse1	tse2	tse3	tse4	tse5	tse8	tse6	-	-	tse7	-	-	-	-	-	tplE	modA	PA2066	tle1	tseT	azu	-	tle3	-	vgrG2b	-	-	-	-	-	tspE1b	-	PA0256	tseF	-	-	-
AUS074	T_0551	20		tse1	tse2	tse3	tse4	tse5	tse8	tse6	-	-	tse7	-	-	-	-	-	tplE	modA	PA2066	tle1	tseT	azu	pldB	tle3	tle4b	-	-	-	-	-	-	tspE1b	-	PA0256	tseF	-	-	-
AUS077	T_0552	21		tse1	tse2	tse3	tse4	tse5	tse8	tse6	-	-	-	tse7a	-	-	-	-	tplE	modA	PA2066	tle1	tseT	azu	pldB	-	-	-	tseV	-	-	tle2	-	tspE1b	-	PA0256	tseF	tepB	-	-
AUS083	T_0553	20		tse1	tse2	tse3	tse4	tse5	tse8	tse6	-	-	-	tse7a	-	-	-	-	tplE	modA	PA2066	tle1	tseT	azu	pldB	tle3	-	vgrG2b	-	-	-	-	-	tspE1b	-	PA0256	tseF	-	-	-
AUS088	T_0554	19		tse1	tse2	tse3	tse4	tse5	tse8	tse6	-	-	tse7	-	-	-	-	-	tplE	modA	-	tle1	tseT	azu	pldB	tle3	-	vgrG2b	-	-	-	-	-	tspE1b	-	PA0256	tseF	-	-	-
AUS089	T_0555	21		tse1	tse2	tse3	tse4	tse5	tse8	tse6	-	-	-	tse7a	-	-	-	-	tplE	modA	PA2066	tle1	tseT	azu	pldB	tle3	-	vgrG2b	tseV	-	-	-	-	tspE1b	-	PA0256	tseF	-	-	-
AUS093	T_0556	22		tse1	tse2	tse3	tse4	tse5	tse8	tse6	-	-	-	tse7a	-	-	-	-	tplE	modA	PA2066	tle1	tseT	azu	pldB	-	-	-	tseV	pldA	-	tle2	-	-	tspE1c	PA0256	tseF	-	tepBa	-
AUS105	T_0557	21		tse1	tse2	tse3	tse4	tse5	tse8	-	tas1	-	-	tse7a	-	-	-	-	tplE	modA	PA2066	tle1	tseT	azu	pldB	-	-	-	tseV	-	-	tle2	-	tspE1b	-	PA0256	tseF	tepB	-	-
AUS106	T_0558	20		tse1	tse2	tse3	tse4	tse5	tse8	tse6	-	-	tse7	-	-	-	-	-	tplE	modA	PA2066	tle1	tseT	azu	pldB	tle3	-	vgrG2b	-	-	-	-	-	tspE1b	-	PA0256	tseF	-	-	-
AUS111	T_0559	24		tse1	tse2	tse3	tse4	tse5	tse8	-	tas1	-	tse7	-	-	-	-	-	tplE	modA	PA2066	tle1	tseT	azu	pldB	tle3	tle4b	-	tseV	pldA	rhsP2	-	-	tspE1b	-	PA0256	tseF	-	tepBa	-
AUS119	T_0560	21		tse1	tse2	tse3	tse4	tse5	tse8	tse6	-	-	-	tse7a	-	-	-	-	tplE	modA	PA2066	tle1	tseT	azu	pldB	tle3	-	vgrG2b	tseV	-	-	-	-	tspE1b	-	PA0256	tseF	-	-	-
AUS120	T_0561	21		tse1	tse2	tse3	tse4	tse5	tse8	tse6	-	-	-	tse7a	-	-	-	-	tplE	modA	PA2066	tle1	tseT	azu	pldB	tle3	-	vgrG2b	tseV	-	-	-	-	tspE1b	-	PA0256	tseF	-	-	-
AUS122	T_0562	24		tse1	tse2	tse3	tse4	tse5	tse8	tse6	-	-	-	tse7a	-	-	-	-	tplE	modA	PA2066	tle1	tseT	azu	pldB	tle3	-	vgrG2b	tseV	pldA	-	tle2	-	tspE1b	-	PA0256	tseF	-	tepBa	-
AUS124	T_0563	21		tse1	tse2	tse3	tse4	tse5	tse8	tse6	-	-	-	tse7a	-	-	-	-	tplE	modA	PA2066	tle1	tseT	azu	pldB	tle3	-	vgrG2b	-	-	-	-	-	tspE1b	-	PA0256	tseF	-	tepBa	-
AUS125	T_0564	20		tse1	tse2	tse3	tse4	tse5	tse8	tse6	-	-	tse7	-	-	-	-	-	tplE	modA	PA2066	tle1	tseT	azu	pldB	tle3	-	vgrG2b	-	-	-	-	-	tspE1b	-	PA0256	tseF	-	-	-
AUS127	T_0565	20		tse1	tse2	tse3	tse4	tse5	tse8	tse6	-	-	-	tse7a	-	-	-	-	tplE	modA	PA2066	tle1	tseT	azu	pldB	tle3	-	vgrG2b	-	-	-	-	-	tspE1b	-	PA0256	tseF	-	-	-
AUS128	T_0566	21		tse1	tse2	tse3	tse4	tse5	tse8	-	tas1	-	tse7	-	-	-	-	-	tplE	modA	PA2066	tle1	tseT	azu	pldB	-	-	-	tseV	pldA	-	-	-	-	tspE1c	PA0256	tseF	tepB	-	-
AUS134	T_0567	21		tse1	tse2	tse3	tse4	tse5	tse8	-	tas1	-	tse7	-	-	-	-	-	tplE	modA	PA2066	tle1	tseT	azu	pldB	tle3	-	vgrG2b	-	-	-	-	-	-	tspE1c	PA0256	tseF	tepB	-	-
AUS136	T_0568	21		tse1	tse2	tse3	tse4	tse5	tse8	-	tas1	-	tse7	-	-	-	-	-	tplE	modA	PA2066	tle1	tseT	azu	pldB	tle3	-	vgrG2b	-	-	-	-	-	tspE1b	-	PA0256	tseF	tepB	-	-
AUS138	T_0569	24		tse1	tse2	tse3	tse4	tse5	tse8	tse6	-	-	tse7	-	-	-	-	-	tplE	modA	PA2066	tle1	tseT	azu	pldB	tle3	-	vgrG2b	tseV	pldA	rhsP2	-	-	tspE1b	-	PA0256	tseF	-	tepBa	-
AUS139	T_0570	22		tse1	tse2	tse3	tse4	tse5	tse8	tse6	-	-	tse7	-	-	-	-	-	tplE	modA	PA2066	tle1	tseT	azu	pldB	tle3	-	vgrG2b	-	pldA	-	-	-	tspE1b	-	PA0256	tseF	-	tepBa	-
AUS141	T_0571	19		tse1	tse2	tse3	tse4	tse5	tse8	tse6	-	-	tse7	-	-	-	-	-	tplE	modA	PA2066	tle1	tseT	azu	-	tle3	-	vgrG2b	-	-	-	-	-	tspE1b	-	PA0256	tseF	-	-	-
AUS148	T_0572	21		tse1	tse2	tse3	tse4	tse5	tse8	tse6	-	-	-	tse7a	-	-	-	-	tplE	modA	PA2066	tle1	tseT	azu	pldB	tle3	-	vgrG2b	-	-	-	-	-	tspE1b	-	PA0256	tseF	tepB	-	-
AUS149	T_0573	21		tse1	tse2	tse3	tse4	tse5	tse8	tse6	-	-	tse7	-	-	-	-	-	tplE	modA	PA2066	tle1	tseT	azu	pldB	tle3	-	vgrG2b	-	-	-	-	-	tspE1b	-	PA0256	tseF	-	tepBa	-
AUS150	T_0574	21		tse1	tse2	tse3	tse4	tse5	tse8	tse6	-	-	-	tse7a	-	-	-	-	tplE	modA	PA2066	tle1	tseT	azu	pldB	tle3	-	vgrG2b	-	-	-	-	-	tspE1b	-	PA0256	tseF	tepB	-	-
AUS151	T_0575	19		tse1	tse2	tse3	tse4	tse5	tse8	tse6	-	-	-	tse7a	-	-	-	-	tplE	modA	PA2066	tle1	tseT	azu	pldB	-	-	-	tseV	-	-	-	-	-	tspE1c	PA0256	tseF	-	-	-
AUS153	T_0576	22		tse1	tse2	tse3	tse4	tse5	tse8	tse6	-	-	tse7	-	-	-	-	-	tplE	modA	PA2066	tle1	tseT	azu	pldB	tle3	-	vgrG2b	-	-	-	tle2	-	tspE1b	-	PA0256	tseF	-	tepBa	-
AUS154	T_0577	20		tse1	tse2	tse3	tse4	tse5	tse8	tse6	-	-	-	tse7a	-	-	-	-	tplE	modA	PA2066	tle1	tseT	azu	pldB	-	-	-	tseV	-	-	-	-	tspE1b	-	PA0256	tseF	-	tepBa	-
AUS155	T_0578	22		tse1	tse2	tse3	tse4	tse5	tse8	tse6	-	-	tse7	-	-	-	-	-	tplE	modA	PA2066	tle1	tseT	azu	pldB	tle3	-	vgrG2b	-	-	-	tle2	-	tspE1b	-	PA0256	tseF	-	tepBa	-
AUS156	T_0579	19		tse1	tse2	tse3	tse4	tse5	tse8	tse6	-	-	-	tse7a	-	-	-	-	tplE	modA	PA2066	tle1	tseT	azu	pldB	-	-	-	tseV	-	-	-	-	tspE1b	-	PA0256	tseF	-	-	-
AUS157	T_0580	19		tse1	tse2	tse3	tse4	tse5	tse8	tse6	-	-	-	tse7a	-	-	-	-	tplE	modA	PA2066	tle1	tseT	azu	pldB	-	-	-	tseV	-	-	-	-	tspE1b	-	PA0256	tseF	-	-	-
AUS158	T_0581	21		tse1	tse2	tse3	tse4	tse5	tse8	tse6	-	-	-	tse7a	-	-	-	-	tplE	modA	PA2066	tle1	tseT	azu	pldB	-	-	-	tseV	-	-	tle2	-	-	tspE1c	PA0256	tseF	tepB	-	-
AUS165	T_0582	23		tse1	tse2	tse3	tse4	tse5	tse8	tse6	-	-	tse7	-	-	-	-	-	tplE	modA	PA2066	tle1	tseT	azu	pldB	tle3	-	vgrG2b	tseV	-	-	tle2	-	tspE1b	-	PA0256	tseF	-	tepBa	-
AUS174	T_0583	22		tse1	tse2	tse3	tse4	tse5	tse8	tse6	-	-	tse7	-	-	-	-	-	tplE	modA	PA2066	tle1	tseT	azu	pldB	tle3	-	vgrG2b	tseV	-	-	-	-	-	tspE1c	PA0256	tseF	-	tepBa	-
AUS175	T_0584	23		tse1	tse2	tse3	tse4	tse5	tse8	tse6	-	-	-	tse7a	-	-	-	-	tplE	modA	PA2066	tle1	tseT	azu	pldB	tle3	tle4b	-	tseV	-	-	tle2	-	tspE1b	-	PA0256	tseF	-	tepBa	-
AUS176	T_0585	22		tse1	tse2	tse3	tse4	tse5	tse8	-	tas1	-	-	tse7a	-	-	-	-	tplE	modA	PA2066	tle1	tseT	azu	pldB	-	-	-	tseV	-	rhsP2	tle2	-	-	tspE1c	PA0256	tseF	tepB	-	-
AUS177	T_0586	21		tse1	tse2	tse3	tse4	tse5	tse8	tse6	-	-	-	tse7a	-	-	-	-	tplE	modA	PA2066	tle1	tseT	azu	pldB	tle3	-	vgrG2b	tseV	-	-	-	-	tspE1b	-	PA0256	tseF	-	-	-
AUS178	T_0587	21		tse1	tse2	tse3	tse4	tse5	tse8	tse6	-	-	tse7	-	-	-	-	-	tplE	modA	PA2066	tle1	tseT	azu	pldB	tle3	-	vgrG2b	tseV	-	-	-	-	tspE1b	-	PA0256	tseF	-	-	-
AUS183	T_0588	23		tse1	tse2	tse3	tse4	tse5	tse8	-	-	tne3	-	-	tsd1	-	-	-	tplE	modA	PA2066	tle1	tseT	azu	pldB	-	-	-	tseV	pldA	rhsP2	tle2	-	tspE1b	-	PA0256	tseF	tepB	-	-
AUS185	T_0589	19		tse1	tse2	tse3	tse4	tse5	tse8	tse6	-	-	tse7	-	-	-	-	-	tplE	modA	PA2066	tle1	tseT	azu	pldB	-	-	-	-	-	-	-	-	tspE1b	-	PA0256	tseF	-	tepBa	-
AUS186	T_0590	21		tse1	tse2	tse3	tse4	tse5	tse8	-	tas1	-	-	-	tsd1	-	-	-	tplE	modA	PA2066	tle1	tseT	azu	pldB	-	-	-	tseV	-	-	tle2	-	-	tspE1c	PA0256	tseF	tepB	-	-
AUS195	T_0591	21		tse1	tse2	tse3	tse4	tse5	tse8	tse6	-	-	-	tse7a	-	-	-	-	tplE	modA	PA2066	tle1	tseT	azu	pldB	tle3	-	vgrG2b	-	-	-	-	-	tspE1b	-	PA0256	tseF	tepB	-	-
AUS205	T_0592	23		tse1	tse2	tse3	tse4	tse5	tse8	tse6	-	-	-	tse7a	-	-	-	-	tplE	modA	PA2066	tle1	tseT	azu	pldB	tle3	-	-	tseV	pldA	rhsP2	tle2	-	tspE1b	-	PA0256	tseF	-	-	-
AUS207	T_0593	21		tse1	tse2	tse3	tse4	tse5	tse8	tse6	-	-	tse7	-	-	-	-	-	tplE	modA	PA2066	tle1	tseT	azu	pldB	tle3	-	vgrG2b	tseV	-	-	-	-	-	tspE1c	PA0256	tseF	-	-	-
AUS209	T_0594	21		tse1	tse2	tse3	tse4	tse5	tse8	tse6	-	-	-	tse7a	-	-	-	-	tplE	modA	PA2066	tle1	tseT	azu	pldB	tle3	-	vgrG2b	-	pldA	-	-	-	tspE1b	-	PA0256	tseF	-	-	-
AUS210	T_0595	21		tse1	tse2	tse3	tse4	tse5	tse8	tse6	-	-	-	tse7a	-	-	-	-	tplE	modA	PA2066	tle1	tseT	azu	pldB	tle3	-	vgrG2b	-	-	-	-	-	tspE1b	-	PA0256	tseF	-	tepBa	-
AUS213	T_0596	21		tse1	tse2	tse3	tse4	tse5	tse8	tse6	-	-	-	tse7a	-	-	-	-	tplE	modA	PA2066	tle1	tseT	azu	pldB	tle3	-	vgrG2b	-	-	-	-	-	tspE1b	-	PA0256	tseF	tepB	-	-
AUS214	T_0597	20		tse1	tse2	tse3	tse4	tse5	tse8	tse6	-	-	tse7	-	-	-	-	-	tplE	modA	PA2066	tle1	tseT	azu	pldB	tle3	-	vgrG2b	-	-	-	-	-	tspE1b	-	PA0256	tseF	-	-	-
AUS221	T_0598	19		tse1	tse2	tse3	-	tse5	tse8	-	tas1	-	-	-	tsd1	-	-	-	tplE	modA	PA2066	tle1	tseT	azu	pldB	-	-	-	-	-	-	tle2	-	tspE1b	-	PA0256	tseF	tepB	-	-
AUS222	T_0599	21		tse1	tse2	tse3	tse4	tse5	tse8	tse6	-	-	-	tse7a	-	-	-	-	tplE	modA	PA2066	tle1	tseT	azu	pldB	tle3	-	vgrG2b	-	-	-	-	-	tspE1b	-	PA0256	tseF	tepB	-	-
AUS225	T_0600	20		tse1	tse2	tse3	tse4	tse5	tse8	tse6	-	-	tse7	-	-	-	-	-	tplE	modA	PA2066	tle1	tseT	azu	pldB	tle3	-	vgrG2b	-	-	-	-	-	tspE1b	-	PA0256	tseF	-	-	-
AUS226	T_0601	20		tse1	tse2	tse3	tse4	tse5	tse8	tse6	-	-	tse7	-	-	-	-	-	tplE	modA	PA2066	tle1	tseT	azu	pldB	-	tle4b	-	-	-	-	-	tspE1a	-	-	PA0256	tseF	-	tepBa	-
AUS227	T_0602	21		tse1	tse2	tse3	tse4	tse5	tse8	-	tas1	-	-	tse7a	-	-	-	-	tplE	modA	PA2066	tle1	tseT	azu	pldB	-	-	-	tseV	-	-	tle2	-	-	tspE1c	PA0256	tseF	tepB	-	-
AUS229	T_0603	20		tse1	tse2	tse3	tse4	tse5	tse8	tse6	-	-	tse7	-	-	-	-	-	tplE	modA	PA2066	tle1	tseT	azu	pldB	-	-	-	tseV	-	-	tle2	-	tspE1b	-	PA0256	tseF	-	-	-
AUS232	T_0604	24		tse1	tse2	tse3	-	tse5	tse8	-	-	tne3	-	-	-	-	-	tse7e	-	modA	PA2066	tle1	tseT	azu	pldB	tle3	tle4b	vgrG2b	tseV	pldA	-	tle2	tspE1a	tspE1b	-	PA0256	tseF	-	-	tepBb
AUS238	T_0605	20		tse1	tse2	tse3	tse4	tse5	tse8	-	tas1	-	-	tse7a	-	-	-	-	tplE	modA	PA2066	tle1	tseT	azu	pldB	tle3	-	vgrG2b	-	-	-	-	-	tspE1b	-	PA0256	tseF	-	-	-
AUS258	T_0606	20		tse1	tse2	tse3	tse4	tse5	tse8	tse6	-	-	-	tse7a	-	-	-	-	tplE	modA	PA2066	tle1	tseT	azu	pldB	tle3	-	vgrG2b	-	-	-	-	-	tspE1b	-	PA0256	tseF	-	-	-
AUS263	T_0607	22		tse1	tse2	tse3	tse4	tse5	tse8	tse6	-	-	tse7	-	-	-	-	-	tplE	modA	PA2066	tle1	tseT	azu	pldB	tle3	-	vgrG2b	tseV	pldA	-	-	-	-	tspE1c	PA0256	tseF	-	-	-
AUS265	T_0608	20		tse1	tse2	tse3	tse4	tse5	tse8	tse6	-	-	tse7	-	-	-	-	-	tplE	modA	PA2066	tle1	tseT	azu	pldB	-	-	-	-	-	-	tle2	-	tspE1b	-	PA0256	tseF	-	tepBa	-
AUS275	T_0609	20		tse1	tse2	tse3	tse4	tse5	tse8	tse6	-	-	-	tse7a	-	-	-	-	tplE	modA	PA2066	tle1	tseT	azu	pldB	tle3	-	vgrG2b	-	-	-	-	-	tspE1b	-	PA0256	tseF	-	-	-
AUS277	T_0610	20		tse1	tse2	tse3	tse4	tse5	tse8	tse6	-	-	-	tse7a	-	-	-	-	tplE	modA	PA2066	tle1	tseT	azu	pldB	-	-	-	tseV	pldA	-	-	-	tspE1b	-	PA0256	tseF	-	-	-
AUS283	T_0611	24		tse1	tse2	tse3	tse4	tse5	tse8	-	tas1	-	-	tse7a	-	-	-	-	tplE	modA	PA2066	tle1	tseT	azu	pldB	tle3	tle4b	-	tseV	pldA	rhsP2	-	-	tspE1b	-	PA0256	tseF	tepB	-	-
AUS301	T_0612	20		tse1	tse2	tse3	tse4	tse5	tse8	-	tas1	-	-	-	-	-	tse7d	-	tplE	modA	PA2066	tle1	tseT	azu	pldB	-	-	-	tseV	-	-	-	-	-	tspE1c	PA0256	tseF	tepB	-	-
AUS304	T_0613	22		tse1	tse2	tse3	tse4	tse5	tse8	-	tas1	-	tse7	-	-	-	-	-	tplE	modA	PA2066	tle1	tseT	azu	pldB	tle3	-	vgrG2b	tseV	-	-	-	-	tspE1b	-	PA0256	tseF	tepB	-	-
AUS305	T_0614	21		tse1	tse2	tse3	tse4	tse5	tse8	tse6	-	-	-	tse7a	-	-	-	-	tplE	modA	PA2066	tle1	tseT	azu	pldB	tle3	-	vgrG2b	tseV	-	-	-	-	tspE1b	-	PA0256	tseF	-	-	-
AUS306	T_0615	21		tse1	tse2	tse3	tse4	tse5	tse8	tse6	-	-	-	tse7a	-	-	-	-	tplE	modA	PA2066	tle1	tseT	azu	pldB	tle3	-	vgrG2b	tseV	-	-	-	-	tspE1b	-	PA0256	tseF	-	-	-
AUS307	T_0616	21		tse1	tse2	tse3	tse4	tse5	tse8	tse6	-	-	-	tse7a	-	-	-	-	tplE	modA	PA2066	tle1	tseT	azu	pldB	tle3	-	vgrG2b	tseV	-	-	-	-	tspE1b	-	PA0256	tseF	-	-	-
AUS309	T_0617	21		tse1	tse2	tse3	tse4	tse5	tse8	tse6	-	-	-	tse7a	-	-	-	-	tplE	modA	PA2066	tle1	tseT	azu	pldB	tle3	-	vgrG2b	tseV	-	-	-	-	tspE1b	-	PA0256	tseF	-	-	-
AUS311	T_0618	24		tse1	tse2	tse3	tse4	tse5	tse8	tse6	-	-	-	tse7a	-	-	-	-	tplE	modA	PA2066	tle1	tseT	azu	pldB	tle3	tle4b	-	tseV	pldA	rhsP2	-	-	tspE1b	-	PA0256	tseF	-	tepBa	-
AUS321	T_0619	20		tse1	tse2	tse3	tse4	tse5	tse8	-	tas1	-	-	-	-	-	tse7d	-	tplE	modA	PA2066	tle1	tseT	azu	pldB	-	-	-	-	pldA	-	tle2	-	tspE1b	-	PA0256	tseF	-	-	-
AUS327	T_0620	21		tse1	tse2	tse3	tse4	tse5	tse8	-	-	-	tse7	-	-	-	-	-	tplE	modA	PA2066	tle1	tseT	azu	pldB	tle3	-	vgrG2b	tseV	-	-	-	-	tspE1b	-	PA0256	tseF	-	tepBa	-
AUS328	T_0621	22		tse1	tse2	tse3	tse4	tse5	tse8	tse6	-	-	tse7	-	-	-	-	-	tplE	modA	PA2066	tle1	tseT	azu	pldB	tle3	-	vgrG2b	tseV	-	-	-	-	tspE1b	-	PA0256	tseF	-	tepBa	-
AUS336	T_0622	20		tse1	tse2	tse3	tse4	tse5	tse8	-	tas1	-	tse7	-	-	-	-	-	tplE	modA	PA2066	tle1	tseT	azu	pldB	tle3	-	vgrG2b	-	-	-	-	-	tspE1b	-	PA0256	tseF	-	-	-
AUS339	T_0623	21		tse1	tse2	tse3	tse4	tse5	tse8	tse6	-	-	-	tse7a	-	-	-	-	tplE	modA	PA2066	tle1	tseT	azu	pldB	tle3	-	vgrG2b	-	-	-	-	-	tspE1b	-	PA0256	tseF	tepB	-	-
AUS343	T_0624	22		tse1	tse2	tse3	tse4	tse5	tse8	tse6	-	-	-	tse7a	-	-	-	-	tplE	modA	PA2066	tle1	tseT	azu	pldB	tle3	-	vgrG2b	-	-	-	tle2	-	tspE1b	-	PA0256	tseF	tepB	-	-
AUS344	T_0625	22		tse1	tse2	tse3	tse4	tse5	tse8	tse6	-	-	-	tse7a	-	-	-	-	tplE	modA	PA2066	tle1	tseT	azu	pldB	tle3	-	vgrG2b	-	-	-	tle2	-	tspE1b	-	PA0256	tseF	tepB	-	-
AUS345	T_0626	22		tse1	tse2	tse3	tse4	tse5	tse8	tse6	-	-	-	tse7a	-	-	-	-	tplE	modA	PA2066	tle1	tseT	azu	pldB	tle3	-	vgrG2b	-	-	-	tle2	-	tspE1b	-	PA0256	tseF	tepB	-	-
AUS353	T_0627	23		tse1	tse2	tse3	tse4	tse5	tse8	tse6	-	-	-	tse7a	-	-	-	-	tplE	modA	PA2066	tle1	tseT	azu	pldB	tle3	-	vgrG2b	tseV	pldA	-	-	-	tspE1b	-	PA0256	tseF	-	tepBa	-
AUS355	T_0628	21		tse1	tse2	tse3	tse4	tse5	tse8	tse6	-	-	tse7	-	-	-	-	-	tplE	modA	PA2066	tle1	tseT	azu	pldB	tle3	-	vgrG2b	tseV	-	-	-	-	tspE1b	-	PA0256	tseF	-	-	-
AUS389	T_0629	21		tse1	tse2	tse3	tse4	tse5	tse8	tse6	-	-	-	tse7a	-	-	-	-	tplE	modA	PA2066	tle1	tseT	azu	pldB	tle3	-	vgrG2b	tseV	-	-	-	-	tspE1b	-	PA0256	tseF	-	-	-
AUS392	T_0630	21		tse1	tse2	tse3	tse4	tse5	tse8	tse6	-	-	tse7	-	-	-	-	-	tplE	modA	PA2066	tle1	tseT	azu	pldB	tle3	-	vgrG2b	-	-	-	-	-	tspE1b	-	PA0256	tseF	-	tepBa	-
AUS407	T_0631	22		tse1	tse2	tse3	tse4	tse5	tse8	tse6	-	-	tse7	-	-	-	-	-	tplE	modA	PA2066	tle1	tseT	azu	pldB	tle3	-	vgrG2b	tseV	-	rhsP2	-	-	tspE1b	-	PA0256	tseF	-	-	-
AUS422	T_0632	22		tse1	tse2	tse3	tse4	tse5	tse8	tse6	-	-	-	tse7a	-	-	-	-	tplE	modA	PA2066	tle1	tseT	azu	pldB	tle3	-	vgrG2b	tseV	-	-	-	-	-	tspE1c	PA0256	tseF	-	tepBa	-
AUS423	T_0633	22		tse1	tse2	tse3	tse4	tse5	tse8	tse6	-	-	-	tse7a	-	-	-	-	tplE	modA	PA2066	tle1	tseT	azu	pldB	tle3	-	vgrG2b	tseV	-	-	-	-	-	tspE1c	PA0256	tseF	-	tepBa	-
AUS430	T_0634	23		tse1	tse2	tse3	tse4	tse5	tse8	tse6	-	-	-	tse7a	-	-	-	-	tplE	modA	PA2066	tle1	tseT	azu	pldB	tle3	-	vgrG2b	tseV	pldA	-	-	-	tspE1b	-	PA0256	tseF	-	tepBa	-
AUS434	T_0635	21		tse1	tse2	tse3	tse4	tse5	tse8	tse6	-	-	tse7	-	-	-	-	-	tplE	modA	PA2066	tle1	tseT	azu	pldB	tle3	tle4b	vgrG2b	-	-	-	-	-	tspE1b	-	PA0256	tseF	-	-	-
AUS436	T_0636	20		tse1	tse2	tse3	tse4	tse5	tse8	tse6	-	-	tse7	-	-	-	-	-	tplE	modA	PA2066	tle1	tseT	azu	pldB	tle3	tle4b	-	-	-	-	-	-	tspE1b	-	PA0256	tseF	-	-	-
AUS438	T_0637	20		tse1	tse2	tse3	tse4	tse5	tse8	tse6	-	-	tse7	-	-	-	-	-	tplE	modA	PA2066	tle1	tseT	azu	pldB	tle3	tle4b	-	-	-	-	-	-	tspE1b	-	PA0256	tseF	-	-	-
AUS439	T_0638	20		tse1	tse2	tse3	tse4	tse5	tse8	tse6	-	-	tse7	-	-	-	-	-	tplE	modA	PA2066	tle1	tseT	azu	pldB	tle3	tle4b	-	-	-	-	-	-	tspE1b	-	PA0256	tseF	-	-	-
AUS440	T_0639	20		tse1	tse2	tse3	tse4	tse5	tse8	tse6	-	-	tse7	-	-	-	-	-	tplE	modA	PA2066	tle1	tseT	azu	pldB	tle3	tle4b	-	-	-	-	-	-	tspE1b	-	PA0256	tseF	-	-	-
AUS441	T_0640	20		tse1	tse2	tse3	tse4	tse5	tse8	tse6	-	-	tse7	-	-	-	-	-	tplE	modA	PA2066	tle1	tseT	azu	pldB	tle3	tle4b	-	-	-	-	-	-	tspE1b	-	PA0256	tseF	-	-	-
AUS442	T_0641	20		tse1	tse2	tse3	tse4	tse5	tse8	tse6	-	-	tse7	-	-	-	-	-	tplE	modA	PA2066	tle1	tseT	azu	pldB	tle3	tle4b	-	-	-	-	-	-	tspE1b	-	PA0256	tseF	-	-	-
AUS449	T_0642	22		tse1	tse2	tse3	-	tse5	tse8	-	tas1	-	-	-	-	tse7c	-	-	tplE	modA	PA2066	tle1	tseT	azu	pldB	-	-	-	tseV	pldA	rhsP2	tle2	-	tspE1b	-	PA0256	tseF	tepB	-	-
AUS452	T_0643	21		tse1	tse2	tse3	tse4	tse5	tse8	tse6	-	-	-	tse7a	-	-	-	-	tplE	modA	PA2066	tle1	tseT	azu	pldB	tle3	-	vgrG2b	-	-	-	-	-	-	tspE1c	PA0256	tseF	tepB	-	-
AUS455	T_0644	21		tse1	tse2	tse3	tse4	tse5	tse8	tse6	-	-	tse7	-	-	-	-	-	tplE	modA	PA2066	tle1	tseT	azu	pldB	tle3	tle4b	vgrG2b	-	-	-	-	-	tspE1b	-	PA0256	tseF	-	-	-
AUS456	T_0645	21		tse1	tse2	tse3	tse4	tse5	tse8	tse6	-	-	tse7	-	-	-	-	-	tplE	modA	PA2066	tle1	tseT	azu	pldB	tle3	tle4b	vgrG2b	-	-	-	-	-	tspE1b	-	PA0256	tseF	-	-	-
AUS457	T_0646	19		tse1	tse2	tse3	tse4	tse5	tse8	-	-	-	tse7	-	-	-	-	-	tplE	modA	PA2066	tle1	tseT	azu	pldB	tle3	tle4b	-	-	-	-	-	-	tspE1b	-	PA0256	tseF	-	-	-
AUS460	T_0647	21		tse1	tse2	tse3	tse4	tse5	tse8	tse6	-	-	-	tse7a	-	-	-	-	tplE	modA	PA2066	tle1	tseT	azu	pldB	tle3	-	vgrG2b	-	-	-	-	-	tspE1b	-	PA0256	tseF	tepB	-	-
AUS462	T_0648	21		tse1	tse2	tse3	tse4	tse5	tse8	-	tas1	-	-	tse7a	-	-	-	-	tplE	modA	PA2066	tle1	tseT	azu	pldB	tle3	-	vgrG2b	-	-	-	-	-	tspE1b	-	PA0256	tseF	tepB	-	-
AUS464	T_0649	22		tse1	tse2	tse3	tse4	tse5	tse8	tse6	-	-	tse7	-	-	-	-	-	tplE	modA	PA2066	tle1	tseT	azu	pldB	-	-	-	tseV	pldA	-	tle2	-	-	tspE1c	PA0256	tseF	-	tepBa	-
AUS465	T_0650	21		tse1	tse2	tse3	tse4	tse5	tse8	tse6	-	-	tse7	-	-	-	-	-	tplE	modA	PA2066	tle1	tseT	azu	pldB	tle3	-	vgrG2b	tseV	-	-	-	-	tspE1b	-	PA0256	tseF	-	-	-
AUS471	T_0651	21		tse1	tse2	tse3	-	tse5	tse8	tse6	-	-	tse7	-	-	-	-	-	tplE	modA	PA2066	tle1	tseT	azu	pldB	-	-	-	tseV	pldA	-	tle2	-	tspE1b	-	PA0256	tseF	tepB	-	-
AUS476	T_0652	23		tse1	tse2	tse3	tse4	tse5	tse8	-	tas1	-	-	tse7a	-	-	-	-	tplE	modA	PA2066	tle1	tseT	azu	pldB	tle3	tle4b	-	tseV	pldA	-	tle2	-	-	tspE1c	PA0256	tseF	-	-	-
AUS485	T_0653	21		tse1	tse2	tse3	-	tse5	tse8	-	tas1	-	-	-	-	tse7c	-	-	tplE	modA	PA2066	tle1	tseT	azu	pldB	-	-	-	tseV	pldA	rhsP2	-	tspE1a	-	tspE1c	PA0256	tseF	-	-	-
AUS489	T_0654	21		tse1	tse2	tse3	tse4	tse5	tse8	tse6	-	-	-	tse7a	-	-	-	-	tplE	modA	PA2066	tle1	tseT	azu	pldB	-	-	-	tseV	-	-	tle2	-	tspE1b	-	PA0256	tseF	-	tepBa	-
AUS491	T_0655	22		tse1	tse2	tse3	tse4	tse5	tse8	tse6	-	-	tse7	-	-	-	-	-	tplE	modA	PA2066	tle1	tseT	azu	pldB	tle3	-	vgrG2b	tseV	-	-	-	-	tspE1b	-	PA0256	tseF	-	tepBa	-
AUS496	T_0656	20		tse1	tse2	tse3	tse4	tse5	tse8	tse6	-	-	tse7	-	-	-	-	-	tplE	modA	PA2066	tle1	tseT	azu	pldB	tle3	-	vgrG2b	-	-	-	-	-	tspE1b	-	PA0256	tseF	-	-	-
AUS499	T_0657	21		tse1	tse2	tse3	tse4	tse5	tse8	-	-	-	tse7	-	-	-	-	-	tplE	modA	PA2066	tle1	tseT	azu	pldB	tle3	-	vgrG2b	tseV	-	-	-	-	tspE1b	-	PA0256	tseF	-	tepBa	-
AUS500	T_0658	20		tse1	tse2	tse3	-	tse5	tse8	-	tas1	-	-	tse7a	-	-	-	-	tplE	modA	PA2066	tle1	tseT	azu	pldB	-	-	-	tseV	pldA	-	tle2	-	tspE1b	-	PA0256	tseF	-	-	-
AUS501	T_0659	23		tse1	tse2	tse3	tse4	tse5	tse8	-	tas1	-	-	-	-	tse7c	-	-	tplE	modA	PA2066	tle1	tseT	azu	pldB	tle3	-	vgrG2b	tseV	pldA	-	-	-	tspE1b	-	PA0256	tseF	tepB	-	-
AUS502	T_0660	20		tse1	tse2	tse3	tse4	tse5	tse8	tse6	-	-	tse7	-	-	-	-	-	tplE	modA	PA2066	tle1	tseT	azu	pldB	tle3	tle4b	-	-	-	-	-	-	tspE1b	-	PA0256	tseF	-	-	-
AUS503	T_0661	20		tse1	tse2	tse3	tse4	tse5	tse8	tse6	-	-	tse7	-	-	-	-	-	tplE	modA	PA2066	tle1	tseT	azu	pldB	tle3	-	vgrG2b	-	-	-	-	-	tspE1b	-	PA0256	tseF	-	-	-
AUS504	T_0662	19		tse1	tse2	tse3	tse4	tse5	tse8	tse6	-	-	tse7	-	-	-	-	-	tplE	modA	PA2066	tle1	tseT	azu	-	tle3	-	vgrG2b	-	-	-	-	-	tspE1b	-	PA0256	tseF	-	-	-
AUS505	T_0663	22		tse1	tse2	tse3	tse4	tse5	tse8	-	tas1	-	-	-	-	tse7c	-	-	tplE	modA	PA2066	tle1	tseT	azu	pldB	-	-	-	tseV	pldA	-	tle2	-	-	tspE1c	PA0256	tseF	-	tepBa	-
AUS506	T_0664	21		tse1	tse2	tse3	tse4	tse5	tse8	tse6	-	-	tse7	-	-	-	-	-	tplE	modA	PA2066	tle1	tseT	azu	pldB	tle3	-	vgrG2b	-	-	-	-	-	tspE1b	-	PA0256	tseF	-	tepBa	-
AUS507	T_0665	21		tse1	tse2	tse3	tse4	tse5	tse8	tse6	-	-	-	tse7a	-	-	-	-	tplE	modA	PA2066	tle1	tseT	azu	pldB	tle3	-	vgrG2b	-	-	-	-	-	-	tspE1c	PA0256	tseF	tepB	-	-
AUS510	T_0666	21		tse1	tse2	tse3	tse4	tse5	tse8	tse6	-	-	-	tse7a	-	-	-	-	tplE	modA	PA2066	tle1	tseT	azu	pldB	-	-	-	tseV	-	-	tle2	-	tspE1b	-	PA0256	tseF	tepB	-	-
AUS511	T_0667	24		tse1	tse2	tse3	tse4	tse5	tse8	tse6	-	-	-	-	tsd1	-	-	-	tplE	modA	PA2066	tle1	tseT	azu	pldB	tle3	-	vgrG2b	tseV	pldA	rhsP2	-	-	-	tspE1c	PA0256	tseF	tepB	-	-
AUS512	T_0668	21		tse1	tse2	tse3	tse4	tse5	tse8	-	-	tne3	-	-	-	tse7c	-	-	tplE	modA	PA2066	tle1	tseT	azu	pldB	-	-	-	tseV	-	-	tle2	-	-	tspE1c	PA0256	tseF	tepB	-	-
AUS516	T_0669	21		tse1	tse2	tse3	tse4	tse5	tse8	-	tas1	-	-	tse7a	-	-	-	-	tplE	modA	PA2066	tle1	tseT	azu	pldB	-	-	-	-	pldA	rhsP2	-	-	tspE1b	-	PA0256	tseF	tepB	-	-
AUS517	T_0670	21		tse1	tse2	tse3	tse4	tse5	tse8	-	tas1	-	tse7	-	-	-	-	-	tplE	modA	PA2066	tle1	tseT	azu	pldB	-	-	-	tseV	pldA	-	-	-	-	tspE1c	PA0256	tseF	tepB	-	-
AUS518	T_0671	22		tse1	tse2	tse3	tse4	tse5	tse8	tse6	-	-	tse7	-	-	-	-	-	tplE	modA	PA2066	tle1	tseT	azu	pldB	tle3	-	vgrG2b	tseV	-	-	-	-	-	tspE1c	PA0256	tseF	-	tepBa	-
AUS523	T_0672	22		tse1	tse2	tse3	tse4	tse5	tse8	-	tas1	-	tse7	-	-	-	-	-	tplE	modA	PA2066	tle1	tseT	azu	pldB	tle3	-	vgrG2b	tseV	-	-	-	-	tspE1b	-	PA0256	tseF	tepB	-	-
AUS525	T_0673	20		tse1	tse2	tse3	tse4	tse5	tse8	tse6	-	-	-	tse7a	-	-	-	-	tplE	modA	PA2066	tle1	tseT	azu	pldB	-	-	-	tseV	-	-	-	-	-	tspE1c	PA0256	tseF	tepB	-	-
AUS526	T_0674	22		tse1	tse2	tse3	tse4	tse5	tse8	tse6	-	-	-	tse7a	-	-	-	-	tplE	modA	PA2066	tle1	tseT	azu	pldB	-	-	-	tseV	-	rhsP2	tle2	-	tspE1b	-	PA0256	tseF	tepB	-	-
AUS527	T_0675	20		tse1	tse2	tse3	tse4	tse5	tse8	tse6	-	-	tse7	-	-	-	-	-	tplE	modA	PA2066	tle1	tseT	azu	pldB	-	-	-	tseV	-	-	tle2	-	-	tspE1c	PA0256	tseF	-	-	-
AUS537	T_0676	22		tse1	tse2	tse3	tse4	tse5	tse8	tse6	-	-	tse7	-	-	-	-	-	tplE	modA	PA2066	tle1	tseT	azu	pldB	tle3	-	vgrG2b	tseV	-	-	-	-	-	tspE1c	PA0256	tseF	-	tepBa	-
AUS595	T_0677	20		tse1	tse2	tse3	tse4	tse5	tse8	tse6	-	-	tse7	-	-	-	-	-	tplE	modA	PA2066	tle1	tseT	azu	pldB	tle3	tle4b	-	-	-	-	-	-	tspE1b	-	PA0256	tseF	-	-	-
AUS631	T_0678	22		tse1	tse2	tse3	tse4	tse5	tse8	tse6	-	-	tse7	-	-	-	-	-	tplE	modA	PA2066	tle1	tseT	azu	pldB	tle3	-	vgrG2b	tseV	-	-	-	-	tspE1b	-	PA0256	tseF	-	tepBa	-
AUS674	T_0679	21		tse1	tse2	tse3	tse4	tse5	tse8	tse6	-	-	tse7	-	-	-	-	-	tplE	modA	PA2066	tle1	tseT	azu	pldB	tle3	-	vgrG2b	-	-	-	tle2	-	tspE1b	-	PA0256	tseF	-	-	-
AUS675	T_0680	22		tse1	tse2	tse3	tse4	tse5	tse8	tse6	-	-	-	tse7a	-	-	-	-	tplE	modA	PA2066	tle1	tseT	azu	pldB	tle3	-	vgrG2b	tseV	-	-	-	-	tspE1b	-	PA0256	tseF	tepB	-	-
AUS702	T_0681	21		tse1	tse2	tse3	tse4	tse5	tse8	tse6	-	-	-	tse7a	-	-	-	-	tplE	modA	PA2066	tle1	tseT	azu	pldB	-	-	-	tseV	-	-	tle2	-	-	tspE1c	PA0256	tseF	tepB	-	-
AUS717	T_0682	20		tse1	tse2	tse3	tse4	tse5	tse8	-	tas1	-	tse7	-	-	-	-	-	tplE	modA	PA2066	tle1	tseT	azu	pldB	tle3	-	vgrG2b	-	-	-	-	-	tspE1b	-	PA0256	tseF	-	-	-
AUS719	T_0683	20		tse1	tse2	tse3	tse4	tse5	tse8	-	tas1	-	tse7	-	-	-	-	-	tplE	modA	PA2066	tle1	tseT	azu	pldB	tle3	-	vgrG2b	-	-	-	-	-	tspE1b	-	PA0256	tseF	-	-	-
AUS720	T_0684	20		tse1	tse2	tse3	tse4	tse5	tse8	-	tas1	-	tse7	-	-	-	-	-	tplE	modA	PA2066	tle1	tseT	azu	pldB	tle3	-	vgrG2b	-	-	-	-	-	tspE1b	-	PA0256	tseF	-	-	-
AUS727	T_0685	20		tse1	tse2	tse3	tse4	tse5	tse8	-	tas1	-	tse7	-	-	-	-	-	tplE	modA	PA2066	tle1	tseT	azu	pldB	tle3	-	vgrG2b	-	-	-	-	-	tspE1b	-	PA0256	tseF	-	-	-
AZPAE12140	T_0686	21		tse1	tse2	tse3	tse4	tse5	tse8	tse6	-	-	-	tse7a	-	-	-	-	tplE	modA	PA2066	tle1	tseT	azu	pldB	-	-	-	tseV	-	-	tle2	-	-	tspE1c	PA0256	tseF	tepB	-	-
AZPAE12145	T_0687	22		tse1	tse2	tse3	tse4	tse5	tse8	tse6	-	-	-	tse7a	-	-	-	-	tplE	modA	PA2066	tle1	tseT	azu	pldB	tle3	-	vgrG2b	tseV	-	-	-	-	tspE1b	-	PA0256	tseF	tepB	-	-
AZPAE12146	T_0688	21		tse1	tse2	tse3	tse4	tse5	tse8	tse6	-	-	-	tse7a	-	-	-	-	tplE	modA	PA2066	tle1	tseT	azu	pldB	tle3	-	vgrG2b	-	-	rhsP2	-	-	tspE1b	-	PA0256	tseF	-	-	-
AZPAE12148	T_0689	19		tse1	tse2	tse3	tse4	tse5	tse8	tse6	-	-	tse7	-	-	-	-	-	tplE	modA	PA2066	tle1	tseT	azu	pldB	-	-	-	tseV	-	-	-	-	tspE1b	-	PA0256	tseF	-	-	-
AZPAE12151	T_0690	19		tse1	tse2	tse3	tse4	tse5	tse8	tse6	-	-	tse7	-	-	-	-	-	tplE	modA	-	tle1	tseT	azu	pldB	tle3	-	vgrG2b	-	-	-	-	-	tspE1b	-	PA0256	tseF	-	-	-
AZPAE12153	T_0691	21		tse1	tse2	tse3	tse4	tse5	tse8	tse6	-	-	tse7	-	-	-	-	-	tplE	modA	PA2066	tle1	tseT	azu	pldB	tle3	-	vgrG2b	-	-	-	-	-	tspE1b	-	PA0256	tseF	-	tepBa	-
AZPAE12411	T_0692	22		tse1	tse2	tse3	tse4	tse5	tse8	tse6	-	-	tse7	-	-	-	-	-	tplE	modA	PA2066	tle1	tseT	azu	pldB	tle3	-	vgrG2b	tseV	-	-	-	-	tspE1b	-	PA0256	tseF	-	tepBa	-
AZPAE12417	T_0693	22		tse1	tse2	tse3	tse4	tse5	tse8	tse6	-	-	tse7	-	-	-	-	-	tplE	modA	PA2066	tle1	tseT	azu	pldB	tle3	-	vgrG2b	tseV	-	-	-	-	tspE1b	-	PA0256	tseF	-	tepBa	-
AZPAE13757	T_0694	22		tse1	tse2	tse3	tse4	tse5	tse8	tse6	-	-	-	tse7a	-	-	-	-	tplE	modA	PA2066	tle1	tseT	azu	pldB	tle3	-	vgrG2b	tseV	-	-	-	-	tspE1b	-	PA0256	tseF	tepB	-	-
AZPAE14352	T_0695	22		tse1	tse2	tse3	tse4	tse5	tse8	tse6	-	-	-	tse7a	-	-	-	-	tplE	modA	PA2066	tle1	tseT	azu	pldB	tle3	-	vgrG2b	tseV	-	-	-	-	tspE1b	-	PA0256	tseF	tepB	-	-
AZPAE14359	T_0696	21		tse1	tse2	tse3	tse4	tse5	tse8	-	tas1	-	tse7	-	-	-	-	-	tplE	modA	PA2066	tle1	tseT	azu	pldB	-	-	-	tseV	pldA	-	-	-	-	tspE1c	PA0256	tseF	tepB	-	-
AZPAE14372	T_0697	23		tse1	tse2	tse3	tse4	tse5	tse8	-	tas1	-	-	tse7a	-	-	-	-	tplE	modA	PA2066	tle1	tseT	azu	pldB	tle3	-	vgrG2b	tseV	-	rhsP2	-	-	-	tspE1c	PA0256	tseF	tepB	-	-
AZPAE14373	T_0698	23		tse1	tse2	tse3	tse4	tse5	tse8	-	tas1	-	-	-	tsd1	-	-	-	tplE	modA	PA2066	tle1	tseT	azu	pldB	-	-	-	tseV	pldA	rhsP2	tle2	-	tspE1b	-	PA0256	tseF	tepB	-	-
AZPAE14379	T_0699	22		tse1	tse2	tse3	tse4	tse5	tse8	tse6	-	-	-	tse7a	-	-	-	-	tplE	modA	PA2066	tle1	tseT	azu	pldB	tle3	-	vgrG2b	tseV	-	-	-	-	-	tspE1c	PA0256	tseF	-	tepBa	-
AZPAE14395	T_0700	23		tse1	tse2	tse3	tse4	tse5	tse8	-	tas1	-	-	-	-	tse7c	-	-	tplE	modA	PA2066	tle1	tseT	azu	pldB	tle3	-	vgrG2b	tseV	pldA	-	-	-	tspE1b	-	PA0256	tseF	tepB	-	-
AZPAE14402	T_0701	22		tse1	tse2	tse3	tse4	tse5	tse8	-	tas1	-	tse7	-	-	-	-	-	tplE	modA	PA2066	tle1	tseT	azu	pldB	tle3	-	vgrG2b	tseV	-	rhsP2	-	-	tspE1b	-	PA0256	tseF	-	-	-
AZPAE14403	T_0702	19		tse1	tse2	tse3	tse4	tse5	tse8	tse6	-	-	tse7	-	-	-	-	-	tplE	modA	PA2066	tle1	tseT	azu	-	tle3	-	vgrG2b	-	-	-	-	-	tspE1b	-	PA0256	tseF	-	-	-
AZPAE14404	T_0703	21		tse1	tse2	tse3	tse4	tse5	tse8	-	tas1	-	-	-	-	-	tse7d	-	tplE	modA	PA2066	tle1	tseT	azu	pldB	-	-	-	tseV	pldA	-	-	-	-	tspE1c	PA0256	tseF	tepB	-	-
AZPAE14410	T_0704	23		tse1	tse2	tse3	tse4	tse5	tse8	-	tas1	-	-	tse7a	-	-	-	-	tplE	modA	PA2066	tle1	tseT	azu	pldB	tle3	-	vgrG2b	tseV	pldA	-	-	-	tspE1b	-	PA0256	tseF	-	tepBa	-
AZPAE14443	T_0705	21		tse1	tse2	tse3	tse4	tse5	tse8	tse6	-	-	-	tse7a	-	-	-	-	tplE	modA	PA2066	tle1	tseT	azu	pldB	tle3	-	vgrG2b	-	-	-	-	-	tspE1b	-	PA0256	tseF	-	tepBa	-
AZPAE14453	T_0706	22		tse1	tse2	tse3	tse4	tse5	tse8	tse6	-	-	-	tse7a	-	-	-	-	tplE	modA	PA2066	tle1	tseT	azu	pldB	tle3	-	vgrG2b	tseV	-	-	-	-	-	tspE1c	PA0256	tseF	-	tepBa	-
AZPAE14509	T_0707	21		tse1	tse2	tse3	tse4	tse5	tse8	-	-	tne3	-	tse7a	-	-	-	-	tplE	modA	PA2066	tle1	tseT	azu	pldB	-	-	-	tseV	pldA	-	-	-	-	tspE1c	PA0256	tseF	tepB	-	-
AZPAE14526	T_0708	21		tse1	tse2	tse3	tse4	tse5	tse8	tse6	-	-	-	tse7a	-	-	-	-	tplE	modA	PA2066	tle1	tseT	azu	pldB	tle3	-	vgrG2b	tseV	-	-	-	-	-	tspE1c	PA0256	tseF	-	-	-
AZPAE14538	T_0709	19		tse1	tse2	tse3	tse4	tse5	tse8	tse6	-	-	-	tse7a	-	-	-	-	tplE	modA	PA2066	tle1	tseT	azu	pldB	-	-	-	tseV	-	-	-	-	tspE1b	-	PA0256	tseF	-	-	-
AZPAE14550	T_0710	21		tse1	tse2	tse3	tse4	tse5	tse8	tse6	-	-	-	tse7a	-	-	-	-	tplE	modA	PA2066	tle1	tseT	azu	pldB	tle3	-	vgrG2b	-	-	-	-	-	-	tspE1c	PA0256	tseF	tepB	-	-
AZPAE14557	T_0711	21		tse1	tse2	tse3	tse4	tse5	tse8	tse6	-	-	-	tse7a	-	-	-	-	tplE	modA	PA2066	tle1	tseT	azu	pldB	tle3	-	vgrG2b	-	-	-	-	-	-	tspE1c	PA0256	tseF	tepB	-	-
AZPAE14809	T_0712	22		tse1	tse2	tse3	tse4	tse5	tse8	tse6	-	-	tse7	-	-	-	-	-	tplE	modA	PA2066	tle1	tseT	azu	pldB	tle3	-	vgrG2b	tseV	-	-	-	-	tspE1b	-	PA0256	tseF	-	tepBa	-
AZPAE14817	T_0713	21		tse1	tse2	tse3	tse4	tse5	tse8	tse6	-	-	tse7	-	-	-	-	-	tplE	modA	PA2066	tle1	tseT	azu	pldB	tle3	-	vgrG2b	-	-	-	-	-	tspE1b	-	PA0256	tseF	-	tepBa	-
AZPAE14825	T_0714	21		tse1	tse2	tse3	tse4	tse5	tse8	tse6	-	-	-	tse7a	-	-	-	-	tplE	modA	PA2066	tle1	tseT	azu	pldB	-	-	-	tseV	-	-	tle2	-	-	tspE1c	PA0256	tseF	tepB	-	-
AZPAE14840	T_0715	19		tse1	tse2	tse3	tse4	tse5	tse8	-	tas1	-	-	tse7a	-	-	-	-	tplE	modA	PA2066	tle1	tseT	azu	pldB	-	-	-	-	-	-	-	-	tspE1b	-	PA0256	tseF	tepB	-	-
AZPAE14842	T_0716	23		tse1	tse2	tse3	tse4	tse5	tse8	-	tas1	-	tse7	-	-	-	-	-	tplE	modA	PA2066	tle1	tseT	azu	pldB	tle3	-	vgrG2b	-	pldA	rhsP2	-	-	tspE1b	-	PA0256	tseF	tepB	-	-
AZPAE14847	T_0717	22		tse1	tse2	tse3	tse4	tse5	tse8	-	tas1	-	tse7	-	-	-	-	-	tplE	modA	PA2066	tle1	tseT	azu	pldB	tle3	-	vgrG2b	tseV	-	-	-	-	tspE1b	-	PA0256	tseF	tepB	-	-
AZPAE14877	T_0718	22		tse1	tse2	tse3	tse4	tse5	tse8	tse6	-	-	-	-	-	-	tse7d	-	tplE	modA	PA2066	tle1	tseT	azu	pldB	tle3	-	vgrG2b	-	pldA	-	tle2	-	tspE1b	-	PA0256	tseF	-	-	-
AZPAE14879	T_0719	21		tse1	tse2	tse3	tse4	tse5	tse8	tse6	-	-	tse7	-	-	-	-	-	tplE	modA	PA2066	tle1	tseT	azu	pldB	tle3	-	vgrG2b	-	-	-	-	-	tspE1b	-	PA0256	tseF	-	tepBa	-
AZPAE14880	T_0720	19		tse1	tse2	tse3	tse4	tse5	tse8	tse6	-	-	tse7	-	-	-	-	-	tplE	modA	PA2066	tle1	tseT	azu	-	tle3	-	vgrG2b	-	-	-	-	-	tspE1b	-	PA0256	tseF	-	-	-
AZPAE14882	T_0721	19		tse1	tse2	tse3	tse4	tse5	tse8	tse6	-	-	-	tse7a	-	-	-	-	tplE	modA	PA2066	tle1	tseT	azu	pldB	-	-	-	tseV	-	-	-	-	-	tspE1c	PA0256	tseF	-	-	-
AZPAE14884	T_0722	20		tse1	tse2	tse3	tse4	tse5	tse8	tse6	-	-	tse7	-	-	-	-	-	tplE	modA	PA2066	tle1	tseT	azu	pldB	tle3	-	vgrG2b	-	-	-	-	-	tspE1b	-	PA0256	tseF	-	-	-
AZPAE14891	T_0723	20		tse1	tse2	tse3	tse4	tse5	tse8	tse6	-	-	tse7	-	-	-	-	-	tplE	modA	PA2066	tle1	tseT	azu	pldB	tle3	-	vgrG2b	-	-	-	-	-	tspE1b	-	PA0256	tseF	-	-	-
AZPAE14917	T_0724	21		tse1	tse2	tse3	tse4	tse5	tse8	tse6	-	-	tse7	-	-	-	-	-	tplE	modA	PA2066	tle1	tseT	azu	pldB	tle3	-	vgrG2b	-	-	-	-	-	tspE1b	-	PA0256	tseF	-	tepBa	-
AZPAE14925	T_0725	23		tse1	tse2	tse3	tse4	tse5	tse8	-	tas1	-	tse7	-	-	-	-	-	tplE	modA	PA2066	tle1	tseT	azu	pldB	tle3	-	vgrG2b	tseV	-	-	tle2	-	tspE1b	-	PA0256	tseF	tepB	-	-
AZPAE14928	T_0726	20		tse1	tse2	tse3	tse4	tse5	tse8	tse6	-	-	-	tse7a	-	-	-	-	tplE	modA	PA2066	tle1	tseT	azu	pldB	-	-	-	tseV	-	-	-	-	tspE1b	-	PA0256	tseF	tepB	-	-
AZPAE14931	T_0727	22		tse1	tse2	tse3	tse4	tse5	tse8	tse6	-	-	-	tse7a	-	-	-	-	tplE	modA	PA2066	tle1	tseT	azu	pldB	tle3	-	vgrG2b	-	-	-	tle2	-	tspE1b	-	PA0256	tseF	tepB	-	-
AZPAE14934	T_0728	21		tse1	tse2	tse3	tse4	tse5	tse8	tse6	-	-	-	tse7a	-	-	-	-	tplE	modA	PA2066	tle1	tseT	azu	pldB	tle3	-	vgrG2b	-	-	-	-	-	tspE1b	-	PA0256	tseF	-	tepBa	-
AZPAE14945	T_0729	20		tse1	tse2	tse3	tse4	tse5	tse8	tse6	-	-	tse7	-	-	-	-	-	tplE	modA	PA2066	tle1	tseT	azu	pldB	tle3	tle4b	-	-	-	-	-	-	tspE1b	-	PA0256	tseF	-	-	-
AZPAE14955	T_0730	20		tse1	tse2	tse3	tse4	tse5	tse8	tse6	-	-	tse7	-	-	-	-	-	tplE	modA	PA2066	tle1	tseT	azu	pldB	tle3	-	vgrG2b	-	-	-	-	-	-	tspE1c	PA0256	tseF	-	-	-
AZPAE14963	T_0731	23		tse1	tse2	tse3	tse4	tse5	tse8	tse6	-	-	-	tse7a	-	-	-	-	tplE	modA	PA2066	tle1	tseT	azu	pldB	tle3	-	vgrG2b	tseV	pldA	-	-	-	-	tspE1c	PA0256	tseF	tepB	-	-
AZPAE14988	T_0733	24		tse1	tse2	tse3	tse4	tse5	tse8	-	tas1	-	-	tse7a	-	-	-	-	tplE	modA	PA2066	tle1	tseT	azu	pldB	tle3	tle4b	-	tseV	pldA	rhsP2	-	-	-	tspE1c	PA0256	tseF	tepB	-	-
AZPAE14989	T_0734	24		tse1	tse2	tse3	tse4	tse5	tse8	-	tas1	-	-	tse7a	-	-	-	-	tplE	modA	PA2066	tle1	tseT	azu	pldB	tle3	tle4b	-	tseV	pldA	rhsP2	-	-	tspE1b	-	PA0256	tseF	tepB	-	-
AZPAE14996	T_0735	23		tse1	tse2	tse3	tse4	tse5	tse8	-	tas1	-	-	tse7a	-	-	-	-	tplE	modA	PA2066	tle1	tseT	azu	pldB	tle3	-	vgrG2b	tseV	pldA	-	-	-	tspE1b	-	PA0256	tseF	tepB	-	-
AZPAE15017	T_0736	18		tse1	tse2	tse3	-	tse5	tse8	-	-	tne3	-	-	-	-	-	tse7e	-	modA	PA2066	tle1	tseT	azu	pldB	-	-	-	tseV	-	-	-	-	-	tspE1c	PA0256	tseF	-	tepBa	-
AZPAE15022	T_0737	21		tse1	tse2	tse3	tse4	tse5	tse8	tse6	-	-	tse7	-	-	-	-	-	tplE	modA	PA2066	tle1	tseT	azu	pldB	tle3	-	vgrG2b	-	-	-	-	-	tspE1b	-	PA0256	tseF	-	tepBa	-
AZPAE15025	T_0738	24		tse1	tse2	tse3	tse4	tse5	tse8	-	tas1	-	-	-	-	-	tse7d	-	tplE	modA	PA2066	tle1	tseT	azu	pldB	tle3	-	vgrG2b	tseV	pldA	rhsP2	-	-	-	tspE1c	PA0256	tseF	tepB	-	-
AZPAE15026	T_0739	20		tse1	tse2	tse3	tse4	tse5	tse8	tse6	-	-	-	tse7a	-	-	-	-	tplE	modA	PA2066	tle1	tseT	azu	pldB	-	-	-	tseV	-	-	-	-	-	tspE1c	PA0256	tseF	tepB	-	-
AZPAE15032	T_0740	21		tse1	tse2	tse3	tse4	tse5	tse8	tse6	-	-	-	tse7a	-	-	-	-	tplE	modA	PA2066	tle1	tseT	azu	pldB	tle3	-	vgrG2b	-	-	-	-	-	tspE1b	-	PA0256	tseF	tepB	-	-
AZPAE15055	T_0742	20		tse1	tse2	tse3	tse4	tse5	tse8	tse6	-	-	tse7	-	-	-	-	-	tplE	modA	PA2066	tle1	tseT	azu	pldB	tle3	tle4b	-	-	-	-	-	-	tspE1b	-	PA0256	tseF	-	-	-
AZPAE15065	T_0743	22		tse1	tse2	tse3	tse4	tse5	tse8	tse6	-	-	-	tse7a	-	-	-	-	tplE	modA	PA2066	tle1	tseT	azu	pldB	tle3	-	vgrG2b	tseV	-	-	-	-	tspE1b	-	PA0256	tseF	tepB	-	-
B-I-1	T_0744	23		tse1	tse2	tse3	tse4	tse5	tse8	-	tas1	-	tse7	-	-	-	-	-	tplE	modA	PA2066	tle1	tseT	azu	pldB	tle3	-	vgrG2b	-	pldA	rhsP2	-	-	tspE1b	-	PA0256	tseF	tepB	-	-
B10W	T_0745	23		tse1	tse2	tse3	tse4	tse5	tse8	tse6	-	-	-	tse7a	-	-	-	-	tplE	modA	PA2066	tle1	tseT	azu	pldB	tle3	tle4b	-	-	pldA	rhsP2	-	-	-	tspE1c	PA0256	tseF	tepB	-	-
B136-33	T_0746	23		tse1	tse2	tse3	tse4	tse5	tse8	-	tas1	-	-	tse7a	-	-	-	-	tplE	modA	PA2066	tle1	tseT	azu	pldB	-	-	-	tseV	pldA	rhsP2	tle2	-	-	tspE1c	PA0256	tseF	tepB	-	-
B17932	T_0747	24		tse1	tse2	tse3	tse4	tse5	tse8	-	tas1	-	-	tse7a	-	-	-	-	tplE	modA	PA2066	tle1	tseT	azu	pldB	tle3	tle4b	-	tseV	pldA	rhsP2	-	-	tspE1b	-	PA0256	tseF	tepB	-	-
B17932	T_0748	24		tse1	tse2	tse3	tse4	tse5	tse8	-	tas1	-	-	tse7a	-	-	-	-	tplE	modA	PA2066	tle1	tseT	azu	pldB	tle3	tle4b	-	tseV	pldA	rhsP2	-	-	tspE1b	-	PA0256	tseF	tepB	-	-
B18	T_0749	24		tse1	tse2	tse3	tse4	tse5	tse8	tse6	-	-	-	tse7a	-	-	-	-	tplE	modA	PA2066	tle1	tseT	azu	pldB	tle3	tle4b	-	tseV	pldA	rhsP2	-	-	tspE1b	-	PA0256	tseF	tepB	-	-
B2	T_0750	24		tse1	tse2	tse3	tse4	tse5	tse8	-	tas1	-	-	-	-	-	tse7d	-	tplE	modA	PA2066	tle1	tseT	azu	pldB	tle3	-	vgrG2b	tseV	pldA	rhsP2	-	-	-	tspE1c	PA0256	tseF	tepB	-	-
BA7823	T_0751	24		tse1	tse2	tse3	tse4	tse5	tse8	-	tas1	-	-	tse7a	-	-	-	-	tplE	modA	PA2066	tle1	tseT	azu	pldB	tle3	tle4b	-	tseV	pldA	rhsP2	-	-	tspE1b	-	PA0256	tseF	tepB	-	-
BAMCPA07-48	T_0752	21		tse1	tse2	tse3	tse4	tse5	tse8	-	tas1	-	tse7	-	-	-	-	-	tplE	modA	PA2066	tle1	tseT	azu	pldB	-	-	-	tseV	pldA	-	-	-	-	tspE1c	PA0256	tseF	tepB	-	-
BCW_7427	T_0753	19		tse1	tse2	tse3	-	tse5	tse8	-	tas1	-	-	-	tsd1	-	-	-	tplE	modA	PA2066	tle1	tseT	azu	pldB	-	-	-	-	-	-	tle2	-	tspE1b	-	PA0256	tseF	tepB	-	-
BESA18	T_0754	24		tse1	tse2	tse3	tse4	tse5	tse8	tse6	-	-	-	tse7a	-	-	-	-	tplE	modA	PA2066	tle1	tseT	azu	pldB	tle3	tle4b	-	tseV	pldA	rhsP2	tle2	-	-	tspE1c	PA0256	tseF	-	-	-
BH9	T_0755	21		tse1	tse2	tse3	tse4	tse5	tse8	tse6	-	-	-	tse7a	-	-	-	-	tplE	modA	PA2066	tle1	tseT	azu	pldB	tle3	-	vgrG2b	tseV	-	-	-	-	tspE1b	-	PA0256	tseF	-	-	-
BICH11	T_0756	22		tse1	tse2	tse3	-	tse5	tse8	tse6	-	-	-	tse7a	-	-	-	-	tplE	modA	PA2066	tle1	tseT	azu	pldB	tle3	-	vgrG2b	tseV	-	-	tle2	-	-	tspE1c	PA0256	tseF	tepB	-	-
BJ4	T_0757	22		tse1	tse2	tse3	tse4	tse5	tse8	tse6	-	-	tse7	-	-	-	-	-	tplE	modA	PA2066	tle1	tseT	azu	pldB	tle3	-	vgrG2b	-	-	-	tle2	-	tspE1b	-	PA0256	tseF	-	tepBa	-
BK2	T_0758	21		tse1	tse2	tse3	tse4	tse5	tse8	tse6	-	-	tse7	-	-	-	-	-	tplE	modA	PA2066	tle1	tseT	azu	pldB	tle3	-	vgrG2b	-	-	-	tle2	-	tspE1b	-	PA0256	tseF	-	-	-
BK4	T_0759	23		tse1	tse2	tse3	tse4	tse5	tse8	tse6	-	-	-	tse7a	-	-	-	-	tplE	modA	PA2066	tle1	tseT	azu	pldB	tle3	-	vgrG2b	tseV	-	-	tle2	-	tspE1b	-	PA0256	tseF	-	tepBa	-
blood	T_0760	24		tse1	tse2	tse3	tse4	tse5	tse8	-	tas1	-	tse7	-	-	-	-	-	tplE	modA	PA2066	tle1	tseT	azu	pldB	tle3	tle4b	-	tseV	pldA	rhsP2	-	-	tspE1b	-	PA0256	tseF	-	tepBa	-
Bo559	T_0761	21		tse1	tse2	tse3	tse4	tse5	tse8	-	tas1	-	tse7	-	-	-	-	-	tplE	modA	PA2066	tle1	tseT	azu	pldB	-	-	-	tseV	pldA	-	-	-	-	tspE1c	PA0256	tseF	tepB	-	-
BOR21	T_0762	21		tse1	tse2	tse3	tse4	tse5	tse8	-	tas1	-	tse7	-	-	-	-	-	tplE	modA	PA2066	tle1	tseT	azu	pldB	tle3	-	vgrG2b	-	-	-	-	-	-	tspE1c	PA0256	tseF	tepB	-	-
Br670	T_0763	20		tse1	tse2	tse3	tse4	tse5	tse8	tse6	-	-	tse7	-	-	-	-	-	tplE	modA	PA2066	tle1	tseT	azu	pldB	tle3	-	vgrG2b	-	-	-	-	-	-	tspE1c	PA0256	tseF	-	-	-
Br993	T_0764	22		tse1	tse2	tse3	tse4	tse5	tse8	tse6	-	-	-	tse7a	-	-	-	-	tplE	modA	PA2066	tle1	tseT	azu	pldB	tle3	-	vgrG2b	tseV	-	-	-	-	-	tspE1c	PA0256	tseF	-	tepBa	-
BS2366	T_0765	21		tse1	tse2	tse3	tse4	tse5	tse8	-	tas1	-	-	tse7a	-	-	-	-	tplE	modA	PA2066	tle1	tseT	azu	pldB	-	-	-	tseV	-	rhsP2	-	-	-	tspE1c	PA0256	tseF	tepB	-	-
BS3412	T_0766	24		tse1	tse2	tse3	tse4	tse5	tse8	-	tas1	-	-	tse7a	-	-	-	-	tplE	modA	PA2066	tle1	tseT	azu	pldB	tle3	tle4b	-	tseV	pldA	rhsP2	-	-	tspE1b	-	PA0256	tseF	tepB	-	-
BS3414	T_0767	23		tse1	tse2	tse3	tse4	tse5	tse8	-	tas1	-	tse7	-	-	-	-	-	tplE	modA	PA2066	tle1	tseT	azu	pldB	tle3	-	vgrG2b	-	pldA	rhsP2	-	-	tspE1b	-	PA0256	tseF	tepB	-	-
BTP032	T_0768	23		tse1	tse2	tse3	tse4	tse5	tse8	-	tas1	-	tse7	-	-	-	-	-	tplE	modA	PA2066	tle1	tseT	azu	pldB	tle3	-	vgrG2b	-	pldA	rhsP2	-	-	tspE1b	-	PA0256	tseF	tepB	-	-
BTP034	T_0769	21		tse1	tse2	tse3	tse4	tse5	tse8	tse6	-	-	tse7	-	-	-	-	-	tplE	modA	PA2066	tle1	tseT	azu	pldB	tle3	tle4b	-	-	-	-	-	-	tspE1b	-	PA0256	tseF	-	tepBa	-
BTP036	T_0770	23		tse1	tse2	tse3	tse4	tse5	tse8	-	tas1	-	tse7	-	-	-	-	-	tplE	modA	PA2066	tle1	tseT	azu	pldB	tle3	-	vgrG2b	-	pldA	rhsP2	-	-	tspE1b	-	PA0256	tseF	tepB	-	-
BTP038	T_0771	21		tse1	tse2	tse3	tse4	tse5	tse8	-	tas1	-	-	tse7a	-	-	-	-	tplE	modA	PA2066	tle1	tseT	azu	pldB	-	-	-	tseV	-	rhsP2	-	-	-	tspE1c	PA0256	tseF	tepB	-	-
BWH029	T_0772	22		tse1	tse2	tse3	tse4	tse5	tse8	tse6	-	-	tse7	-	-	-	-	-	tplE	modA	PA2066	tle1	tseT	azu	pldB	tle3	-	vgrG2b	tseV	-	-	-	-	tspE1b	-	PA0256	tseF	-	tepBa	-
BWH030	T_0773	23		tse1	tse2	tse3	tse4	tse5	tse8	-	tas1	-	tse7	-	-	-	-	-	tplE	modA	PA2066	tle1	tseT	azu	pldB	tle3	-	vgrG2b	-	pldA	rhsP2	-	-	tspE1b	-	PA0256	tseF	tepB	-	-
BWH031	T_0774	19		tse1	tse2	tse3	tse4	tse5	tse8	tse6	-	-	tse7	-	-	-	-	-	tplE	modA	PA2066	tle1	tseT	azu	pldB	-	-	-	tseV	-	-	-	-	tspE1b	-	PA0256	tseF	-	-	-
BWH032	T_0775	20		tse1	tse2	tse3	tse4	tse5	tse8	tse6	-	-	tse7	-	-	-	-	-	tplE	modA	PA2066	tle1	tseT	azu	pldB	tle3	-	vgrG2b	-	-	-	-	-	-	tspE1c	PA0256	tseF	-	-	-
BWH033	T_0776	23		tse1	tse2	tse3	tse4	tse5	tse8	tse6	-	-	tse7	-	-	-	-	-	tplE	modA	PA2066	tle1	tseT	azu	pldB	tle3	-	vgrG2b	tseV	pldA	-	-	-	tspE1b	-	PA0256	tseF	-	tepBa	-
BWH035	T_0777	20		tse1	tse2	tse3	tse4	tse5	tse8	tse6	-	-	tse7	-	-	-	-	-	tplE	modA	PA2066	tle1	tseT	azu	pldB	tle3	-	vgrG2b	-	-	-	-	-	-	-	PA0256	tseF	-	tepBa	-
BWH036	T_0778	19		tse1	tse2	tse3	tse4	tse5	tse8	tse6	-	-	tse7	-	-	-	-	-	tplE	modA	PA2066	tle1	tseT	azu	pldB	-	-	-	tseV	-	-	-	-	tspE1b	-	PA0256	tseF	-	-	-
BWH049	T_0779	24		tse1	tse2	tse3	tse4	tse5	tse8	-	tas1	-	-	tse7a	-	-	-	-	tplE	modA	PA2066	tle1	tseT	azu	pldB	tle3	tle4b	-	tseV	pldA	rhsP2	-	-	-	tspE1c	PA0256	tseF	tepB	-	-
BWH050	T_0780	21		tse1	tse2	tse3	tse4	tse5	tse8	-	tas1	-	tse7	-	-	-	-	-	tplE	modA	PA2066	tle1	tseT	azu	pldB	-	-	-	tseV	pldA	-	-	-	-	tspE1c	PA0256	tseF	tepB	-	-
BWH051	T_0781	19		tse1	tse2	tse3	tse4	tse5	tse8	tse6	-	-	tse7	-	-	-	-	-	tplE	modA	PA2066	tle1	tseT	azu	pldB	-	-	-	tseV	-	-	-	-	tspE1b	-	PA0256	tseF	-	-	-
BWH052	T_0782	22		tse1	tse2	tse3	tse4	tse5	tse8	tse6	-	-	-	tse7a	-	-	-	-	tplE	modA	PA2066	tle1	tseT	azu	pldB	tle3	-	vgrG2b	tseV	-	-	-	-	-	tspE1c	PA0256	tseF	tepB	-	-
BWH053	T_0783	20		tse1	tse2	tse3	tse4	tse5	tse8	tse6	-	-	-	tse7a	-	-	-	-	tplE	modA	PA2066	tle1	tseT	azu	pldB	-	-	-	-	pldA	-	-	-	tspE1b	-	PA0256	tseF	tepB	-	-
BWH054	T_0784	25		tse1	tse2	tse3	tse4	tse5	tse8	-	tas1	-	-	-	tsd1	-	-	-	tplE	modA	PA2066	tle1	tseT	azu	pldB	tle3	-	vgrG2b	tseV	pldA	rhsP2	tle2	-	-	tspE1c	PA0256	tseF	-	tepBa	-
BWH055	T_0785	23		tse1	tse2	tse3	tse4	tse5	tse8	-	tas1	-	tse7	-	-	-	-	-	tplE	modA	PA2066	tle1	tseT	azu	pldB	tle3	-	vgrG2b	tseV	-	-	tle2	-	tspE1b	-	PA0256	tseF	tepB	-	-
BWH056	T_0786	21		tse1	tse2	tse3	tse4	tse5	tse8	tse6	-	-	-	tse7a	-	-	-	-	tplE	modA	PA2066	tle1	tseT	azu	pldB	tle3	tle4b	-	tseV	-	-	-	-	tspE1b	-	PA0256	tseF	-	-	-
BWH058	T_0787	24		tse1	tse2	tse3	tse4	tse5	tse8	-	tas1	-	-	-	-	-	tse7d	-	tplE	modA	PA2066	tle1	tseT	azu	pldB	tle3	-	vgrG2b	tseV	pldA	rhsP2	-	-	-	tspE1c	PA0256	tseF	tepB	-	-
BWH059	T_0788	21		tse1	tse2	tse3	tse4	tse5	tse8	tse6	-	-	-	tse7a	-	-	-	-	tplE	modA	PA2066	tle1	tseT	azu	pldB	tle3	-	vgrG2b	tseV	-	-	-	-	tspE1b	-	PA0256	tseF	-	-	-
BWH060	T_0789	20		tse1	tse2	tse3	tse4	tse5	tse8	tse6	-	-	-	tse7a	-	-	-	-	tplE	modA	PA2066	tle1	tseT	azu	pldB	-	-	-	-	pldA	-	-	-	tspE1b	-	PA0256	tseF	tepB	-	-
BWHPSA001	T_0790	22		tse1	tse2	tse3	tse4	tse5	tse8	tse6	-	-	tse7	-	-	-	-	-	tplE	modA	PA2066	tle1	tseT	azu	pldB	tle3	-	vgrG2b	-	-	-	tle2	-	tspE1b	-	PA0256	tseF	-	tepBa	-
BWHPSA002	T_0791	20		tse1	tse2	tse3	tse4	tse5	tse8	tse6	-	-	tse7	-	-	-	-	-	tplE	modA	PA2066	tle1	tseT	azu	pldB	tle3	tle4b	-	-	-	-	-	-	tspE1b	-	PA0256	tseF	-	-	-
BWHPSA003	T_0792	20		tse1	tse2	tse3	tse4	tse5	tse8	tse6	-	-	tse7	-	-	-	-	-	tplE	modA	PA2066	tle1	tseT	azu	pldB	tle3	tle4b	-	-	-	-	-	-	tspE1b	-	PA0256	tseF	-	-	-
BWHPSA004	T_0793	21		tse1	tse2	tse3	tse4	tse5	tse8	tse6	-	-	-	tse7a	-	-	-	-	tplE	modA	PA2066	tle1	tseT	azu	pldB	tle3	-	vgrG2b	-	-	-	-	-	tspE1b	-	PA0256	tseF	tepB	-	-
BWHPSA005	T_0794	19		tse1	tse2	tse3	tse4	tse5	tse8	tse6	-	-	tse7	-	-	-	-	-	tplE	modA	PA2066	tle1	tseT	azu	pldB	-	-	-	tseV	-	-	-	-	tspE1b	-	PA0256	tseF	-	-	-
BWHPSA006	T_0795	23		tse1	tse2	tse3	tse4	tse5	tse8	-	tas1	-	tse7	-	-	-	-	-	tplE	modA	PA2066	tle1	tseT	azu	pldB	tle3	-	vgrG2b	-	pldA	rhsP2	-	-	tspE1b	-	PA0256	tseF	tepB	-	-
BWHPSA007	T_0796	21		tse1	tse2	tse3	tse4	tse5	tse8	tse6	-	-	-	tse7a	-	-	-	-	tplE	modA	PA2066	tle1	tseT	azu	pldB	tle3	-	vgrG2b	-	-	-	-	-	tspE1b	-	PA0256	tseF	tepB	-	-
BWHPSA008	T_0797	21		tse1	tse2	tse3	tse4	tse5	tse8	tse6	-	-	tse7	-	-	-	-	-	tplE	modA	PA2066	tle1	tseT	azu	pldB	tle3	-	vgrG2b	-	-	-	-	-	tspE1b	-	PA0256	tseF	-	tepBa	-
BWHPSA009	T_0798	22		tse1	tse2	tse3	tse4	tse5	tse8	tse6	-	-	tse7	-	-	-	-	-	tplE	modA	PA2066	tle1	tseT	azu	pldB	tle3	-	vgrG2b	-	-	-	tle2	-	tspE1b	-	PA0256	tseF	-	tepBa	-
BWHPSA010	T_0799	21		tse1	tse2	tse3	tse4	tse5	tse8	tse6	-	-	tse7	-	-	-	-	-	tplE	modA	PA2066	tle1	tseT	azu	pldB	tle3	-	vgrG2b	-	-	-	-	-	tspE1b	-	PA0256	tseF	-	tepBa	-
BWHPSA011	T_0800	22		tse1	tse2	tse3	tse4	tse5	tse8	tse6	-	-	tse7	-	-	-	-	-	tplE	modA	PA2066	tle1	tseT	azu	pldB	tle3	-	vgrG2b	tseV	-	-	-	-	-	tspE1c	PA0256	tseF	-	tepBa	-
BWHPSA012	T_0801	21		tse1	tse2	tse3	tse4	tse5	tse8	tse6	-	-	-	tse7a	-	-	-	-	tplE	modA	PA2066	tle1	tseT	azu	pldB	tle3	-	vgrG2b	-	-	-	-	-	tspE1b	-	PA0256	tseF	-	tepBa	-
BWHPSA013	T_0802	21		tse1	tse2	tse3	tse4	tse5	tse8	tse6	-	-	-	tse7a	-	-	-	-	tplE	modA	PA2066	tle1	tseT	azu	pldB	tle3	-	vgrG2b	-	-	-	-	-	tspE1b	-	PA0256	tseF	-	tepBa	-
BWHPSA014	T_0803	21		tse1	tse2	tse3	tse4	tse5	tse8	tse6	-	-	-	tse7a	-	-	-	-	tplE	modA	PA2066	tle1	tseT	azu	pldB	tle3	-	vgrG2b	-	-	-	-	-	tspE1b	-	PA0256	tseF	tepB	-	-
BWHPSA015	T_0804	21		tse1	tse2	tse3	tse4	tse5	tse8	tse6	-	-	tse7	-	-	-	-	-	tplE	modA	PA2066	tle1	tseT	azu	pldB	tle3	-	vgrG2b	-	-	-	tle2	-	tspE1b	-	PA0256	tseF	-	-	-
BWHPSA016	T_0805	20		tse1	tse2	tse3	tse4	tse5	tse8	tse6	-	-	tse7	-	-	-	-	-	tplE	modA	-	tle1	tseT	azu	pldB	tle3	-	vgrG2b	-	pldA	-	-	-	tspE1b	-	PA0256	tseF	-	-	-
BWHPSA017	T_0806	20		tse1	tse2	tse3	tse4	tse5	tse8	tse6	-	-	tse7	-	-	-	-	-	tplE	modA	PA2066	tle1	tseT	azu	pldB	tle3	tle4b	-	-	-	-	-	-	tspE1b	-	PA0256	tseF	-	-	-
BWHPSA018	T_0807	22		tse1	tse2	tse3	tse4	tse5	tse8	tse6	-	-	-	tse7a	-	-	-	-	tplE	modA	PA2066	tle1	tseT	azu	pldB	tle3	-	vgrG2b	tseV	-	-	-	-	tspE1b	-	PA0256	tseF	-	tepBa	-
BWHPSA019	T_0808	20		tse1	tse2	tse3	tse4	tse5	tse8	-	tas1	-	tse7	-	-	-	-	-	tplE	modA	PA2066	tle1	tseT	azu	pldB	tle3	-	vgrG2b	-	-	-	-	-	tspE1b	-	PA0256	tseF	-	-	-
BWHPSA020	T_0809	22		tse1	tse2	tse3	tse4	tse5	tse8	tse6	-	-	tse7	-	-	-	-	-	tplE	modA	PA2066	tle1	tseT	azu	pldB	tle3	-	vgrG2b	tseV	-	rhsP2	-	-	tspE1b	-	PA0256	tseF	-	-	-
BWHPSA022	T_0810	22		tse1	tse2	tse3	tse4	tse5	tse8	tse6	-	-	tse7	-	-	-	-	-	tplE	modA	PA2066	tle1	tseT	azu	pldB	tle3	-	vgrG2b	tseV	-	-	-	-	-	tspE1c	PA0256	tseF	-	tepBa	-
BWHPSA023	T_0811	19		tse1	tse2	tse3	tse4	tse5	tse8	tse6	-	-	tse7	-	-	-	-	-	tplE	modA	PA2066	tle1	tseT	azu	pldB	-	-	-	tseV	-	-	-	-	tspE1b	-	PA0256	tseF	-	-	-
BWHPSA024	T_0812	19		tse1	tse2	tse3	tse4	tse5	tse8	tse6	-	-	tse7	-	-	-	-	-	tplE	modA	PA2066	tle1	tseT	azu	pldB	-	-	-	tseV	-	-	-	-	tspE1b	-	PA0256	tseF	-	-	-
BWHPSA025	T_0813	21		tse1	tse2	tse3	tse4	tse5	tse8	tse6	-	-	-	tse7a	-	-	-	-	tplE	modA	PA2066	tle1	tseT	azu	pldB	tle3	-	vgrG2b	tseV	-	-	-	-	-	tspE1c	PA0256	tseF	-	-	-
BWHPSA026	T_0814	23		tse1	tse2	tse3	tse4	tse5	tse8	-	tas1	-	-	tse7a	-	-	-	-	tplE	modA	PA2066	tle1	tseT	azu	pldB	tle3	-	vgrG2b	-	pldA	rhsP2	-	-	tspE1b	-	PA0256	tseF	tepB	-	-
BWHPSA027	T_0815	24		tse1	tse2	tse3	tse4	tse5	tse8	-	tas1	-	-	-	-	-	tse7d	-	tplE	modA	PA2066	tle1	tseT	azu	pldB	tle3	-	vgrG2b	tseV	pldA	rhsP2	-	-	-	tspE1c	PA0256	tseF	tepB	-	-
BWHPSA028	T_0816	21		tse1	tse2	tse3	tse4	tse5	tse8	tse6	-	-	-	tse7a	-	-	-	-	tplE	modA	PA2066	tle1	tseT	azu	pldB	tle3	-	vgrG2b	-	-	-	-	-	-	tspE1c	PA0256	tseF	tepB	-	-
BWHPSA037	T_0817	22		tse1	tse2	tse3	tse4	tse5	tse8	tse6	-	-	-	tse7a	-	-	-	-	tplE	modA	PA2066	tle1	tseT	azu	pldB	tle3	-	vgrG2b	tseV	-	-	-	-	tspE1b	-	PA0256	tseF	tepB	-	-
BWHPSA038	T_0818	22		tse1	tse2	tse3	tse4	tse5	tse8	-	tas1	-	-	-	-	-	tse7d	-	tplE	modA	PA2066	tle1	tseT	azu	pldB	-	-	-	tseV	pldA	rhsP2	-	-	tspE1b	-	PA0256	tseF	tepB	-	-
BWHPSA039	T_0819	21		tse1	tse2	tse3	tse4	tse5	tse8	tse6	-	-	tse7	-	-	-	-	-	tplE	modA	PA2066	tle1	tseT	azu	pldB	tle3	tle4b	vgrG2b	-	-	-	-	-	tspE1b	-	PA0256	tseF	-	-	-
BWHPSA040	T_0820	21		tse1	tse2	tse3	tse4	tse5	tse8	tse6	-	-	-	tse7a	-	-	-	-	tplE	modA	PA2066	tle1	tseT	azu	pldB	tle3	-	vgrG2b	-	-	-	-	-	tspE1b	-	PA0256	tseF	tepB	-	-
BWHPSA041	T_0821	21		tse1	tse2	tse3	tse4	tse5	tse8	tse6	-	-	-	tse7a	-	-	-	-	tplE	modA	PA2066	tle1	tseT	azu	pldB	tle3	-	vgrG2b	-	-	-	-	-	tspE1b	-	PA0256	tseF	tepB	-	-
BWHPSA043	T_0823	24		tse1	tse2	tse3	tse4	tse5	tse8	tse6	-	-	-	-	tsd1	-	-	-	tplE	modA	PA2066	tle1	tseT	azu	pldB	tle3	-	vgrG2b	tseV	pldA	rhsP2	-	-	-	tspE1c	PA0256	tseF	tepB	-	-
BWHPSA044	T_0824	24		tse1	tse2	tse3	tse4	tse5	tse8	-	tas1	-	-	-	-	-	tse7d	-	tplE	modA	PA2066	tle1	tseT	azu	pldB	tle3	-	vgrG2b	tseV	pldA	rhsP2	-	-	-	tspE1c	PA0256	tseF	tepB	-	-
BWHPSA045	T_0825	21		tse1	tse2	tse3	tse4	tse5	tse8	tse6	-	-	-	tse7a	-	-	-	-	tplE	modA	PA2066	tle1	tseT	azu	pldB	tle3	-	vgrG2b	tseV	-	-	-	-	tspE1b	-	PA0256	tseF	-	-	-
BWHPSA046	T_0826	22		tse1	tse2	tse3	tse4	tse5	tse8	tse6	-	-	-	tse7a	-	-	-	-	tplE	modA	PA2066	tle1	tseT	azu	pldB	tle3	-	vgrG2b	tseV	-	-	-	-	-	tspE1c	PA0256	tseF	tepB	-	-
BWHPSA047	T_0827	22		tse1	tse2	tse3	tse4	tse5	tse8	tse6	-	-	-	tse7a	-	-	-	-	tplE	modA	PA2066	tle1	tseT	azu	pldB	tle3	-	vgrG2b	tseV	-	-	-	-	tspE1b	-	PA0256	tseF	-	tepBa	-
BWHPSA048	T_0828	18		tse1	tse2	tse3	tse4	tse5	tse8	tse6	-	-	tse7	-	-	-	-	-	tplE	modA	-	tle1	tseT	azu	pldB	-	-	-	tseV	-	-	-	-	tspE1b	-	PA0256	tseF	-	-	-
C-I-1	T_0829	21		tse1	tse2	tse3	tse4	tse5	tse8	tse6	-	-	tse7	-	-	-	-	-	tplE	modA	PA2066	tle1	tseT	azu	pldB	tle3	-	vgrG2b	-	-	-	tle2	-	tspE1b	-	PA0256	tseF	-	-	-
C23	T_0830	19		tse1	tse2	tse3	tse4	tse5	tse8	tse6	-	-	tse7	-	-	-	-	-	tplE	modA	PA2066	tle1	tseT	azu	pldB	-	-	-	tseV	-	-	-	-	tspE1b	-	PA0256	tseF	-	-	-
C3	T_0831	19		tse1	tse2	tse3	tse4	tse5	tse8	tse6	-	-	tse7	-	-	-	-	-	tplE	modA	PA2066	tle1	tseT	azu	pldB	-	-	-	tseV	-	-	-	-	tspE1b	-	PA0256	tseF	-	-	-
C3128	T_0832	19		tse1	tse2	tse3	tse4	tse5	tse8	tse6	-	-	tse7	-	-	-	-	-	tplE	modA	PA2066	tle1	tseT	azu	pldB	-	-	-	tseV	-	-	-	-	tspE1b	-	PA0256	tseF	-	-	-
C40	T_0833	21		tse1	tse2	tse3	tse4	tse5	tse8	tse6	-	-	tse7	-	-	-	-	-	tplE	modA	PA2066	tle1	tseT	azu	pldB	tle3	-	vgrG2b	-	-	-	tle2	-	tspE1b	-	PA0256	tseF	-	-	-
C41	T_0834	22		tse1	tse2	tse3	tse4	tse5	tse8	tse6	-	-	tse7	-	-	-	-	-	tplE	modA	PA2066	tle1	tseT	azu	pldB	tle3	-	vgrG2b	tseV	-	-	-	-	-	tspE1c	PA0256	tseF	-	tepBa	-
C48	T_0835	22		tse1	tse2	tse3	tse4	tse5	tse8	tse6	-	-	tse7	-	-	-	-	-	tplE	modA	PA2066	tle1	tseT	azu	pldB	tle3	-	vgrG2b	tseV	-	-	-	-	tspE1b	-	PA0256	tseF	-	tepBa	-
C51	T_0836	21		tse1	tse2	tse3	tse4	tse5	tse8	tse6	-	-	tse7	-	-	-	-	-	tplE	modA	PA2066	tle1	tseT	azu	pldB	tle3	tle4b	vgrG2b	-	-	-	-	-	tspE1b	-	PA0256	tseF	-	-	-
C52	T_0837	21		tse1	tse2	tse3	tse4	tse5	tse8	tse6	-	-	tse7	-	-	-	-	-	tplE	modA	PA2066	tle1	tseT	azu	pldB	tle3	tle4b	vgrG2b	-	-	-	-	-	tspE1b	-	PA0256	tseF	-	-	-
C5311	T_0838	21		tse1	tse2	tse3	tse4	tse5	tse8	tse6	-	-	tse7	-	-	-	-	-	tplE	modA	PA2066	tle1	tseT	azu	pldB	tle3	-	vgrG2b	-	-	-	tle2	-	tspE1b	-	PA0256	tseF	-	-	-
C7-25	T_0839	21		tse1	tse2	tse3	tse4	tse5	tse8	tse6	-	-	tse7	-	-	-	-	-	tplE	modA	PA2066	tle1	tseT	azu	pldB	tle3	-	vgrG2b	tseV	-	-	-	-	-	tspE1c	PA0256	tseF	-	-	-
C7(T3583)	T_0840	19		tse1	tse2	tse3	tse4	tse5	tse8	tse6	-	-	tse7	-	-	-	-	-	tplE	modA	PA2066	tle1	tseT	azu	pldB	tle3	-	-	-	-	-	-	-	tspE1b	-	PA0256	tseF	-	-	-
C79	T_0841	21		tse1	tse2	tse3	tse4	tse5	tse8	-	tas1	-	-	-	-	-	tse7d	-	tplE	modA	PA2066	tle1	tseT	azu	pldB	-	-	-	tseV	pldA	-	tle2	-	tspE1b	-	PA0256	tseF	-	-	-
C8(T3532)	T_0842	23		tse1	tse2	tse3	tse4	tse5	tse8	-	tas1	-	tse7	-	-	-	-	-	tplE	modA	PA2066	tle1	tseT	azu	pldB	tle3	-	vgrG2b	-	pldA	rhsP2	-	-	tspE1b	-	PA0256	tseF	tepB	-	-
C9(P1814)	T_0843	23		tse1	tse2	tse3	tse4	tse5	tse8	-	tas1	-	tse7	-	-	-	-	-	tplE	modA	PA2066	tle1	tseT	azu	pldB	tle3	-	vgrG2b	-	pldA	rhsP2	-	-	tspE1b	-	PA0256	tseF	tepB	-	-
CA12133	T_0844	21		tse1	tse2	tse3	tse4	tse5	tse8	tse6	-	-	tse7	-	-	-	-	-	tplE	modA	PA2066	tle1	tseT	azu	pldB	tle3	-	vgrG2b	-	-	-	-	-	tspE1b	-	PA0256	tseF	-	tepBa	-
Carb01 63	T_0845	22		tse1	tse2	tse3	tse4	tse5	tse8	tse6	-	-	-	tse7a	-	-	-	-	tplE	modA	PA2066	tle1	tseT	azu	pldB	tle3	-	vgrG2b	tseV	-	-	-	-	-	tspE1c	PA0256	tseF	-	tepBa	-
CCBH17348	T_0846	20		tse1	tse2	tse3	tse4	tse5	tse8	-	tas1	-	-	tse7a	-	-	-	-	tplE	modA	PA2066	tle1	tseT	azu	pldB	-	-	-	tseV	-	-	-	-	tspE1b	-	PA0256	tseF	tepB	-	-
CCBH18249	T_0847	21		tse1	tse2	tse3	tse4	tse5	tse8	tse6	-	-	-	tse7a	-	-	-	-	tplE	modA	PA2066	tle1	tseT	azu	pldB	tle3	-	vgrG2b	-	-	-	-	-	tspE1b	-	PA0256	tseF	tepB	-	-
CCBH26703	T_0848	23		tse1	tse2	tse3	tse4	tse5	tse8	tse6	-	-	tse7	-	-	-	-	-	tplE	modA	PA2066	tle1	tseT	azu	pldB	tle3	-	vgrG2b	tseV	pldA	-	-	-	tspE1b	-	PA0256	tseF	-	tepBa	-
CCBH4851	T_0849	21		tse1	tse2	tse3	tse4	tse5	tse8	tse6	-	-	-	tse7a	-	-	-	-	tplE	modA	PA2066	tle1	tseT	azu	pldB	tle3	-	vgrG2b	-	-	-	-	-	tspE1b	-	PA0256	tseF	tepB	-	-
CCBH5698	T_0850	21		tse1	tse2	tse3	tse4	tse5	tse8	tse6	-	-	-	tse7a	-	-	-	-	tplE	modA	PA2066	tle1	tseT	azu	pldB	tle3	-	vgrG2b	-	-	-	-	-	tspE1b	-	PA0256	tseF	tepB	-	-
CCUG 51971	T_0851	23		tse1	tse2	tse3	tse4	tse5	tse8	-	tas1	-	tse7	-	-	-	-	-	tplE	modA	PA2066	tle1	tseT	azu	pldB	tle3	-	vgrG2b	-	pldA	rhsP2	-	-	tspE1b	-	PA0256	tseF	tepB	-	-
CCUG 551	T_0852	21		tse1	tse2	tse3	tse4	tse5	tse8	tse6	-	-	tse7	-	-	-	-	-	tplE	modA	PA2066	tle1	tseT	azu	pldB	tle3	-	vgrG2b	tseV	-	-	-	-	tspE1b	-	PA0256	tseF	-	-	-
CCUG 59626	T_0853	21		tse1	tse2	tse3	tse4	tse5	tse8	-	tas1	-	tse7	-	-	-	-	-	tplE	modA	PA2066	tle1	tseT	azu	pldB	tle3	-	vgrG2b	tseV	-	-	-	-	tspE1b	-	PA0256	tseF	-	-	-
CCUG 70744	T_0854	21		tse1	tse2	tse3	tse4	tse5	tse8	tse6	-	-	-	tse7a	-	-	-	-	tplE	modA	PA2066	tle1	tseT	azu	pldB	tle3	-	vgrG2b	tseV	-	-	-	-	tspE1b	-	PA0256	tseF	-	-	-
CCUG 73744	T_0855	23		tse1	tse2	tse3	tse4	tse5	tse8	-	tas1	-	tse7	-	-	-	-	-	tplE	modA	PA2066	tle1	tseT	azu	pldB	tle3	-	vgrG2b	-	pldA	rhsP2	-	-	tspE1b	-	PA0256	tseF	tepB	-	-
CCUG 73745	T_0856	23		tse1	tse2	tse3	tse4	tse5	tse8	-	tas1	-	tse7	-	-	-	-	-	tplE	modA	PA2066	tle1	tseT	azu	pldB	tle3	-	vgrG2b	-	pldA	rhsP2	-	-	tspE1b	-	PA0256	tseF	tepB	-	-
CDN118	T_0857	21		tse1	tse2	tse3	tse4	tse5	tse8	tse6	-	-	-	tse7a	-	-	-	-	tplE	modA	PA2066	tle1	tseT	azu	pldB	-	-	-	tseV	-	-	tle2	-	-	tspE1c	PA0256	tseF	tepB	-	-
CDN129	T_0858	21		tse1	tse2	tse3	tse4	tse5	tse8	tse6	-	-	-	tse7a	-	-	-	-	tplE	modA	PA2066	tle1	tseT	azu	pldB	-	-	-	tseV	-	-	tle2	-	-	tspE1c	PA0256	tseF	tepB	-	-
CF_PA39	T_0859	21		tse1	tse2	tse3	tse4	tse5	tse8	tse6	-	-	tse7	-	-	-	-	-	tplE	modA	PA2066	tle1	tseT	azu	pldB	tle3	-	vgrG2b	tseV	-	-	-	tspE1a	-	-	PA0256	tseF	-	-	-
CF127	T_0860	21		tse1	tse2	tse3	tse4	tse5	tse8	tse6	-	-	tse7	-	-	-	-	-	tplE	modA	PA2066	tle1	tseT	azu	pldB	tle3	tle4b	vgrG2b	-	-	-	-	-	tspE1b	-	PA0256	tseF	-	-	-
CF16053	T_0861	20		tse1	tse2	tse3	tse4	tse5	tse8	tse6	-	-	-	tse7a	-	-	-	-	tplE	modA	PA2066	tle1	tseT	azu	pldB	-	-	-	tseV	pldA	-	-	-	tspE1b	-	PA0256	tseF	-	-	-
CF27	T_0862	20		tse1	tse2	tse3	tse4	tse5	tse8	tse6	-	-	tse7	-	-	-	-	-	tplE	modA	PA2066	tle1	tseT	azu	pldB	tle3	-	vgrG2b	-	-	-	-	-	tspE1b	-	PA0256	tseF	-	-	-
CF39S	T_0863	19		tse1	tse2	tse3	tse4	tse5	tse8	tse6	-	-	tse7	-	-	-	-	-	tplE	modA	PA2066	tle1	tseT	azu	-	tle3	-	vgrG2b	-	-	-	-	-	tspE1b	-	PA0256	tseF	-	-	-
CF5	T_0864	21		tse1	tse2	tse3	tse4	tse5	tse8	tse6	-	-	-	tse7a	-	-	-	-	tplE	modA	PA2066	tle1	tseT	azu	pldB	tle3	-	vgrG2b	-	-	-	-	-	tspE1b	-	PA0256	tseF	tepB	-	-
CF5	T_0865	21		tse1	tse2	tse3	tse4	tse5	tse8	tse6	-	-	tse7	-	-	-	-	-	tplE	modA	PA2066	tle1	tseT	azu	pldB	tle3	tle4b	vgrG2b	-	-	-	-	-	tspE1b	-	PA0256	tseF	-	-	-
CF614	T_0866	21		tse1	tse2	tse3	tse4	tse5	tse8	-	tas1	-	-	tse7a	-	-	-	-	tplE	modA	PA2066	tle1	tseT	azu	pldB	tle3	-	vgrG2b	-	-	-	-	-	tspE1b	-	PA0256	tseF	tepB	-	-
CF77	T_0867	20		tse1	tse2	tse3	tse4	tse5	tse8	tse6	-	-	tse7	-	-	-	-	-	tplE	modA	PA2066	tle1	tseT	azu	pldB	tle3	tle4b	-	-	-	-	-	-	tspE1b	-	PA0256	tseF	-	-	-
CFSAN084950	T_0868	22		tse1	tse2	tse3	tse4	tse5	tse8	-	tas1	-	tse7	-	-	-	-	-	tplE	modA	PA2066	tle1	tseT	azu	pldB	tle3	-	vgrG2b	tseV	-	-	-	-	tspE1b	-	PA0256	tseF	tepB	-	-
Chir_D-144_assistant	T_0869	23		tse1	tse2	tse3	tse4	tse5	tse8	tse6	-	-	-	-	tsd1	-	-	-	tplE	modA	PA2066	tle1	tseT	azu	pldB	tle3	-	vgrG2b	tseV	pldA	-	-	-	-	tspE1c	PA0256	tseF	tepB	-	-
CL297	T_0870	20		tse1	tse2	tse3	tse4	tse5	tse8	tse6	-	-	tse7	-	-	-	-	-	tplE	modA	PA2066	tle1	tseT	azu	pldB	-	-	-	tseV	-	-	-	-	tspE1b	-	PA0256	tseF	-	tepBa	-
CLB 24388	T_0871	19		tse1	tse2	tse3	tse4	tse5	tse8	tse6	-	-	tse7	-	-	-	-	-	tplE	modA	PA2066	tle1	tseT	azu	pldB	-	-	-	tseV	-	-	-	-	tspE1b	-	PA0256	tseF	-	-	-
CMC-097	T_0872	20		tse1	tse2	tse3	tse4	tse5	tse8	tse6	-	-	tse7	-	-	-	-	-	tplE	modA	PA2066	tle1	tseT	azu	pldB	tle3	-	vgrG2b	-	-	-	-	-	-	-	PA0256	tseF	-	tepBa	-
CMC-115	T_0873	21		tse1	tse2	tse3	tse4	tse5	tse8	tse6	-	-	tse7	-	-	-	-	-	tplE	modA	PA2066	tle1	tseT	azu	pldB	tle3	-	vgrG2b	-	-	-	tle2	tspE1a	-	-	PA0256	tseF	-	-	-
CN573=PSE143	T_0874	21		tse1	tse2	tse3	tse4	tse5	tse8	tse6	-	-	-	tse7a	-	-	-	-	tplE	modA	PA2066	tle1	tseT	azu	pldB	-	-	-	tseV	-	-	tle2	-	tspE1b	-	PA0256	tseF	-	tepBa	-
CND03	T_0875	23		tse1	tse2	tse3	tse4	tse5	tse8	-	tas1	-	tse7	-	-	-	-	-	tplE	modA	PA2066	tle1	tseT	azu	pldB	tle3	-	vgrG2b	-	pldA	rhsP2	-	-	tspE1b	-	PA0256	tseF	tepB	-	-
Co380791	T_0876	22		tse1	tse2	tse3	tse4	tse5	tse8	tse6	-	-	-	tse7a	-	-	-	-	tplE	modA	PA2066	tle1	tseT	azu	pldB	tle3	-	vgrG2b	tseV	-	-	-	-	-	tspE1c	PA0256	tseF	-	tepBa	-
Co398373	T_0877	22		tse1	tse2	tse3	tse4	tse5	tse8	tse6	-	-	-	tse7a	-	-	-	-	tplE	modA	PA2066	tle1	tseT	azu	pldB	tle3	-	vgrG2b	tseV	-	-	-	-	-	tspE1c	PA0256	tseF	-	tepBa	-
Co399645	T_0878	22		tse1	tse2	tse3	tse4	tse5	tse8	tse6	-	-	-	tse7a	-	-	-	-	tplE	modA	PA2066	tle1	tseT	azu	pldB	tle3	-	vgrG2b	-	pldA	-	-	-	tspE1b	-	PA0256	tseF	tepB	-	-
Cotonu1	T_0879	21		tse1	tse2	tse3	tse4	tse5	tse8	-	tas1	-	tse7	-	-	-	-	-	tplE	modA	PA2066	tle1	tseT	azu	pldB	-	-	-	tseV	pldA	-	-	-	-	tspE1c	PA0256	tseF	tepB	-	-
CPa12-1	T_0880	24		tse1	tse2	tse3	tse4	tse5	tse8	-	tas1	-	-	tse7a	-	-	-	-	tplE	modA	PA2066	tle1	tseT	azu	pldB	tle3	tle4b	-	tseV	-	rhsP2	tle2	-	-	tspE1c	PA0256	tseF	tepB	-	-
CPa40	T_0881	21		tse1	tse2	tse3	tse4	tse5	tse8	-	tas1	-	tse7	-	-	-	-	-	tplE	modA	PA2066	tle1	tseT	azu	pldB	-	-	-	tseV	pldA	-	-	-	-	tspE1c	PA0256	tseF	tepB	-	-
CPHL10299	T_0882	20		tse1	tse2	tse3	tse4	tse5	tse8	tse6	-	-	-	tse7a	-	-	-	-	tplE	modA	PA2066	tle1	tseT	azu	pldB	tle3	-	vgrG2b	-	-	-	-	-	tspE1b	-	PA0256	tseF	-	-	-
CPHL10662	T_0883	22		tse1	tse2	tse3	tse4	tse5	tse8	-	-	tne3	-	tse7a	-	-	-	-	tplE	modA	PA2066	tle1	tseT	azu	pldB	-	-	-	tseV	-	rhsP2	tle2	-	-	tspE1c	PA0256	tseF	tepB	-	-
CPHL1999	T_0885	23		tse1	tse2	tse3	tse4	tse5	tse8	tse6	-	-	tse7	-	-	-	-	-	tplE	modA	PA2066	tle1	tseT	azu	pldB	tle3	-	vgrG2b	tseV	pldA	-	-	-	tspE1b	-	PA0256	tseF	-	tepBa	-
CPHL2000	T_0886	23		tse1	tse2	tse3	tse4	tse5	tse8	tse6	-	-	-	tse7a	-	-	-	-	tplE	modA	PA2066	tle1	tseT	azu	pldB	tle3	-	vgrG2b	tseV	pldA	-	-	-	tspE1b	-	PA0256	tseF	-	tepBa	-
CPHL5083	T_0887	22		tse1	tse2	tse3	tse4	tse5	tse8	tse6	-	-	tse7	-	-	-	-	-	tplE	modA	PA2066	tle1	tseT	azu	pldB	tle3	-	vgrG2b	tseV	-	-	tle2	-	tspE1b	-	PA0256	tseF	-	-	-
CPHL6749	T_0888	22		tse1	tse2	tse3	tse4	tse5	tse8	tse6	-	-	tse7	-	-	-	-	-	tplE	modA	PA2066	tle1	tseT	azu	pldB	tle3	-	vgrG2b	-	-	-	tle2	-	tspE1b	-	PA0256	tseF	-	tepBa	-
CPHL8203	T_0889	20		tse1	tse2	tse3	tse4	tse5	tse8	tse6	-	-	tse7	-	-	-	-	-	tplE	modA	PA2066	tle1	tseT	azu	pldB	tle3	-	vgrG2b	-	-	-	-	-	tspE1b	-	PA0256	tseF	-	-	-
CPHL950	T_0890	21		tse1	tse2	tse3	tse4	tse5	tse8	tse6	-	-	-	tse7a	-	-	-	-	tplE	modA	PA2066	tle1	tseT	azu	pldB	tle3	-	vgrG2b	tseV	-	-	-	-	tspE1b	-	PA0256	tseF	-	-	-
D-I-1	T_0891	23		tse1	tse2	tse3	tse4	tse5	tse8	tse6	-	-	-	tse7a	-	-	-	-	tplE	modA	PA2066	tle1	tseT	azu	pldB	tle3	tle4b	-	-	pldA	rhsP2	-	-	-	tspE1c	PA0256	tseF	tepB	-	-
D1	T_0892	21		tse1	tse2	tse3	tse4	tse5	tse8	tse6	-	-	-	tse7a	-	-	-	-	tplE	modA	PA2066	tle1	tseT	azu	pldB	tle3	-	vgrG2b	tseV	-	-	-	-	tspE1b	-	PA0256	tseF	-	-	-
D9 3362	T_0893	24		tse1	tse2	tse3	tse4	tse5	tse8	-	tas1	-	-	-	-	-	tse7d	-	tplE	modA	PA2066	tle1	tseT	azu	pldB	tle3	-	vgrG2b	tseV	pldA	rhsP2	-	-	-	tspE1c	PA0256	tseF	-	tepBa	-
DHS01	T_0900	21		tse1	tse2	tse3	tse4	tse5	tse8	tse6	-	-	-	tse7a	-	-	-	-	tplE	modA	PA2066	tle1	tseT	azu	pldB	tle3	-	vgrG2b	tseV	-	-	-	-	tspE1b	-	PA0256	tseF	-	-	-
DK2	T_0901	20		tse1	tse2	tse3	tse4	tse5	-	tse6	-	-	tse7	-	-	-	-	-	tplE	modA	PA2066	tle1	tseT	azu	pldB	tle3	-	vgrG2b	-	-	-	-	-	tspE1b	-	PA0256	tseF	-	tepBa	-
DL201330	T_0902	22		tse1	tse2	tse3	tse4	tse5	tse8	tse6	-	-	-	tse7a	-	-	-	-	tplE	modA	PA2066	tle1	tseT	azu	pldB	tle3	-	vgrG2b	tseV	-	-	-	-	-	tspE1c	PA0256	tseF	-	tepBa	-
DN1	T_0903	21		tse1	tse2	tse3	tse4	tse5	tse8	-	tas1	-	-	-	-	-	tse7d	-	tplE	modA	PA2066	tle1	tseT	azu	pldB	-	-	-	tseV	pldA	-	tle2	-	tspE1b	-	PA0256	tseF	-	-	-
DSM 50071	T_0904	19		tse1	tse2	tse3	tse4	tse5	tse8	tse6	-	-	tse7	-	-	-	-	-	tplE	modA	PA2066	tle1	tseT	azu	pldB	-	-	-	tseV	-	-	-	-	tspE1b	-	PA0256	tseF	-	-	-
DSM 50071	T_0905	19		tse1	tse2	tse3	tse4	tse5	tse8	tse6	-	-	tse7	-	-	-	-	-	tplE	modA	PA2066	tle1	tseT	azu	pldB	-	-	-	tseV	-	-	-	-	tspE1b	-	PA0256	tseF	-	-	-
DUN-001-2B	T_0906	23		tse1	tse2	tse3	tse4	tse5	tse8	tse6	-	-	tse7	-	-	-	-	-	tplE	modA	PA2066	tle1	tseT	azu	pldB	tle3	-	vgrG2b	tseV	pldA	-	-	-	tspE1b	-	PA0256	tseF	-	tepBa	-
DUN-002C	T_0907	21		tse1	tse2	tse3	tse4	tse5	tse8	tse6	-	-	-	tse7a	-	-	-	-	tplE	modA	PA2066	tle1	tseT	azu	pldB	tle3	-	vgrG2b	-	-	-	-	-	tspE1b	-	PA0256	tseF	tepB	-	-
DUN-004	T_0909	24		tse1	tse2	tse3	-	tse5	tse8	-	-	tne3	-	-	-	-	-	tse7e	-	modA	PA2066	tle1	tseT	azu	pldB	tle3	tle4b	vgrG2b	tseV	pldA	-	tle2	tspE1a	tspE1b	-	PA0256	tseF	-	-	tepBb
DUN-006	T_0910	24		tse1	tse2	tse3	tse4	tse5	tse8	-	tas1	-	-	-	-	-	tse7d	-	tplE	modA	PA2066	tle1	tseT	azu	pldB	tle3	-	vgrG2b	tseV	pldA	rhsP2	-	-	-	tspE1c	PA0256	tseF	tepB	-	-
DUN-007-2	T_0911	19		tse1	tse2	tse3	tse4	tse5	tse8	tse6	-	-	tse7	-	-	-	-	-	tplE	modA	PA2066	tle1	tseT	azu	pldB	-	-	-	tseV	-	-	-	-	tspE1b	-	PA0256	tseF	-	-	-
DUN-008	T_0912	22		tse1	tse2	tse3	tse4	tse5	tse8	tse6	-	-	tse7	-	-	-	-	-	tplE	modA	PA2066	tle1	tseT	azu	pldB	tle3	-	vgrG2b	tseV	-	-	-	-	tspE1b	-	PA0256	tseF	-	tepBa	-
DUN-009B	T_0913	21		tse1	tse2	tse3	tse4	tse5	tse8	tse6	-	-	-	tse7a	-	-	-	-	tplE	modA	PA2066	tle1	tseT	azu	pldB	tle3	-	vgrG2b	tseV	-	-	-	-	tspE1b	-	PA0256	tseF	-	-	-
DUN-013	T_0914	20		tse1	tse2	tse3	tse4	tse5	tse8	-	tas1	-	-	-	-	-	tse7d	-	tplE	modA	PA2066	tle1	tseT	azu	pldB	-	-	-	tseV	-	-	-	-	-	tspE1c	PA0256	tseF	tepB	-	-
DUN-015A	T_0915	21		tse1	tse2	tse3	tse4	tse5	tse8	tse6	-	-	tse7	-	-	-	-	-	tplE	modA	PA2066	tle1	tseT	azu	pldB	tle3	-	vgrG2b	-	-	-	tle2	-	-	tspE1c	PA0256	tseF	-	-	-
DUN-018	T_0916	23		tse1	tse2	tse3	tse4	tse5	tse8	tse6	-	-	tse7	-	-	-	-	-	tplE	modA	PA2066	tle1	tseT	azu	pldB	tle3	-	vgrG2b	tseV	pldA	-	-	-	tspE1b	-	PA0256	tseF	-	tepBa	-
DUN-024-1	T_0917	20		tse1	tse2	tse3	tse4	tse5	tse8	tse6	-	-	tse7	-	-	-	-	-	tplE	modA	PA2066	tle1	tseT	azu	pldB	tle3	-	vgrG2b	-	-	-	-	-	-	tspE1c	PA0256	tseF	-	-	-
DVT401	T_0918	20		tse1	tse2	tse3	tse4	tse5	tse8	tse6	-	-	tse7	-	-	-	-	-	tplE	modA	PA2066	tle1	tseT	azu	pldB	tle3	-	vgrG2b	-	-	-	-	-	-	tspE1c	PA0256	tseF	-	-	-
DVT402	T_0919	22		tse1	tse2	tse3	tse4	tse5	tse8	tse6	-	-	tse7	-	-	-	-	-	tplE	modA	PA2066	tle1	tseT	azu	pldB	tle3	-	vgrG2b	tseV	pldA	-	-	-	tspE1b	-	PA0256	tseF	-	-	-
DVT410	T_0920	22		tse1	tse2	tse3	tse4	tse5	tse8	tse6	-	-	-	tse7a	-	-	-	-	tplE	modA	PA2066	tle1	tseT	azu	pldB	tle3	-	vgrG2b	tseV	-	-	-	-	tspE1b	-	PA0256	tseF	tepB	-	-
DVT411	T_0921	22		tse1	tse2	tse3	tse4	tse5	tse8	tse6	-	-	tse7	-	-	-	-	-	tplE	modA	PA2066	tle1	tseT	azu	pldB	tle3	-	vgrG2b	tseV	pldA	-	-	-	-	tspE1c	PA0256	tseF	-	-	-
DVT412	T_0922	21		tse1	tse2	tse3	tse4	tse5	tse8	tse6	-	-	-	tse7a	-	-	-	-	tplE	modA	PA2066	tle1	tseT	azu	pldB	tle3	-	vgrG2b	-	-	-	-	-	tspE1b	-	PA0256	tseF	tepB	-	-
DVT413	T_0923	24		tse1	tse2	tse3	tse4	tse5	tse8	-	tas1	-	-	tse7a	-	-	-	-	tplE	modA	PA2066	tle1	tseT	azu	pldB	tle3	tle4b	-	tseV	pldA	rhsP2	-	-	-	tspE1c	PA0256	tseF	tepB	-	-
DVT414	T_0924	22		tse1	tse2	tse3	tse4	tse5	tse8	-	tas1	-	tse7	-	-	-	-	-	tplE	modA	PA2066	tle1	tseT	azu	pldB	tle3	-	vgrG2b	tseV	-	-	-	-	tspE1b	-	PA0256	tseF	tepB	-	-
DVT415	T_0925	19		tse1	tse2	tse3	tse4	tse5	tse8	tse6	-	-	tse7	-	-	-	-	-	tplE	modA	PA2066	tle1	tseT	azu	pldB	-	-	-	tseV	-	-	-	-	tspE1b	-	PA0256	tseF	-	-	-
DVT417	T_0926	22		tse1	tse2	tse3	tse4	tse5	tse8	-	tas1	-	tse7	-	-	-	-	-	tplE	modA	PA2066	tle1	tseT	azu	pldB	tle3	-	vgrG2b	tseV	-	-	-	-	tspE1b	-	PA0256	tseF	-	tepBa	-
DVT422	T_0929	24		tse1	tse2	tse3	tse4	tse5	tse8	tse6	-	-	-	tse7a	-	-	-	-	tplE	modA	PA2066	tle1	tseT	azu	pldB	tle3	tle4b	-	tseV	pldA	rhsP2	-	-	tspE1b	-	PA0256	tseF	-	tepBa	-
DVT423	T_0930	19		tse1	tse2	tse3	tse4	tse5	tse8	tse6	-	-	tse7	-	-	-	-	-	tplE	modA	PA2066	tle1	tseT	azu	pldB	-	-	-	tseV	-	-	-	-	tspE1b	-	PA0256	tseF	-	-	-
DVT425	T_0931	21		tse1	tse2	tse3	tse4	tse5	tse8	tse6	-	-	tse7	-	-	-	-	-	tplE	modA	PA2066	tle1	tseT	azu	pldB	tle3	-	vgrG2b	-	-	-	-	-	tspE1b	-	PA0256	tseF	-	tepBa	-
DVT426	T_0932	21		tse1	tse2	tse3	tse4	tse5	tse8	tse6	-	-	-	tse7a	-	-	-	-	tplE	modA	PA2066	tle1	tseT	azu	pldB	tle3	-	vgrG2b	-	-	-	-	-	tspE1b	-	PA0256	tseF	tepB	-	-
DVT427	T_0933	21		tse1	tse2	tse3	tse4	tse5	tse8	tse6	-	-	-	tse7a	-	-	-	-	tplE	modA	PA2066	tle1	tseT	azu	pldB	tle3	-	vgrG2b	-	-	-	-	-	tspE1b	-	PA0256	tseF	-	tepBa	-
DVT428	T_0934	20		tse1	tse2	tse3	tse4	tse5	tse8	tse6	-	-	tse7	-	-	-	-	-	tplE	modA	PA2066	tle1	tseT	azu	pldB	tle3	tle4b	-	-	-	-	-	-	tspE1b	-	PA0256	tseF	-	-	-
DVT429	T_0935	20		tse1	tse2	tse3	tse4	tse5	tse8	tse6	-	-	-	tse7a	-	-	-	-	tplE	modA	PA2066	tle1	tseT	azu	pldB	-	-	-	tseV	-	-	-	-	tspE1b	-	PA0256	tseF	-	tepBa	-
DVT466	T_0936	21		tse1	tse2	tse3	tse4	tse5	tse8	tse6	-	-	-	tse7a	-	-	-	-	tplE	modA	PA2066	tle1	tseT	azu	pldB	tle3	-	vgrG2b	-	-	-	-	-	tspE1b	-	PA0256	tseF	-	tepBa	-
DVT639	T_0937	20		tse1	tse2	tse3	tse4	tse5	tse8	-	tas1	-	-	-	-	-	tse7d	-	tplE	modA	PA2066	tle1	tseT	azu	pldB	-	-	-	tseV	pldA	-	-	-	tspE1b	-	PA0256	tseF	-	-	-
DVT729	T_0938	22		tse1	tse2	tse3	tse4	tse5	tse8	tse6	-	-	tse7	-	-	-	-	-	tplE	modA	PA2066	tle1	tseT	azu	pldB	tle3	-	vgrG2b	tseV	-	-	-	-	-	tspE1c	PA0256	tseF	-	tepBa	-
DVT779	T_0939	22		tse1	tse2	tse3	tse4	tse5	tse8	tse6	-	-	tse7	-	-	-	-	-	tplE	modA	PA2066	tle1	tseT	azu	pldB	tle3	-	vgrG2b	tseV	-	-	-	-	tspE1b	-	PA0256	tseF	-	tepBa	-
E-500	T_0940	20		tse1	tse2	tse3	tse4	tse5	tse8	tse6	-	-	tse7	-	-	-	-	-	tplE	modA	PA2066	tle1	tseT	azu	pldB	tle3	-	vgrG2b	-	-	-	-	-	tspE1b	-	PA0256	tseF	-	-	-
E-I-1	T_0941	23		tse1	tse2	tse3	tse4	tse5	tse8	tse6	-	-	-	tse7a	-	-	-	-	tplE	modA	PA2066	tle1	tseT	azu	pldB	tle3	tle4b	-	-	pldA	rhsP2	-	-	-	tspE1c	PA0256	tseF	tepB	-	-
E1-WATER-2	T_0942	23		tse1	tse2	tse3	tse4	tse5	tse8	tse6	-	-	tse7	-	-	-	-	-	tplE	modA	PA2066	tle1	tseT	azu	pldB	tle3	-	vgrG2b	tseV	-	rhsP2	-	-	tspE1b	-	PA0256	tseF	tepB	-	-
E1(T4189)	T_0943	21		tse1	tse2	tse3	tse4	tse5	tse8	tse6	-	-	tse7	-	-	-	-	-	tplE	modA	PA2066	tle1	tseT	azu	pldB	tle3	tle4b	-	tseV	-	-	-	-	tspE1b	-	PA0256	tseF	-	-	-
E2	T_0944	22		tse1	tse2	tse3	tse4	tse5	tse8	-	tas1	-	-	tse7a	-	-	-	-	tplE	modA	PA2066	tle1	tseT	azu	pldB	tle3	-	vgrG2b	tseV	-	-	-	-	tspE1b	-	PA0256	tseF	tepB	-	-
E2_H133420224	T_0945	21		tse1	tse2	tse3	tse4	tse5	tse8	tse6	-	-	tse7	-	-	-	-	-	tplE	modA	PA2066	tle1	tseT	azu	pldB	tle3	tle4b	vgrG2b	-	-	-	-	-	tspE1b	-	PA0256	tseF	-	-	-
E2758	T_0946	23		tse1	tse2	tse3	tse4	tse5	tse8	tse6	-	-	-	tse7a	-	-	-	-	tplE	modA	PA2066	tle1	tseT	azu	pldB	tle3	-	vgrG2b	tseV	pldA	-	-	-	tspE1b	-	PA0256	tseF	tepB	-	-
E429	T_0947	20		tse1	tse2	tse3	tse4	tse5	tse8	tse6	-	-	-	tse7a	-	-	-	-	tplE	modA	PA2066	tle1	tseT	azu	pldB	-	-	-	-	pldA	-	-	-	tspE1b	-	PA0256	tseF	tepB	-	-
E42A(B)	T_0948	19		tse1	tse2	tse3	tse4	tse5	tse8	-	tas1	-	-	-	-	-	tse7d	-	tplE	modA	PA2066	tle1	tseT	azu	pldB	-	-	-	-	pldA	-	-	-	tspE1b	-	PA0256	tseF	-	-	-
E6130952	T_0949	23		tse1	tse2	tse3	tse4	tse5	tse8	-	tas1	-	tse7	-	-	-	-	-	tplE	modA	PA2066	tle1	tseT	azu	pldB	tle3	-	vgrG2b	-	pldA	rhsP2	-	-	tspE1b	-	PA0256	tseF	tepB	-	-
E80	T_0950	21		tse1	tse2	tse3	tse4	tse5	tse8	-	tas1	-	-	tse7a	-	-	-	-	tplE	modA	PA2066	tle1	tseT	azu	pldB	tle3	-	vgrG2b	-	-	-	-	-	tspE1b	-	PA0256	tseF	tepB	-	-
E90	T_0951	20		tse1	tse2	tse3	tse4	tse5	tse8	tse6	-	-	tse7	-	-	-	-	-	tplE	modA	PA2066	tle1	tseT	azu	pldB	tle3	-	vgrG2b	-	-	-	-	-	-	-	PA0256	tseF	-	tepBa	-
EA0A	T_0952	22		tse1	tse2	tse3	tse4	tse5	tse8	tse6	-	-	tse7	-	-	-	-	-	tplE	modA	PA2066	tle1	tseT	azu	pldB	tle3	-	vgrG2b	tseV	-	-	-	-	-	tspE1c	PA0256	tseF	-	tepBa	-
early isolate NN2 (clone C)	T_0953	19		tse1	tse2	tse3	tse4	tse5	tse8	tse6	-	-	tse7	-	-	-	-	-	tplE	modA	PA2066	tle1	tseT	azu	pldB	-	-	-	tseV	-	-	-	-	tspE1b	-	PA0256	tseF	-	-	-
EC22	T_0954	22		tse1	tse2	tse3	tse4	tse5	tse8	tse6	-	-	-	tse7a	-	-	-	-	tplE	modA	PA2066	tle1	tseT	azu	pldB	tle3	-	vgrG2b	tseV	-	-	-	-	-	tspE1c	PA0256	tseF	-	tepBa	-
EC2A	T_0955	20		tse1	tse2	tse3	tse4	tse5	tse8	tse6	-	-	tse7	-	-	-	-	-	tplE	modA	PA2066	tle1	tseT	azu	pldB	tle3	-	vgrG2b	-	-	-	-	-	-	tspE1c	PA0256	tseF	-	-	-
EGD-AQ8	T_0956	20		tse1	tse2	tse3	tse4	tse5	tse8	tse6	-	-	-	tse7a	-	-	-	-	tplE	modA	PA2066	tle1	tseT	azu	pldB	-	-	-	tseV	-	-	-	-	-	tspE1c	PA0256	tseF	tepB	-	-
Env_1	T_0957	22		tse1	tse2	tse3	tse4	tse5	tse8	-	tas1	-	tse7	-	-	-	-	-	tplE	modA	PA2066	tle1	tseT	azu	pldB	tle3	-	vgrG2b	tseV	-	-	-	-	-	tspE1c	PA0256	tseF	tepB	-	-
Env_12	T_0958	21		tse1	tse2	tse3	tse4	tse5	tse8	tse6	-	-	tse7	-	-	-	-	-	tplE	modA	PA2066	tle1	tseT	azu	pldB	tle3	-	vgrG2b	-	pldA	-	-	-	tspE1b	-	PA0256	tseF	-	-	-
Env_14	T_0959	21		tse1	tse2	tse3	tse4	tse5	tse8	-	-	-	-	tse7a	-	-	-	-	-	modA	PA2066	tle1	tseT	azu	pldB	tle3	tle4b	-	tseV	pldA	-	-	-	tspE1b	-	PA0256	tseF	-	tepBa	-
Env_16	T_0960	18		tse1	tse2	tse3	tse4	tse5	tse8	-	-	-	tse7	-	-	-	-	-	tplE	modA	PA2066	tle1	-	-	pldB	tle3	-	vgrG2b	-	-	-	-	-	tspE1b	-	PA0256	tseF	-	tepBa	-
Env_47	T_0961	22		tse1	tse2	tse3	tse4	tse5	tse8	tse6	-	-	tse7	-	-	-	-	-	tplE	modA	PA2066	tle1	tseT	azu	pldB	tle3	-	vgrG2b	tseV	-	-	-	-	-	tspE1c	PA0256	tseF	-	tepBa	-
ENV-567	T_0962	23		tse1	tse2	tse3	tse4	tse5	tse8	tse6	-	-	tse7	-	-	-	-	-	tplE	modA	PA2066	tle1	tseT	azu	pldB	tle3	-	vgrG2b	tseV	-	-	tle2	tspE1a	-	-	PA0256	tseF	-	tepBa	-
ENV-683	T_0963	22		tse1	tse2	tse3	tse4	tse5	tse8	tse6	-	-	-	tse7a	-	-	-	-	tplE	modA	PA2066	tle1	tseT	azu	pldB	tle3	tle4b	-	tseV	-	-	-	-	-	tspE1c	PA0256	tseF	-	tepBa	-
env006b	T_0964	20		tse1	tse2	tse3	tse4	tse5	tse8	tse6	-	-	tse7	-	-	-	-	-	tplE	modA	PA2066	tle1	tseT	azu	pldB	tle3	-	vgrG2b	-	-	-	-	-	tspE1b	-	PA0256	tseF	-	-	-
env045	T_0965	21		tse1	tse2	tse3	tse4	tse5	tse8	tse6	-	-	-	tse7a	-	-	-	-	tplE	modA	PA2066	tle1	tseT	azu	pldB	tle3	-	vgrG2b	-	-	-	-	-	tspE1b	-	PA0256	tseF	-	tepBa	-
env050	T_0966	21		tse1	tse2	tse3	tse4	tse5	tse8	tse6	-	-	-	tse7a	-	-	-	-	tplE	modA	PA2066	tle1	tseT	azu	pldB	tle3	-	vgrG2b	tseV	-	-	-	-	tspE1b	-	PA0256	tseF	-	-	-
env065a	T_0967	23		tse1	tse2	tse3	tse4	tse5	tse8	tse6	-	-	-	tse7a	-	-	-	-	tplE	modA	PA2066	tle1	tseT	azu	pldB	tle3	tle4b	-	-	pldA	rhsP2	-	-	-	tspE1c	PA0256	tseF	tepB	-	-
env065b	T_0968	20		tse1	tse2	tse3	tse4	tse5	tse8	tse6	-	-	-	tse7a	-	-	-	-	tplE	modA	PA2066	tle1	tseT	azu	pldB	-	-	-	tseV	-	-	-	-	-	tspE1c	PA0256	tseF	tepB	-	-
env068	T_0969	21		tse1	tse2	tse3	tse4	tse5	tse8	-	tas1	-	-	-	-	tse7c	-	-	tplE	modA	PA2066	tle1	tseT	azu	pldB	-	-	-	tseV	pldA	-	-	-	-	tspE1c	PA0256	tseF	-	tepBa	-
env084	T_0970	20		tse1	tse2	tse3	tse4	tse5	tse8	tse6	-	-	-	tse7a	-	-	-	-	tplE	modA	PA2066	tle1	tseT	azu	pldB	-	-	-	tseV	-	-	-	-	-	tspE1c	PA0256	tseF	tepB	-	-
env092b	T_0971	22		tse1	tse2	tse3	tse4	tse5	tse8	tse6	-	-	tse7	-	-	-	-	-	tplE	modA	PA2066	tle1	tseT	azu	pldB	tle3	-	vgrG2b	tseV	-	-	-	-	-	tspE1c	PA0256	tseF	-	tepBa	-
env099	T_0972	20		tse1	tse2	tse3	tse4	tse5	tse8	-	tas1	-	-	tse7a	-	-	-	-	tplE	modA	PA2066	tle1	tseT	azu	pldB	-	-	-	tseV	-	-	-	-	tspE1b	-	PA0256	tseF	-	tepBa	-
env100	T_0973	20		tse1	tse2	tse3	tse4	tse5	tse8	tse6	-	-	tse7	-	-	-	-	-	tplE	modA	PA2066	tle1	tseT	azu	pldB	tle3	-	vgrG2b	-	-	-	-	-	-	tspE1c	PA0256	tseF	-	-	-
env101	T_0974	20		tse1	tse2	tse3	tse4	tse5	tse8	tse6	-	-	tse7	-	-	-	-	-	tplE	modA	PA2066	tle1	tseT	azu	pldB	tle3	-	vgrG2b	-	-	-	-	-	tspE1b	-	PA0256	tseF	-	-	-
env102	T_0975	21		tse1	tse2	tse3	tse4	tse5	tse8	tse6	-	-	-	tse7a	-	-	-	-	tplE	modA	PA2066	tle1	tseT	azu	pldB	-	-	-	tseV	-	-	tle2	-	-	tspE1c	PA0256	tseF	tepB	-	-
env103	T_0976	21		tse1	tse2	tse3	tse4	tse5	tse8	tse6	-	-	-	tse7a	-	-	-	-	tplE	modA	PA2066	tle1	tseT	azu	pldB	tle3	-	vgrG2b	-	-	-	-	-	-	tspE1c	PA0256	tseF	tepB	-	-
env105	T_0977	23		tse1	tse2	tse3	tse4	tse5	tse8	tse6	-	-	-	tse7a	-	-	-	-	tplE	modA	PA2066	tle1	tseT	azu	pldB	tle3	-	vgrG2b	tseV	pldA	-	-	-	tspE1b	-	PA0256	tseF	tepB	-	-
env107	T_0978	20		tse1	tse2	tse3	tse4	tse5	tse8	tse6	-	-	tse7	-	-	-	-	-	tplE	modA	PA2066	tle1	tseT	azu	pldB	tle3	-	vgrG2b	-	-	-	-	-	tspE1b	-	PA0256	tseF	-	-	-
env109b	T_0979	24		tse1	tse2	tse3	tse4	tse5	tse8	-	tas1	-	-	tse7a	-	-	-	-	tplE	modA	PA2066	tle1	tseT	azu	pldB	tle3	tle4b	-	tseV	pldA	rhsP2	-	-	-	tspE1c	PA0256	tseF	tepB	-	-
env133	T_0980	21		tse1	tse2	tse3	tse4	tse5	tse8	tse6	-	-	-	tse7a	-	-	-	-	tplE	modA	PA2066	tle1	tseT	azu	pldB	tle3	-	vgrG2b	-	-	-	-	-	tspE1b	-	PA0256	tseF	-	tepBa	-
env138	T_0981	21		tse1	tse2	tse3	tse4	tse5	tse8	tse6	-	-	-	tse7a	-	-	-	-	tplE	modA	PA2066	tle1	tseT	azu	pldB	tle3	-	vgrG2b	-	-	-	-	-	tspE1b	-	PA0256	tseF	tepB	-	-
env139	T_0982	19		tse1	tse2	tse3	tse4	tse5	tse8	tse6	-	-	-	tse7a	-	-	-	-	tplE	modA	PA2066	tle1	tseT	azu	pldB	-	-	-	tseV	-	-	-	-	-	tspE1c	PA0256	tseF	-	-	-
env146b	T_0983	21		tse1	tse2	tse3	tse4	tse5	tse8	tse6	-	-	tse7	-	-	-	-	-	tplE	modA	PA2066	tle1	tseT	azu	pldB	tle3	-	vgrG2b	-	-	-	-	-	tspE1b	-	PA0256	tseF	-	tepBa	-
env158	T_0984	22		tse1	tse2	tse3	tse4	tse5	tse8	tse6	-	-	tse7	-	-	-	-	-	tplE	modA	PA2066	tle1	tseT	azu	pldB	tle3	-	vgrG2b	-	-	-	tle2	-	tspE1b	-	PA0256	tseF	-	tepBa	-
env159a	T_0985	19		tse1	tse2	tse3	tse4	tse5	tse8	-	tas1	-	-	tse7a	-	-	-	-	tplE	modA	PA2066	tle1	tseT	azu	pldB	-	-	-	tseV	-	-	-	-	-	tspE1c	PA0256	tseF	-	-	-
env187	T_0986	24		tse1	tse2	tse3	tse4	tse5	tse8	-	tas1	-	-	-	-	-	tse7d	-	tplE	modA	PA2066	tle1	tseT	azu	pldB	tle3	-	vgrG2b	tseV	pldA	rhsP2	-	-	-	tspE1c	PA0256	tseF	tepB	-	-
env193	T_0987	21		tse1	tse2	tse3	tse4	tse5	tse8	tse6	-	-	-	tse7a	-	-	-	-	tplE	modA	PA2066	tle1	tseT	azu	pldB	tle3	-	vgrG2b	-	-	-	-	-	tspE1b	-	PA0256	tseF	tepB	-	-
env201	T_0988	20		tse1	tse2	tse3	tse4	tse5	tse8	tse6	-	-	tse7	-	-	-	-	-	tplE	modA	PA2066	tle1	tseT	azu	pldB	tle3	-	vgrG2b	-	-	-	-	-	tspE1b	-	PA0256	tseF	-	-	-
env202	T_0989	20		tse1	tse2	tse3	tse4	tse5	tse8	tse6	-	-	tse7	-	-	-	-	-	tplE	modA	PA2066	tle1	tseT	azu	pldB	tle3	-	vgrG2b	-	-	-	-	-	-	-	PA0256	tseF	-	tepBa	-
env203	T_0990	22		tse1	tse2	tse3	tse4	tse5	tse8	tse6	-	-	-	tse7a	-	-	-	-	tplE	modA	PA2066	tle1	tseT	azu	pldB	tle3	-	vgrG2b	tseV	-	-	-	-	tspE1b	-	PA0256	tseF	-	tepBa	-
env204	T_0991	21		tse1	tse2	tse3	tse4	tse5	tse8	tse6	-	-	tse7	-	-	-	-	-	tplE	modA	PA2066	tle1	tseT	azu	pldB	tle3	-	vgrG2b	-	-	-	tle2	-	tspE1b	-	PA0256	tseF	-	-	-
env207	T_0992	20		tse1	tse2	tse3	tse4	tse5	tse8	tse6	-	-	tse7	-	-	-	-	-	tplE	modA	PA2066	tle1	tseT	azu	pldB	tle3	-	vgrG2b	-	-	-	-	-	-	-	PA0256	tseF	-	tepBa	-
env210	T_0993	22		tse1	tse2	tse3	tse4	tse5	tse8	tse6	-	-	-	tse7a	-	-	-	-	tplE	modA	PA2066	tle1	tseT	azu	pldB	-	-	-	tseV	pldA	-	tle2	-	-	tspE1c	PA0256	tseF	-	tepBa	-
env224	T_0994	21		tse1	tse2	tse3	tse4	tse5	tse8	tse6	-	-	-	tse7a	-	-	-	-	tplE	modA	PA2066	tle1	tseT	azu	pldB	tle3	-	vgrG2b	-	-	-	-	-	tspE1b	-	PA0256	tseF	-	tepBa	-
env225	T_0995	22		tse1	tse2	tse3	tse4	tse5	tse8	tse6	-	-	tse7	-	-	-	-	-	tplE	modA	PA2066	tle1	tseT	azu	pldB	tle3	-	vgrG2b	tseV	-	-	-	-	-	tspE1c	PA0256	tseF	-	tepBa	-
env331b	T_0996	22		tse1	tse2	tse3	tse4	tse5	tse8	tse6	-	-	tse7	-	-	-	-	-	tplE	modA	PA2066	tle1	tseT	azu	pldB	tle3	-	vgrG2b	tseV	-	-	-	-	tspE1b	-	PA0256	tseF	-	tepBa	-
env334	T_0997	21		tse1	tse2	tse3	tse4	tse5	tse8	-	tas1	-	-	tse7a	-	-	-	-	tplE	modA	PA2066	tle1	tseT	azu	pldB	-	-	-	-	pldA	rhsP2	-	-	tspE1b	-	PA0256	tseF	tepB	-	-
Environ_1	T_0998	20		tse1	tse2	tse3	tse4	tse5	tse8	tse6	-	-	-	-	-	-	-	-	tplE	modA	PA2066	tle1	tseT	azu	pldB	tle3	-	vgrG2b	tseV	-	-	-	-	tspE1b	-	PA0256	tseF	-	-	-
EPIC E190	T_0999	25		tse1	tse2	tse3	tse4	tse5	tse8	-	tas1	-	tse7	-	-	-	-	-	tplE	modA	PA2066	tle1	tseT	azu	pldB	tle3	tle4b	-	tseV	pldA	rhsP2	tle2	-	tspE1b	-	PA0256	tseF	-	tepBa	-
EPIC E197	T_1000	20		tse1	tse2	tse3	tse4	tse5	tse8	-	tas1	-	-	tse7a	-	-	-	-	tplE	modA	PA2066	tle1	tseT	azu	pldB	tle3	-	vgrG2b	-	-	-	-	-	tspE1b	-	PA0256	tseF	-	-	-
EPIC E54	T_1001	23		tse1	tse2	tse3	tse4	tse5	tse8	tse6	-	-	-	tse7a	-	-	-	-	tplE	modA	PA2066	tle1	tseT	azu	pldB	tle3	-	vgrG2b	tseV	-	-	tle2	-	tspE1b	-	PA0256	tseF	-	tepBa	-
ESP06B	T_1002	22		tse1	tse2	tse3	tse4	tse5	tse8	tse6	-	-	-	tse7a	-	-	-	-	tplE	modA	PA2066	tle1	tseT	azu	pldB	tle3	-	vgrG2b	tseV	-	-	-	-	-	tspE1c	PA0256	tseF	-	tepBa	-
ET02	T_1003	24		tse1	tse2	tse3	tse4	tse5	tse8	-	tas1	-	-	tse7a	-	-	-	-	tplE	modA	PA2066	tle1	tseT	azu	pldB	tle3	tle4b	vgrG2b	-	pldA	rhsP2	-	-	-	tspE1c	PA0256	tseF	tepB	-	-
F-I-1	T_1004	20		tse1	tse2	tse3	tse4	tse5	tse8	tse6	-	-	tse7	-	-	-	-	-	tplE	modA	PA2066	tle1	tseT	azu	pldB	-	-	-	tseV	-	-	tle2	-	-	tspE1c	PA0256	tseF	-	-	-
F2	T_1005	22		tse1	tse2	tse3	tse4	tse5	tse8	tse6	-	-	-	tse7a	-	-	-	-	tplE	modA	PA2066	tle1	tseT	azu	pldB	tle3	-	vgrG2b	tseV	-	-	-	-	-	tspE1c	PA0256	tseF	-	tepBa	-
F22031	T_1006	19		tse1	tse2	tse3	tse4	tse5	tse8	tse6	-	-	tse7	-	-	-	-	-	tplE	modA	PA2066	tle1	tseT	azu	-	tle3	-	vgrG2b	-	-	-	-	-	tspE1b	-	PA0256	tseF	-	-	-
F23197	T_1007	21		tse1	tse2	tse3	tse4	tse5	tse8	tse6	-	-	-	tse7a	-	-	-	-	tplE	modA	PA2066	tle1	tseT	azu	pldB	tle3	-	vgrG2b	tseV	-	-	-	-	tspE1b	-	PA0256	tseF	-	-	-
F30658	T_1008	22		tse1	tse2	tse3	tse4	tse5	tse8	tse6	-	-	-	tse7a	-	-	-	-	tplE	modA	PA2066	tle1	tseT	azu	pldB	tle3	-	vgrG2b	tseV	-	-	-	-	-	tspE1c	PA0256	tseF	-	tepBa	-
F34365	T_1009	24		tse1	tse2	tse3	tse4	tse5	tse8	-	tas1	-	-	tse7a	-	-	-	-	tplE	modA	PA2066	tle1	tseT	azu	pldB	tle3	tle4b	-	tseV	pldA	rhsP2	-	-	-	tspE1c	PA0256	tseF	tepB	-	-
F429	T_1010	24		tse1	tse2	tse3	tse4	tse5	tse8	tse6	-	-	-	tse7a	-	-	-	-	tplE	modA	PA2066	tle1	tseT	azu	pldB	tle3	-	vgrG2b	tseV	pldA	rhsP2	-	-	tspE1b	-	PA0256	tseF	tepB	-	-
F462	T_1011	21		tse1	tse2	tse3	tse4	tse5	tse8	-	-	tne3	-	-	tsd1	-	-	-	tplE	modA	PA2066	tle1	tseT	azu	pldB	-	-	-	tseV	-	rhsP2	-	-	-	tspE1c	PA0256	tseF	tepB	-	-
F5677	T_1012	22		tse1	tse2	tse3	tse4	tse5	tse8	tse6	-	-	-	tse7a	-	-	-	-	tplE	modA	PA2066	tle1	tseT	azu	pldB	tle3	-	vgrG2b	tseV	-	-	-	-	-	tspE1c	PA0256	tseF	-	tepBa	-
F63912	T_1013	21		tse1	tse2	tse3	tse4	tse5	tse8	tse6	-	-	-	tse7a	-	-	-	-	tplE	modA	PA2066	tle1	tseT	azu	pldB	tle3	-	vgrG2b	-	-	-	-	-	tspE1b	-	PA0256	tseF	-	tepBa	-
F69A	T_1014	22		tse1	tse2	tse3	tse4	tse5	tse8	-	tas1	-	-	-	-	tse7c	-	-	tplE	modA	PA2066	tle1	tseT	azu	pldB	-	-	-	tseV	pldA	-	tle2	-	-	tspE1c	PA0256	tseF	-	tepBa	-
F9676	T_1015	22		tse1	tse2	tse3	tse4	tse5	tse8	tse6	-	-	tse7	-	-	-	-	-	tplE	modA	PA2066	tle1	tseT	azu	pldB	tle3	-	vgrG2b	-	-	-	tle2	-	tspE1b	-	PA0256	tseF	-	tepBa	-
FA-HZ1	T_1016	22		tse1	tse2	tse3	tse4	tse5	tse8	tse6	-	-	tse7	-	-	-	-	-	tplE	modA	PA2066	tle1	tseT	azu	pldB	tle3	-	vgrG2b	tseV	-	-	-	-	-	tspE1c	PA0256	tseF	-	tepBa	-
FA0A	T_1017	22		tse1	tse2	tse3	tse4	tse5	tse8	tse6	-	-	tse7	-	-	-	-	-	tplE	modA	PA2066	tle1	tseT	azu	pldB	tle3	-	vgrG2b	tseV	-	-	-	-	-	tspE1c	PA0256	tseF	-	tepBa	-
FDAARGOS_121	T_1018	24		tse1	tse2	tse3	tse4	tse5	tse8	-	tas1	-	-	tse7a	-	-	-	-	tplE	modA	PA2066	tle1	tseT	azu	pldB	tle3	tle4b	-	tseV	pldA	rhsP2	-	-	tspE1b	-	PA0256	tseF	tepB	-	-
FDAARGOS_154	T_1019	22		tse1	tse2	tse3	tse4	tse5	tse8	tse6	-	-	tse7	-	-	-	-	-	tplE	modA	-	tle1	tseT	azu	pldB	tle3	-	vgrG2b	tseV	pldA	-	-	-	tspE1b	-	PA0256	tseF	-	tepBa	-
FDAARGOS_340	T_1020	21		tse1	tse2	tse3	tse4	tse5	tse8	tse6	-	-	tse7	-	-	-	-	-	tplE	modA	PA2066	tle1	tseT	azu	pldB	tle3	-	vgrG2b	-	pldA	-	-	-	tspE1b	-	PA0256	tseF	-	-	-
FDAARGOS_501	T_1021	23		tse1	tse2	tse3	tse4	tse5	tse8	-	tas1	-	tse7	-	-	-	-	-	tplE	modA	PA2066	tle1	tseT	azu	pldB	tle3	-	vgrG2b	-	pldA	rhsP2	-	-	tspE1b	-	PA0256	tseF	tepB	-	-
FDAARGOS_502	T_1022	21		tse1	-	tse3	tse4	-	tse8	-	tas1	-	-	tse7a	-	-	-	-	tplE	modA	PA2066	tle1	tseT	azu	pldB	tle3	-	vgrG2b	tseV	pldA	rhsP2	-	-	tspE1b	-	PA0256	tseF	-	-	-
FDAARGOS_505	T_1023	21		tse1	tse2	tse3	tse4	tse5	tse8	tse6	-	-	tse7	-	-	-	-	-	tplE	modA	PA2066	tle1	tseT	azu	pldB	tle3	tle4b	vgrG2b	-	-	-	-	-	tspE1b	-	PA0256	tseF	-	-	-
FDAARGOS_532	T_1024	21		tse1	tse2	tse3	tse4	tse5	tse8	tse6	-	-	tse7	-	-	-	-	-	tplE	modA	PA2066	tle1	tseT	azu	pldB	tle3	tle4b	vgrG2b	-	-	-	-	-	tspE1b	-	PA0256	tseF	-	-	-
FDAARGOS_570	T_1025	23		tse1	tse2	tse3	tse4	tse5	tse8	tse6	-	-	tse7	-	-	-	-	-	tplE	modA	PA2066	tle1	tseT	azu	pldB	tle3	-	vgrG2b	tseV	pldA	-	-	-	tspE1b	-	PA0256	tseF	-	tepBa	-
FDAARGOS_571	T_1026	23		tse1	tse2	tse3	tse4	tse5	tse8	-	tas1	-	tse7	-	-	-	-	-	tplE	modA	PA2066	tle1	tseT	azu	pldB	tle3	-	vgrG2b	-	pldA	rhsP2	-	-	tspE1b	-	PA0256	tseF	tepB	-	-
FFUP_PS_CB5	T_1027	23		tse1	tse2	tse3	tse4	tse5	tse8	-	tas1	-	tse7	-	-	-	-	-	tplE	modA	PA2066	tle1	tseT	azu	pldB	tle3	-	vgrG2b	-	pldA	rhsP2	-	-	tspE1b	-	PA0256	tseF	tepB	-	-
FLR01	T_1028	20		tse1	tse2	tse3	tse4	tse5	tse8	tse6	-	-	tse7	-	-	-	-	-	tplE	modA	PA2066	tle1	tseT	azu	pldB	tle3	-	vgrG2b	-	-	-	-	-	tspE1b	-	PA0256	tseF	-	-	-
FM4	T_1029	21		tse1	tse2	tse3	tse4	tse5	tse8	-	tas1	-	-	-	tsd1	-	-	-	tplE	modA	PA2066	tle1	tseT	azu	pldB	-	-	-	tseV	-	-	tle2	-	-	tspE1c	PA0256	tseF	tepB	-	-
FMDP001	T_1030	24		tse1	tse2	tse3	tse4	tse5	tse8	-	tas1	-	-	-	tsd1	-	-	-	tplE	modA	PA2066	tle1	tseT	azu	pldB	tle3	-	vgrG2b	tseV	pldA	rhsP2	-	-	-	tspE1c	PA0256	tseF	-	tepBa	-
FRD1	T_1031	22		tse1	tse2	tse3	tse4	tse5	tse8	tse6	-	-	-	tse7a	-	-	-	-	tplE	modA	PA2066	tle1	tseT	azu	pldB	tle3	-	vgrG2b	tseV	-	-	-	-	-	tspE1c	PA0256	tseF	-	tepBa	-
G-I-1	T_1032	22		tse1	tse2	tse3	tse4	tse5	tse8	tse6	-	-	tse7	-	-	-	-	-	tplE	modA	PA2066	tle1	tseT	azu	pldB	tle3	-	vgrG2b	-	-	-	tle2	-	tspE1b	-	PA0256	tseF	-	tepBa	-
G2	T_1033	20		tse1	tse2	tse3	tse4	tse5	tse8	tse6	-	-	-	tse7a	-	-	-	-	tplE	modA	PA2066	tle1	tseT	azu	pldB	-	-	-	-	pldA	-	-	-	tspE1b	-	PA0256	tseF	tepB	-	-
GER_MD14_1510_Pae_083	T_1034	23		tse1	tse2	tse3	tse4	tse5	tse8	-	tas1	-	tse7	-	-	-	-	-	tplE	modA	PA2066	tle1	tseT	azu	pldB	tle3	-	vgrG2b	tseV	-	rhsP2	tle2	-	-	tspE1c	PA0256	tseF	-	-	-
GIMC5002:PAT-169	T_1036	22		tse1	tse2	tse3	tse4	tse5	tse8	-	tas1	-	tse7	-	-	-	-	-	tplE	modA	-	tle1	tseT	azu	pldB	tle3	-	vgrG2b	-	pldA	rhsP2	-	-	tspE1b	-	PA0256	tseF	tepB	-	-
GIMC5015:PAKB6	T_1037	22		tse1	tse2	tse3	tse4	tse5	tse8	tse6	-	-	tse7	-	-	-	-	-	tplE	modA	PA2066	tle1	tseT	azu	pldB	tle3	-	vgrG2b	tseV	pldA	-	-	-	tspE1b	-	PA0256	tseF	-	-	-
GIMC5016:PA1840	T_1038	24		tse1	tse2	tse3	tse4	tse5	tse8	-	tas1	-	-	tse7a	-	-	-	-	tplE	modA	PA2066	tle1	tseT	azu	pldB	tle3	tle4b	-	tseV	pldA	rhsP2	-	-	tspE1b	-	PA0256	tseF	tepB	-	-
GIMC5019:PA52Ts1	T_1039	24		tse1	tse2	tse3	tse4	tse5	tse8	-	tas1	-	-	tse7a	-	-	-	-	tplE	modA	PA2066	tle1	tseT	azu	pldB	tle3	tle4b	-	tseV	pldA	rhsP2	-	-	tspE1b	-	PA0256	tseF	tepB	-	-
GIMC5020:PA52Ts2	T_1040	24		tse1	tse2	tse3	tse4	tse5	tse8	-	tas1	-	-	tse7a	-	-	-	-	tplE	modA	PA2066	tle1	tseT	azu	pldB	tle3	tle4b	-	tseV	pldA	rhsP2	-	-	tspE1b	-	PA0256	tseF	tepB	-	-
GIMC5034:PA52Ts32	T_1041	24		tse1	tse2	tse3	tse4	tse5	tse8	-	tas1	-	-	tse7a	-	-	-	-	tplE	modA	PA2066	tle1	tseT	azu	pldB	tle3	tle4b	-	tseV	pldA	rhsP2	-	-	tspE1b	-	PA0256	tseF	tepB	-	-
GO32	T_1042	20		tse1	tse2	tse3	tse4	tse5	tse8	tse6	-	-	tse7	-	-	-	-	-	tplE	modA	PA2066	tle1	tseT	azu	pldB	tle3	-	vgrG2b	-	-	-	-	-	tspE1b	-	PA0256	tseF	-	-	-
GO35	T_1043	21		tse1	tse2	tse3	tse4	tse5	tse8	tse6	-	-	tse7	-	-	-	-	-	tplE	modA	PA2066	tle1	tseT	azu	pldB	tle3	tle4b	vgrG2b	-	-	-	-	-	tspE1b	-	PA0256	tseF	-	-	-
GO66	T_1044	21		tse1	tse2	tse3	tse4	tse5	tse8	tse6	-	-	-	tse7a	-	-	-	-	tplE	modA	PA2066	tle1	tseT	azu	pldB	tle3	-	vgrG2b	-	-	-	-	-	tspE1b	-	PA0256	tseF	tepB	-	-
GO67	T_1045	22		tse1	tse2	tse3	tse4	tse5	tse8	tse6	-	-	-	tse7a	-	-	-	-	tplE	modA	PA2066	tle1	tseT	azu	pldB	tle3	-	vgrG2b	tseV	-	-	-	-	tspE1b	-	PA0256	tseF	-	tepBa	-
GO68	T_1046	23		tse1	tse2	tse3	tse4	tse5	tse8	-	tas1	-	-	tse7a	-	-	-	-	tplE	modA	PA2066	tle1	tseT	azu	pldB	tle3	-	vgrG2b	tseV	-	-	tle2	-	tspE1b	-	PA0256	tseF	-	tepBa	-
GO69	T_1047	23		tse1	tse2	tse3	tse4	tse5	tse8	-	tas1	-	-	tse7a	-	-	-	-	tplE	modA	PA2066	tle1	tseT	azu	pldB	tle3	-	vgrG2b	tseV	-	rhsP2	-	-	-	tspE1c	PA0256	tseF	tepB	-	-
GO70	T_1048	20		tse1	tse2	tse3	tse4	tse5	tse8	tse6	-	-	tse7	-	-	-	-	-	tplE	modA	PA2066	tle1	tseT	azu	pldB	tle3	-	vgrG2b	-	-	-	-	-	-	tspE1c	PA0256	tseF	-	-	-
GO71	T_1049	22		tse1	tse2	tse3	tse4	tse5	tse8	tse6	-	-	tse7	-	-	-	-	-	tplE	modA	PA2066	tle1	tseT	azu	pldB	tle3	-	vgrG2b	tseV	-	-	-	-	tspE1b	-	PA0256	tseF	-	tepBa	-
GO72	T_1050	20		tse1	tse2	tse3	tse4	tse5	tse8	tse6	-	-	tse7	-	-	-	-	-	tplE	modA	PA2066	tle1	tseT	azu	pldB	tle3	-	vgrG2b	-	-	-	-	-	-	-	PA0256	tseF	-	tepBa	-
GO73	T_1051	23		tse1	tse2	tse3	tse4	tse5	tse8	tse6	-	-	-	tse7a	-	-	-	-	tplE	modA	PA2066	tle1	tseT	azu	pldB	tle3	-	vgrG2b	tseV	pldA	-	-	-	tspE1b	-	PA0256	tseF	tepB	-	-
GO74	T_1052	21		tse1	tse2	tse3	tse4	tse5	tse8	tse6	-	-	tse7	-	-	-	-	-	tplE	modA	PA2066	tle1	tseT	azu	pldB	-	-	-	tseV	-	-	tle2	-	tspE1b	-	PA0256	tseF	-	tepBa	-
GO77	T_1053	21		tse1	tse2	tse3	tse4	tse5	tse8	tse6	-	-	-	tse7a	-	-	-	-	tplE	modA	PA2066	tle1	tseT	azu	pldB	tle3	-	vgrG2b	-	-	-	-	-	tspE1b	-	PA0256	tseF	tepB	-	-
GO78	T_1054	21		tse1	tse2	tse3	tse4	tse5	tse8	tse6	-	-	-	tse7a	-	-	-	-	tplE	modA	PA2066	tle1	tseT	azu	pldB	tle3	-	vgrG2b	-	-	-	-	-	-	tspE1c	PA0256	tseF	-	tepBa	-
GOM1	T_1055	22		tse1	tse2	tse3	tse4	tse5	tse8	tse6	-	-	-	tse7a	-	-	-	-	tplE	modA	PA2066	tle1	tseT	azu	pldB	tle3	-	vgrG2b	tseV	-	-	-	-	tspE1b	-	PA0256	tseF	-	tepBa	-
H25883	T_1056	24		tse1	tse2	tse3	tse4	tse5	tse8	-	tas1	-	-	tse7a	-	-	-	-	tplE	modA	PA2066	tle1	tseT	azu	pldB	tle3	tle4b	-	tseV	pldA	rhsP2	-	-	-	tspE1c	PA0256	tseF	tepB	-	-
H26023	T_1057	24		tse1	tse2	tse3	tse4	tse5	tse8	-	tas1	-	-	-	-	-	tse7d	-	tplE	modA	PA2066	tle1	tseT	azu	pldB	tle3	-	vgrG2b	tseV	pldA	rhsP2	-	-	-	tspE1c	PA0256	tseF	tepB	-	-
H26027	T_1058	19		tse1	tse2	tse3	tse4	tse5	tse8	tse6	-	-	tse7	-	-	-	-	-	tplE	modA	PA2066	tle1	tseT	azu	pldB	-	-	-	tseV	-	-	-	-	tspE1b	-	PA0256	tseF	-	-	-
H27930	T_1059	19		tse1	tse2	tse3	tse4	tse5	tse8	tse6	-	-	tse7	-	-	-	-	-	tplE	modA	PA2066	tle1	tseT	azu	-	tle3	-	vgrG2b	-	-	-	-	-	tspE1b	-	PA0256	tseF	-	-	-
H3	T_1060	23		tse1	tse2	tse3	tse4	tse5	tse8	tse6	-	-	tse7	-	-	-	-	-	tplE	modA	PA2066	tle1	tseT	azu	pldB	tle3	-	vgrG2b	tseV	pldA	-	-	-	tspE1b	-	PA0256	tseF	-	tepBa	-
H47921	T_1061	23		tse1	tse2	tse3	tse4	tse5	tse8	tse6	-	-	-	tse7a	-	-	-	-	tplE	modA	PA2066	tle1	tseT	azu	pldB	tle3	-	vgrG2b	tseV	pldA	-	-	-	tspE1b	-	PA0256	tseF	tepB	-	-
H5708	T_1062	22		tse1	tse2	tse3	tse4	tse5	tse8	-	tas1	-	tse7	-	-	-	-	-	tplE	modA	PA2066	tle1	tseT	azu	pldB	tle3	-	vgrG2b	tseV	-	-	tle2	-	tspE1b	-	PA0256	tseF	-	-	-
HB15	T_1063	24		tse1	tse2	tse3	tse4	tse5	tse8	-	tas1	-	-	tse7a	-	-	-	-	tplE	modA	PA2066	tle1	tseT	azu	pldB	tle3	-	vgrG2b	tseV	pldA	rhsP2	-	-	tspE1b	-	PA0256	tseF	tepB	-	-
HB392	T_1064	23		tse1	tse2	tse3	tse4	tse5	tse8	tse6	-	-	tse7	-	-	-	-	-	tplE	modA	PA2066	tle1	tseT	azu	pldB	tle3	-	vgrG2b	tseV	pldA	-	-	-	tspE1b	-	PA0256	tseF	-	tepBa	-
HCF100	T_1065	20		tse1	tse2	tse3	tse4	tse5	tse8	-	tas1	-	-	-	-	-	tse7d	-	tplE	modA	PA2066	tle1	tseT	azu	pldB	-	-	-	tseV	-	-	-	-	-	tspE1c	PA0256	tseF	tepB	-	-
HCF19	T_1066	20		tse1	tse2	tse3	tse4	tse5	tse8	tse6	-	-	tse7	-	-	-	-	-	tplE	modA	PA2066	tle1	tseT	azu	pldB	tle3	-	vgrG2b	-	-	-	-	-	tspE1b	-	PA0256	tseF	-	-	-
HCF238	T_1067	22		tse1	tse2	tse3	tse4	tse5	tse8	tse6	-	-	tse7	-	-	-	-	-	tplE	modA	PA2066	tle1	tseT	azu	pldB	tle3	-	vgrG2b	tseV	-	-	-	-	tspE1b	-	PA0256	tseF	-	tepBa	-
HCF331	T_1068	20		tse1	tse2	tse3	tse4	tse5	tse8	tse6	-	-	tse7	-	-	-	-	-	tplE	modA	PA2066	tle1	tseT	azu	pldB	tle3	-	vgrG2b	-	-	-	-	-	tspE1b	-	PA0256	tseF	-	-	-
HCF336	T_1069	20		tse1	tse2	tse3	tse4	tse5	tse8	tse6	-	-	tse7	-	-	-	-	-	tplE	modA	PA2066	tle1	tseT	azu	pldB	tle3	tle4b	-	-	-	-	-	-	tspE1b	-	PA0256	tseF	-	-	-
HCF367	T_1070	20		tse1	tse2	tse3	tse4	tse5	-	tse6	-	-	tse7	-	-	-	-	-	tplE	modA	PA2066	tle1	tseT	azu	pldB	tle3	-	vgrG2b	tseV	-	-	-	-	-	tspE1c	PA0256	tseF	-	-	-
HCF410	T_1071	21		tse1	tse2	tse3	tse4	tse5	tse8	tse6	-	-	-	tse7a	-	-	-	-	tplE	modA	PA2066	tle1	tseT	azu	pldB	-	-	-	tseV	-	-	tle2	-	-	tspE1c	PA0256	tseF	tepB	-	-
HCF483	T_1072	22		tse1	tse2	tse3	tse4	tse5	tse8	tse6	-	-	-	-	-	-	tse7d	-	tplE	modA	PA2066	tle1	tseT	azu	pldB	tle3	-	vgrG2b	tseV	-	-	-	-	-	tspE1c	PA0256	tseF	-	tepBa	-
HCF5	T_1073	22		tse1	tse2	tse3	tse4	tse5	tse8	tse6	-	-	tse7	-	-	-	-	-	tplE	modA	PA2066	tle1	tseT	azu	pldB	tle3	-	vgrG2b	tseV	-	-	-	-	-	tspE1c	PA0256	tseF	-	tepBa	-
HCF55	T_1074	20		tse1	tse2	tse3	tse4	tse5	tse8	tse6	-	-	tse7	-	-	-	-	-	tplE	modA	PA2066	tle1	tseT	azu	pldB	tle3	-	vgrG2b	-	-	-	-	-	tspE1b	-	PA0256	tseF	-	-	-
HCF591	T_1075	21		tse1	tse2	tse3	tse4	tse5	tse8	tse6	-	-	-	tse7a	-	-	-	-	tplE	modA	PA2066	tle1	tseT	azu	pldB	-	-	-	tseV	-	-	tle2	-	tspE1b	-	PA0256	tseF	tepB	-	-
HCF73	T_1076	21		tse1	tse2	tse3	tse4	tse5	tse8	tse6	-	-	-	tse7a	-	-	-	-	tplE	modA	PA2066	tle1	tseT	azu	pldB	tle3	-	vgrG2b	tseV	-	-	-	-	tspE1b	-	PA0256	tseF	-	-	-
HCF86	T_1077	24		tse1	tse2	tse3	tse4	tse5	tse8	-	tas1	-	-	tse7a	-	-	-	-	tplE	modA	PA2066	tle1	tseT	azu	pldB	tle3	-	vgrG2b	tseV	pldA	rhsP2	-	-	tspE1b	-	PA0256	tseF	tepB	-	-
HEGP08	T_1078	24		tse1	tse2	tse3	tse4	tse5	tse8	-	tas1	-	-	-	-	-	tse7d	-	tplE	modA	PA2066	tle1	tseT	azu	pldB	tle3	-	vgrG2b	tseV	pldA	rhsP2	-	-	-	tspE1c	PA0256	tseF	tepB	-	-
Hex1T	T_1079	23		tse1	tse2	tse3	tse4	tse5	tse8	-	tas1	-	-	tse7a	-	-	-	-	tplE	modA	PA2066	tle1	tseT	azu	pldB	tle3	-	vgrG2b	-	pldA	rhsP2	-	-	tspE1b	-	PA0256	tseF	tepB	-	-
HIAE_PA01	T_1080	20		tse1	tse2	tse3	tse4	tse5	tse8	tse6	-	-	tse7	-	-	-	-	-	tplE	modA	PA2066	tle1	tseT	azu	pldB	tle3	-	vgrG2b	-	-	-	-	-	tspE1b	-	PA0256	tseF	-	-	-
HIAE_PA02	T_1081	21		tse1	tse2	tse3	tse4	tse5	tse8	tse6	-	-	-	tse7a	-	-	-	-	tplE	modA	PA2066	tle1	tseT	azu	pldB	tle3	-	vgrG2b	tseV	-	-	-	-	tspE1b	-	PA0256	tseF	-	-	-
HIAE_PA05	T_1082	21		tse1	tse2	tse3	tse4	tse5	tse8	tse6	-	-	-	tse7a	-	-	-	-	tplE	modA	PA2066	tle1	tseT	azu	pldB	tle3	-	vgrG2b	-	-	-	-	-	-	tspE1c	PA0256	tseF	tepB	-	-
HIAE_PA06	T_1083	20		tse1	tse2	tse3	tse4	tse5	tse8	tse6	-	-	-	tse7a	-	-	-	-	tplE	modA	PA2066	tle1	tseT	azu	pldB	tle3	-	vgrG2b	-	-	-	-	-	tspE1b	-	PA0256	tseF	-	-	-
HIAE_PA08	T_1084	22		tse1	tse2	tse3	tse4	tse5	tse8	-	tas1	-	-	tse7a	-	-	-	-	tplE	modA	PA2066	tle1	tseT	azu	pldB	-	-	-	tseV	-	rhsP2	tle2	-	-	tspE1c	PA0256	tseF	-	tepBa	-
HIAE_PA09	T_1085	21		tse1	tse2	tse3	tse4	tse5	tse8	-	tas1	-	-	tse7a	-	-	-	-	tplE	modA	PA2066	tle1	tseT	azu	pldB	tle3	-	vgrG2b	-	-	-	-	-	tspE1b	-	PA0256	tseF	tepB	-	-
HIAE_PA11	T_1086	23		tse1	tse2	tse3	tse4	tse5	tse8	tse6	-	-	tse7	-	-	-	-	-	tplE	modA	PA2066	tle1	tseT	azu	pldB	tle3	-	vgrG2b	tseV	pldA	-	-	-	tspE1b	-	PA0256	tseF	-	tepBa	-
HIAE_PA12	T_1087	21		tse1	tse2	tse3	tse4	tse5	tse8	-	tas1	-	-	-	tsd1	-	-	-	tplE	modA	PA2066	tle1	tseT	azu	pldB	-	-	-	tseV	-	-	tle2	-	-	tspE1c	PA0256	tseF	tepB	-	-
HIAE_PA14	T_1088	21		tse1	tse2	tse3	tse4	tse5	tse8	-	tas1	-	-	tse7a	-	-	-	-	tplE	modA	PA2066	tle1	tseT	azu	pldB	tle3	-	vgrG2b	-	-	-	-	-	tspE1b	-	PA0256	tseF	-	tepBa	-
HIAE_PA15	T_1089	22		tse1	tse2	tse3	tse4	tse5	tse8	tse6	-	-	tse7	-	-	-	-	-	tplE	modA	PA2066	tle1	tseT	azu	pldB	tle3	-	vgrG2b	tseV	-	-	-	-	tspE1b	-	PA0256	tseF	-	tepBa	-
HIAE_PA16	T_1090	23		tse1	tse2	tse3	tse4	tse5	tse8	-	tas1	-	-	tse7a	-	-	-	-	tplE	modA	PA2066	tle1	tseT	azu	pldB	tle3	-	vgrG2b	tseV	pldA	-	-	-	tspE1b	-	PA0256	tseF	tepB	-	-
HIAE_PA17	T_1091	23		tse1	tse2	tse3	tse4	tse5	tse8	-	tas1	-	tse7	-	-	-	-	-	tplE	modA	PA2066	tle1	tseT	azu	pldB	tle3	-	vgrG2b	-	pldA	rhsP2	-	-	tspE1b	-	PA0256	tseF	tepB	-	-
HIAE_PA18	T_1092	22		tse1	tse2	tse3	tse4	tse5	tse8	tse6	-	-	tse7	-	-	-	-	-	tplE	modA	PA2066	tle1	tseT	azu	pldB	tle3	-	vgrG2b	tseV	-	rhsP2	-	-	tspE1b	-	PA0256	tseF	-	-	-
HIAE_PA19	T_1093	23		tse1	tse2	tse3	tse4	tse5	tse8	-	tas1	-	tse7	-	-	-	-	-	tplE	modA	PA2066	tle1	tseT	azu	pldB	tle3	-	vgrG2b	-	pldA	rhsP2	-	-	tspE1b	-	PA0256	tseF	tepB	-	-
HIAE_PA20	T_1094	23		tse1	tse2	tse3	tse4	tse5	tse8	-	tas1	-	tse7	-	-	-	-	-	tplE	modA	PA2066	tle1	tseT	azu	pldB	tle3	-	vgrG2b	-	pldA	rhsP2	-	-	tspE1b	-	PA0256	tseF	tepB	-	-
HIAE_PA21	T_1095	24		tse1	tse2	tse3	tse4	tse5	tse8	-	tas1	-	-	-	-	-	tse7d	-	tplE	modA	PA2066	tle1	tseT	azu	pldB	tle3	-	vgrG2b	tseV	pldA	rhsP2	-	-	-	tspE1c	PA0256	tseF	tepB	-	-
HIAE_PA22	T_1096	23		tse1	tse2	tse3	tse4	tse5	tse8	tse6	-	-	tse7	-	-	-	-	-	tplE	modA	PA2066	tle1	tseT	azu	pldB	tle3	tle4b	-	tseV	-	-	tle2	-	tspE1b	-	PA0256	tseF	-	tepBa	-
HJ2	T_1097	21		tse1	tse2	tse3	tse4	tse5	tse8	tse6	-	-	-	tse7a	-	-	-	-	tplE	modA	PA2066	tle1	tseT	azu	pldB	tle3	-	vgrG2b	tseV	-	-	-	-	tspE1b	-	PA0256	tseF	-	-	-
HM293	T_1098	22		tse1	tse2	tse3	tse4	tse5	tse8	tse6	-	-	tse7	-	-	-	-	-	tplE	modA	PA2066	tle1	tseT	azu	pldB	tle3	-	vgrG2b	tseV	-	-	-	-	-	tspE1c	PA0256	tseF	-	tepBa	-
HM294	T_1099	22		tse1	tse2	tse3	tse4	tse5	tse8	tse6	-	-	tse7	-	-	-	-	-	tplE	modA	PA2066	tle1	tseT	azu	pldB	tle3	-	vgrG2b	tseV	-	-	-	-	-	tspE1c	PA0256	tseF	-	tepBa	-
HM299	T_1100	22		tse1	tse2	tse3	tse4	tse5	tse8	tse6	-	-	tse7	-	-	-	-	-	tplE	modA	PA2066	tle1	tseT	azu	pldB	tle3	-	vgrG2b	tseV	-	-	-	-	-	tspE1c	PA0256	tseF	-	tepBa	-
HM301	T_1101	22		tse1	tse2	tse3	tse4	tse5	tse8	tse6	-	-	tse7	-	-	-	-	-	tplE	modA	PA2066	tle1	tseT	azu	pldB	tle3	-	vgrG2b	tseV	-	-	-	-	-	tspE1c	PA0256	tseF	-	tepBa	-
HM307	T_1102	22		tse1	tse2	tse3	tse4	tse5	tse8	tse6	-	-	tse7	-	-	-	-	-	tplE	modA	PA2066	tle1	tseT	azu	pldB	tle3	-	vgrG2b	tseV	-	-	-	-	-	tspE1c	PA0256	tseF	-	tepBa	-
HOU1	T_1103	22		tse1	tse2	tse3	tse4	tse5	tse8	-	tas1	-	-	tse7a	-	-	-	-	tplE	modA	PA2066	tle1	tseT	azu	pldB	tle3	-	vgrG2b	tseV	pldA	-	-	-	tspE1b	-	PA0256	tseF	-	-	-
HPA 17	T_1104	22		tse1	tse2	tse3	tse4	tse5	tse8	tse6	-	-	-	tse7a	-	-	-	-	tplE	modA	PA2066	tle1	tseT	azu	pldB	tle3	-	vgrG2b	tseV	-	-	-	-	-	tspE1c	PA0256	tseF	-	tepBa	-
HPA 4	T_1105	22		tse1	tse2	tse3	tse4	tse5	tse8	tse6	-	-	-	tse7a	-	-	-	-	tplE	modA	PA2066	tle1	tseT	azu	pldB	tle3	-	vgrG2b	tseV	-	-	-	-	-	tspE1c	PA0256	tseF	-	tepBa	-
HPA12	T_1106	22		tse1	tse2	tse3	tse4	tse5	tse8	tse6	-	-	-	tse7a	-	-	-	-	tplE	modA	PA2066	tle1	tseT	azu	pldB	tle3	-	vgrG2b	tseV	-	-	-	-	-	tspE1c	PA0256	tseF	-	tepBa	-
HPA16	T_1107	22		tse1	tse2	tse3	tse4	tse5	tse8	tse6	-	-	-	tse7a	-	-	-	-	tplE	modA	PA2066	tle1	tseT	azu	pldB	tle3	-	vgrG2b	tseV	-	-	-	-	-	tspE1c	PA0256	tseF	-	tepBa	-
HPA6	T_1108	22		tse1	tse2	tse3	tse4	tse5	tse8	tse6	-	-	-	tse7a	-	-	-	-	tplE	modA	PA2066	tle1	tseT	azu	pldB	tle3	-	vgrG2b	tseV	-	-	-	-	-	tspE1c	PA0256	tseF	-	tepBa	-
HPA8	T_1109	22		tse1	tse2	tse3	tse4	tse5	tse8	tse6	-	-	-	tse7a	-	-	-	-	tplE	modA	PA2066	tle1	tseT	azu	pldB	tle3	-	vgrG2b	tseV	-	-	-	-	-	tspE1c	PA0256	tseF	-	tepBa	-
HUM-230	T_1110	22		tse1	tse2	tse3	tse4	tse5	tse8	tse6	-	-	tse7	-	-	-	-	-	tplE	modA	PA2066	tle1	tseT	azu	pldB	tle3	-	vgrG2b	tseV	-	rhsP2	-	-	tspE1b	-	PA0256	tseF	-	-	-
HUM-248	T_1111	20		tse1	tse2	tse3	tse4	tse5	tse8	tse6	-	-	tse7	-	-	-	-	-	tplE	modA	PA2066	tle1	tseT	azu	pldB	tle3	-	vgrG2b	-	-	-	-	-	-	tspE1c	PA0256	tseF	-	-	-
HUM-253	T_1112	22		tse1	tse2	tse3	tse4	tse5	tse8	tse6	-	-	-	tse7a	-	-	-	-	tplE	modA	PA2066	tle1	tseT	azu	pldB	tle3	-	vgrG2b	tseV	-	rhsP2	-	-	-	tspE1c	PA0256	tseF	-	-	-
HUM-261	T_1113	23		tse1	tse2	tse3	tse4	tse5	tse8	tse6	-	-	-	tse7a	-	-	-	-	tplE	modA	PA2066	tle1	tseT	azu	pldB	tle3	-	vgrG2b	tseV	-	-	tle2	-	tspE1b	-	PA0256	tseF	-	tepBa	-
HUM-264	T_1114	21		tse1	tse2	tse3	tse4	tse5	tse8	tse6	-	-	-	tse7a	-	-	-	-	tplE	modA	PA2066	tle1	tseT	azu	pldB	tle3	-	vgrG2b	-	-	-	-	-	tspE1b	-	PA0256	tseF	tepB	-	-
HUM-269	T_1115	20		tse1	tse2	tse3	tse4	tse5	tse8	tse6	-	-	-	tse7a	-	-	-	-	tplE	modA	-	tle1	tseT	azu	pldB	tle3	-	vgrG2b	-	-	-	-	-	tspE1b	-	PA0256	tseF	tepB	-	-
HUM-270	T_1116	22		tse1	tse2	tse3	tse4	tse5	tse8	tse6	-	-	tse7	-	-	-	-	-	tplE	modA	PA2066	tle1	tseT	azu	pldB	tle3	-	vgrG2b	tseV	pldA	-	-	-	tspE1b	-	PA0256	tseF	-	-	-
HUM-280	T_1117	21		tse1	tse2	tse3	tse4	tse5	tse8	tse6	-	-	-	tse7a	-	-	-	-	tplE	modA	PA2066	tle1	tseT	azu	pldB	tle3	-	vgrG2b	-	-	-	-	-	tspE1b	-	PA0256	tseF	tepB	-	-
HUM-282	T_1118	23		tse1	tse2	tse3	tse4	tse5	tse8	tse6	-	-	tse7	-	-	-	-	-	tplE	modA	PA2066	tle1	tseT	azu	pldB	tle3	-	vgrG2b	tseV	pldA	-	-	-	tspE1b	-	PA0256	tseF	tepB	-	-
HUM-284	T_1119	20		tse1	tse2	tse3	tse4	tse5	tse8	tse6	-	-	tse7	-	-	-	-	-	tplE	modA	PA2066	tle1	tseT	azu	pldB	tle3	-	vgrG2b	-	-	-	-	-	-	tspE1c	PA0256	tseF	-	-	-
HUM-288	T_1120	20		tse1	tse2	tse3	tse4	tse5	tse8	-	tas1	-	tse7	-	-	-	-	-	tplE	modA	PA2066	tle1	tseT	azu	pldB	tle3	-	vgrG2b	-	-	-	-	-	tspE1b	-	PA0256	tseF	-	-	-
HUM-289	T_1121	21		tse1	tse2	tse3	tse4	tse5	tse8	tse6	-	-	-	tse7a	-	-	-	-	tplE	modA	PA2066	tle1	tseT	azu	pldB	-	-	-	tseV	-	-	tle2	-	-	tspE1c	PA0256	tseF	tepB	-	-
HUM-290	T_1122	20		tse1	tse2	tse3	tse4	tse5	tse8	tse6	-	-	tse7	-	-	-	-	-	tplE	modA	PA2066	tle1	tseT	azu	pldB	tle3	-	vgrG2b	-	-	-	-	-	-	tspE1c	PA0256	tseF	-	-	-
HUM-295	T_1123	21		tse1	tse2	tse3	tse4	tse5	tse8	-	tas1	-	-	tse7a	-	-	-	-	tplE	modA	PA2066	tle1	tseT	azu	pldB	tle3	-	vgrG2b	-	-	-	-	-	tspE1b	-	PA0256	tseF	tepB	-	-
HUM-296	T_1124	20		tse1	tse2	tse3	tse4	tse5	tse8	tse6	-	-	-	tse7a	-	-	-	-	tplE	modA	PA2066	tle1	tseT	azu	pldB	-	-	-	tseV	-	-	-	-	-	tspE1c	PA0256	tseF	tepB	-	-
HUM-299	T_1125	21		tse1	tse2	tse3	tse4	tse5	tse8	tse6	-	-	-	tse7a	-	-	-	-	tplE	modA	PA2066	tle1	tseT	azu	pldB	tle3	-	vgrG2b	-	-	-	-	-	tspE1b	-	PA0256	tseF	tepB	-	-
HUM-303	T_1126	21		tse1	tse2	tse3	tse4	tse5	tse8	tse6	-	-	tse7	-	-	-	-	-	tplE	modA	PA2066	tle1	tseT	azu	pldB	tle3	-	vgrG2b	tseV	-	-	-	-	-	tspE1c	PA0256	tseF	-	-	-
HUM-305	T_1127	21		tse1	tse2	tse3	tse4	tse5	tse8	-	tas1	-	-	tse7a	-	-	-	-	tplE	modA	PA2066	tle1	tseT	azu	pldB	tle3	-	vgrG2b	-	-	-	-	-	tspE1b	-	PA0256	tseF	tepB	-	-
HUM-406	T_1128	23		tse1	tse2	tse3	tse4	tse5	tse8	tse6	-	-	-	tse7a	-	-	-	-	tplE	modA	PA2066	tle1	tseT	azu	pldB	tle3	tle4b	-	tseV	pldA	-	-	-	tspE1b	-	PA0256	tseF	-	tepBa	-
IC1	T_1129	23		tse1	tse2	tse3	tse4	tse5	tse8	tse6	-	-	-	-	-	-	tse7d	-	tplE	modA	PA2066	tle1	tseT	azu	pldB	tle3	tle4b	-	-	pldA	rhsP2	-	-	tspE1b	-	PA0256	tseF	-	tepBa	-
IDEXX_Canine4	T_1130	24		tse1	tse2	tse3	tse4	tse5	tse8	-	tas1	-	-	-	-	-	tse7d	-	tplE	modA	PA2066	tle1	tseT	azu	pldB	tle3	-	vgrG2b	tseV	pldA	rhsP2	-	-	-	tspE1c	PA0256	tseF	tepB	-	-
IDEXX_Canine8	T_1131	23		tse1	tse2	tse3	-	tse5	tse8	-	-	tne3	tse7	-	-	-	-	-	-	modA	PA2066	tle1	tseT	azu	pldB	tle3	-	vgrG2b	tseV	pldA	-	tle2	tspE1a	tspE1b	-	PA0256	tseF	-	-	tepBb
IMP-13	T_1132	23		tse1	tse2	tse3	tse4	tse5	tse8	-	tas1	-	-	tse7a	-	-	-	-	tplE	modA	PA2066	tle1	tseT	azu	pldB	tle3	-	vgrG2b	tseV	pldA	rhsP2	-	-	tspE1b	-	PA0256	tseF	-	-	-
IMP67	T_1133	22		tse1	tse2	tse3	tse4	tse5	tse8	tse6	-	-	-	tse7a	-	-	-	-	tplE	modA	PA2066	tle1	tseT	azu	pldB	tle3	-	vgrG2b	tseV	-	-	-	-	tspE1b	-	PA0256	tseF	-	tepBa	-
INP-43	T_1134	21		tse1	tse2	tse3	tse4	tse5	tse8	tse6	-	-	tse7	-	-	-	-	-	tplE	modA	PA2066	tle1	tseT	azu	pldB	tle3	-	vgrG2b	tseV	-	-	-	-	-	tspE1c	PA0256	tseF	-	-	-
IOMTU 133	T_1135	23		tse1	tse2	tse3	tse4	tse5	tse8	-	tas1	-	-	tse7a	-	-	-	-	tplE	modA	PA2066	tle1	tseT	azu	pldB	tle3	-	vgrG2b	-	pldA	rhsP2	-	-	tspE1b	-	PA0256	tseF	tepB	-	-
IPM3H3	T_1136	20		tse1	tse2	tse3	tse4	tse5	tse8	tse6	-	-	tse7	-	-	-	-	-	tplE	modA	PA2066	tle1	tseT	azu	pldB	tle3	-	vgrG2b	-	-	-	-	-	-	tspE1c	PA0256	tseF	-	-	-
J80UH1OS1	T_1137	22		tse1	tse2	tse3	tse4	tse5	tse8	tse6	-	-	tse7	-	-	-	-	-	tplE	modA	PA2066	tle1	tseT	azu	pldB	tle3	-	vgrG2b	tseV	-	-	-	tspE1a	-	-	PA0256	tseF	tepB	-	-
J9UH1F	T_1138	21		tse1	tse2	tse3	tse4	tse5	tse8	tse6	-	-	-	tse7a	-	-	-	-	tplE	modA	PA2066	tle1	tseT	azu	pldB	tle3	-	vgrG2b	-	-	-	-	-	-	tspE1c	PA0256	tseF	tepB	-	-
JB2	T_1139	20		tse1	tse2	tse3	-	tse5	tse8	tse6	-	-	tse7	-	-	-	-	-	tplE	modA	PA2066	tle1	tseT	azu	pldB	-	-	-	tseV	pldA	-	tle2	-	-	-	PA0256	tseF	tepB	-	-
JD303	T_1140	21		tse1	tse2	tse3	tse4	tse5	tse8	tse6	-	-	-	tse7a	-	-	-	-	tplE	modA	PA2066	tle1	tseT	azu	pldB	-	-	-	tseV	-	-	tle2	-	-	tspE1c	PA0256	tseF	tepB	-	-
JJ692	T_1141	23		tse1	tse2	tse3	tse4	tse5	tse8	-	tas1	-	tse7	-	-	-	-	-	tplE	modA	PA2066	tle1	tseT	azu	pldB	tle3	-	vgrG2b	-	pldA	rhsP2	-	-	tspE1b	-	PA0256	tseF	tepB	-	-
JNQH-PA57	T_1143	23		tse1	tse2	tse3	tse4	tse5	tse8	tse6	-	-	-	tse7a	-	-	-	-	tplE	modA	PA2066	tle1	tseT	azu	pldB	tle3	-	vgrG2b	tseV	pldA	-	-	-	-	tspE1c	PA0256	tseF	tepB	-	-
Jp1155	T_1144	21		tse1	tse2	tse3	tse4	tse5	tse8	-	tas1	-	-	-	-	-	tse7d	-	tplE	modA	PA2066	tle1	tseT	azu	pldB	-	-	-	tseV	pldA	-	tle2	-	tspE1b	-	PA0256	tseF	-	-	-
Jp1200	T_1145	21		tse1	tse2	tse3	tse4	tse5	tse8	-	tas1	-	-	-	-	-	tse7d	-	tplE	modA	PA2066	tle1	tseT	azu	pldB	-	-	-	tseV	pldA	-	tle2	-	tspE1b	-	PA0256	tseF	-	-	-
Jp1303	T_1146	23		tse1	tse2	tse3	tse4	tse5	tse8	-	tas1	-	-	tse7a	-	-	-	-	tplE	modA	PA2066	tle1	tseT	azu	pldB	tle3	-	vgrG2b	tseV	pldA	-	-	-	tspE1b	-	PA0256	tseF	tepB	-	-
Jp222	T_1147	21		tse1	tse2	tse3	tse4	tse5	tse8	-	tas1	-	tse7	-	-	-	-	-	tplE	modA	PA2066	tle1	tseT	azu	pldB	-	-	-	tseV	pldA	-	-	-	-	tspE1c	PA0256	tseF	tepB	-	-
Jp224	T_1148	21		tse1	tse2	tse3	tse4	tse5	tse8	-	tas1	-	-	-	-	-	tse7d	-	tplE	modA	PA2066	tle1	tseT	azu	pldB	-	-	-	tseV	pldA	-	tle2	-	tspE1b	-	PA0256	tseF	-	-	-
Jp241	T_1149	21		tse1	tse2	tse3	tse4	tse5	tse8	tse6	-	-	-	tse7a	-	-	-	-	tplE	modA	PA2066	tle1	tseT	azu	pldB	tle3	-	vgrG2b	tseV	-	-	-	-	tspE1b	-	PA0256	tseF	-	-	-
Jp245	T_1150	20		tse1	tse2	tse3	tse4	tse5	tse8	tse6	-	-	tse7	-	-	-	-	-	tplE	modA	PA2066	tle1	tseT	azu	pldB	tle3	tle4b	-	-	-	-	-	-	tspE1b	-	PA0256	tseF	-	-	-
Jp60	T_1151	21		tse1	tse2	tse3	tse4	tse5	tse8	tse6	-	-	-	tse7a	-	-	-	-	tplE	modA	PA2066	tle1	tseT	azu	pldB	tle3	-	vgrG2b	-	-	-	-	-	-	tspE1c	PA0256	tseF	-	tepBa	-
Jp97	T_1152	24		tse1	tse2	tse3	tse4	tse5	tse8	-	tas1	-	tse7	-	-	-	-	-	tplE	modA	PA2066	tle1	tseT	azu	pldB	tle3	tle4b	-	tseV	pldA	rhsP2	-	-	tspE1b	-	PA0256	tseF	tepB	-	-
JT86	T_1153	23		tse1	tse2	tse3	tse4	tse5	tse8	tse6	-	-	tse7	-	-	-	-	-	tplE	modA	PA2066	tle1	tseT	azu	pldB	tle3	-	vgrG2b	tseV	-	-	tle2	-	tspE1b	-	PA0256	tseF	-	tepBa	-
JYH10	T_1154	20		tse1	tse2	tse3	tse4	tse5	tse8	-	tas1	-	-	tse7a	-	-	-	-	tplE	modA	PA2066	tle1	tseT	azu	pldB	-	-	-	tseV	-	-	-	-	tspE1b	-	PA0256	tseF	tepB	-	-
JYH11	T_1155	23		tse1	tse2	tse3	tse4	tse5	tse8	-	tas1	-	-	tse7a	-	-	-	-	tplE	modA	PA2066	tle1	tseT	azu	pldB	-	-	-	tseV	pldA	rhsP2	tle2	-	tspE1b	-	PA0256	tseF	tepB	-	-
JYH12	T_1156	22		tse1	tse2	tse3	tse4	tse5	tse8	tse6	-	-	-	tse7a	-	-	-	-	tplE	modA	PA2066	tle1	tseT	azu	pldB	tle3	-	vgrG2b	tseV	-	rhsP2	-	-	tspE1b	-	PA0256	tseF	-	-	-
JYH13	T_1157	17		tse1	tse2	tse3	-	tse5	tse8	-	-	tne3	-	-	-	-	-	tse7e	-	modA	PA2066	tle1	tseT	azu	pldB	-	-	-	-	-	-	-	-	-	tspE1c	PA0256	tseF	-	-	tepBb
JYH15	T_1158	19		tse1	tse2	tse3	tse4	tse5	tse8	tse6	-	-	tse7	-	-	-	-	-	tplE	modA	PA2066	tle1	tseT	azu	pldB	-	-	-	tseV	-	-	-	-	tspE1b	-	PA0256	tseF	-	-	-
JYH16	T_1159	21		tse1	tse2	tse3	tse4	tse5	tse8	tse6	-	-	-	tse7a	-	-	-	-	tplE	modA	PA2066	tle1	tseT	azu	pldB	tle3	-	vgrG2b	-	-	-	-	-	tspE1b	-	PA0256	tseF	-	tepBa	-
JYH17	T_1160	24		tse1	tse2	tse3	-	tse5	tse8	-	-	tne3	tse7	-	-	-	-	-	-	modA	PA2066	tle1	tseT	azu	pldB	tle3	tle4b	vgrG2b	tseV	pldA	-	tle2	tspE1a	tspE1b	-	PA0256	tseF	-	-	tepBb
JYH18	T_1161	24		tse1	tse2	tse3	tse4	tse5	tse8	tse6	-	-	-	tse7a	-	-	-	-	tplE	modA	PA2066	tle1	tseT	azu	pldB	tle3	tle4b	-	tseV	pldA	rhsP2	tle2	-	-	tspE1c	PA0256	tseF	-	-	-
JYH19	T_1162	20		tse1	tse2	tse3	tse4	tse5	tse8	tse6	-	-	tse7	-	-	-	-	-	tplE	modA	PA2066	tle1	tseT	azu	pldB	tle3	-	vgrG2b	-	-	-	-	-	-	tspE1c	PA0256	tseF	-	-	-
JYH21	T_1163	21		tse1	tse2	tse3	tse4	tse5	tse8	tse6	-	-	-	tse7a	-	-	-	-	tplE	modA	PA2066	tle1	tseT	azu	pldB	tle3	-	vgrG2b	-	-	-	-	-	tspE1b	-	PA0256	tseF	tepB	-	-
JYH22	T_1164	21		tse1	tse2	tse3	tse4	tse5	tse8	tse6	-	-	-	tse7a	-	-	-	-	tplE	modA	PA2066	tle1	tseT	azu	pldB	tle3	-	vgrG2b	-	-	-	-	-	-	tspE1c	PA0256	tseF	tepB	-	-
JYH24	T_1165	19		tse1	tse2	tse3	tse4	tse5	tse8	tse6	-	-	tse7	-	-	-	-	-	tplE	modA	PA2066	tle1	tseT	azu	-	tle3	-	vgrG2b	-	-	-	-	-	tspE1b	-	PA0256	tseF	-	-	-
JYH25	T_1166	20		tse1	tse2	tse3	tse4	tse5	tse8	-	tas1	-	tse7	-	-	-	-	-	tplE	modA	PA2066	tle1	tseT	azu	pldB	-	-	-	-	-	-	tle2	-	-	tspE1c	PA0256	tseF	tepB	-	-
JYH26	T_1167	21		tse1	tse2	tse3	tse4	tse5	tse8	tse6	-	-	-	tse7a	-	-	-	-	tplE	modA	PA2066	tle1	tseT	azu	pldB	tle3	tle4b	-	tseV	-	-	-	-	tspE1b	-	PA0256	tseF	-	-	-
JYH28	T_1168	20		tse1	tse2	tse3	tse4	tse5	tse8	tse6	-	-	tse7	-	-	-	-	-	tplE	modA	PA2066	tle1	tseT	azu	pldB	tle3	-	vgrG2b	-	-	-	-	-	tspE1b	-	PA0256	tseF	-	-	-
JYH29	T_1169	24		tse1	tse2	tse3	tse4	tse5	tse8	tse6	-	-	-	tse7a	-	-	-	-	tplE	modA	PA2066	tle1	tseT	azu	pldB	tle3	tle4b	-	tseV	pldA	rhsP2	tle2	-	-	tspE1c	PA0256	tseF	-	-	-
JYH7	T_1170	23		tse1	tse2	tse3	tse4	tse5	tse8	tse6	-	-	tse7	-	-	-	-	-	tplE	modA	PA2066	tle1	tseT	azu	pldB	tle3	-	vgrG2b	tseV	pldA	-	-	-	tspE1b	-	PA0256	tseF	-	tepBa	-
JYH8	T_1171	24		tse1	tse2	tse3	tse4	tse5	tse8	-	tas1	-	-	-	-	tse7c	-	-	tplE	modA	PA2066	tle1	tseT	azu	pldB	tle3	-	vgrG2b	tseV	-	rhsP2	tle2	-	tspE1b	-	PA0256	tseF	tepB	-	-
JYH9	T_1172	22		tse1	tse2	tse3	tse4	tse5	tse8	tse6	-	-	tse7	-	-	-	-	-	tplE	modA	PA2066	tle1	tseT	azu	pldB	tle3	-	vgrG2b	tseV	-	-	-	-	-	tspE1c	PA0256	tseF	-	tepBa	-
K19PSE24	T_1173	21		tse1	tse2	tse3	tse4	tse5	tse8	-	tas1	-	tse7	-	-	-	-	-	tplE	modA	PA2066	tle1	tseT	azu	pldB	-	-	-	tseV	pldA	-	-	-	-	tspE1c	PA0256	tseF	tepB	-	-
K34-7	T_1174	21		tse1	tse2	tse3	tse4	tse5	tse8	tse6	-	-	-	tse7a	-	-	-	-	tplE	modA	PA2066	tle1	tseT	azu	pldB	-	-	-	tseV	-	-	tle2	-	-	tspE1c	PA0256	tseF	tepB	-	-
KC-Tt-1	T_1175	21		tse1	tse2	tse3	tse4	tse5	tse8	-	tas1	-	-	-	-	-	tse7d	-	tplE	modA	PA2066	tle1	tseT	azu	pldB	-	-	-	tseV	pldA	-	-	-	-	tspE1c	PA0256	tseF	tepB	-	-
KCJK8014	T_1176	24		tse1	tse2	tse3	tse4	tse5	tse8	tse6	-	-	tse7	-	-	-	-	-	tplE	modA	PA2066	tle1	tseT	azu	pldB	tle3	-	vgrG2b	tseV	-	rhsP2	tle2	-	tspE1b	-	PA0256	tseF	-	tepBa	-
KCRI-379A	T_1177	22		tse1	tse2	tse3	tse4	tse5	tse8	tse6	-	-	-	tse7a	-	-	-	-	tplE	modA	PA2066	tle1	tseT	azu	pldB	-	-	-	tseV	pldA	-	tle2	-	-	tspE1c	PA0256	tseF	-	tepBa	-
KCRI-462	T_1178	21		tse1	tse2	tse3	tse4	tse5	tse8	tse6	-	-	tse7	-	-	-	-	-	tplE	modA	PA2066	tle1	tseT	azu	pldB	tle3	-	vgrG2b	tseV	-	-	-	-	-	tspE1c	PA0256	tseF	-	-	-
KF702	T_1179	20		tse1	tse2	tse3	tse4	tse5	tse8	-	tas1	-	-	-	-	-	tse7d	-	tplE	modA	PA2066	tle1	tseT	azu	pldB	-	-	-	tseV	pldA	-	-	-	tspE1b	-	PA0256	tseF	-	-	-
KOL-3	T_1180	22		tse1	tse2	tse3	tse4	tse5	tse8	tse6	-	-	tse7	-	-	-	-	-	tplE	modA	PA2066	tle1	tseT	azu	pldB	tle3	-	vgrG2b	tseV	pldA	-	-	-	tspE1b	-	PA0256	tseF	-	-	-
KOL14.W.495.20	T_1181	22		tse1	tse2	tse3	tse4	tse5	tse8	-	-	tne3	-	-	-	tse7c	-	-	tplE	modA	PA2066	tle1	tseT	azu	pldB	-	-	-	tseV	-	rhsP2	tle2	-	-	tspE1c	PA0256	tseF	tepB	-	-
KOL14.W.495.7	T_1182	20		tse1	tse2	tse3	tse4	tse5	tse8	tse6	-	-	-	tse7a	-	-	-	-	tplE	modA	PA2066	tle1	tseT	azu	pldB	-	-	-	-	pldA	-	-	-	tspE1b	-	PA0256	tseF	tepB	-	-
KOL14.W25.495.77	T_1183	22		tse1	tse2	tse3	tse4	tse5	tse8	-	-	tne3	-	-	-	tse7c	-	-	tplE	modA	PA2066	tle1	tseT	azu	pldB	-	-	-	tseV	-	rhsP2	tle2	-	-	tspE1c	PA0256	tseF	tepB	-	-
KPA8	T_1184	22		tse1	tse2	tse3	tse4	tse5	tse8	-	-	tne3	-	tse7a	-	-	-	-	tplE	modA	PA2066	tle1	tseT	azu	pldB	-	-	-	tseV	-	rhsP2	tle2	-	-	tspE1c	PA0256	tseF	tepB	-	-
KRP1	T_1185	22		tse1	tse2	tse3	tse4	tse5	tse8	tse6	-	-	tse7	-	-	-	-	-	tplE	modA	PA2066	tle1	tseT	azu	pldB	tle3	-	vgrG2b	tseV	-	-	-	-	-	tspE1c	PA0256	tseF	-	tepBa	-
KT1115	T_1186	22		tse1	tse2	tse3	tse4	tse5	tse8	tse6	-	-	-	tse7a	-	-	-	-	tplE	modA	PA2066	tle1	tseT	azu	pldB	tle3	-	vgrG2b	tseV	-	-	-	-	-	tspE1c	PA0256	tseF	-	tepBa	-
KY1	T_2047	19		tse1	tse2	tse3	-	tse5	tse8	-	-	tne3	tse7	-	-	-	-	-	-	modA	PA2066	tle1	tseT	azu	pldB	-	-	-	tseV	pldA	-	-	-	-	tspE1c	PA0256	tseF	-	-	tepBb
L10	T_1187	24		tse1	tse2	tse3	tse4	tse5	tse8	-	tas1	-	-	-	-	-	tse7d	-	tplE	modA	PA2066	tle1	tseT	azu	pldB	tle3	-	vgrG2b	tseV	pldA	rhsP2	-	-	-	tspE1c	PA0256	tseF	tepB	-	-
L6-1	T_1188	21		tse1	tse2	tse3	tse4	tse5	tse8	tse6	-	-	tse7	-	-	-	-	-	tplE	modA	PA2066	tle1	tseT	azu	pldB	tle3	-	vgrG2b	-	pldA	-	-	-	tspE1b	-	PA0256	tseF	-	-	-
LES431	T_1189	22		tse1	tse2	tse3	tse4	tse5	tse8	tse6	-	-	-	tse7a	-	-	-	-	tplE	modA	PA2066	tle1	tseT	azu	pldB	tle3	-	vgrG2b	tseV	-	-	-	-	tspE1b	-	PA0256	tseF	tepB	-	-
LESB58	T_1190	22		tse1	tse2	tse3	tse4	tse5	tse8	tse6	-	-	-	tse7a	-	-	-	-	tplE	modA	PA2066	tle1	tseT	azu	pldB	tle3	-	vgrG2b	tseV	-	-	-	-	tspE1b	-	PA0256	tseF	tepB	-	-
LESB65	T_1191	22		tse1	tse2	tse3	tse4	tse5	tse8	tse6	-	-	-	tse7a	-	-	-	-	tplE	modA	PA2066	tle1	tseT	azu	pldB	tle3	-	vgrG2b	tseV	-	-	-	-	tspE1b	-	PA0256	tseF	tepB	-	-
LESlike1	T_1192	22		tse1	tse2	tse3	tse4	tse5	tse8	tse6	-	-	-	tse7a	-	-	-	-	tplE	modA	PA2066	tle1	tseT	azu	pldB	tle3	-	vgrG2b	tseV	-	-	-	-	tspE1b	-	PA0256	tseF	tepB	-	-
LESlike4	T_1193	22		tse1	tse2	tse3	tse4	tse5	tse8	tse6	-	-	-	tse7a	-	-	-	-	tplE	modA	PA2066	tle1	tseT	azu	pldB	tle3	-	vgrG2b	tseV	-	-	-	-	tspE1b	-	PA0256	tseF	tepB	-	-
LESlike7	T_1194	22		tse1	tse2	tse3	tse4	tse5	tse8	tse6	-	-	-	tse7a	-	-	-	-	tplE	modA	PA2066	tle1	tseT	azu	pldB	tle3	-	vgrG2b	tseV	-	-	-	-	tspE1b	-	PA0256	tseF	tepB	-	-
Li010	T_1195	22		tse1	tse2	tse3	tse4	tse5	tse8	tse6	-	-	tse7	-	-	-	-	-	tplE	modA	PA2066	tle1	tseT	azu	pldB	tle3	-	vgrG2b	tseV	-	-	-	-	tspE1b	-	PA0256	tseF	-	tepBa	-
LiA131_2005	T_1196	24		tse1	tse2	tse3	tse4	tse5	tse8	-	tas1	-	-	tse7a	-	-	-	-	tplE	modA	PA2066	tle1	tseT	azu	pldB	tle3	tle4b	-	tseV	pldA	rhsP2	-	-	tspE1b	-	PA0256	tseF	tepB	-	-
LiA133_2003	T_1197	21		tse1	tse2	tse3	tse4	tse5	tse8	tse6	-	-	tse7	-	-	-	-	-	tplE	modA	PA2066	tle1	tseT	azu	pldB	-	tle4b	-	tseV	-	-	tle2	tspE1a	-	-	PA0256	tseF	-	-	-
LiA145_2005	T_1198	21		tse1	tse2	tse3	tse4	tse5	tse8	tse6	-	-	tse7	-	-	-	-	-	tplE	modA	PA2066	tle1	tseT	azu	pldB	tle3	-	vgrG2b	-	-	-	tle2	-	tspE1b	-	PA0256	tseF	-	-	-
LiA161_2005	T_1199	20		tse1	tse2	tse3	tse4	tse5	tse8	tse6	-	-	tse7	-	-	-	-	-	tplE	modA	PA2066	tle1	tseT	azu	pldB	tle3	-	vgrG2b	-	-	-	-	-	-	tspE1c	PA0256	tseF	-	-	-
LiA179_2006	T_1200	21		tse1	tse2	tse3	tse4	tse5	tse8	-	-	tne3	-	tse7a	-	-	-	-	tplE	modA	PA2066	tle1	tseT	azu	pldB	-	-	-	tseV	pldA	-	-	-	-	tspE1c	PA0256	tseF	tepB	-	-
LiA18_2003	T_1201	21		tse1	tse2	tse3	tse4	tse5	tse8	tse6	-	-	-	tse7a	-	-	-	-	tplE	modA	PA2066	tle1	tseT	azu	pldB	tle3	-	vgrG2b	tseV	-	-	-	-	tspE1b	-	PA0256	tseF	-	-	-
LiA50_2005	T_1202	20		tse1	tse2	tse3	tse4	tse5	tse8	tse6	-	-	tse7	-	-	-	-	-	tplE	modA	PA2066	tle1	tseT	azu	pldB	tle3	tle4b	-	-	-	-	-	-	tspE1b	-	PA0256	tseF	-	-	-
LiA63_2006	T_1203	21		tse1	tse2	tse3	tse4	tse5	tse8	tse6	-	-	-	tse7a	-	-	-	-	tplE	modA	PA2066	tle1	tseT	azu	pldB	tle3	-	vgrG2b	-	-	-	-	-	-	tspE1c	PA0256	tseF	tepB	-	-
LILL04	T_1205	21		tse1	tse2	tse3	tse4	tse5	tse8	tse6	-	-	-	tse7a	-	-	-	-	tplE	modA	PA2066	tle1	tseT	azu	pldB	tle3	-	vgrG2b	tseV	-	-	-	-	tspE1b	-	PA0256	tseF	-	-	-
LILL05	T_1206	19		tse1	tse2	tse3	tse4	tse5	tse8	tse6	-	-	-	tse7a	-	-	-	-	tplE	modA	PA2066	tle1	tseT	azu	pldB	-	-	-	tseV	-	-	-	-	-	tspE1c	PA0256	tseF	-	-	-
LiP11	T_1207	21		tse1	tse2	tse3	tse4	tse5	-	tse6	-	-	-	tse7a	-	-	-	-	tplE	modA	PA2066	tle1	tseT	azu	pldB	tle3	-	vgrG2b	tseV	-	-	-	-	tspE1b	-	PA0256	tseF	tepB	-	-
LiP13	T_1208	22		tse1	tse2	tse3	tse4	tse5	tse8	tse6	-	-	-	tse7a	-	-	-	-	tplE	modA	PA2066	tle1	tseT	azu	pldB	tle3	-	vgrG2b	tseV	-	-	-	-	tspE1b	-	PA0256	tseF	tepB	-	-
LiP14	T_1209	22		tse1	tse2	tse3	tse4	tse5	tse8	tse6	-	-	-	tse7a	-	-	-	-	tplE	modA	PA2066	tle1	tseT	azu	pldB	tle3	-	vgrG2b	tseV	-	-	-	-	tspE1b	-	PA0256	tseF	tepB	-	-
LiP1a	T_1210	22		tse1	tse2	tse3	tse4	tse5	tse8	tse6	-	-	-	tse7a	-	-	-	-	tplE	modA	PA2066	tle1	tseT	azu	pldB	tle3	-	vgrG2b	tseV	-	-	-	-	tspE1b	-	PA0256	tseF	tepB	-	-
LiP1d	T_1211	23		tse1	tse2	tse3	tse4	tse5	tse8	tse6	-	-	-	tse7a	-	-	-	-	tplE	modA	PA2066	tle1	tseT	azu	pldB	tle3	tle4b	-	-	pldA	rhsP2	-	-	-	tspE1c	PA0256	tseF	tepB	-	-
LiP3	T_1212	21		tse1	tse2	tse3	tse4	tse5	-	tse6	-	-	-	tse7a	-	-	-	-	tplE	modA	PA2066	tle1	tseT	azu	pldB	tle3	-	vgrG2b	tseV	-	-	-	-	tspE1b	-	PA0256	tseF	tepB	-	-
LiP4	T_1213	20		tse1	tse2	tse3	tse4	tse5	tse8	tse6	-	-	-	tse7a	-	-	-	-	tplE	modA	PA2066	tle1	tseT	azu	pldB	-	-	-	tseV	-	-	-	-	tspE1b	-	PA0256	tseF	tepB	-	-
LiP6	T_1214	22		tse1	tse2	tse3	tse4	tse5	tse8	tse6	-	-	-	tse7a	-	-	-	-	tplE	modA	PA2066	tle1	tseT	azu	pldB	tle3	-	vgrG2b	tseV	-	-	-	-	tspE1b	-	PA0256	tseF	tepB	-	-
LIUYANG-A	T_1215	22		tse1	tse2	tse3	tse4	tse5	tse8	tse6	-	-	tse7	-	-	-	-	-	tplE	modA	PA2066	tle1	tseT	azu	pldB	tle3	-	vgrG2b	tseV	pldA	-	-	-	tspE1b	-	PA0256	tseF	-	-	-
Liverpool Epidemic Strain B	T_1216	22		tse1	tse2	tse3	tse4	tse5	tse8	tse6	-	-	-	tse7a	-	-	-	-	tplE	modA	PA2066	tle1	tseT	azu	pldB	tle3	-	vgrG2b	tseV	-	-	-	-	tspE1b	-	PA0256	tseF	tepB	-	-
LMG 1272	T_1217	18		tse1	tse2	tse3	tse4	tse5	tse8	tse6	-	-	tse7	-	-	-	-	-	tplE	modA	PA2066	tle1	tseT	azu	pldB	-	-	-	-	-	-	-	-	-	tspE1c	PA0256	tseF	-	-	-
LMG2107	T_1218	22		tse1	tse2	tse3	tse4	tse5	tse8	-	tas1	-	-	tse7a	-	-	-	-	tplE	modA	PA2066	tle1	tseT	azu	pldB	-	-	-	tseV	pldA	-	tle2	-	tspE1b	-	PA0256	tseF	tepB	-	-
LNU-E-001	T_1219	22		tse1	tse2	tse3	tse4	tse5	tse8	tse6	-	-	-	tse7a	-	-	-	-	tplE	modA	PA2066	tle1	tseT	azu	pldB	tle3	-	vgrG2b	tseV	-	-	-	-	-	tspE1c	PA0256	tseF	-	tepBa	-
Lo049	T_1220	23		tse1	tse2	tse3	tse4	tse5	tse8	tse6	-	-	tse7	-	-	-	-	-	tplE	modA	PA2066	tle1	tseT	azu	pldB	tle3	-	vgrG2b	tseV	pldA	-	-	-	tspE1b	-	PA0256	tseF	-	tepBa	-
LRJ16	T_1221	22		tse1	tse2	tse3	-	tse5	tse8	-	tas1	-	tse7	-	-	-	-	-	-	modA	PA2066	tle1	tseT	azu	pldB	tle3	-	vgrG2b	tseV	pldA	-	-	tspE1a	tspE1b	-	PA0256	tseF	-	-	tepBb
LV	T_1222	23		tse1	tse2	tse3	tse4	tse5	tse8	tse6	-	-	tse7	-	-	-	-	-	tplE	modA	PA2066	tle1	tseT	azu	pldB	tle3	-	vgrG2b	tseV	pldA	-	-	-	tspE1b	-	PA0256	tseF	-	tepBa	-
LW	T_1223	24		tse1	tse2	tse3	tse4	tse5	tse8	-	tas1	-	-	-	-	tse7c	-	-	tplE	modA	PA2066	tle1	tseT	azu	pldB	tle3	-	vgrG2b	-	pldA	rhsP2	tle2	-	-	tspE1c	PA0256	tseF	tepB	-	-
Lw1047	T_1224	20		tse1	tse2	tse3	tse4	tse5	tse8	tse6	-	-	tse7	-	-	-	-	-	tplE	modA	PA2066	tle1	tseT	azu	pldB	-	-	-	tseV	pldA	-	-	-	tspE1b	-	PA0256	tseF	-	-	-
LYON07	T_1225	21		tse1	tse2	tse3	tse4	tse5	tse8	tse6	-	-	tse7	-	-	-	-	-	tplE	modA	PA2066	tle1	tseT	azu	pldB	tle3	-	vgrG2b	-	-	-	-	-	tspE1b	-	PA0256	tseF	-	tepBa	-
LYSZa7	T_1226	20		tse1	tse2	tse3	-	tse5	tse8	tse6	-	-	-	tse7a	-	-	-	-	tplE	modA	PA2066	tle1	tseT	azu	pldB	-	-	-	tseV	-	-	tle2	-	-	tspE1c	PA0256	tseF	-	tepBa	-
LYT4	T_1227	21		tse1	tse2	tse3	tse4	tse5	tse8	tse6	-	-	-	tse7a	-	-	-	-	tplE	modA	PA2066	tle1	tseT	azu	pldB	tle3	-	vgrG2b	tseV	-	-	-	-	tspE1b	-	PA0256	tseF	-	-	-
M10	T_1228	22		tse1	tse2	tse3	tse4	tse5	tse8	tse6	-	-	tse7	-	-	-	-	-	tplE	modA	PA2066	tle1	tseT	azu	pldB	tle3	-	vgrG2b	tseV	pldA	-	-	-	tspE1b	-	PA0256	tseF	-	-	-
M1608	T_1229	23		tse1	tse2	tse3	tse4	tse5	tse8	-	tas1	-	-	-	-	-	tse7d	-	tplE	modA	-	tle1	tseT	azu	pldB	tle3	-	vgrG2b	tseV	pldA	rhsP2	-	-	-	tspE1c	PA0256	tseF	tepB	-	-
M18	T_1230	20		tse1	tse2	tse3	tse4	tse5	tse8	tse6	-	-	tse7	-	-	-	-	-	tplE	modA	PA2066	tle1	tseT	azu	pldB	tle3	-	vgrG2b	-	-	-	-	-	tspE1b	-	PA0256	tseF	-	-	-
M37351	T_1231	24		tse1	tse2	tse3	tse4	tse5	tse8	-	tas1	-	-	-	-	-	tse7d	-	tplE	modA	PA2066	tle1	tseT	azu	pldB	tle3	-	vgrG2b	tseV	pldA	rhsP2	-	-	-	tspE1c	PA0256	tseF	tepB	-	-
M58	T_1232	23		tse1	tse2	tse3	tse4	tse5	tse8	-	tas1	-	-	-	-	tse7c	-	-	tplE	modA	PA2066	tle1	tseT	azu	pldB	-	-	-	tseV	pldA	rhsP2	tle2	-	tspE1b	-	PA0256	tseF	tepB	-	-
M59	T_1233	23		tse1	tse2	tse3	tse4	tse5	tse8	-	tas1	-	-	-	-	tse7c	-	-	tplE	modA	PA2066	tle1	tseT	azu	pldB	-	-	-	tseV	pldA	rhsP2	tle2	-	tspE1b	-	PA0256	tseF	tepB	-	-
M60	T_1234	23		tse1	tse2	tse3	tse4	tse5	tse8	-	tas1	-	-	-	-	tse7c	-	-	tplE	modA	PA2066	tle1	tseT	azu	pldB	-	-	-	tseV	pldA	rhsP2	tle2	-	tspE1b	-	PA0256	tseF	tepB	-	-
M63	T_1235	21		tse1	tse2	tse3	tse4	tse5	tse8	-	tas1	-	-	-	-	tse7c	-	-	tplE	modA	PA2066	tle1	tseT	azu	pldB	-	-	-	tseV	pldA	-	-	-	-	tspE1c	PA0256	tseF	tepB	-	-
M7	T_1236	22		tse1	tse2	tse3	tse4	tse5	tse8	tse6	-	-	-	tse7a	-	-	-	-	tplE	modA	PA2066	tle1	tseT	azu	pldB	tle3	-	vgrG2b	tseV	-	-	-	-	-	tspE1c	PA0256	tseF	-	tepBa	-
M74707	T_1237	21		tse1	tse2	tse3	tse4	tse5	tse8	tse6	-	-	-	tse7a	-	-	-	-	tplE	modA	PA2066	tle1	tseT	azu	pldB	tle3	-	vgrG2b	-	-	-	-	-	tspE1b	-	PA0256	tseF	tepB	-	-
M8A.1	T_1238	21		tse1	tse2	tse3	tse4	tse5	tse8	tse6	-	-	-	tse7a	-	-	-	-	tplE	modA	PA2066	tle1	tseT	azu	pldB	tle3	-	vgrG2b	-	-	-	-	-	-	tspE1c	PA0256	tseF	-	tepBa	-
M8A.2	T_1239	22		tse1	tse2	tse3	tse4	tse5	tse8	-	tas1	-	-	-	-	-	tse7d	-	tplE	modA	PA2066	tle1	tseT	azu	pldB	tle3	-	vgrG2b	tseV	-	-	-	-	tspE1b	-	PA0256	tseF	tepB	-	-
M8A.4	T_1240	22		tse1	tse2	tse3	tse4	tse5	tse8	tse6	-	-	tse7	-	-	-	-	-	tplE	modA	PA2066	tle1	tseT	azu	pldB	tle3	-	vgrG2b	tseV	-	-	-	-	tspE1b	-	PA0256	tseF	-	tepBa	-
M9A.1	T_1241	22		tse1	tse2	tse3	tse4	tse5	tse8	tse6	-	-	tse7	-	-	-	-	-	tplE	modA	PA2066	tle1	tseT	azu	pldB	tle3	tle4b	-	tseV	pldA	-	-	-	tspE1b	-	PA0256	tseF	-	-	-
MCF1018	T_1242	21		tse1	tse2	tse3	tse4	tse5	tse8	tse6	-	-	tse7	-	-	-	-	-	tplE	modA	PA2066	tle1	tseT	azu	pldB	tle3	-	vgrG2b	tseV	-	-	-	-	tspE1b	-	PA0256	tseF	-	-	-
MCF134	T_1243	22		tse1	tse2	tse3	tse4	tse5	tse8	tse6	-	-	tse7	-	-	-	-	-	tplE	modA	PA2066	tle1	tseT	azu	pldB	tle3	-	vgrG2b	-	-	-	tle2	-	tspE1b	-	PA0256	tseF	-	tepBa	-
MCF178	T_1244	21		tse1	tse2	tse3	tse4	tse5	tse8	tse6	-	-	-	tse7a	-	-	-	-	tplE	modA	PA2066	tle1	tseT	azu	pldB	tle3	-	vgrG2b	-	-	-	-	-	-	tspE1c	PA0256	tseF	tepB	-	-
MCF182	T_1245	22		tse1	tse2	tse3	tse4	tse5	tse8	tse6	-	-	tse7	-	-	-	-	-	tplE	modA	PA2066	tle1	tseT	azu	pldB	tle3	tle4b	-	tseV	-	rhsP2	-	-	tspE1b	-	PA0256	tseF	-	-	-
MCF199	T_1246	22		tse1	tse2	tse3	tse4	tse5	tse8	tse6	-	-	-	tse7a	-	-	-	-	tplE	modA	PA2066	tle1	tseT	azu	pldB	tle3	-	vgrG2b	tseV	-	-	-	-	tspE1b	-	PA0256	tseF	tepB	-	-
MCF430	T_1247	21		tse1	tse2	tse3	tse4	tse5	tse8	tse6	-	-	tse7	-	-	-	-	-	tplE	modA	PA2066	tle1	tseT	azu	pldB	tle3	-	vgrG2b	-	-	-	-	-	tspE1b	-	PA0256	tseF	-	tepBa	-
MCF879	T_1248	21		tse1	tse2	tse3	tse4	tse5	tse8	tse6	-	-	-	tse7a	-	-	-	-	tplE	modA	PA2066	tle1	tseT	azu	pldB	tle3	-	vgrG2b	tseV	-	-	-	-	tspE1b	-	PA0256	tseF	-	-	-
MCF922	T_1249	21		tse1	tse2	tse3	tse4	tse5	tse8	tse6	-	-	-	tse7a	-	-	-	-	tplE	modA	PA2066	tle1	tseT	azu	pldB	-	-	-	tseV	-	-	tle2	-	-	tspE1c	PA0256	tseF	tepB	-	-
MET04	T_1250	21		tse1	tse2	tse3	tse4	tse5	tse8	tse6	-	-	-	tse7a	-	-	-	-	tplE	modA	PA2066	tle1	tseT	azu	pldB	tle3	-	vgrG2b	-	-	-	-	-	tspE1b	-	PA0256	tseF	tepB	-	-
Mex2	T_1251	22		tse1	tse2	tse3	tse4	tse5	tse8	tse6	-	-	-	tse7a	-	-	-	-	tplE	modA	PA2066	tle1	tseT	azu	pldB	tle3	tle4b	-	-	pldA	rhsP2	-	-	-	tspE1c	PA0256	tseF	-	-	-
MH19	T_1252	19		tse1	tse2	tse3	tse4	tse5	tse8	tse6	-	-	tse7	-	-	-	-	-	tplE	modA	PA2066	tle1	tseT	azu	pldB	tle3	-	-	-	-	-	-	-	tspE1b	-	PA0256	tseF	-	-	-
MH27	T_1253	23		tse1	tse2	tse3	tse4	tse5	tse8	-	tas1	-	tse7	-	-	-	-	-	tplE	modA	PA2066	tle1	tseT	azu	pldB	tle3	-	vgrG2b	-	pldA	rhsP2	-	-	tspE1b	-	PA0256	tseF	tepB	-	-
MINF_3A-sc-2280432	T_1254	24		tse1	tse2	tse3	tse4	tse5	tse8	-	tas1	-	-	tse7a	-	-	-	-	tplE	modA	PA2066	tle1	tseT	azu	pldB	tle3	tle4b	-	tseV	pldA	rhsP2	-	-	tspE1b	-	PA0256	tseF	tepB	-	-
MINF_7A-sc-2280434	T_1255	22		tse1	tse2	tse3	tse4	tse5	tse8	tse6	-	-	tse7	-	-	-	-	-	tplE	modA	PA2066	tle1	tseT	azu	pldB	tle3	-	vgrG2b	-	-	-	tle2	-	tspE1b	-	PA0256	tseF	-	tepBa	-
MONT08	T_1256	22		tse1	tse2	tse3	tse4	tse5	tse8	-	tas1	-	tse7	-	-	-	-	-	tplE	modA	PA2066	tle1	tseT	azu	pldB	tle3	-	vgrG2b	tseV	-	-	-	-	tspE1b	-	PA0256	tseF	tepB	-	-
MONT13	T_1257	23		tse1	tse2	tse3	tse4	tse5	tse8	tse6	-	-	-	tse7a	-	-	-	-	tplE	modA	PA2066	tle1	tseT	azu	pldB	tle3	tle4b	-	-	pldA	rhsP2	-	-	-	tspE1c	PA0256	tseF	tepB	-	-
MONT14	T_1258	23		tse1	tse2	tse3	tse4	tse5	tse8	-	tas1	-	-	tse7a	-	-	-	-	tplE	modA	PA2066	tle1	tseT	azu	pldB	tle3	-	vgrG2b	tseV	-	rhsP2	-	-	tspE1b	-	PA0256	tseF	tepB	-	-
MRSN 17623	T_1259	23		tse1	tse2	tse3	tse4	tse5	tse8	tse6	-	-	tse7	-	-	-	-	-	tplE	modA	PA2066	tle1	tseT	azu	pldB	tle3	-	vgrG2b	tseV	pldA	-	-	-	tspE1b	-	PA0256	tseF	-	tepBa	-
MRSN 20176	T_1260	19		tse1	-	tse3	tse4	tse5	-	-	tas1	-	-	-	-	-	tse7d	-	tplE	modA	PA2066	tle1	tseT	azu	pldB	-	-	-	tseV	pldA	-	tle2	-	tspE1b	-	PA0256	tseF	-	-	-
MRSN 317	T_1261	24		tse1	tse2	tse3	tse4	tse5	tse8	-	tas1	-	-	tse7a	-	-	-	-	tplE	modA	PA2066	tle1	tseT	azu	pldB	tle3	-	vgrG2b	tseV	pldA	rhsP2	-	-	tspE1b	-	PA0256	tseF	tepB	-	-
MRSN 321	T_1262	22		tse1	tse2	tse3	tse4	tse5	tse8	-	tas1	-	tse7	-	-	-	-	-	tplE	modA	PA2066	tle1	tseT	azu	pldB	tle3	-	vgrG2b	tseV	-	-	-	-	tspE1b	-	PA0256	tseF	-	tepBa	-
MRSN11281	T_1263	21		tse1	tse2	tse3	tse4	tse5	tse8	tse6	-	-	-	tse7a	-	-	-	-	tplE	modA	PA2066	tle1	tseT	azu	pldB	tle3	-	vgrG2b	-	-	-	-	-	tspE1b	-	PA0256	tseF	-	tepBa	-
MRSN11285	T_1264	22		tse1	tse2	tse3	tse4	tse5	tse8	-	tas1	-	-	tse7a	-	-	-	-	tplE	modA	PA2066	tle1	tseT	azu	pldB	-	-	-	tseV	-	rhsP2	tle2	-	-	tspE1c	PA0256	tseF	tepB	-	-
MRSN12280	T_1265	23		tse1	tse2	tse3	tse4	tse5	tse8	-	tas1	-	tse7	-	-	-	-	-	tplE	modA	PA2066	tle1	tseT	azu	pldB	tle3	-	vgrG2b	-	pldA	rhsP2	-	-	tspE1b	-	PA0256	tseF	tepB	-	-
MRSN12283	T_1266	23		tse1	tse2	tse3	tse4	tse5	tse8	-	tas1	-	-	tse7a	-	-	-	-	tplE	modA	PA2066	tle1	tseT	azu	pldB	tle3	-	vgrG2b	tseV	pldA	-	-	-	tspE1b	-	PA0256	tseF	tepB	-	-
MRSN13488	T_1267	21		tse1	tse2	tse3	tse4	tse5	tse8	tse6	-	-	-	tse7a	-	-	-	-	tplE	modA	-	tle1	tseT	azu	pldB	-	-	-	tseV	pldA	-	tle2	-	-	tspE1c	PA0256	tseF	tepB	-	-
MRSN1380	T_1268	22		tse1	tse2	tse3	tse4	tse5	tse8	tse6	-	-	tse7	-	-	-	-	-	tplE	modA	PA2066	tle1	tseT	azu	pldB	tle3	-	vgrG2b	-	-	-	tle2	-	tspE1b	-	PA0256	tseF	-	tepBa	-
MRSN1612	T_1269	20		tse1	tse2	tse3	tse4	tse5	tse8	tse6	-	-	-	tse7a	-	-	-	-	tplE	modA	PA2066	tle1	tseT	azu	pldB	-	-	-	tseV	-	-	-	-	-	tspE1c	PA0256	tseF	tepB	-	-
MRSN1613	T_1270	21		tse1	tse2	tse3	tse4	tse5	tse8	tse6	-	-	-	tse7a	-	-	-	-	tplE	modA	PA2066	tle1	tseT	azu	pldB	-	-	-	tseV	-	-	tle2	-	tspE1b	-	PA0256	tseF	tepB	-	-
MRSN16383	T_1271	20		tse1	tse2	tse3	tse4	tse5	tse8	tse6	-	-	tse7	-	-	-	-	-	tplE	modA	PA2066	tle1	tseT	azu	pldB	tle3	-	vgrG2b	-	-	-	-	-	-	tspE1c	PA0256	tseF	-	-	-
MRSN16744	T_1272	21		tse1	tse2	tse3	tse4	tse5	tse8	-	tas1	-	-	tse7a	-	-	-	-	tplE	modA	PA2066	tle1	tseT	azu	pldB	-	-	-	-	pldA	rhsP2	-	-	tspE1b	-	PA0256	tseF	tepB	-	-
MRSN1688	T_1274	22		tse1	tse2	tse3	tse4	tse5	tse8	tse6	-	-	tse7	-	-	-	-	-	tplE	modA	PA2066	tle1	tseT	azu	pldB	tle3	-	vgrG2b	tseV	pldA	-	-	-	tspE1b	-	PA0256	tseF	-	-	-
MRSN18560	T_1275	21		tse1	tse2	tse3	tse4	tse5	tse8	tse6	-	-	-	tse7a	-	-	-	-	tplE	modA	PA2066	tle1	tseT	azu	pldB	tle3	-	vgrG2b	tseV	-	-	-	-	tspE1b	-	PA0256	tseF	-	-	-
MRSN18562	T_1276	22		tse1	tse2	tse3	tse4	tse5	tse8	tse6	-	-	tse7	-	-	-	-	-	tplE	modA	PA2066	tle1	tseT	azu	pldB	tle3	-	vgrG2b	tseV	-	-	tle2	-	tspE1b	-	PA0256	tseF	-	-	-
MRSN1899	T_1277	19		tse1	-	tse3	tse4	tse5	tse8	tse6	-	-	-	tse7a	-	-	-	-	tplE	modA	PA2066	tle1	tseT	azu	pldB	tle3	-	vgrG2b	-	-	-	-	-	tspE1b	-	PA0256	tseF	-	-	-
MRSN1902	T_1278	22		tse1	tse2	tse3	tse4	tse5	tse8	tse6	-	-	tse7	-	-	-	-	-	tplE	modA	PA2066	tle1	tseT	azu	pldB	tle3	-	vgrG2b	tseV	pldA	-	-	-	tspE1b	-	PA0256	tseF	-	-	-
MRSN1906	T_1279	23		tse1	tse2	tse3	tse4	tse5	tse8	tse6	-	-	tse7	-	-	-	-	-	tplE	modA	PA2066	tle1	tseT	azu	pldB	tle3	-	vgrG2b	tseV	pldA	-	-	-	tspE1b	-	PA0256	tseF	-	tepBa	-
MRSN2108	T_1280	18		tse1	tse2	tse3	-	tse5	tse8	-	-	tne3	-	-	-	-	-	tse7e	-	modA	PA2066	tle1	tseT	azu	pldB	-	-	-	-	pldA	-	tle2	-	tspE1b	-	PA0256	tseF	-	-	-
MRSN25762	T_1281	19		tse1	tse2	tse3	tse4	tse5	tse8	tse6	-	-	tse7	-	-	-	-	-	tplE	modA	PA2066	tle1	tseT	azu	pldB	-	-	-	tseV	-	-	-	-	tspE1b	-	PA0256	tseF	-	-	-
MRSN29192	T_1282	22		tse1	tse2	tse3	tse4	tse5	tse8	tse6	-	-	-	tse7a	-	-	-	-	tplE	modA	PA2066	tle1	tseT	azu	pldB	tle3	-	vgrG2b	tseV	-	-	-	-	tspE1b	-	PA0256	tseF	tepB	-	-
MRSN315	T_1283	21		tse1	tse2	tse3	tse4	tse5	tse8	tse6	-	-	-	tse7a	-	-	-	-	tplE	modA	PA2066	tle1	tseT	azu	pldB	tle3	-	vgrG2b	-	-	-	-	-	tspE1b	-	PA0256	tseF	tepB	-	-
MRSN346179	T_1284	22		tse1	tse2	tse3	tse4	tse5	tse8	-	tas1	-	-	tse7a	-	-	-	-	tplE	modA	PA2066	tle1	tseT	azu	pldB	tle3	-	vgrG2b	tseV	-	-	-	-	tspE1b	-	PA0256	tseF	-	tepBa	-
MRSN373401	T_1285	20		tse1	tse2	tse3	tse4	tse5	tse8	-	tas1	-	-	tse7a	-	-	-	-	tplE	modA	PA2066	tle1	tseT	azu	pldB	-	-	-	tseV	-	-	-	-	tspE1b	-	PA0256	tseF	tepB	-	-
MRSN390231	T_1286	21		tse1	tse2	tse3	tse4	tse5	tse8	tse6	-	-	tse7	-	-	-	-	-	tplE	modA	PA2066	tle1	tseT	azu	pldB	tle3	-	vgrG2b	tseV	-	-	-	-	tspE1b	-	PA0256	tseF	-	-	-
MRSN436311	T_1288	21		tse1	tse2	tse3	tse4	tse5	tse8	-	tas1	-	-	-	tsd1	-	-	-	tplE	modA	PA2066	tle1	tseT	azu	pldB	-	-	-	tseV	-	-	tle2	-	-	tspE1c	PA0256	tseF	tepB	-	-
MRSN5498	T_1289	22		tse1	tse2	tse3	tse4	tse5	tse8	tse6	-	-	-	tse7a	-	-	-	-	tplE	modA	PA2066	tle1	tseT	azu	pldB	tle3	-	vgrG2b	-	pldA	-	-	-	tspE1b	-	PA0256	tseF	tepB	-	-
MRSN552	T_1290	23		tse1	tse2	tse3	tse4	tse5	tse8	tse6	-	-	-	tse7a	-	-	-	-	tplE	modA	PA2066	tle1	tseT	azu	pldB	tle3	tle4b	-	tseV	-	rhsP2	-	-	tspE1b	-	PA0256	tseF	-	tepBa	-
MRSN6695	T_1291	21		tse1	tse2	tse3	tse4	tse5	tse8	tse6	-	-	tse7	-	-	-	-	-	tplE	modA	PA2066	tle1	tseT	azu	pldB	tle3	-	vgrG2b	tseV	-	-	-	-	tspE1b	-	PA0256	tseF	-	-	-
MRSN6739	T_1292	22		tse1	tse2	tse3	tse4	tse5	tse8	tse6	-	-	tse7	-	-	-	-	-	tplE	modA	PA2066	tle1	tseT	azu	pldB	tle3	-	vgrG2b	-	-	-	tle2	-	tspE1b	-	PA0256	tseF	-	tepBa	-
MRSN7014	T_1293	22		tse1	tse2	tse3	tse4	tse5	tse8	tse6	-	-	tse7	-	-	-	-	-	tplE	modA	PA2066	tle1	tseT	azu	pldB	tle3	-	vgrG2b	tseV	-	-	-	-	tspE1b	-	PA0256	tseF	-	tepBa	-
MRSN8136	T_1294	21		tse1	tse2	tse3	tse4	tse5	tse8	tse6	-	-	-	tse7a	-	-	-	-	tplE	modA	PA2066	tle1	tseT	azu	pldB	tle3	-	vgrG2b	tseV	-	-	-	-	tspE1b	-	PA0256	tseF	-	-	-
MRSN994	T_1295	22		tse1	tse2	tse3	tse4	tse5	tse8	tse6	-	-	tse7	-	-	-	-	-	tplE	modA	PA2066	tle1	tseT	azu	pldB	tle3	-	vgrG2b	tseV	-	-	-	-	-	tspE1c	PA0256	tseF	-	tepBa	-
MRW44.1	T_1296	22		tse1	tse2	tse3	tse4	tse5	tse8	tse6	-	-	tse7	-	-	-	-	-	tplE	modA	PA2066	tle1	tseT	azu	pldB	tle3	-	vgrG2b	tseV	pldA	-	-	-	tspE1b	-	PA0256	tseF	-	-	-
MS14403	T_1297	22		tse1	tse2	tse3	tse4	tse5	tse8	tse6	-	-	-	tse7a	-	-	-	-	tplE	modA	PA2066	tle1	tseT	azu	pldB	tle3	-	vgrG2b	-	-	-	tle2	-	tspE1b	-	PA0256	tseF	tepB	-	-
MSB2949	T_1298	23		tse1	tse2	tse3	tse4	tse5	tse8	tse6	-	-	tse7	-	-	-	-	-	tplE	modA	PA2066	tle1	tseT	azu	pldB	tle3	-	vgrG2b	tseV	pldA	-	-	-	tspE1b	-	PA0256	tseF	-	tepBa	-
MSH3	T_1299	21		tse1	tse2	tse3	tse4	tse5	tse8	tse6	-	-	-	tse7a	-	-	-	-	tplE	modA	PA2066	tle1	tseT	azu	pldB	tle3	-	vgrG2b	-	-	-	-	-	-	tspE1c	PA0256	tseF	-	tepBa	-
MTB-1	T_1300	18		tse1	tse2	tse3	tse4	tse5	tse8	-	tas1	-	-	-	-	-	tse7d	-	tplE	modA	PA2066	tle1	tseT	azu	pldB	-	-	-	-	-	-	-	-	tspE1b	-	PA0256	tseF	-	-	-
MUC-N2	T_1301	22		tse1	tse2	tse3	tse4	tse5	tse8	tse6	-	-	tse7	-	-	-	-	-	tplE	modA	PA2066	tle1	tseT	azu	pldB	tle3	-	vgrG2b	tseV	pldA	-	-	-	tspE1b	-	PA0256	tseF	-	-	-
MUC-P5	T_1302	21		tse1	tse2	tse3	tse4	tse5	tse8	tse6	-	-	tse7	-	-	-	-	-	tplE	modA	PA2066	tle1	tseT	azu	pldB	tle3	-	vgrG2b	tseV	-	-	-	-	tspE1b	-	PA0256	tseF	-	-	-
N17-1	T_1304	22		tse1	tse2	tse3	tse4	tse5	tse8	-	tas1	-	-	tse7a	-	-	-	-	tplE	modA	PA2066	tle1	tseT	azu	pldB	tle3	-	vgrG2b	tseV	-	-	-	-	tspE1b	-	PA0256	tseF	-	tepBa	-
NA04	T_1305	21		tse1	tse2	tse3	tse4	tse5	tse8	tse6	-	-	-	tse7a	-	-	-	-	tplE	modA	PA2066	tle1	tseT	azu	pldB	tle3	-	vgrG2b	-	-	-	-	-	tspE1b	-	PA0256	tseF	tepB	-	-
NCAIM B.001380	T_1306	19		tse1	tse2	tse3	tse4	tse5	-	tse6	-	-	tse7	-	-	-	-	-	tplE	modA	PA2066	tle1	tseT	azu	pldB	tle3	tle4b	-	-	-	-	-	-	tspE1b	-	PA0256	tseF	-	-	-
NCGM 1900	T_1307	23		tse1	tse2	tse3	tse4	tse5	tse8	-	tas1	-	tse7	-	-	-	-	-	tplE	modA	PA2066	tle1	tseT	azu	pldB	tle3	-	vgrG2b	-	pldA	rhsP2	-	-	tspE1b	-	PA0256	tseF	tepB	-	-
NCGM 1984	T_1308	23		tse1	tse2	tse3	tse4	tse5	tse8	-	tas1	-	tse7	-	-	-	-	-	tplE	modA	PA2066	tle1	tseT	azu	pldB	tle3	-	vgrG2b	-	pldA	rhsP2	-	-	tspE1b	-	PA0256	tseF	tepB	-	-
NCGM2.S1	T_1309	23		tse1	tse2	tse3	tse4	tse5	tse8	-	tas1	-	tse7	-	-	-	-	-	tplE	modA	PA2066	tle1	tseT	azu	pldB	tle3	-	vgrG2b	-	pldA	rhsP2	-	-	tspE1b	-	PA0256	tseF	tepB	-	-
NCGM257	T_1310	24		tse1	tse2	tse3	tse4	tse5	tse8	-	tas1	-	-	tse7a	-	-	-	-	tplE	modA	PA2066	tle1	tseT	azu	pldB	tle3	tle4b	-	tseV	pldA	rhsP2	-	-	tspE1b	-	PA0256	tseF	tepB	-	-
NCTC10299	T_1311	20		tse1	tse2	tse3	tse4	tse5	tse8	tse6	-	-	-	tse7a	-	-	-	-	tplE	modA	PA2066	tle1	tseT	azu	pldB	tle3	-	vgrG2b	-	-	-	-	-	tspE1b	-	PA0256	tseF	-	-	-
NCTC10727	T_1312	23		tse1	tse2	tse3	tse4	tse5	tse8	tse6	-	-	-	tse7a	-	-	-	-	tplE	modA	PA2066	tle1	tseT	azu	pldB	tle3	tle4b	-	-	pldA	rhsP2	-	-	-	tspE1c	PA0256	tseF	tepB	-	-
NCTC10728	T_1313	21		tse1	tse2	tse3	tse4	tse5	tse8	tse6	-	-	tse7	-	-	-	-	-	tplE	modA	PA2066	tle1	tseT	azu	pldB	tle3	-	vgrG2b	-	-	-	-	-	tspE1b	-	PA0256	tseF	-	tepBa	-
NCTC10730	T_1314	25		tse1	tse2	tse3	tse4	tse5	tse8	-	tas1	-	tse7	-	-	-	-	-	tplE	modA	PA2066	tle1	tseT	azu	pldB	tle3	tle4b	-	tseV	pldA	rhsP2	tle2	-	tspE1b	-	PA0256	tseF	-	tepBa	-
NCTC10731	T_1315	20		tse1	tse2	tse3	tse4	tse5	tse8	tse6	-	-	tse7	-	-	-	-	-	tplE	modA	PA2066	tle1	tseT	azu	pldB	tle3	-	vgrG2b	-	-	-	-	-	tspE1b	-	PA0256	tseF	-	-	-
NCTC10782	T_1316	20		tse1	tse2	tse3	tse4	tse5	tse8	-	tas1	-	tse7	-	-	-	-	-	tplE	modA	-	tle1	tseT	azu	pldB	tle3	-	vgrG2b	-	-	-	-	-	tspE1b	-	PA0256	tseF	-	tepBa	-
NCTC11445	T_1317	22		tse1	tse2	tse3	tse4	tse5	tse8	-	tas1	-	tse7	-	-	-	-	-	tplE	modA	PA2066	tle1	tseT	azu	pldB	tle3	-	vgrG2b	tseV	-	-	-	-	tspE1b	-	PA0256	tseF	-	tepBa	-
NCTC11446	T_1318	21		tse1	tse2	tse3	tse4	tse5	tse8	tse6	-	-	-	tse7a	-	-	-	-	tplE	modA	PA2066	tle1	tseT	azu	pldB	tle3	-	vgrG2b	tseV	-	-	-	-	tspE1b	-	PA0256	tseF	-	-	-
NCTC11447	T_1319	23		tse1	tse2	tse3	tse4	tse5	tse8	-	tas1	-	-	tse7a	-	-	-	-	tplE	modA	PA2066	tle1	tseT	azu	pldB	tle3	-	vgrG2b	-	pldA	rhsP2	-	-	tspE1b	-	PA0256	tseF	tepB	-	-
NCTC11448	T_1320	21		tse1	tse2	tse3	tse4	tse5	tse8	tse6	-	-	tse7	-	-	-	-	-	tplE	modA	PA2066	tle1	tseT	azu	pldB	tle3	-	vgrG2b	-	-	-	-	-	tspE1b	-	PA0256	tseF	-	tepBa	-
NCTC11449	T_1321	23		tse1	tse2	tse3	tse4	tse5	tse8	-	tas1	-	-	-	-	-	tse7d	-	tplE	modA	-	tle1	tseT	azu	pldB	tle3	-	vgrG2b	tseV	pldA	rhsP2	-	-	-	tspE1c	PA0256	tseF	tepB	-	-
NCTC11452	T_1323	23		tse1	tse2	tse3	-	tse5	tse8	-	-	tne3	tse7	-	-	-	-	-	tplE	modA	PA2066	tle1	tseT	azu	pldB	tle3	-	vgrG2b	tseV	pldA	-	-	tspE1a	tspE1b	-	PA0256	tseF	-	-	tepBb
NCTC11839	T_1324	22		tse1	tse2	tse3	tse4	tse5	tse8	tse6	-	-	-	-	-	-	tse7d	-	tplE	modA	PA2066	tle1	tseT	azu	pldB	tle3	-	-	tseV	pldA	rhsP2	tle2	-	-	-	PA0256	tseF	-	-	-
NCTC12447	T_1325	21		tse1	tse2	tse3	tse4	tse5	tse8	tse6	-	-	-	tse7a	-	-	-	-	tplE	modA	PA2066	tle1	tseT	azu	pldB	tle3	-	vgrG2b	-	-	-	-	-	tspE1b	-	PA0256	tseF	tepB	-	-
NCTC12448	T_1326	24		tse1	tse2	tse3	tse4	tse5	tse8	-	tas1	-	-	-	-	-	tse7d	-	tplE	modA	PA2066	tle1	tseT	azu	pldB	tle3	-	vgrG2b	tseV	pldA	rhsP2	-	-	-	tspE1c	PA0256	tseF	tepB	-	-
NCTC12449	T_1327	21		tse1	tse2	-	tse4	tse5	tse8	-	tas1	-	tse7	-	-	-	-	-	tplE	modA	PA2066	tle1	tseT	azu	pldB	tle3	-	vgrG2b	tseV	-	-	-	-	tspE1b	-	PA0256	tseF	-	tepBa	-
NCTC13715	T_1328	24		tse1	tse2	tse3	tse4	tse5	tse8	tse6	-	-	-	tse7a	-	-	-	-	tplE	modA	PA2066	tle1	tseT	azu	pldB	tle3	tle4b	-	tseV	pldA	rhsP2	tle2	-	-	tspE1c	PA0256	tseF	-	-	-
NCTC13716	T_1329	22		tse1	tse2	tse3	tse4	tse5	tse8	tse6	-	-	-	tse7a	-	-	-	-	tplE	modA	PA2066	tle1	tseT	azu	pldB	tle3	-	vgrG2b	tseV	-	-	-	-	-	tspE1c	PA0256	tseF	-	tepBa	-
NCTC13717	T_1330	21		tse1	tse2	tse3	tse4	tse5	tse8	tse6	-	-	-	tse7a	-	-	-	-	tplE	modA	PA2066	tle1	tseT	azu	pldB	-	-	-	tseV	-	-	tle2	-	-	tspE1c	PA0256	tseF	tepB	-	-
NCTC13719	T_1331	24		tse1	tse2	tse3	tse4	tse5	tse8	-	tas1	-	-	tse7a	-	-	-	-	tplE	modA	PA2066	tle1	tseT	azu	pldB	tle3	tle4b	-	tseV	pldA	rhsP2	-	-	tspE1b	-	PA0256	tseF	tepB	-	-
NCTC13921	T_1332	21		tse1	tse2	tse3	tse4	tse5	tse8	tse6	-	-	-	tse7a	-	-	-	-	tplE	modA	PA2066	tle1	tseT	azu	pldB	tle3	-	vgrG2b	-	-	-	-	-	tspE1b	-	PA0256	tseF	tepB	-	-
NCTC6750	T_1333	22		tse1	tse2	tse3	tse4	tse5	tse8	tse6	-	-	tse7	-	-	-	-	-	tplE	modA	PA2066	tle1	tseT	azu	pldB	tle3	-	vgrG2b	-	-	-	tle2	-	tspE1b	-	PA0256	tseF	-	tepBa	-
NCTC7244	T_1334	22		tse1	tse2	tse3	tse4	tse5	tse8	-	tas1	-	-	tse7a	-	-	-	-	tplE	modA	PA2066	tle1	tseT	azu	pldB	-	-	-	tseV	pldA	-	tle2	-	tspE1b	-	PA0256	tseF	tepB	-	-
NCTC8058	T_1335	23		tse1	tse2	tse3	tse4	tse5	tse8	tse6	-	-	tse7	-	-	-	-	-	tplE	modA	PA2066	tle1	tseT	azu	pldB	tle3	-	vgrG2b	tseV	pldA	-	-	-	tspE1b	-	PA0256	tseF	-	tepBa	-
NCTC8203	T_1336	20		tse1	tse2	tse3	tse4	tse5	tse8	tse6	-	-	tse7	-	-	-	-	-	tplE	modA	PA2066	tle1	tseT	azu	pldB	tle3	-	vgrG2b	-	-	-	-	-	tspE1b	-	PA0256	tseF	-	-	-
NCTC8506	T_1337	22		tse1	tse2	tse3	tse4	tse5	tse8	tse6	-	-	tse7	-	-	-	-	-	tplE	modA	PA2066	tle1	tseT	azu	pldB	tle3	-	vgrG2b	tseV	-	-	-	-	-	tspE1c	PA0256	tseF	-	tepBa	-
NF011	T_1338	22		tse1	tse2	tse3	tse4	tse5	tse8	-	tas1	-	-	tse7a	-	-	-	-	tplE	modA	PA2066	tle1	tseT	azu	pldB	tle3	-	vgrG2b	tseV	-	-	-	-	tspE1b	-	PA0256	tseF	-	tepBa	-
NFHH01	T_1339	22		tse1	tse2	tse3	tse4	tse5	tse8	tse6	-	-	-	tse7a	-	-	-	-	tplE	modA	PA2066	tle1	tseT	azu	pldB	tle3	-	vgrG2b	tseV	-	-	-	-	tspE1b	-	PA0256	tseF	tepB	-	-
NICED-PA-01	T_1340	22		tse1	tse2	tse3	tse4	tse5	tse8	-	-	tne3	-	tse7a	-	-	-	-	tplE	modA	PA2066	tle1	tseT	azu	pldB	-	-	-	tseV	-	rhsP2	tle2	-	-	tspE1c	PA0256	tseF	tepB	-	-
NMI18/09	T_1341	21		tse1	tse2	tse3	tse4	tse5	tse8	tse6	-	-	-	tse7a	-	-	-	-	tplE	modA	PA2066	tle1	tseT	azu	pldB	tle3	-	vgrG2b	-	-	-	-	-	tspE1b	-	PA0256	tseF	tepB	-	-
NMI2785/12	T_1342	19		tse1	tse2	tse3	tse4	tse5	tse8	tse6	-	-	tse7	-	-	-	-	-	tplE	modA	PA2066	tle1	tseT	azu	pldB	-	-	-	tseV	-	-	-	-	tspE1b	-	PA0256	tseF	-	-	-
NMI4157/10	T_1343	22		tse1	tse2	tse3	tse4	tse5	tse8	tse6	-	-	tse7	-	-	-	-	-	tplE	modA	PA2066	tle1	tseT	azu	pldB	tle3	-	vgrG2b	-	-	-	tle2	-	-	tspE1c	PA0256	tseF	-	tepBa	-
NMI4927/14	T_1344	19		tse1	tse2	tse3	tse4	tse5	tse8	tse6	-	-	tse7	-	-	-	-	-	tplE	modA	PA2066	tle1	tseT	azu	pldB	-	-	-	tseV	-	-	-	-	tspE1b	-	PA0256	tseF	-	-	-
nmrcch-6-2018	T_1345	21		tse1	tse2	tse3	tse4	tse5	tse8	-	tas1	-	tse7	-	-	-	-	-	tplE	modA	PA2066	tle1	tseT	azu	pldB	-	-	-	tseV	pldA	-	-	-	-	tspE1c	PA0256	tseF	tepB	-	-
NN5	T_1346	23		tse1	tse2	tse3	tse4	tse5	tse8	tse6	-	-	tse7	-	-	-	-	-	tplE	modA	PA2066	tle1	tseT	azu	pldB	tle3	-	vgrG2b	tseV	pldA	-	-	-	tspE1b	-	PA0256	tseF	-	tepBa	-
NRD619	T_1347	23		tse1	tse2	tse3	tse4	tse5	tse8	tse6	-	-	tse7	-	-	-	-	-	tplE	modA	PA2066	tle1	tseT	azu	pldB	tle3	-	vgrG2b	tseV	pldA	-	-	-	-	tspE1c	PA0256	tseF	-	tepBa	-
NSPa40	T_1348	21		tse1	tse2	tse3	tse4	tse5	tse8	-	tas1	-	tse7	-	-	-	-	-	tplE	modA	PA2066	tle1	tseT	azu	pldB	-	-	-	tseV	pldA	-	-	-	-	tspE1c	PA0256	tseF	tepB	-	-
NUBRI-P	T_1349	22		tse1	tse2	tse3	tse4	tse5	tse8	tse6	-	-	-	tse7a	-	-	-	-	tplE	modA	PA2066	tle1	tseT	azu	pldB	tle3	-	vgrG2b	tseV	-	-	-	-	-	tspE1c	PA0256	tseF	-	tepBa	-
o59100	T_1350	22		tse1	tse2	tse3	tse4	tse5	tse8	tse6	-	-	-	tse7a	-	-	-	-	tplE	modA	PA2066	tle1	tseT	azu	pldB	tle3	-	vgrG2b	tseV	-	-	-	-	tspE1b	-	PA0256	tseF	tepB	-	-
Ocean-1155	T_1351	21		tse1	tse2	tse3	tse4	tse5	tse8	-	tas1	-	-	-	-	-	tse7d	-	tplE	modA	PA2066	tle1	tseT	azu	pldB	-	-	-	tseV	pldA	-	tle2	-	tspE1b	-	PA0256	tseF	-	-	-
Ocean-1170	T_1352	21		tse1	tse2	tse3	tse4	tse5	tse8	-	tas1	-	-	-	-	-	tse7d	-	tplE	modA	PA2066	tle1	tseT	azu	pldB	-	-	-	tseV	pldA	-	tle2	-	tspE1b	-	PA0256	tseF	-	-	-
Ocean-1187	T_1353	21		tse1	tse2	tse3	tse4	tse5	tse8	-	tas1	-	-	-	-	-	tse7d	-	tplE	modA	PA2066	tle1	tseT	azu	pldB	-	-	-	tseV	pldA	-	tle2	-	tspE1b	-	PA0256	tseF	-	-	-
Ocean-238	T_1354	22		tse1	tse2	tse3	tse4	tse5	tse8	tse6	-	-	tse7	-	-	-	-	-	tplE	modA	PA2066	tle1	tseT	azu	pldB	tle3	-	vgrG2b	tseV	-	-	-	-	-	tspE1c	PA0256	tseF	-	tepBa	-
OENV069	T_1355	20		tse1	tse2	tse3	tse4	tse5	tse8	tse6	-	-	-	tse7a	-	-	-	-	tplE	modA	PA2066	tle1	tseT	azu	pldB	-	-	-	-	pldA	-	-	-	tspE1b	-	PA0256	tseF	tepB	-	-
OSIRIS	T_1356	22		tse1	tse2	tse3	tse4	tse5	tse8	tse6	-	-	-	tse7a	-	-	-	-	tplE	modA	PA2066	tle1	tseT	azu	pldB	tle3	-	vgrG2b	tseV	-	-	-	-	tspE1b	-	PA0256	tseF	tepB	-	-
OY15	T_1357	21		tse1	tse2	tse3	tse4	tse5	tse8	tse6	-	-	-	tse7a	-	-	-	-	tplE	modA	PA2066	tle1	tseT	azu	pldB	tle3	-	vgrG2b	-	-	-	-	-	-	tspE1c	PA0256	tseF	-	tepBa	-
OY3	T_1358	22		tse1	tse2	tse3	tse4	tse5	tse8	tse6	-	-	-	tse7a	-	-	-	-	tplE	modA	PA2066	tle1	tseT	azu	pldB	tle3	-	vgrG2b	tseV	-	-	-	-	tspE1b	-	PA0256	tseF	tepB	-	-
P16CT	T_1359	22		tse1	tse2	tse3	tse4	tse5	tse8	tse6	-	-	tse7	-	-	-	-	-	tplE	modA	PA2066	tle1	tseT	azu	pldB	tle3	-	vgrG2b	tseV	pldA	-	-	-	tspE1b	-	PA0256	tseF	-	-	-
P1885	T_1360	17		tse1	tse2	tse3	-	tse5	tse8	-	tas1	-	-	-	-	-	-	tse7e	-	modA	PA2066	tle1	tseT	azu	pldB	-	-	-	-	-	-	-	-	tspE1b	-	PA0256	tseF	-	-	tepBb
P23	T_1361	23		tse1	tse2	tse3	tse4	tse5	tse8	tse6	-	-	-	tse7a	-	-	-	-	tplE	modA	PA2066	tle1	tseT	azu	pldB	tle3	-	vgrG2b	tseV	pldA	-	-	-	tspE1b	-	PA0256	tseF	tepB	-	-
P2404	T_1362	21		tse1	tse2	tse3	tse4	tse5	tse8	-	tas1	-	-	tse7a	-	-	-	-	tplE	modA	PA2066	tle1	tseT	azu	pldB	-	-	-	-	pldA	rhsP2	-	-	tspE1b	-	PA0256	tseF	tepB	-	-
P2733	T_1363	19		tse1	tse2	tse3	tse4	tse5	tse8	tse6	-	-	-	tse7a	-	-	-	-	tplE	modA	PA2066	tle1	tseT	azu	pldB	-	-	-	-	-	-	-	-	tspE1b	-	PA0256	tseF	-	tepBa	-
P28a	T_1364	21		tse1	tse2	tse3	tse4	tse5	tse8	tse6	-	-	tse7	-	-	-	-	-	tplE	modA	PA2066	tle1	tseT	azu	pldB	tle3	-	vgrG2b	tseV	-	-	-	-	tspE1b	-	PA0256	tseF	-	-	-
P33	T_1365	23		tse1	tse2	tse3	tse4	tse5	tse8	tse6	-	-	-	tse7a	-	-	-	-	tplE	modA	PA2066	tle1	tseT	azu	pldB	tle3	-	vgrG2b	tseV	pldA	-	-	-	tspE1b	-	PA0256	tseF	tepB	-	-
P7-L633/96	T_1366	19		tse1	tse2	tse3	tse4	tse5	tse8	-	tas1	-	-	-	-	-	tse7d	-	-	modA	PA2066	-	tseT	azu	pldB	-	-	-	tseV	pldA	-	tle2	-	tspE1b	-	PA0256	tseF	-	-	-
PA_150567	T_1367	24		tse1	tse2	tse3	tse4	tse5	tse8	-	tas1	-	-	-	-	-	tse7d	-	tplE	modA	PA2066	tle1	tseT	azu	pldB	tle3	-	vgrG2b	tseV	pldA	rhsP2	-	-	-	tspE1c	PA0256	tseF	tepB	-	-
PA_150577	T_1368	20		tse1	tse2	tse3	tse4	tse5	tse8	tse6	-	-	tse7	-	-	-	-	-	tplE	modA	PA2066	tle1	tseT	azu	pldB	tle3	-	vgrG2b	-	-	-	-	-	tspE1b	-	PA0256	tseF	-	-	-
PA_151345	T_1369	23		tse1	tse2	tse3	-	tse5	tse8	-	-	tne3	tse7	-	-	-	-	-	-	modA	PA2066	tle1	tseT	azu	pldB	tle3	tle4b	vgrG2b	-	pldA	-	tle2	tspE1a	tspE1b	-	PA0256	tseF	-	-	tepBb
PA_151908	T_1370	24		tse1	tse2	tse3	tse4	tse5	tse8	tse6	-	-	-	tse7a	-	-	-	-	tplE	modA	PA2066	tle1	tseT	azu	pldB	tle3	tle4b	-	tseV	pldA	rhsP2	tle2	-	-	tspE1c	PA0256	tseF	-	-	-
PA_151970	T_1371	21		tse1	tse2	tse3	tse4	tse5	tse8	-	tas1	-	-	tse7a	-	-	-	-	tplE	modA	PA2066	tle1	tseT	azu	pldB	-	-	-	tseV	-	-	tle2	-	-	tspE1c	PA0256	tseF	tepB	-	-
PA_152165	T_1372	24		tse1	tse2	tse3	tse4	tse5	tse8	-	tas1	-	tse7	-	-	-	-	-	tplE	modA	PA2066	tle1	tseT	azu	pldB	tle3	tle4b	-	tseV	pldA	rhsP2	tle2	-	-	tspE1c	PA0256	tseF	-	-	-
PA_152361	T_1373	24		tse1	tse2	tse3	tse4	tse5	tse8	tse6	-	-	-	tse7a	-	-	-	-	tplE	modA	PA2066	tle1	tseT	azu	pldB	tle3	tle4b	-	tseV	pldA	rhsP2	tle2	-	-	tspE1c	PA0256	tseF	-	-	-
PA_153543	T_1374	24		tse1	tse2	tse3	tse4	tse5	tse8	-	tas1	-	tse7	-	-	-	-	-	tplE	modA	PA2066	tle1	tseT	azu	pldB	tle3	tle4b	-	tseV	pldA	rhsP2	tle2	-	tspE1b	-	PA0256	tseF	-	-	-
PA_153673	T_1375	24		tse1	tse2	tse3	tse4	tse5	tse8	tse6	-	-	-	-	-	-	tse7d	-	tplE	modA	PA2066	tle1	tseT	azu	pldB	tle3	tle4b	-	-	pldA	rhsP2	tle2	-	tspE1b	-	PA0256	tseF	-	tepBa	-
PA_153837	T_1376	22		tse1	tse2	tse3	tse4	tse5	tse8	tse6	-	-	-	tse7a	-	-	-	-	tplE	modA	PA2066	tle1	tseT	azu	pldB	tle3	-	vgrG2b	tseV	-	-	-	-	-	tspE1c	PA0256	tseF	-	tepBa	-
PA_154197	T_1377	21		tse1	tse2	tse3	tse4	tse5	tse8	-	tas1	-	-	tse7a	-	-	-	-	tplE	modA	PA2066	tle1	tseT	azu	pldB	-	-	-	tseV	-	-	tle2	-	-	tspE1c	PA0256	tseF	tepB	-	-
PA_180	T_1378	22		tse1	tse2	tse3	tse4	tse5	tse8	-	tas1	-	tse7	-	-	-	-	-	tplE	modA	PA2066	tle1	tseT	azu	pldB	tle3	-	vgrG2b	-	-	-	tle2	-	-	tspE1c	PA0256	tseF	-	tepBa	-
PA_289	T_1379	21		tse1	tse2	tse3	tse4	tse5	tse8	tse6	-	-	tse7	-	-	-	-	-	tplE	modA	PA2066	tle1	tseT	azu	pldB	tle3	-	vgrG2b	-	-	rhsP2	-	-	tspE1b	-	PA0256	tseF	-	-	-
PA_304	T_1380	22		tse1	tse2	tse3	tse4	tse5	tse8	-	tas1	-	tse7	-	-	-	-	-	tplE	modA	-	tle1	tseT	azu	pldB	tle3	-	vgrG2b	-	pldA	rhsP2	-	-	tspE1b	-	PA0256	tseF	tepB	-	-
PA_4823	T_1381	22		tse1	tse2	tse3	tse4	tse5	tse8	tse6	-	-	tse7	-	-	-	-	-	tplE	modA	PA2066	tle1	tseT	azu	pldB	tle3	-	vgrG2b	-	-	-	tle2	-	tspE1b	-	PA0256	tseF	-	tepBa	-
PA_88	T_1382	18		tse1	tse2	tse3	-	tse5	tse8	-	-	tne3	-	-	-	-	-	tse7e	-	modA	PA2066	tle1	tseT	azu	pldB	-	-	-	-	pldA	-	tle2	-	tspE1b	-	PA0256	tseF	-	-	-
PA_D1	T_1383	24		tse1	tse2	tse3	tse4	tse5	tse8	-	tas1	-	-	tse7a	-	-	-	-	tplE	modA	PA2066	tle1	tseT	azu	pldB	tle3	tle4b	-	tseV	-	rhsP2	tle2	-	-	tspE1c	PA0256	tseF	tepB	-	-
PA_HTX2	T_1384	21		tse1	tse2	tse3	tse4	tse5	tse8	-	tas1	-	-	tse7a	-	-	-	-	tplE	modA	PA2066	tle1	tseT	azu	pldB	-	-	-	-	pldA	rhsP2	-	-	tspE1b	-	PA0256	tseF	tepB	-	-
PA-50010278	T_1385	24		tse1	tse2	tse3	tse4	tse5	tse8	tse6	-	-	-	tse7a	-	-	-	-	tplE	modA	PA2066	tle1	tseT	azu	pldB	tle3	tle4b	-	tseV	pldA	rhsP2	tle2	-	-	tspE1c	PA0256	tseF	-	-	-
PA-81	T_1386	24		tse1	tse2	tse3	tse4	tse5	tse8	-	tas1	-	-	tse7a	-	-	-	-	tplE	modA	PA2066	tle1	tseT	azu	pldB	tle3	tle4b	-	tseV	pldA	rhsP2	-	-	tspE1b	-	PA0256	tseF	tepB	-	-
PA-CL505	T_1387	20		tse1	tse2	tse3	tse4	tse5	tse8	tse6	-	-	tse7	-	-	-	-	-	tplE	modA	PA2066	tle1	tseT	azu	pldB	tle3	-	vgrG2b	-	-	-	-	-	tspE1b	-	PA0256	tseF	-	-	-
PA-CL507	T_1388	21		tse1	tse2	tse3	tse4	tse5	tse8	tse6	-	-	tse7	-	-	-	-	-	tplE	modA	PA2066	tle1	tseT	azu	pldB	tle3	-	vgrG2b	-	-	-	-	-	tspE1b	-	PA0256	tseF	tepB	-	-
PA-CL510	T_1389	21		tse1	tse2	tse3	tse4	tse5	tse8	tse6	-	-	tse7	-	-	-	-	-	tplE	modA	PA2066	tle1	tseT	azu	pldB	tle3	tle4b	vgrG2b	-	-	-	-	-	tspE1b	-	PA0256	tseF	-	-	-
PA-CL513	T_1390	24		tse1	tse2	tse3	tse4	tse5	tse8	-	tas1	-	-	-	-	-	tse7d	-	tplE	modA	PA2066	tle1	tseT	azu	pldB	tle3	-	vgrG2b	tseV	pldA	rhsP2	-	-	-	tspE1c	PA0256	tseF	tepB	-	-
PA-CL515	T_1391	22		tse1	tse2	tse3	tse4	tse5	tse8	tse6	-	-	-	tse7a	-	-	-	-	tplE	modA	PA2066	tle1	tseT	azu	pldB	tle3	-	vgrG2b	tseV	-	-	-	-	-	tspE1c	PA0256	tseF	tepB	-	-
PA-CL519	T_1392	21		tse1	tse2	tse3	tse4	tse5	tse8	tse6	-	-	tse7	-	-	-	-	-	tplE	modA	PA2066	tle1	tseT	azu	pldB	tle3	tle4b	vgrG2b	-	-	-	-	-	tspE1b	-	PA0256	tseF	-	-	-
PA-CL524	T_1393	20		tse1	tse2	tse3	tse4	tse5	tse8	tse6	-	-	tse7	-	-	-	-	-	tplE	modA	PA2066	tle1	tseT	azu	pldB	tle3	tle4b	-	-	-	-	-	-	tspE1b	-	PA0256	tseF	-	-	-
PA-CL528	T_1394	20		tse1	tse2	tse3	tse4	tse5	tse8	tse6	-	-	tse7	-	-	-	-	-	tplE	modA	PA2066	tle1	tseT	azu	pldB	tle3	-	vgrG2b	-	-	-	-	-	tspE1b	-	PA0256	tseF	-	-	-
PA-CL532	T_1395	21		tse1	tse2	tse3	tse4	tse5	tse8	tse6	-	-	tse7	-	-	-	-	-	tplE	modA	PA2066	tle1	tseT	azu	pldB	tle3	tle4b	vgrG2b	-	-	-	-	-	tspE1b	-	PA0256	tseF	-	-	-
PA-CL549	T_1396	20		tse1	tse2	tse3	tse4	tse5	tse8	tse6	-	-	tse7	-	-	-	-	-	tplE	modA	PA2066	tle1	tseT	azu	pldB	tle3	-	vgrG2b	-	-	-	-	-	tspE1b	-	PA0256	tseF	-	-	-
PA-NM-074	T_1397	19		tse1	tse2	tse3	tse4	tse5	tse8	tse6	-	-	-	tse7a	-	-	-	-	tplE	modA	-	tle1	tseT	azu	pldB	-	-	-	-	pldA	-	-	-	tspE1b	-	PA0256	tseF	tepB	-	-
PA-VAP-1	T_1398	21		tse1	tse2	tse3	tse4	tse5	tse8	-	tas1	-	-	tse7a	-	-	-	-	tplE	modA	PA2066	tle1	tseT	azu	pldB	-	-	-	tseV	-	rhsP2	-	-	-	tspE1c	PA0256	tseF	tepB	-	-
PA-VAP-2	T_1399	21		tse1	tse2	tse3	tse4	tse5	tse8	tse6	-	-	tse7	-	-	-	-	-	tplE	modA	PA2066	tle1	tseT	azu	pldB	tle3	-	vgrG2b	-	-	-	-	-	tspE1b	-	PA0256	tseF	-	tepBa	-
PA-VAP-3	T_1400	24		tse1	tse2	tse3	tse4	tse5	tse8	-	tas1	-	-	-	-	-	tse7d	-	tplE	modA	PA2066	tle1	tseT	azu	pldB	tle3	-	vgrG2b	tseV	pldA	rhsP2	-	-	-	tspE1c	PA0256	tseF	tepB	-	-
PA-VAP-4	T_1401	17		tse1	tse2	tse3	-	tse5	tse8	-	tas1	-	tse7	-	-	-	-	-	-	modA	PA2066	tle1	tseT	azu	pldB	-	-	-	-	-	-	-	-	-	tspE1c	PA0256	tseF	-	tepBa	-
PA-W1	T_1402	21		tse1	tse2	tse3	tse4	tse5	tse8	tse6	-	-	tse7	-	-	-	-	-	tplE	modA	PA2066	tle1	tseT	azu	pldB	tle3	-	vgrG2b	tseV	-	-	-	tspE1a	-	-	PA0256	tseF	-	-	-
PA-W10	T_1403	22		tse1	tse2	tse3	tse4	tse5	tse8	-	tas1	-	-	tse7a	-	-	-	-	tplE	modA	PA2066	tle1	tseT	azu	pldB	-	-	-	tseV	pldA	rhsP2	tle2	-	tspE1b	-	PA0256	tseF	-	-	-
PA-W11	T_1404	20		tse1	tse2	tse3	tse4	tse5	tse8	tse6	-	-	tse7	-	-	-	-	-	tplE	modA	PA2066	tle1	tseT	azu	pldB	tle3	-	vgrG2b	-	-	-	-	-	tspE1b	-	PA0256	tseF	-	-	-
PA-W12	T_1405	22		tse1	tse2	tse3	tse4	tse5	tse8	tse6	-	-	-	tse7a	-	-	-	-	tplE	modA	PA2066	tle1	tseT	azu	pldB	tle3	-	vgrG2b	tseV	-	-	-	-	-	tspE1c	PA0256	tseF	tepB	-	-
PA-W13	T_1406	21		tse1	tse2	tse3	tse4	tse5	tse8	-	tas1	-	-	-	-	tse7c	-	-	tplE	modA	PA2066	tle1	tseT	azu	pldB	-	-	-	tseV	pldA	-	-	-	tspE1b	-	PA0256	tseF	tepB	-	-
PA-W14	T_1407	21		tse1	tse2	tse3	tse4	tse5	tse8	tse6	-	-	-	tse7a	-	-	-	-	tplE	modA	PA2066	tle1	tseT	azu	pldB	tle3	-	vgrG2b	tseV	-	-	-	-	tspE1b	-	PA0256	tseF	-	-	-
PA-W15	T_1408	22		tse1	tse2	tse3	tse4	tse5	tse8	tse6	-	-	-	tse7a	-	-	-	-	tplE	modA	PA2066	tle1	tseT	azu	pldB	tle3	-	vgrG2b	tseV	-	-	-	-	tspE1b	-	PA0256	tseF	-	tepBa	-
PA-W16	T_1409	22		tse1	tse2	tse3	tse4	tse5	tse8	tse6	-	-	tse7	-	-	-	-	-	tplE	modA	PA2066	tle1	tseT	azu	pldB	-	-	-	tseV	pldA	-	tle2	-	-	tspE1c	PA0256	tseF	-	tepBa	-
PA-W17	T_1410	21		tse1	tse2	tse3	tse4	tse5	tse8	-	tas1	-	-	tse7a	-	-	-	-	tplE	modA	PA2066	tle1	tseT	azu	pldB	-	-	-	-	pldA	rhsP2	-	-	tspE1b	-	PA0256	tseF	tepB	-	-
PA-W18	T_1411	21		tse1	tse2	tse3	tse4	tse5	tse8	tse6	-	-	-	tse7a	-	-	-	-	tplE	modA	PA2066	tle1	tseT	azu	pldB	tle3	-	vgrG2b	tseV	-	-	-	-	tspE1b	-	PA0256	tseF	-	-	-
PA-W19	T_1412	20		tse1	tse2	tse3	tse4	tse5	tse8	tse6	-	-	tse7	-	-	-	-	-	tplE	modA	PA2066	tle1	tseT	azu	pldB	tle3	-	vgrG2b	-	-	-	-	-	tspE1b	-	PA0256	tseF	-	-	-
PA-W2	T_1413	23		tse1	tse2	tse3	tse4	tse5	tse8	tse6	-	-	tse7	-	-	-	-	-	tplE	modA	PA2066	tle1	tseT	azu	pldB	tle3	-	vgrG2b	tseV	-	-	tle2	-	tspE1b	-	PA0256	tseF	-	tepBa	-
PA-W20	T_1414	21		tse1	tse2	tse3	tse4	tse5	tse8	-	tas1	-	-	tse7a	-	-	-	-	tplE	modA	PA2066	tle1	tseT	azu	pldB	-	-	-	-	pldA	rhsP2	-	-	tspE1b	-	PA0256	tseF	tepB	-	-
PA-W21	T_1415	21		tse1	tse2	tse3	-	tse5	tse8	tse6	-	-	tse7	-	-	-	-	-	tplE	modA	PA2066	tle1	tseT	azu	pldB	-	-	-	tseV	pldA	-	tle2	-	tspE1b	-	PA0256	tseF	tepB	-	-
PA-W22	T_1416	21		tse1	tse2	tse3	tse4	tse5	tse8	tse6	-	-	-	tse7a	-	-	-	-	tplE	modA	PA2066	tle1	tseT	azu	pldB	tle3	-	vgrG2b	-	-	-	-	-	tspE1b	-	PA0256	tseF	tepB	-	-
PA-W23	T_1417	22		tse1	tse2	tse3	tse4	tse5	tse8	tse6	-	-	tse7	-	-	-	-	-	tplE	modA	PA2066	tle1	tseT	azu	pldB	tle3	-	vgrG2b	tseV	pldA	-	-	-	-	tspE1c	PA0256	tseF	-	-	-
PA-W24	T_1418	20		tse1	tse2	tse3	tse4	tse5	tse8	tse6	-	-	-	tse7a	-	-	-	-	tplE	modA	PA2066	tle1	tseT	azu	pldB	-	-	-	-	pldA	-	-	-	tspE1b	-	PA0256	tseF	tepB	-	-
PA-W25	T_1419	22		tse1	tse2	tse3	tse4	tse5	tse8	tse6	-	-	tse7	-	-	-	-	-	tplE	modA	PA2066	tle1	tseT	azu	pldB	tle3	-	vgrG2b	tseV	-	-	-	-	-	tspE1c	PA0256	tseF	-	tepBa	-
PA-W26	T_1420	22		tse1	tse2	tse3	tse4	tse5	tse8	tse6	-	-	tse7	-	-	-	-	-	tplE	modA	PA2066	tle1	tseT	azu	pldB	tle3	-	vgrG2b	tseV	-	-	-	-	-	tspE1c	PA0256	tseF	-	tepBa	-
PA-W28	T_1421	23		tse1	tse2	tse3	tse4	tse5	tse8	tse6	-	-	tse7	-	-	-	-	-	tplE	modA	PA2066	tle1	tseT	azu	pldB	tle3	-	vgrG2b	tseV	pldA	-	-	-	tspE1b	-	PA0256	tseF	-	tepBa	-
PA-W29	T_1422	22		tse1	tse2	tse3	tse4	tse5	tse8	tse6	-	-	-	tse7a	-	-	-	-	tplE	modA	PA2066	tle1	tseT	azu	pldB	tle3	-	vgrG2b	tseV	-	-	-	-	tspE1b	-	PA0256	tseF	tepB	-	-
PA-W3	T_1423	21		tse1	tse2	tse3	tse4	tse5	tse8	tse6	-	-	-	tse7a	-	-	-	-	tplE	modA	PA2066	tle1	tseT	azu	pldB	tle3	-	vgrG2b	tseV	-	-	-	-	tspE1b	-	PA0256	tseF	-	-	-
PA-W30	T_1424	19		tse1	tse2	tse3	tse4	tse5	tse8	tse6	-	-	tse7	-	-	-	-	-	tplE	modA	PA2066	tle1	tseT	azu	pldB	-	-	-	tseV	-	-	-	-	tspE1b	-	PA0256	tseF	-	-	-
PA-W32	T_1425	23		tse1	tse2	tse3	tse4	tse5	tse8	-	tas1	-	tse7	-	-	-	-	-	tplE	modA	PA2066	tle1	tseT	azu	pldB	tle3	-	vgrG2b	-	pldA	rhsP2	-	-	tspE1b	-	PA0256	tseF	tepB	-	-
PA-W33	T_1426	20		tse1	tse2	tse3	tse4	tse5	tse8	-	tas1	-	-	tse7a	-	-	-	-	tplE	modA	PA2066	tle1	tseT	azu	pldB	-	-	-	tseV	-	-	-	-	tspE1b	-	PA0256	tseF	tepB	-	-
PA-W34	T_1427	21		tse1	tse2	tse3	-	tse5	tse8	tse6	-	-	tse7	-	-	-	-	-	tplE	modA	PA2066	tle1	tseT	azu	pldB	-	-	-	tseV	pldA	-	tle2	-	tspE1b	-	PA0256	tseF	tepB	-	-
PA-W35	T_1428	22		tse1	tse2	tse3	tse4	tse5	tse8	tse6	-	-	-	tse7a	-	-	-	-	tplE	modA	PA2066	tle1	tseT	azu	pldB	tle3	-	vgrG2b	tseV	-	-	-	-	tspE1b	-	PA0256	tseF	-	tepBa	-
PA-W36	T_1429	19		tse1	tse2	tse3	tse4	tse5	tse8	tse6	-	-	tse7	-	-	-	-	-	tplE	modA	PA2066	tle1	tseT	azu	pldB	-	-	-	tseV	-	-	-	-	tspE1b	-	PA0256	tseF	-	-	-
PA-W37	T_1430	21		tse1	tse2	tse3	tse4	tse5	tse8	tse6	-	-	-	tse7a	-	-	-	-	tplE	modA	PA2066	tle1	tseT	azu	pldB	tle3	-	vgrG2b	-	-	-	-	-	tspE1b	-	PA0256	tseF	-	tepBa	-
PA-W38	T_1431	22		tse1	tse2	tse3	tse4	tse5	tse8	tse6	-	-	tse7	-	-	-	-	-	tplE	modA	PA2066	tle1	tseT	azu	pldB	tle3	-	vgrG2b	tseV	-	-	-	-	-	tspE1c	PA0256	tseF	-	tepBa	-
PA-W39	T_1432	21		tse1	tse2	tse3	tse4	tse5	tse8	tse6	-	-	-	tse7a	-	-	-	-	tplE	modA	PA2066	tle1	tseT	azu	pldB	tle3	-	vgrG2b	tseV	-	-	-	-	tspE1b	-	PA0256	tseF	-	-	-
PA-W4	T_1433	21		tse1	tse2	tse3	tse4	tse5	tse8	-	tas1	-	-	tse7a	-	-	-	-	tplE	modA	PA2066	tle1	tseT	azu	pldB	-	-	-	-	pldA	rhsP2	-	-	tspE1b	-	PA0256	tseF	tepB	-	-
PA-W41	T_1434	22		tse1	tse2	tse3	tse4	tse5	tse8	tse6	-	-	tse7	-	-	-	-	-	tplE	modA	PA2066	tle1	tseT	azu	pldB	tle3	-	vgrG2b	tseV	-	-	-	-	-	tspE1c	PA0256	tseF	-	tepBa	-
PA-W43	T_1435	21		tse1	tse2	tse3	tse4	tse5	tse8	tse6	-	-	tse7	-	-	-	-	-	tplE	modA	PA2066	tle1	tseT	azu	pldB	tle3	tle4b	vgrG2b	-	-	-	-	-	tspE1b	-	PA0256	tseF	-	-	-
PA-W44	T_1436	23		tse1	tse2	tse3	tse4	tse5	tse8	tse6	-	-	-	tse7a	-	-	-	-	tplE	modA	PA2066	tle1	tseT	azu	pldB	tle3	-	vgrG2b	tseV	-	-	tle2	-	tspE1b	-	PA0256	tseF	-	tepBa	-
PA-W45	T_1437	22		tse1	tse2	tse3	tse4	tse5	tse8	tse6	-	-	tse7	-	-	-	-	-	tplE	modA	PA2066	tle1	tseT	azu	pldB	tle3	-	vgrG2b	tseV	-	-	-	-	-	tspE1c	PA0256	tseF	-	tepBa	-
PA-W46	T_1438	22		tse1	tse2	tse3	tse4	tse5	tse8	tse6	-	-	-	tse7a	-	-	-	-	tplE	modA	-	tle1	tseT	azu	pldB	tle3	-	vgrG2b	tseV	pldA	-	-	-	-	tspE1c	PA0256	tseF	tepB	-	-
PA-W47	T_1439	20		tse1	tse2	tse3	tse4	tse5	tse8	tse6	-	-	-	tse7a	-	-	-	-	tplE	modA	PA2066	tle1	tseT	azu	pldB	-	-	-	-	pldA	-	-	-	tspE1b	-	PA0256	tseF	tepB	-	-
PA-W48	T_1440	23		tse1	tse2	tse3	tse4	tse5	tse8	tse6	-	-	tse7	-	-	-	-	-	tplE	modA	PA2066	tle1	tseT	azu	pldB	tle3	-	vgrG2b	tseV	pldA	-	-	-	tspE1b	-	PA0256	tseF	-	tepBa	-
PA-W49	T_1441	19		tse1	tse2	tse3	tse4	tse5	tse8	-	tas1	-	-	tse7a	-	-	-	-	tplE	modA	PA2066	tle1	tseT	azu	pldB	-	-	-	-	-	-	-	-	-	tspE1c	PA0256	tseF	-	tepBa	-
PA-W5	T_1442	21		tse1	tse2	tse3	tse4	tse5	tse8	tse6	-	-	-	tse7a	-	-	-	-	tplE	modA	PA2066	tle1	tseT	azu	pldB	tle3	-	vgrG2b	tseV	-	-	-	-	tspE1b	-	PA0256	tseF	-	-	-
PA-W6	T_1443	22		tse1	tse2	tse3	tse4	tse5	tse8	tse6	-	-	tse7	-	-	-	-	-	tplE	modA	PA2066	tle1	tseT	azu	pldB	tle3	-	vgrG2b	-	-	-	tle2	-	tspE1b	-	PA0256	tseF	-	tepBa	-
PA-W7	T_1444	24		tse1	tse2	tse3	tse4	tse5	tse8	-	tas1	-	-	-	-	-	tse7d	-	tplE	modA	PA2066	tle1	tseT	azu	pldB	tle3	-	vgrG2b	tseV	pldA	rhsP2	-	-	-	tspE1c	PA0256	tseF	tepB	-	-
PA-W8	T_1445	20		tse1	tse2	tse3	tse4	tse5	tse8	tse6	-	-	tse7	-	-	-	-	-	tplE	modA	PA2066	tle1	tseT	azu	pldB	tle3	-	vgrG2b	-	-	-	-	-	tspE1b	-	PA0256	tseF	-	-	-
PA0750	T_1448	22		tse1	tse2	tse3	tse4	tse5	tse8	tse6	-	-	tse7	-	-	-	-	-	tplE	modA	PA2066	tle1	tseT	azu	pldB	tle3	-	vgrG2b	tseV	pldA	-	-	-	tspE1b	-	PA0256	tseF	-	-	-
PA0750	T_1446	21		tse1	tse2	tse3	tse4	tse5	tse8	tse6	-	-	-	tse7a	-	-	-	-	tplE	modA	PA2066	tle1	tseT	azu	pldB	tle3	-	vgrG2b	-	-	-	-	-	tspE1b	-	PA0256	tseF	tepB	-	-
PA0750	T_1447	23		tse1	tse2	tse3	tse4	tse5	tse8	-	tas1	-	-	tse7a	-	-	-	-	tplE	modA	PA2066	tle1	tseT	azu	pldB	tle3	-	vgrG2b	tseV	-	rhsP2	-	-	-	tspE1c	PA0256	tseF	tepB	-	-
PA0750	T_1449	22		tse1	tse2	tse3	tse4	tse5	tse8	tse6	-	-	tse7	-	-	-	-	-	tplE	modA	PA2066	tle1	tseT	azu	pldB	tle3	-	vgrG2b	tseV	-	-	-	-	-	tspE1c	PA0256	tseF	-	tepBa	-
PA1	T_1450	21		tse1	tse2	tse3	tse4	tse5	tse8	tse6	-	-	-	tse7a	-	-	-	-	tplE	modA	PA2066	tle1	tseT	azu	pldB	-	-	-	tseV	-	-	tle2	-	-	tspE1c	PA0256	tseF	tepB	-	-
PA100	T_1451	18		tse1	tse2	tse3	tse4	tse5	tse8	tse6	-	-	tse7	-	-	-	-	-	tplE	modA	PA2066	tle1	tseT	azu	pldB	-	-	-	-	-	-	-	-	tspE1b	-	PA0256	tseF	-	-	-
PA102	T_1452	22		tse1	tse2	tse3	tse4	tse5	tse8	-	tas1	-	tse7	-	-	-	-	-	tplE	modA	PA2066	tle1	tseT	azu	pldB	tle3	-	vgrG2b	tseV	-	-	-	-	tspE1b	-	PA0256	tseF	-	tepBa	-
PA1120	T_1453	23		tse1	tse2	tse3	tse4	tse5	tse8	tse6	-	-	-	tse7a	-	-	-	-	tplE	modA	PA2066	tle1	tseT	azu	pldB	tle3	-	vgrG2b	tseV	pldA	-	-	-	tspE1b	-	PA0256	tseF	tepB	-	-
PA11803	T_1454	21		tse1	tse2	tse3	tse4	tse5	tse8	tse6	-	-	-	tse7a	-	-	-	-	tplE	modA	PA2066	tle1	tseT	azu	pldB	tle3	-	vgrG2b	-	-	-	-	-	tspE1b	-	PA0256	tseF	tepB	-	-
Pa1207	T_1455	20		tse1	tse2	tse3	tse4	tse5	tse8	tse6	-	-	tse7	-	-	-	-	-	tplE	modA	PA2066	tle1	tseT	azu	pldB	tle3	tle4b	-	-	-	-	-	-	tspE1b	-	PA0256	tseF	-	-	-
PA12117	T_1456	21		tse1	tse2	tse3	tse4	tse5	tse8	tse6	-	-	-	tse7a	-	-	-	-	tplE	modA	PA2066	tle1	tseT	azu	pldB	tle3	-	vgrG2b	-	-	-	-	-	tspE1b	-	PA0256	tseF	tepB	-	-
PA121617	T_1457	19		tse1	tse2	tse3	tse4	tse5	tse8	tse6	-	-	tse7	-	-	-	-	-	tplE	modA	PA2066	tle1	tseT	azu	-	tle3	-	vgrG2b	-	-	-	-	-	tspE1b	-	PA0256	tseF	-	-	-
PA123	T_1458	22		tse1	tse2	tse3	tse4	tse5	tse8	tse6	-	-	-	tse7a	-	-	-	-	tplE	modA	PA2066	tle1	tseT	azu	pldB	-	-	-	tseV	pldA	rhsP2	tle2	-	-	tspE1c	PA0256	tseF	-	-	-
Pa124	T_1459	21		tse1	tse2	tse3	tse4	tse5	tse8	-	tas1	-	-	tse7a	-	-	-	-	tplE	modA	PA2066	tle1	tseT	azu	pldB	-	-	-	-	pldA	rhsP2	-	-	tspE1b	-	PA0256	tseF	tepB	-	-
Pa1242	T_1460	21		tse1	tse2	tse3	tse4	tse5	tse8	tse6	-	-	-	tse7a	-	-	-	-	tplE	modA	PA2066	tle1	tseT	azu	pldB	tle3	-	vgrG2b	-	-	-	-	-	tspE1b	-	PA0256	tseF	tepB	-	-
PA126	T_1461	21		tse1	tse2	tse3	tse4	tse5	tse8	tse6	-	-	tse7	-	-	-	-	-	tplE	modA	PA2066	tle1	tseT	azu	pldB	-	-	-	tseV	-	-	tle2	-	-	tspE1c	PA0256	tseF	-	tepBa	-
Pa127	T_1462	21		tse1	tse2	tse3	tse4	tse5	tse8	-	tas1	-	-	tse7a	-	-	-	-	tplE	modA	PA2066	tle1	tseT	azu	pldB	-	-	-	-	pldA	rhsP2	-	-	tspE1b	-	PA0256	tseF	tepB	-	-
PA149	T_1463	23		tse1	tse2	tse3	tse4	tse5	tse8	tse6	-	-	tse7	-	-	-	-	-	tplE	modA	PA2066	tle1	tseT	azu	pldB	tle3	tle4b	-	tseV	-	rhsP2	tle2	-	tspE1b	-	PA0256	tseF	-	-	-
PA157	T_1464	21		tse1	tse2	tse3	tse4	tse5	tse8	tse6	-	-	tse7	-	-	-	-	-	tplE	modA	PA2066	tle1	tseT	azu	pldB	tle3	-	vgrG2b	-	-	-	-	-	tspE1b	-	PA0256	tseF	-	tepBa	-
PA162	T_1465	20		tse1	tse2	tse3	tse4	tse5	tse8	tse6	-	-	-	tse7a	-	-	-	-	tplE	modA	PA2066	tle1	tseT	azu	pldB	-	-	-	-	pldA	-	-	-	tspE1b	-	PA0256	tseF	tepB	-	-
PA169	T_1466	21		tse1	tse2	tse3	tse4	tse5	tse8	tse6	-	-	-	tse7a	-	-	-	-	tplE	modA	PA2066	tle1	tseT	azu	pldB	-	-	-	tseV	-	rhsP2	-	-	-	tspE1c	PA0256	tseF	tepB	-	-
PA17	T_1467	20		tse1	tse2	tse3	tse4	tse5	tse8	tse6	-	-	-	tse7a	-	-	-	-	tplE	modA	PA2066	tle1	tseT	azu	pldB	-	-	-	tseV	-	-	-	-	tspE1b	-	PA0256	tseF	-	tepBa	-
PA171	T_1468	22		tse1	tse2	tse3	tse4	tse5	tse8	tse6	-	-	tse7	-	-	-	-	-	tplE	modA	PA2066	tle1	tseT	azu	pldB	tle3	-	vgrG2b	-	-	-	tle2	-	tspE1b	-	PA0256	tseF	-	tepBa	-
PA175	T_1469	21		tse1	tse2	tse3	tse4	tse5	tse8	-	tas1	-	-	tse7a	-	-	-	-	tplE	modA	PA2066	tle1	tseT	azu	pldB	-	-	-	-	pldA	rhsP2	-	-	tspE1b	-	PA0256	tseF	tepB	-	-
PA182	T_1470	22		tse1	tse2	tse3	tse4	tse5	tse8	tse6	-	-	tse7	-	-	-	-	-	tplE	modA	PA2066	tle1	tseT	azu	pldB	tle3	-	vgrG2b	tseV	-	-	-	-	-	tspE1c	PA0256	tseF	-	tepBa	-
PA189	T_1471	21		tse1	tse2	tse3	tse4	tse5	tse8	tse6	-	-	-	tse7a	-	-	-	-	tplE	modA	PA2066	tle1	tseT	azu	pldB	tle3	-	vgrG2b	tseV	-	-	-	-	tspE1b	-	PA0256	tseF	-	-	-
PA19-3047	T_1472	23		tse1	tse2	tse3	tse4	tse5	tse8	-	tas1	-	tse7	-	-	-	-	-	tplE	modA	PA2066	tle1	tseT	azu	pldB	tle3	-	vgrG2b	-	pldA	rhsP2	-	-	tspE1b	-	PA0256	tseF	tepB	-	-
PA193	T_1473	22		tse1	tse2	tse3	tse4	tse5	tse8	tse6	-	-	-	-	-	-	tse7d	-	tplE	modA	PA2066	tle1	tseT	azu	pldB	tle3	tle4b	-	tseV	-	-	tle2	-	tspE1b	-	PA0256	tseF	-	-	-
PA1R	T_1474	20		tse1	tse2	tse3	tse4	tse5	tse8	tse6	-	-	-	tse7a	-	-	-	-	tplE	modA	-	tle1	tseT	azu	pldB	-	-	-	tseV	-	-	tle2	-	-	tspE1c	PA0256	tseF	tepB	-	-
PA206	T_1475	22		tse1	tse2	tse3	-	tse5	tse8	-	-	tne3	-	-	-	-	-	tse7e	-	modA	PA2066	tle1	tseT	azu	pldB	tle3	-	vgrG2b	tseV	pldA	-	tle2	tspE1a	tspE1b	-	PA0256	tseF	-	-	-
PA21_ST175	T_1476	19		tse1	tse2	tse3	tse4	tse5	tse8	tse6	-	-	tse7	-	-	-	-	-	tplE	modA	PA2066	tle1	tseT	azu	-	tle3	-	vgrG2b	-	-	-	-	-	tspE1b	-	PA0256	tseF	-	-	-
PA218	T_1477	22		tse1	tse2	tse3	tse4	tse5	tse8	tse6	-	-	-	tse7a	-	-	-	-	tplE	modA	PA2066	tle1	tseT	azu	pldB	tle3	-	vgrG2b	tseV	-	-	tle2	-	tspE1b	-	PA0256	tseF	-	-	-
PA220	T_1478	21		tse1	tse2	tse3	tse4	tse5	tse8	-	tas1	-	-	-	-	-	tse7d	-	tplE	modA	PA2066	tle1	tseT	azu	pldB	-	-	-	tseV	pldA	-	tle2	-	tspE1b	-	PA0256	tseF	-	-	-
PA227	T_1479	21		tse1	tse2	tse3	tse4	tse5	tse8	tse6	-	-	-	tse7a	-	-	-	-	tplE	modA	PA2066	tle1	tseT	azu	pldB	-	-	-	tseV	-	-	tle2	-	-	tspE1c	PA0256	tseF	tepB	-	-
PA233	T_1480	23		tse1	tse2	tse3	tse4	tse5	tse8	-	tas1	-	-	tse7a	-	-	-	-	tplE	modA	PA2066	tle1	tseT	azu	pldB	-	-	-	tseV	pldA	rhsP2	tle2	-	tspE1b	-	PA0256	tseF	tepB	-	-
PA235	T_1481	20		tse1	tse2	tse3	tse4	tse5	tse8	tse6	-	-	tse7	-	-	-	-	-	tplE	modA	PA2066	tle1	tseT	azu	pldB	tle3	-	vgrG2b	-	-	-	-	-	tspE1b	-	PA0256	tseF	-	-	-
Pa2562	T_1482	21		tse1	tse2	tse3	tse4	tse5	tse8	tse6	-	-	-	tse7a	-	-	-	-	tplE	modA	PA2066	tle1	tseT	azu	pldB	-	-	-	tseV	-	-	tle2	-	-	tspE1c	PA0256	tseF	tepB	-	-
PA298	T_1483	21		tse1	tse2	tse3	tse4	tse5	tse8	tse6	-	-	-	tse7a	-	-	-	-	tplE	modA	PA2066	tle1	tseT	azu	pldB	tle3	-	vgrG2b	-	-	-	-	-	tspE1b	-	PA0256	tseF	tepB	-	-
PA3	T_1484	25		tse1	tse2	tse3	tse4	tse5	tse8	-	tas1	-	tse7	-	-	-	-	-	tplE	modA	PA2066	tle1	tseT	azu	pldB	tle3	tle4b	-	tseV	pldA	rhsP2	tle2	-	tspE1b	-	PA0256	tseF	-	tepBa	-
PA34	T_1486	22		tse1	tse2	tse3	tse4	tse5	tse8	-	tas1	-	-	tse7a	-	-	-	-	tplE	modA	PA2066	tle1	tseT	azu	pldB	tle3	-	vgrG2b	tseV	-	-	-	-	tspE1b	-	PA0256	tseF	-	tepBa	-
PA34	T_1485	24		tse1	tse2	tse3	tse4	tse5	tse8	-	tas1	-	tse7	-	-	-	-	-	tplE	modA	PA2066	tle1	tseT	azu	pldB	tle3	tle4b	-	tseV	pldA	rhsP2	tle2	-	-	tspE1c	PA0256	tseF	-	-	-
PA40	T_1487	22		tse1	tse2	tse3	tse4	tse5	tse8	tse6	-	-	-	tse7a	-	-	-	-	tplE	modA	PA2066	tle1	tseT	azu	pldB	tle3	-	vgrG2b	tseV	-	-	-	-	tspE1b	-	PA0256	tseF	tepB	-	-
PA4722	T_1488	21		tse1	tse2	tse3	tse4	tse5	tse8	tse6	-	-	-	tse7a	-	-	-	-	tplE	modA	PA2066	tle1	tseT	azu	pldB	tle3	-	vgrG2b	-	-	-	-	-	tspE1b	-	PA0256	tseF	tepB	-	-
Pa538	T_1489	23		tse1	tse2	tse3	tse4	tse5	tse8	-	tas1	-	tse7	-	-	-	-	-	tplE	modA	PA2066	tle1	tseT	azu	pldB	tle3	-	vgrG2b	-	pldA	rhsP2	-	-	tspE1b	-	PA0256	tseF	tepB	-	-
PA57	T_1490	24		tse1	tse2	tse3	-	tse5	tse8	-	-	tne3	tse7	-	-	-	-	-	-	modA	PA2066	tle1	tseT	azu	pldB	tle3	tle4b	vgrG2b	tseV	pldA	-	tle2	tspE1a	tspE1b	-	PA0256	tseF	-	-	tepBb
Pa58	T_1491	23		tse1	tse2	tse3	tse4	tse5	tse8	tse6	-	-	-	tse7a	-	-	-	-	tplE	modA	PA2066	tle1	tseT	azu	pldB	tle3	tle4b	-	-	pldA	rhsP2	-	-	-	tspE1c	PA0256	tseF	tepB	-	-
PA59	T_1492	20		tse1	tse2	tse3	tse4	tse5	tse8	tse6	-	-	tse7	-	-	-	-	-	tplE	modA	PA2066	tle1	tseT	azu	pldB	tle3	-	vgrG2b	-	-	-	-	-	-	tspE1c	PA0256	tseF	-	-	-
PA64	T_1493	20		tse1	tse2	tse3	tse4	tse5	tse8	-	tas1	-	tse7	-	-	-	-	-	tplE	modA	PA2066	tle1	tseT	azu	pldB	tle3	-	vgrG2b	-	-	-	-	-	tspE1b	-	PA0256	tseF	-	-	-
PA77	T_1494	23		tse1	tse2	tse3	tse4	tse5	tse8	tse6	-	-	-	tse7a	-	-	-	-	tplE	modA	PA2066	tle1	tseT	azu	pldB	tle3	tle4b	-	-	pldA	rhsP2	-	-	-	tspE1c	PA0256	tseF	tepB	-	-
PA7790	T_1495	21		tse1	tse2	tse3	tse4	tse5	tse8	tse6	-	-	-	tse7a	-	-	-	-	tplE	modA	PA2066	tle1	tseT	azu	pldB	tle3	-	vgrG2b	-	-	-	-	-	tspE1b	-	PA0256	tseF	tepB	-	-
PA82	T_1496	21		tse1	tse2	tse3	tse4	tse5	tse8	-	tas1	-	-	tse7a	-	-	-	-	tplE	modA	PA2066	tle1	tseT	azu	pldB	-	-	-	tseV	-	rhsP2	-	-	-	tspE1c	PA0256	tseF	tepB	-	-
PA8281	T_1497	21		tse1	tse2	tse3	tse4	tse5	tse8	tse6	-	-	-	tse7a	-	-	-	-	tplE	modA	PA2066	tle1	tseT	azu	pldB	tle3	-	vgrG2b	-	-	-	-	-	tspE1b	-	PA0256	tseF	tepB	-	-
PA83	T_1498	21		tse1	tse2	tse3	tse4	tse5	tse8	tse6	-	-	-	tse7a	-	-	-	-	tplE	modA	PA2066	tle1	tseT	azu	pldB	-	-	-	tseV	-	-	tle2	-	-	tspE1c	PA0256	tseF	tepB	-	-
Pa84	T_1499	24		tse1	tse2	tse3	tse4	tse5	tse8	-	tas1	-	tse7	-	-	-	-	-	tplE	modA	PA2066	tle1	tseT	azu	pldB	tle3	-	vgrG2b	tseV	-	rhsP2	tle2	-	tspE1b	-	PA0256	tseF	-	tepBa	-
PA92	T_1501	20		tse1	tse2	tse3	tse4	tse5	tse8	-	tas1	-	tse7	-	-	-	-	-	tplE	modA	PA2066	tle1	tseT	azu	pldB	tle3	-	vgrG2b	-	-	-	-	-	tspE1b	-	PA0256	tseF	-	-	-
PA96	T_1502	22		tse1	tse2	tse3	tse4	tse5	tse8	tse6	-	-	tse7	-	-	-	-	-	tplE	modA	PA2066	tle1	tseT	azu	pldB	tle3	-	vgrG2b	tseV	-	-	-	-	tspE1b	-	PA0256	tseF	-	tepBa	-
PAAK088	T_1503	21		tse1	tse2	tse3	tse4	tse5	tse8	tse6	-	-	-	tse7a	-	-	-	-	tplE	modA	PA2066	tle1	tseT	azu	pldB	tle3	-	vgrG2b	-	-	-	-	-	tspE1b	-	PA0256	tseF	tepB	-	-
PABCH01	T_1505	20		tse1	tse2	tse3	tse4	tse5	tse8	tse6	-	-	tse7	-	-	-	-	-	tplE	modA	PA2066	tle1	tseT	azu	pldB	tle3	tle4b	-	-	-	-	-	-	tspE1b	-	PA0256	tseF	-	-	-
PABCH05	T_1506	21		tse1	tse2	tse3	tse4	tse5	tse8	tse6	-	-	-	tse7a	-	-	-	-	tplE	modA	PA2066	tle1	tseT	azu	pldB	-	-	-	tseV	pldA	-	-	-	tspE1b	-	PA0256	tseF	-	tepBa	-
PABCH09	T_1507	20		tse1	tse2	tse3	tse4	tse5	tse8	tse6	-	-	tse7	-	-	-	-	-	tplE	modA	PA2066	tle1	tseT	azu	pldB	tle3	-	vgrG2b	-	-	-	-	-	tspE1b	-	PA0256	tseF	-	-	-
PABCH10	T_1508	25		tse1	tse2	tse3	tse4	tse5	tse8	tse6	-	-	-	-	tsd1	-	-	-	tplE	modA	PA2066	tle1	tseT	azu	pldB	tle3	-	vgrG2b	tseV	pldA	rhsP2	tle2	-	-	tspE1c	PA0256	tseF	tepB	-	-
PABCH13	T_1509	22		tse1	tse2	tse3	tse4	tse5	tse8	tse6	-	-	tse7	-	-	-	-	-	tplE	modA	PA2066	tle1	tseT	azu	pldB	tle3	-	vgrG2b	-	pldA	-	-	-	tspE1b	-	PA0256	tseF	-	tepBa	-
PABCH14	T_1510	21		tse1	tse2	tse3	tse4	tse5	tse8	tse6	-	-	tse7	-	-	-	-	-	tplE	modA	PA2066	tle1	tseT	azu	pldB	tle3	tle4b	vgrG2b	-	-	-	-	-	tspE1b	-	PA0256	tseF	-	-	-
PABCH42	T_1511	21		tse1	tse2	tse3	tse4	tse5	tse8	tse6	-	-	tse7	-	-	-	-	-	tplE	modA	PA2066	tle1	tseT	azu	pldB	tle3	tle4b	vgrG2b	-	-	-	-	-	tspE1b	-	PA0256	tseF	-	-	-
PABCH45	T_1512	20		tse1	tse2	tse3	tse4	tse5	tse8	tse6	-	-	tse7	-	-	-	-	-	tplE	modA	PA2066	tle1	tseT	azu	pldB	tle3	-	vgrG2b	-	-	-	-	-	-	-	PA0256	tseF	-	tepBa	-
PABCH46	T_1513	19		tse1	tse2	tse3	tse4	tse5	tse8	tse6	-	-	-	tse7a	-	-	-	-	tplE	modA	-	tle1	tseT	azu	pldB	-	-	-	-	pldA	-	-	-	tspE1b	-	PA0256	tseF	tepB	-	-
PABL012	T_1514	21		tse1	tse2	tse3	tse4	tse5	tse8	tse6	-	-	tse7	-	-	-	-	-	tplE	modA	PA2066	tle1	tseT	azu	pldB	tle3	-	vgrG2b	tseV	-	-	-	-	tspE1b	-	PA0256	tseF	-	-	-
PABL017	T_1515	20		tse1	tse2	tse3	tse4	tse5	tse8	tse6	-	-	-	tse7a	-	-	-	-	tplE	modA	PA2066	tle1	tseT	azu	pldB	-	-	-	-	-	rhsP2	-	-	tspE1b	-	PA0256	tseF	-	tepBa	-
PABL046	T_1516	22		tse1	tse2	tse3	tse4	tse5	tse8	-	tas1	-	tse7	-	-	-	-	-	tplE	modA	PA2066	tle1	tseT	azu	pldB	tle3	-	vgrG2b	tseV	-	-	tle2	-	tspE1b	-	PA0256	tseF	-	-	-
PABL048	T_1517	20		tse1	tse2	tse3	tse4	tse5	tse8	tse6	-	-	-	tse7a	-	-	-	-	tplE	modA	PA2066	tle1	tseT	azu	pldB	-	-	-	-	pldA	-	-	-	tspE1b	-	PA0256	tseF	tepB	-	-
PAC1	T_1518	23		tse1	tse2	tse3	tse4	tse5	tse8	tse6	-	-	tse7	-	-	-	-	-	tplE	modA	PA2066	tle1	tseT	azu	pldB	tle3	-	vgrG2b	tseV	pldA	-	-	-	tspE1b	-	PA0256	tseF	-	tepBa	-
PAC112A	T_1521	19		tse1	tse2	tse3	tse4	tse5	tse8	tse6	-	-	tse7	-	-	-	-	-	tplE	modA	PA2066	tle1	tseT	azu	pldB	-	-	-	tseV	-	-	-	-	tspE1b	-	PA0256	tseF	-	-	-
PAC117A	T_1522	22		tse1	tse2	tse3	tse4	tse5	tse8	tse6	-	-	tse7	-	-	-	-	-	tplE	modA	PA2066	tle1	tseT	azu	pldB	tle3	-	vgrG2b	-	pldA	-	-	-	tspE1b	-	PA0256	tseF	-	tepBa	-
PAC117B	T_1523	21		tse1	tse2	tse3	tse4	tse5	tse8	tse6	-	-	-	tse7a	-	-	-	-	tplE	modA	PA2066	tle1	tseT	azu	pldB	tle3	-	vgrG2b	-	-	-	-	-	tspE1b	-	PA0256	tseF	tepB	-	-
PAC118A	T_1524	22		tse1	tse2	tse3	tse4	tse5	tse8	tse6	-	-	tse7	-	-	-	-	-	tplE	modA	PA2066	tle1	tseT	azu	pldB	tle3	-	vgrG2b	tseV	-	-	-	-	-	tspE1c	PA0256	tseF	-	tepBa	-
PAC11A	T_1525	22		tse1	tse2	tse3	tse4	tse5	tse8	tse6	-	-	-	tse7a	-	-	-	-	tplE	modA	PA2066	tle1	tseT	azu	pldB	tle3	-	vgrG2b	tseV	-	-	-	-	tspE1b	-	PA0256	tseF	-	tepBa	-
PAC127A	T_1526	20		tse1	tse2	tse3	tse4	tse5	tse8	-	-	-	-	tse7a	-	-	-	-	tplE	modA	PA2066	tle1	tseT	azu	pldB	tle3	-	vgrG2b	-	-	-	-	-	tspE1b	-	PA0256	tseF	tepB	-	-
PAC127B	T_1527	21		tse1	tse2	tse3	tse4	tse5	tse8	tse6	-	-	-	tse7a	-	-	-	-	tplE	modA	PA2066	tle1	tseT	azu	pldB	tle3	-	vgrG2b	-	-	-	-	-	tspE1b	-	PA0256	tseF	tepB	-	-
PAC13B	T_1528	21		tse1	tse2	tse3	tse4	tse5	tse8	tse6	-	-	tse7	-	-	-	-	-	tplE	modA	-	tle1	tseT	azu	pldB	tle3	-	vgrG2b	-	pldA	-	-	-	tspE1b	-	PA0256	tseF	-	tepBa	-
PAC13C	T_1529	21		tse1	tse2	tse3	tse4	tse5	tse8	tse6	-	-	-	tse7a	-	-	-	-	tplE	modA	PA2066	tle1	tseT	azu	pldB	tle3	-	vgrG2b	-	-	-	-	-	tspE1b	-	PA0256	tseF	tepB	-	-
PAC14B	T_1530	21		tse1	tse2	tse3	tse4	tse5	tse8	tse6	-	-	-	tse7a	-	-	-	-	tplE	modA	PA2066	tle1	tseT	azu	pldB	tle3	-	vgrG2b	tseV	-	-	-	-	tspE1b	-	PA0256	tseF	-	-	-
PAC15B	T_1531	22		tse1	tse2	tse3	tse4	tse5	tse8	-	tas1	-	-	tse7a	-	-	-	-	tplE	modA	PA2066	tle1	tseT	azu	pldB	tle3	-	vgrG2b	tseV	pldA	-	-	-	tspE1b	-	PA0256	tseF	-	-	-
PAC17A	T_1532	20		tse1	tse2	tse3	tse4	tse5	tse8	-	tas1	-	-	tse7a	-	-	-	-	tplE	modA	PA2066	tle1	tseT	azu	pldB	tle3	-	vgrG2b	-	-	-	-	-	tspE1b	-	PA0256	tseF	-	-	-
PAC18A	T_1533	20		tse1	tse2	tse3	tse4	tse5	tse8	tse6	-	-	-	tse7a	-	-	-	-	tplE	modA	PA2066	-	tseT	azu	pldB	tle3	-	vgrG2b	-	-	-	-	-	tspE1b	-	PA0256	tseF	-	tepBa	-
PAC22A	T_1534	21		tse1	tse2	tse3	tse4	tse5	tse8	tse6	-	-	-	tse7a	-	-	-	-	tplE	modA	PA2066	tle1	tseT	azu	pldB	tle3	-	vgrG2b	-	-	-	-	-	tspE1b	-	PA0256	tseF	tepB	-	-
PAC23A	T_1535	19		tse1	tse2	tse3	tse4	tse5	tse8	tse6	-	-	tse7	-	-	-	-	-	tplE	modA	PA2066	tle1	tseT	azu	pldB	-	-	-	tseV	-	-	-	-	tspE1b	-	PA0256	tseF	-	-	-
PAC38A	T_1536	20		tse1	tse2	tse3	tse4	tse5	tse8	-	-	-	-	tse7a	-	-	-	-	tplE	modA	PA2066	tle1	tseT	azu	pldB	tle3	-	vgrG2b	-	-	-	-	-	tspE1b	-	PA0256	tseF	tepB	-	-
PAC42A	T_1537	22		tse1	tse2	tse3	tse4	tse5	tse8	tse6	-	-	tse7	-	-	-	-	-	tplE	modA	PA2066	tle1	tseT	azu	pldB	tle3	-	vgrG2b	-	-	-	tle2	-	tspE1b	-	PA0256	tseF	-	tepBa	-
PAC56A	T_1538	20		tse1	tse2	tse3	tse4	tse5	tse8	-	tas1	-	-	tse7a	-	-	-	-	tplE	modA	PA2066	tle1	tseT	azu	pldB	tle3	-	vgrG2b	-	-	-	-	-	tspE1b	-	PA0256	tseF	-	-	-
PAC5A	T_1539	21		tse1	tse2	tse3	tse4	tse5	tse8	tse6	-	-	tse7	-	-	-	-	-	tplE	modA	PA2066	tle1	tseT	azu	pldB	tle3	-	vgrG2b	-	-	-	tle2	-	-	tspE1c	PA0256	tseF	-	-	-
PAC5B	T_1540	21		tse1	tse2	tse3	tse4	tse5	tse8	tse6	-	-	tse7	-	-	-	-	-	tplE	modA	PA2066	tle1	tseT	azu	pldB	tle3	-	vgrG2b	-	-	-	tle2	-	-	tspE1c	PA0256	tseF	-	-	-
PAC6	T_1541	22		tse1	tse2	tse3	tse4	tse5	tse8	-	tas1	-	-	-	tsd1	-	-	-	tplE	modA	PA2066	tle1	tseT	azu	pldB	-	-	-	tseV	pldA	-	tle2	-	tspE1b	-	PA0256	tseF	tepB	-	-
PAC60A	T_1542	21		tse1	tse2	tse3	tse4	tse5	tse8	tse6	-	-	-	tse7a	-	-	-	-	tplE	modA	PA2066	tle1	tseT	azu	pldB	tle3	-	vgrG2b	-	-	-	-	-	tspE1b	-	PA0256	tseF	tepB	-	-
PAC6A	T_1543	22		tse1	tse2	tse3	tse4	tse5	tse8	tse6	-	-	tse7	-	-	-	-	-	tplE	modA	PA2066	tle1	tseT	azu	pldB	tle3	-	vgrG2b	tseV	-	-	-	-	-	tspE1c	PA0256	tseF	-	tepBa	-
PAC6B	T_1544	22		tse1	tse2	tse3	tse4	tse5	tse8	tse6	-	-	tse7	-	-	-	-	-	tplE	modA	PA2066	tle1	tseT	azu	pldB	tle3	-	vgrG2b	tseV	-	-	-	-	-	tspE1c	PA0256	tseF	-	tepBa	-
PAC76A	T_1545	23		tse1	tse2	tse3	tse4	tse5	tse8	tse6	-	-	-	tse7a	-	-	-	-	tplE	modA	PA2066	tle1	tseT	azu	pldB	tle3	-	vgrG2b	tseV	-	rhsP2	tle2	-	tspE1b	-	PA0256	tseF	-	-	-
PAC78A	T_1546	20		tse1	tse2	tse3	tse4	tse5	tse8	tse6	-	-	-	tse7a	-	-	-	-	tplE	modA	PA2066	-	tseT	azu	pldB	tle3	-	vgrG2b	-	-	-	-	-	tspE1b	-	PA0256	tseF	-	tepBa	-
PAC78B	T_1547	21		tse1	tse2	tse3	tse4	tse5	tse8	tse6	-	-	-	tse7a	-	-	-	-	tplE	modA	PA2066	-	tseT	azu	pldB	tle3	-	vgrG2b	tseV	-	-	-	-	tspE1b	-	PA0256	tseF	-	tepBa	-
PAC79A	T_1548	22		tse1	tse2	tse3	tse4	tse5	tse8	tse6	-	-	-	tse7a	-	-	-	-	tplE	modA	PA2066	tle1	tseT	azu	pldB	tle3	-	vgrG2b	tseV	-	-	-	-	tspE1b	-	PA0256	tseF	-	tepBa	-
PAC81B	T_1549	20		tse1	tse2	tse3	tse4	tse5	tse8	tse6	-	-	tse7	-	-	-	-	-	tplE	modA	PA2066	tle1	tseT	azu	pldB	tle3	tle4b	-	-	-	-	-	-	tspE1b	-	PA0256	tseF	-	-	-
PAC91A	T_1550	20		tse1	tse2	tse3	tse4	tse5	tse8	tse6	-	-	tse7	-	-	-	-	-	tplE	modA	PA2066	tle1	tseT	azu	pldB	tle3	tle4b	-	-	-	-	-	-	tspE1b	-	PA0256	tseF	-	-	-
PAC93A	T_1551	22		tse1	tse2	tse3	tse4	tse5	tse8	tse6	-	-	tse7	-	-	-	-	-	tplE	modA	PA2066	tle1	tseT	azu	pldB	tle3	-	vgrG2b	tseV	-	-	-	-	-	tspE1c	PA0256	tseF	-	tepBa	-
PAC94A	T_1552	21		tse1	tse2	tse3	tse4	tse5	tse8	-	tas1	-	-	tse7a	-	-	-	-	tplE	modA	PA2066	tle1	tseT	azu	pldB	-	-	-	tseV	-	rhsP2	-	-	-	tspE1c	PA0256	tseF	tepB	-	-
PAC95B	T_1553	20		tse1	tse2	tse3	tse4	tse5	tse8	tse6	-	-	-	tse7a	-	-	-	-	tplE	modA	PA2066	-	tseT	azu	pldB	tle3	-	vgrG2b	-	-	-	-	-	tspE1b	-	PA0256	tseF	-	tepBa	-
PAC97A	T_1554	19		tse1	tse2	tse3	tse4	tse5	tse8	tse6	-	-	-	tse7a	-	-	-	-	tplE	modA	PA2066	tle1	tseT	azu	pldB	-	-	-	tseV	-	-	-	-	tspE1b	-	PA0256	tseF	-	-	-
PAC98A	T_1555	21		tse1	tse2	tse3	tse4	tse5	tse8	-	tas1	-	tse7	-	-	-	-	-	tplE	modA	PA2066	tle1	tseT	azu	pldB	tle3	-	vgrG2b	-	-	-	-	-	-	tspE1c	PA0256	tseF	tepB	-	-
PAC98B	T_1556	22		tse1	tse2	tse3	tse4	tse5	tse8	tse6	-	-	tse7	-	-	-	-	-	tplE	modA	PA2066	tle1	tseT	azu	pldB	tle3	-	vgrG2b	-	-	-	tle2	-	tspE1b	-	PA0256	tseF	-	tepBa	-
PAC9A	T_1557	21		tse1	tse2	tse3	tse4	tse5	tse8	-	tas1	-	tse7	-	-	-	-	-	tplE	modA	PA2066	tle1	tseT	azu	pldB	tle3	-	vgrG2b	-	-	-	-	-	-	tspE1c	PA0256	tseF	tepB	-	-
PACS2	T_1558	21		tse1	tse2	tse3	tse4	tse5	tse8	tse6	-	-	tse7	-	-	-	-	-	tplE	modA	PA2066	tle1	tseT	azu	pldB	-	-	-	tseV	-	-	tle2	-	tspE1b	-	PA0256	tseF	-	tepBa	-
Pae_CF67.11p	T_1560	21		tse1	tse2	tse3	tse4	tse5	tse8	tse6	-	-	-	tse7a	-	-	-	-	tplE	modA	PA2066	tle1	tseT	azu	pldB	tle3	-	vgrG2b	-	-	-	-	-	tspE1b	-	PA0256	tseF	tepB	-	-
Pae110	T_1561	23		tse1	tse2	tse3	tse4	tse5	tse8	tse6	-	-	-	tse7a	-	-	-	-	tplE	modA	PA2066	tle1	tseT	azu	pldB	tle3	-	vgrG2b	tseV	pldA	-	-	-	tspE1b	-	PA0256	tseF	tepB	-	-
Pae111	T_1562	22		tse1	tse2	tse3	tse4	tse5	tse8	tse6	-	-	-	tse7a	-	-	-	-	tplE	modA	PA2066	tle1	tseT	azu	pldB	tle3	-	vgrG2b	tseV	-	-	-	-	tspE1b	-	PA0256	tseF	tepB	-	-
Pae112	T_1563	22		tse1	tse2	tse3	tse4	tse5	tse8	tse6	-	-	tse7	-	-	-	-	-	tplE	modA	PA2066	tle1	tseT	azu	pldB	tle3	-	vgrG2b	tseV	-	-	-	-	tspE1b	-	PA0256	tseF	-	tepBa	-
Pae113	T_1564	19		tse1	tse2	tse3	tse4	tse5	tse8	tse6	-	-	tse7	-	-	-	-	-	tplE	modA	PA2066	tle1	tseT	azu	pldB	-	-	-	tseV	-	-	-	-	tspE1b	-	PA0256	tseF	-	-	-
Pae160	T_1565	21		tse1	tse2	tse3	tse4	tse5	tse8	-	tas1	-	-	tse7a	-	-	-	-	tplE	modA	PA2066	tle1	tseT	azu	pldB	-	-	-	-	pldA	rhsP2	-	-	tspE1b	-	PA0256	tseF	tepB	-	-
Pae21	T_1566	21		tse1	tse2	tse3	tse4	tse5	tse8	tse6	-	-	tse7	-	-	-	-	-	tplE	modA	PA2066	tle1	tseT	azu	pldB	-	-	-	tseV	-	-	tle2	-	tspE1b	-	PA0256	tseF	-	tepBa	-
Pae22	T_1567	21		tse1	tse2	tse3	tse4	tse5	tse8	tse6	-	-	-	tse7a	-	-	-	-	tplE	modA	PA2066	tle1	tseT	azu	pldB	tle3	-	vgrG2b	-	-	-	-	-	-	tspE1c	PA0256	tseF	tepB	-	-
Pae66	T_1568	23		tse1	tse2	tse3	tse4	tse5	tse8	tse6	-	-	-	-	-	-	tse7d	-	tplE	modA	PA2066	tle1	tseT	azu	pldB	-	-	-	tseV	pldA	rhsP2	tle2	-	tspE1b	-	PA0256	tseF	tepB	-	-
Pae74	T_1569	23		tse1	tse2	tse3	tse4	tse5	tse8	tse6	-	-	tse7	-	-	-	-	-	tplE	modA	PA2066	tle1	tseT	azu	pldB	tle3	-	vgrG2b	tseV	pldA	-	-	-	tspE1b	-	PA0256	tseF	-	tepBa	-
Pae81	T_1570	25		tse1	tse2	tse3	tse4	tse5	tse8	-	tas1	-	-	-	tsd1	-	-	-	tplE	modA	PA2066	tle1	tseT	azu	pldB	tle3	-	vgrG2b	tseV	pldA	rhsP2	tle2	-	-	tspE1c	PA0256	tseF	tepB	-	-
PaEB1	T_1571	20		tse1	tse2	tse3	tse4	tse5	tse8	tse6	-	-	tse7	-	-	-	-	-	tplE	modA	PA2066	tle1	tseT	azu	pldB	tle3	-	vgrG2b	-	-	-	-	-	tspE1b	-	PA0256	tseF	-	-	-
PaEB6	T_1572	20		tse1	tse2	tse3	tse4	tse5	tse8	-	tas1	-	tse7	-	-	-	-	-	tplE	modA	PA2066	tle1	tseT	azu	pldB	tle3	-	vgrG2b	-	-	-	-	-	tspE1b	-	PA0256	tseF	-	-	-
PAEM	T_1573	23		tse1	tse2	tse3	tse4	tse5	tse8	tse6	-	-	tse7	-	-	-	-	-	tplE	modA	PA2066	tle1	tseT	azu	pldB	tle3	-	vgrG2b	tseV	-	-	tle2	-	tspE1b	-	PA0256	tseF	-	tepBa	-
PAER4_119	T_1574	20		tse1	tse2	tse3	tse4	tse5	tse8	tse6	-	-	tse7	-	-	-	-	-	tplE	modA	PA2066	tle1	tseT	azu	pldB	tle3	-	vgrG2b	-	-	-	-	-	-	tspE1c	PA0256	tseF	-	-	-
paerg000	T_1575	22		tse1	tse2	tse3	tse4	tse5	tse8	tse6	-	-	tse7	-	-	-	-	-	tplE	modA	PA2066	tle1	tseT	azu	pldB	tle3	-	vgrG2b	tseV	-	-	-	-	-	tspE1c	PA0256	tseF	-	tepBa	-
paerg001	T_1576	21		tse1	tse2	tse3	tse4	tse5	tse8	-	-	-	tse7	-	-	-	-	-	tplE	modA	PA2066	tle1	tseT	azu	pldB	tle3	-	vgrG2b	tseV	-	-	-	-	-	tspE1c	PA0256	tseF	-	tepBa	-
paerg002	T_1577	20		tse1	tse2	tse3	tse4	tse5	tse8	tse6	-	-	tse7	-	-	-	-	-	tplE	modA	PA2066	tle1	tseT	azu	pldB	tle3	-	vgrG2b	-	-	-	-	-	tspE1b	-	PA0256	tseF	-	-	-
paerg005	T_1578	21		tse1	tse2	tse3	tse4	tse5	tse8	-	tas1	-	-	tse7a	-	-	-	-	tplE	modA	PA2066	tle1	tseT	azu	pldB	-	-	-	-	pldA	rhsP2	-	-	tspE1b	-	PA0256	tseF	tepB	-	-
paerg006	T_1579	22		tse1	tse2	tse3	tse4	tse5	tse8	tse6	-	-	tse7	-	-	-	-	-	tplE	modA	PA2066	tle1	tseT	azu	pldB	tle3	-	vgrG2b	tseV	-	-	-	-	-	tspE1c	PA0256	tseF	-	tepBa	-
paerg008	T_1580	21		tse1	tse2	tse3	tse4	tse5	tse8	-	-	-	tse7	-	-	-	-	-	tplE	modA	PA2066	tle1	tseT	azu	pldB	tle3	-	vgrG2b	tseV	-	-	-	-	-	tspE1c	PA0256	tseF	-	tepBa	-
PAG5	T_1581	22		tse1	tse2	tse3	tse4	tse5	tse8	tse6	-	-	tse7	-	-	-	-	-	tplE	modA	PA2066	tle1	tseT	azu	pldB	tle3	-	vgrG2b	-	pldA	-	-	-	tspE1b	-	PA0256	tseF	-	tepBa	-
PAK	T_1582	20		tse1	tse2	tse3	tse4	tse5	tse8	tse6	-	-	-	tse7a	-	-	-	-	tplE	modA	PA2066	tle1	tseT	azu	pldB	-	-	-	-	-	-	tle2	-	tspE1b	-	PA0256	tseF	-	tepBa	-
PAL1.11	T_1583	23		tse1	tse2	tse3	tse4	tse5	tse8	-	tas1	-	tse7	-	-	-	-	-	tplE	modA	PA2066	tle1	tseT	azu	pldB	tle3	-	vgrG2b	-	pldA	rhsP2	-	-	tspE1b	-	PA0256	tseF	tepB	-	-
PAL1.12	T_1584	23		tse1	tse2	tse3	tse4	tse5	tse8	-	tas1	-	tse7	-	-	-	-	-	tplE	modA	PA2066	tle1	tseT	azu	pldB	tle3	-	vgrG2b	-	pldA	rhsP2	-	-	tspE1b	-	PA0256	tseF	tepB	-	-
PAL1.13	T_1585	21		tse1	tse2	tse3	tse4	tse5	tse8	tse6	-	-	-	tse7a	-	-	-	-	tplE	modA	PA2066	tle1	tseT	azu	pldB	tle3	-	vgrG2b	-	-	-	-	-	tspE1b	-	PA0256	tseF	tepB	-	-
PAL1.14	T_1586	19		tse1	tse2	tse3	tse4	tse5	tse8	tse6	-	-	tse7	-	-	-	-	-	tplE	modA	PA2066	tle1	tseT	azu	-	tle3	-	vgrG2b	-	-	-	-	-	tspE1b	-	PA0256	tseF	-	-	-
PAL1.15	T_1587	22		tse1	tse2	tse3	tse4	tse5	tse8	tse6	-	-	tse7	-	-	-	-	-	tplE	modA	PA2066	tle1	tseT	azu	pldB	-	-	vgrG2b	tseV	pldA	-	-	-	tspE1b	-	PA0256	tseF	-	tepBa	-
PAL1.18	T_1588	23		tse1	tse2	tse3	tse4	tse5	tse8	tse6	-	-	tse7	-	-	-	-	-	tplE	modA	PA2066	tle1	tseT	azu	pldB	tle3	-	vgrG2b	tseV	-	-	tle2	-	tspE1b	-	PA0256	tseF	-	tepBa	-
PAL1.19	T_1589	23		tse1	tse2	tse3	tse4	tse5	tse8	tse6	-	-	tse7	-	-	-	-	-	tplE	modA	PA2066	tle1	tseT	azu	pldB	tle3	-	vgrG2b	tseV	pldA	-	-	-	tspE1b	-	PA0256	tseF	-	tepBa	-
PAL1.2	T_1590	24		tse1	tse2	tse3	tse4	tse5	tse8	-	tas1	-	-	-	-	-	tse7d	-	tplE	modA	PA2066	tle1	tseT	azu	pldB	tle3	-	vgrG2b	tseV	pldA	rhsP2	-	-	-	tspE1c	PA0256	tseF	tepB	-	-
PAL1.20	T_1591	21		tse1	-	tse3	tse4	tse5	tse8	tse6	-	-	tse7	-	-	-	-	-	tplE	modA	PA2066	tle1	tseT	azu	pldB	tle3	-	vgrG2b	tseV	-	rhsP2	-	-	tspE1b	-	PA0256	tseF	-	-	-
PAL1.21	T_1592	21		tse1	tse2	tse3	tse4	tse5	tse8	tse6	-	-	tse7	-	-	-	-	-	tplE	modA	PA2066	tle1	tseT	azu	pldB	tle3	tle4b	vgrG2b	-	-	-	-	-	tspE1b	-	PA0256	tseF	-	-	-
PAL1.22	T_1593	24		tse1	tse2	tse3	tse4	tse5	tse8	-	tas1	-	-	-	-	tse7c	-	-	tplE	modA	PA2066	tle1	tseT	azu	pldB	tle3	-	vgrG2b	tseV	-	rhsP2	tle2	-	tspE1b	-	PA0256	tseF	tepB	-	-
PAL1.24	T_1594	21		tse1	tse2	tse3	tse4	tse5	tse8	tse6	-	-	-	tse7a	-	-	-	-	tplE	modA	PA2066	tle1	tseT	azu	pldB	tle3	-	vgrG2b	-	-	-	-	-	tspE1b	-	PA0256	tseF	tepB	-	-
PAL1.25	T_1595	24		tse1	tse2	tse3	tse4	tse5	tse8	-	tas1	-	-	-	-	-	tse7d	-	tplE	modA	PA2066	tle1	tseT	azu	pldB	tle3	-	vgrG2b	tseV	pldA	rhsP2	-	-	-	tspE1c	PA0256	tseF	tepB	-	-
PAL1.28	T_1596	23		tse1	tse2	tse3	tse4	tse5	tse8	-	tas1	-	-	tse7a	-	-	-	-	tplE	modA	PA2066	tle1	tseT	azu	pldB	tle3	-	vgrG2b	tseV	-	rhsP2	-	-	-	tspE1c	PA0256	tseF	tepB	-	-
PAL1.29	T_1597	20		tse1	tse2	tse3	tse4	tse5	tse8	tse6	-	-	tse7	-	-	-	-	-	tplE	modA	PA2066	tle1	tseT	azu	pldB	tle3	tle4b	-	-	-	-	-	-	tspE1b	-	PA0256	tseF	-	-	-
PAL1.3	T_1598	21		tse1	tse2	tse3	tse4	tse5	tse8	tse6	-	-	-	tse7a	-	-	-	-	tplE	modA	PA2066	tle1	tseT	azu	pldB	tle3	-	vgrG2b	tseV	-	-	-	-	tspE1b	-	PA0256	tseF	-	-	-
PAL1.30	T_1599	21		tse1	tse2	tse3	tse4	tse5	tse8	-	tas1	-	-	tse7a	-	-	-	-	tplE	modA	PA2066	tle1	tseT	azu	pldB	-	-	-	-	pldA	rhsP2	-	-	tspE1b	-	PA0256	tseF	tepB	-	-
PAL1.31	T_1600	20		tse1	tse2	tse3	tse4	tse5	tse8	tse6	-	-	-	tse7a	-	-	-	-	tplE	modA	PA2066	tle1	tseT	azu	pldB	-	-	-	tseV	-	-	-	-	-	tspE1c	PA0256	tseF	tepB	-	-
PAL1.33	T_1601	20		tse1	tse2	tse3	tse4	tse5	tse8	tse6	-	-	tse7	-	-	-	-	-	tplE	modA	PA2066	tle1	tseT	azu	pldB	tle3	-	vgrG2b	-	-	-	-	-	-	tspE1c	PA0256	tseF	-	-	-
PAL1.34	T_1602	21		tse1	tse2	tse3	tse4	tse5	tse8	-	tas1	-	-	tse7a	-	-	-	-	tplE	modA	PA2066	tle1	tseT	azu	pldB	-	-	-	tseV	pldA	-	-	-	-	tspE1c	PA0256	tseF	tepB	-	-
PAL1.35	T_1603	19		tse1	tse2	tse3	tse4	tse5	tse8	tse6	-	-	tse7	-	-	-	-	-	tplE	modA	PA2066	tle1	tseT	azu	pldB	-	-	-	-	-	-	tle2	-	tspE1b	-	PA0256	tseF	-	-	-
PAL1.36	T_1604	21		tse1	tse2	tse3	tse4	tse5	tse8	tse6	-	-	-	-	-	-	tse7d	-	tplE	modA	PA2066	tle1	tseT	azu	pldB	-	-	-	tseV	pldA	-	tle2	-	-	tspE1c	PA0256	tseF	-	-	-
PAL1.37	T_1605	22		tse1	tse2	tse3	tse4	tse5	tse8	tse6	-	-	tse7	-	-	-	-	-	tplE	modA	PA2066	tle1	tseT	azu	pldB	-	-	vgrG2b	tseV	pldA	-	-	-	tspE1b	-	PA0256	tseF	-	tepBa	-
PAL1.40	T_1606	22		tse1	tse2	tse3	-	tse5	tse8	-	tas1	-	tse7	-	-	-	-	-	-	modA	PA2066	tle1	tseT	azu	pldB	tle3	tle4b	vgrG2b	tseV	-	-	tle2	-	tspE1b	-	PA0256	tseF	-	-	tepBb
PAL1.41	T_1607	20		tse1	tse2	tse3	tse4	tse5	tse8	tse6	-	-	tse7	-	-	-	-	-	tplE	modA	PA2066	tle1	tseT	azu	pldB	tle3	-	vgrG2b	-	-	-	-	-	-	tspE1c	PA0256	tseF	-	-	-
PAL1.43	T_1608	20		tse1	tse2	tse3	tse4	tse5	tse8	-	tas1	-	-	tse7a	-	-	-	-	tplE	modA	PA2066	tle1	tseT	azu	pldB	-	-	-	tseV	-	-	-	-	tspE1b	-	PA0256	tseF	-	tepBa	-
PAL1.44	T_1609	23		tse1	tse2	tse3	tse4	tse5	tse8	tse6	-	-	-	tse7a	-	-	-	-	tplE	modA	PA2066	tle1	tseT	azu	pldB	tle3	-	vgrG2b	tseV	pldA	-	-	-	tspE1b	-	PA0256	tseF	tepB	-	-
PAL1.45	T_1610	23		tse1	tse2	tse3	tse4	tse5	tse8	-	tas1	-	tse7	-	-	-	-	-	tplE	modA	PA2066	tle1	tseT	azu	pldB	tle3	-	vgrG2b	-	pldA	rhsP2	-	-	tspE1b	-	PA0256	tseF	tepB	-	-
PAL1.46	T_1611	24		tse1	tse2	tse3	tse4	tse5	tse8	-	tas1	-	-	-	-	-	tse7d	-	tplE	modA	PA2066	tle1	tseT	azu	pldB	tle3	-	vgrG2b	tseV	pldA	rhsP2	-	-	-	tspE1c	PA0256	tseF	tepB	-	-
PAL1.47	T_1612	21		tse1	tse2	tse3	tse4	tse5	tse8	tse6	-	-	-	tse7a	-	-	-	-	tplE	modA	PA2066	tle1	tseT	azu	pldB	tle3	-	vgrG2b	tseV	-	-	-	-	tspE1b	-	PA0256	tseF	-	-	-
PAL1.48	T_1613	23		tse1	tse2	tse3	tse4	tse5	tse8	tse6	-	-	tse7	-	-	-	-	-	tplE	modA	PA2066	tle1	tseT	azu	pldB	tle3	-	vgrG2b	tseV	pldA	-	-	-	tspE1b	-	PA0256	tseF	-	tepBa	-
PAL1.49	T_1614	20		tse1	tse2	tse3	tse4	tse5	tse8	tse6	-	-	tse7	-	-	-	-	-	tplE	modA	PA2066	tle1	tseT	azu	pldB	tle3	tle4b	-	-	-	-	-	-	tspE1b	-	PA0256	tseF	-	-	-
PAL1.5	T_1615	21		tse1	tse2	tse3	tse4	tse5	tse8	tse6	-	-	-	tse7a	-	-	-	-	tplE	modA	PA2066	tle1	tseT	azu	pldB	tle3	-	vgrG2b	tseV	-	-	-	-	tspE1b	-	PA0256	tseF	-	-	-
PAL1.50	T_1616	25		tse1	tse2	tse3	tse4	tse5	tse8	tse6	-	-	tse7	-	-	-	-	-	tplE	modA	PA2066	tle1	tseT	azu	pldB	tle3	-	vgrG2b	tseV	pldA	rhsP2	tle2	-	tspE1b	-	PA0256	tseF	-	tepBa	-
PAL1.51	T_1617	23		tse1	tse2	tse3	tse4	tse5	tse8	tse6	-	-	-	tse7a	-	-	-	-	tplE	modA	PA2066	tle1	tseT	azu	pldB	tle3	-	vgrG2b	tseV	pldA	-	-	-	tspE1b	-	PA0256	tseF	-	tepBa	-
PAL1.52	T_1618	24		tse1	tse2	tse3	tse4	tse5	tse8	-	tas1	-	-	-	-	-	tse7d	-	tplE	modA	PA2066	tle1	tseT	azu	pldB	tle3	-	vgrG2b	tseV	pldA	rhsP2	-	-	-	tspE1c	PA0256	tseF	tepB	-	-
PAL1.53	T_1619	22		tse1	tse2	tse3	tse4	tse5	tse8	tse6	-	-	-	-	-	-	tse7d	-	tplE	modA	PA2066	tle1	tseT	azu	pldB	tle3	-	vgrG2b	tseV	-	-	-	-	-	tspE1c	PA0256	tseF	-	tepBa	-
PAL1.54	T_1620	21		tse1	tse2	tse3	tse4	tse5	tse8	tse6	-	-	tse7	-	-	-	-	-	tplE	modA	PA2066	tle1	tseT	azu	pldB	-	-	-	tseV	-	-	tle2	-	tspE1b	-	PA0256	tseF	-	tepBa	-
PAL1.55	T_1621	21		tse1	tse2	tse3	tse4	tse5	tse8	tse6	-	-	-	tse7a	-	-	-	-	tplE	modA	PA2066	tle1	tseT	azu	pldB	tle3	-	vgrG2b	tseV	-	-	-	-	tspE1b	-	PA0256	tseF	-	-	-
PAL1.56	T_1622	21		tse1	tse2	tse3	tse4	tse5	tse8	tse6	-	-	-	tse7a	-	-	-	-	tplE	modA	PA2066	tle1	tseT	azu	pldB	tle3	-	vgrG2b	tseV	-	-	-	-	tspE1b	-	PA0256	tseF	-	-	-
PAL1.57	T_1623	24		tse1	tse2	tse3	tse4	tse5	tse8	tse6	-	-	-	tse7a	-	-	-	-	tplE	modA	PA2066	tle1	tseT	azu	pldB	tle3	-	vgrG2b	tseV	pldA	rhsP2	-	-	tspE1b	-	PA0256	tseF	-	tepBa	-
PAL1.59	T_1624	24		tse1	tse2	tse3	tse4	tse5	tse8	-	tas1	-	-	-	-	-	tse7d	-	tplE	modA	PA2066	tle1	tseT	azu	pldB	tle3	-	vgrG2b	tseV	pldA	rhsP2	-	-	-	tspE1c	PA0256	tseF	tepB	-	-
PAL1.6	T_1625	22		tse1	tse2	tse3	tse4	tse5	tse8	tse6	-	-	-	tse7a	-	-	-	-	tplE	modA	PA2066	tle1	tseT	azu	pldB	tle3	-	vgrG2b	tseV	-	-	-	-	-	tspE1c	PA0256	tseF	-	tepBa	-
PAL1.60	T_1626	22		tse1	tse2	tse3	tse4	tse5	tse8	tse6	-	-	-	tse7a	-	-	-	-	tplE	modA	PA2066	tle1	tseT	azu	pldB	tle3	-	vgrG2b	-	-	-	tle2	-	tspE1b	-	PA0256	tseF	-	tepBa	-
PAL1.62	T_1627	24		tse1	tse2	tse3	tse4	tse5	tse8	-	tas1	-	-	-	-	-	tse7d	-	tplE	modA	PA2066	tle1	tseT	azu	pldB	tle3	-	vgrG2b	tseV	pldA	rhsP2	-	-	-	tspE1c	PA0256	tseF	tepB	-	-
PAL1.63	T_1628	21		tse1	tse2	tse3	tse4	tse5	tse8	-	tas1	-	tse7	-	-	-	-	-	tplE	modA	PA2066	tle1	tseT	azu	pldB	-	-	-	tseV	pldA	-	-	-	-	tspE1c	PA0256	tseF	tepB	-	-
PAL1.67	T_1629	19		tse1	tse2	tse3	tse4	tse5	tse8	tse6	-	-	tse7	-	-	-	-	-	tplE	modA	PA2066	tle1	tseT	azu	-	tle3	-	vgrG2b	-	-	-	-	-	tspE1b	-	PA0256	tseF	-	-	-
PAL1.7	T_1630	21		tse1	tse2	tse3	tse4	tse5	tse8	-	tas1	-	-	tse7a	-	-	-	-	tplE	modA	PA2066	tle1	tseT	azu	pldB	-	-	-	-	pldA	rhsP2	-	-	tspE1b	-	PA0256	tseF	tepB	-	-
PAL1.8	T_1631	20		tse1	tse2	tse3	tse4	tse5	tse8	tse6	-	-	tse7	-	-	-	-	-	tplE	modA	PA2066	tle1	tseT	azu	pldB	-	-	-	tseV	-	-	-	-	tspE1b	-	PA0256	tseF	-	tepBa	-
PAL1.9	T_1632	21		tse1	tse2	tse3	tse4	tse5	tse8	tse6	-	-	-	tse7a	-	-	-	-	tplE	modA	PA2066	tle1	tseT	azu	pldB	tle3	-	vgrG2b	tseV	-	-	-	-	tspE1b	-	PA0256	tseF	-	-	-
PAO1	T_1633	22		tse1	tse2	tse3	tse4	tse5	tse8	tse6	-	-	tse7	-	-	-	-	-	tplE	modA	PA2066	tle1	tseT	azu	pldB	tle3	-	vgrG2b	tseV	pldA	-	-	-	tspE1b	-	PA0256	tseF	-	-	-
PAO1	T_1634	22		tse1	tse2	tse3	tse4	tse5	tse8	tse6	-	-	tse7	-	-	-	-	-	tplE	modA	PA2066	tle1	tseT	azu	pldB	tle3	-	vgrG2b	tseV	pldA	-	-	-	tspE1b	-	PA0256	tseF	-	-	-
PAO1161	T_1635	22		tse1	tse2	tse3	tse4	tse5	tse8	tse6	-	-	tse7	-	-	-	-	-	tplE	modA	PA2066	tle1	tseT	azu	pldB	tle3	-	vgrG2b	tseV	pldA	-	-	-	tspE1b	-	PA0256	tseF	-	-	-
PARM801	T_1637	22		tse1	tse2	tse3	tse4	tse5	tse8	tse6	-	-	tse7	-	-	-	-	-	tplE	modA	PA2066	tle1	tseT	azu	pldB	tle3	-	vgrG2b	tseV	-	-	-	-	tspE1b	-	PA0256	tseF	-	tepBa	-
PASGNDM345	T_1638	23		tse1	tse2	tse3	tse4	tse5	tse8	tse6	-	-	-	tse7a	-	-	-	-	tplE	modA	PA2066	tle1	tseT	azu	pldB	tle3	tle4b	-	-	pldA	rhsP2	-	-	-	tspE1c	PA0256	tseF	tepB	-	-
PASGNDM590	T_1639	23		tse1	tse2	tse3	tse4	tse5	tse8	tse6	-	-	-	tse7a	-	-	-	-	tplE	modA	PA2066	tle1	tseT	azu	pldB	tle3	tle4b	-	-	pldA	rhsP2	-	-	-	tspE1c	PA0256	tseF	tepB	-	-
PASGNDM593	T_1640	22		tse1	tse2	tse3	tse4	tse5	tse8	tse6	-	-	-	tse7a	-	-	-	-	tplE	modA	PA2066	tle1	tseT	azu	pldB	tle3	tle4b	-	-	pldA	rhsP2	-	-	-	tspE1c	-	tseF	tepB	-	-
PASGNDM699	T_1641	23		tse1	tse2	tse3	tse4	tse5	tse8	tse6	-	-	-	tse7a	-	-	-	-	tplE	modA	PA2066	tle1	tseT	azu	pldB	tle3	tle4b	-	-	pldA	rhsP2	-	-	-	tspE1c	PA0256	tseF	tepB	-	-
PASP063	T_1642	20		tse1	tse2	tse3	tse4	tse5	tse8	tse6	-	-	-	tse7a	-	-	-	-	tplE	modA	PA2066	tle1	tseT	azu	pldB	-	-	-	-	pldA	-	-	-	tspE1b	-	PA0256	tseF	tepB	-	-
PASP146	T_1643	21		tse1	tse2	tse3	tse4	tse5	tse8	tse6	-	-	-	tse7a	-	-	-	-	tplE	modA	PA2066	tle1	tseT	azu	pldB	-	-	-	tseV	pldA	-	-	-	tspE1b	-	PA0256	tseF	tepB	-	-
PASP170	T_1644	20		tse1	tse2	tse3	tse4	tse5	tse8	tse6	-	-	-	tse7a	-	-	-	-	tplE	modA	PA2066	tle1	tseT	azu	pldB	-	-	-	-	pldA	-	-	-	tspE1b	-	PA0256	tseF	tepB	-	-
PASP198	T_1645	20		tse1	tse2	tse3	tse4	tse5	tse8	tse6	-	-	-	tse7a	-	-	-	-	tplE	modA	PA2066	tle1	tseT	azu	pldB	tle3	-	vgrG2b	-	-	-	-	-	tspE1b	-	PA0256	tseF	-	-	-
PASP204	T_1646	23		tse1	tse2	tse3	tse4	tse5	tse8	-	tas1	-	-	tse7a	-	-	-	-	tplE	modA	PA2066	tle1	tseT	azu	pldB	tle3	-	vgrG2b	-	pldA	rhsP2	-	-	tspE1b	-	PA0256	tseF	tepB	-	-
PASP251	T_1647	19		tse1	tse2	tse3	tse4	tse5	tse8	tse6	-	-	tse7	-	-	-	-	-	tplE	modA	PA2066	tle1	tseT	azu	pldB	-	-	-	tseV	-	-	-	-	tspE1b	-	PA0256	tseF	-	-	-
PASP269	T_1648	19		tse1	tse2	tse3	-	tse5	tse8	-	tas1	-	-	-	tsd1	-	-	-	tplE	modA	PA2066	tle1	tseT	azu	pldB	-	-	-	-	-	-	tle2	-	tspE1b	-	PA0256	tseF	tepB	-	-
PASP352	T_1649	24		tse1	tse2	tse3	tse4	tse5	tse8	-	tas1	-	-	tse7a	-	-	-	-	tplE	modA	PA2066	tle1	tseT	azu	pldB	tle3	-	vgrG2b	tseV	pldA	rhsP2	-	-	tspE1b	-	PA0256	tseF	tepB	-	-
PASP398	T_1650	22		tse1	tse2	tse3	tse4	tse5	tse8	tse6	-	-	-	tse7a	-	-	-	-	tplE	modA	PA2066	tle1	tseT	azu	pldB	tle3	-	vgrG2b	tseV	-	-	-	-	tspE1b	-	PA0256	tseF	-	tepBa	-
PASP415	T_1651	20		tse1	tse2	tse3	tse4	tse5	tse8	-	tas1	-	-	-	-	tse7c	-	-	tplE	modA	-	tle1	tseT	azu	pldB	-	-	-	tseV	pldA	-	-	-	tspE1b	-	PA0256	tseF	tepB	-	-
PASP471	T_1652	22		tse1	tse2	tse3	tse4	tse5	tse8	tse6	-	-	tse7	-	-	-	-	-	tplE	modA	PA2066	tle1	tseT	azu	pldB	tle3	-	vgrG2b	-	-	-	tle2	-	tspE1b	-	PA0256	tseF	-	tepBa	-
PASP496	T_1653	21		tse1	tse2	tse3	tse4	tse5	tse8	tse6	-	-	-	tse7a	-	-	-	-	tplE	modA	PA2066	tle1	tseT	azu	pldB	tle3	-	vgrG2b	-	-	-	-	-	tspE1b	-	PA0256	tseF	tepB	-	-
PB350	T_1654	23		tse1	tse2	tse3	tse4	tse5	tse8	-	tas1	-	tse7	-	-	-	-	-	tplE	modA	PA2066	tle1	tseT	azu	pldB	tle3	-	vgrG2b	-	pldA	rhsP2	-	-	tspE1b	-	PA0256	tseF	tepB	-	-
PB353	T_1655	20		tse1	tse2	tse3	tse4	tse5	tse8	tse6	-	-	-	tse7a	-	-	-	-	tplE	modA	PA2066	tle1	tseT	azu	pldB	-	-	-	tseV	-	-	-	-	tspE1b	-	PA0256	tseF	tepB	-	-
PBIO724	T_1658	21		tse1	tse2	tse3	tse4	tse5	tse8	tse6	-	-	tse7	-	-	-	-	-	tplE	modA	PA2066	tle1	tseT	azu	pldB	tle3	tle4b	vgrG2b	-	-	-	-	-	tspE1b	-	PA0256	tseF	-	-	-
PcyII-10	T_1659	22		tse1	tse2	tse3	tse4	tse5	tse8	tse6	-	-	tse7	-	-	-	-	-	tplE	modA	PA2066	tle1	tseT	azu	pldB	tle3	-	vgrG2b	-	-	-	tle2	-	tspE1b	-	PA0256	tseF	-	tepBa	-
PcyII-29	T_1660	19		tse1	tse2	tse3	tse4	tse5	tse8	tse6	-	-	tse7	-	-	-	-	-	tplE	modA	PA2066	tle1	tseT	azu	-	tle3	-	vgrG2b	-	-	-	-	-	tspE1b	-	PA0256	tseF	-	-	-
PcyII-40	T_1661	21		tse1	tse2	tse3	tse4	tse5	tse8	-	tas1	-	-	tse7a	-	-	-	-	tplE	modA	PA2066	tle1	tseT	azu	pldB	-	-	-	-	pldA	rhsP2	-	-	tspE1b	-	PA0256	tseF	tepB	-	-
PD1	T_1662	21		tse1	tse2	tse3	tse4	tse5	tse8	tse6	-	-	tse7	-	-	-	-	-	tplE	modA	PA2066	tle1	tseT	azu	pldB	-	-	-	tseV	pldA	-	-	-	tspE1b	-	PA0256	tseF	-	tepBa	-
PDR	T_2049	20		tse1	tse2	tse3	-	tse5	tse8	-	tas1	-	tse7	-	-	-	-	-	-	modA	PA2066	tle1	tseT	azu	pldB	tle3	-	vgrG2b	tseV	-	-	-	-	-	tspE1c	PA0256	tseF	-	-	tepBb
PFL-P1	T_1663	20		tse1	tse2	tse3	tse4	tse5	tse8	tse6	-	-	tse7	-	-	-	-	-	tplE	modA	PA2066	tle1	tseT	azu	pldB	-	-	-	-	-	-	tle2	-	tspE1b	-	PA0256	tseF	-	tepBa	-
PhDW6	T_1664	21		tse1	tse2	tse3	tse4	tse5	tse8	tse6	-	-	tse7	-	-	-	-	-	tplE	modA	PA2066	tle1	tseT	azu	pldB	tle3	-	vgrG2b	tseV	-	-	-	-	tspE1b	-	PA0256	tseF	-	-	-
PHELES18	T_1666	21		tse1	tse2	tse3	tse4	tse5	-	tse6	-	-	-	tse7a	-	-	-	-	tplE	modA	PA2066	tle1	tseT	azu	pldB	tle3	-	vgrG2b	tseV	-	-	-	-	tspE1b	-	PA0256	tseF	tepB	-	-
PHELES19	T_1667	22		tse1	tse2	tse3	tse4	tse5	tse8	tse6	-	-	-	tse7a	-	-	-	-	tplE	modA	PA2066	tle1	tseT	azu	pldB	tle3	-	vgrG2b	tseV	-	-	-	-	tspE1b	-	PA0256	tseF	tepB	-	-
PHELES23	T_1669	22		tse1	tse2	tse3	tse4	tse5	tse8	tse6	-	-	-	tse7a	-	-	-	-	tplE	modA	PA2066	tle1	tseT	azu	pldB	tle3	-	vgrG2b	tseV	-	-	-	-	tspE1b	-	PA0256	tseF	tepB	-	-
PHELES24	T_1670	22		tse1	tse2	tse3	tse4	tse5	tse8	tse6	-	-	-	tse7a	-	-	-	-	tplE	modA	PA2066	tle1	tseT	azu	pldB	tle3	-	vgrG2b	tseV	-	-	-	-	tspE1b	-	PA0256	tseF	tepB	-	-
PHELES26	T_1671	22		tse1	tse2	tse3	tse4	tse5	tse8	tse6	-	-	-	tse7a	-	-	-	-	tplE	modA	PA2066	tle1	tseT	azu	pldB	tle3	-	vgrG2b	tseV	-	-	-	-	tspE1b	-	PA0256	tseF	tepB	-	-
PHELES3	T_1672	22		tse1	tse2	tse3	tse4	tse5	tse8	tse6	-	-	-	tse7a	-	-	-	-	tplE	modA	PA2066	tle1	tseT	azu	pldB	tle3	-	vgrG2b	tseV	-	-	-	-	tspE1b	-	PA0256	tseF	tepB	-	-
PHLS08916	T_1674	20		tse1	tse2	tse3	tse4	tse5	tse8	tse6	-	-	-	tse7a	-	-	-	-	tplE	modA	PA2066	tle1	tseT	azu	pldB	-	-	-	tseV	-	-	-	-	tspE1b	-	PA0256	tseF	tepB	-	-
PHLS08959	T_1675	22		tse1	tse2	tse3	tse4	tse5	tse8	tse6	-	-	-	tse7a	-	-	-	-	tplE	modA	PA2066	tle1	tseT	azu	pldB	tle3	-	vgrG2b	tseV	-	-	-	-	tspE1b	-	PA0256	tseF	tepB	-	-
PMM38	T_1676	24		tse1	tse2	tse3	tse4	tse5	tse8	tse6	-	-	-	tse7a	-	-	-	-	tplE	modA	PA2066	tle1	tseT	azu	pldB	tle3	tle4b	-	tseV	pldA	rhsP2	tle2	-	-	tspE1c	PA0256	tseF	-	-	-
PN586(35)w	T_1677	22		tse1	tse2	tse3	tse4	tse5	tse8	tse6	-	-	-	tse7a	-	-	-	-	tplE	modA	PA2066	tle1	tseT	azu	pldB	tle3	-	vgrG2b	tseV	-	-	-	-	-	tspE1c	PA0256	tseF	-	tepBa	-
POIT06	T_1678	23		tse1	tse2	tse3	tse4	tse5	tse8	tse6	-	-	-	tse7a	-	-	-	-	tplE	modA	PA2066	tle1	tseT	azu	pldB	tle3	tle4b	-	-	pldA	rhsP2	-	-	-	tspE1c	PA0256	tseF	tepB	-	-
POIT11	T_1679	19		tse1	tse2	tse3	tse4	tse5	tse8	tse6	-	-	tse7	-	-	-	-	-	tplE	modA	PA2066	tle1	tseT	azu	pldB	-	-	-	tseV	-	-	-	-	tspE1b	-	PA0256	tseF	-	-	-
PPF-1	T_1680	20		tse1	tse2	tse3	tse4	tse5	tse8	-	tas1	-	-	-	tsd1	-	-	-	tplE	modA	PA2066	tle1	tseT	azu	pldB	-	-	-	tseV	pldA	-	-	-	tspE1b	-	PA0256	tseF	-	-	-
PPF-13	T_1681	23		tse1	tse2	tse3	tse4	tse5	tse8	tse6	-	-	-	-	tsd1	-	-	-	tplE	modA	PA2066	tle1	tseT	azu	pldB	tle3	-	vgrG2b	tseV	pldA	-	-	-	-	tspE1c	PA0256	tseF	tepB	-	-
PPF-18	T_1682	20		tse1	tse2	tse3	tse4	tse5	tse8	tse6	-	-	-	tse7a	-	-	-	-	tplE	modA	PA2066	tle1	tseT	azu	pldB	-	-	-	tseV	-	-	-	-	-	tspE1c	PA0256	tseF	tepB	-	-
PRD-10	T_1683	22		tse1	tse2	tse3	tse4	tse5	tse8	tse6	-	-	-	tse7a	-	-	-	-	tplE	modA	PA2066	tle1	tseT	azu	pldB	tle3	-	vgrG2b	tseV	-	-	-	-	-	tspE1c	PA0256	tseF	-	tepBa	-
PS00100	T_1684	24		tse1	tse2	tse3	tse4	tse5	tse8	-	tas1	-	-	-	-	tse7c	-	-	tplE	modA	PA2066	tle1	tseT	azu	pldB	tle3	-	vgrG2b	-	pldA	rhsP2	tle2	-	-	tspE1c	PA0256	tseF	tepB	-	-
Ps04	T_1685	22		tse1	tse2	tse3	tse4	tse5	tse8	tse6	-	-	tse7	-	-	-	-	-	tplE	modA	PA2066	tle1	tseT	azu	pldB	tle3	-	vgrG2b	tseV	-	-	-	-	tspE1b	-	PA0256	tseF	-	tepBa	-
PS1	T_1686	24		tse1	tse2	tse3	tse4	tse5	tse8	tse6	-	-	-	tse7a	-	-	-	-	tplE	modA	PA2066	tle1	tseT	azu	pldB	tle3	tle4b	-	tseV	pldA	rhsP2	tle2	-	-	tspE1c	PA0256	tseF	-	-	-
Ps2	T_1687	24		tse1	tse2	tse3	tse4	tse5	tse8	tse6	-	-	-	tse7a	-	-	-	-	tplE	modA	PA2066	tle1	tseT	azu	pldB	tle3	-	vgrG2b	tseV	pldA	rhsP2	-	-	tspE1b	-	PA0256	tseF	-	tepBa	-
Ps33	T_1688	21		tse1	tse2	tse3	tse4	tse5	tse8	-	tas1	-	tse7	-	-	-	-	-	tplE	modA	PA2066	tle1	tseT	azu	pldB	tle3	-	vgrG2b	tseV	-	-	-	-	tspE1b	-	PA0256	tseF	-	-	-
PS42	T_1689	22		tse1	tse2	tse3	tse4	tse5	tse8	tse6	-	-	-	tse7a	-	-	-	-	tplE	modA	PA2066	tle1	tseT	azu	pldB	tle3	-	vgrG2b	tseV	-	rhsP2	-	-	tspE1b	-	PA0256	tseF	-	-	-
PS50	T_1690	23		tse1	tse2	tse3	tse4	tse5	tse8	-	tas1	-	-	tse7a	-	-	-	-	tplE	modA	PA2066	tle1	tseT	azu	pldB	tle3	-	vgrG2b	-	pldA	rhsP2	-	-	tspE1b	-	PA0256	tseF	tepB	-	-
PS75	T_2050	22		tse1	tse2	tse3	tse4	tse5	tse8	-	tas1	-	-	tse7a	-	-	-	-	tplE	modA	PA2066	tle1	tseT	azu	pldB	-	-	-	tseV	pldA	-	tle2	-	tspE1b	-	PA0256	tseF	tepB	-	-
PSA-12	T_1691	23		tse1	tse2	tse3	tse4	tse5	tse8	-	tas1	-	-	tse7a	-	-	-	-	tplE	modA	PA2066	tle1	tseT	azu	pldB	tle3	-	vgrG2b	tseV	-	rhsP2	-	-	-	tspE1c	PA0256	tseF	tepB	-	-
PSA-5	T_1693	24		tse1	tse2	tse3	tse4	tse5	tse8	-	tas1	-	-	-	-	-	tse7d	-	tplE	modA	PA2066	tle1	tseT	azu	pldB	tle3	-	vgrG2b	tseV	pldA	rhsP2	-	-	-	tspE1c	PA0256	tseF	tepB	-	-
PSA-7	T_1694	23		tse1	tse2	tse3	tse4	tse5	tse8	-	tas1	-	-	tse7a	-	-	-	-	tplE	modA	PA2066	tle1	tseT	azu	pldB	tle3	-	vgrG2b	-	pldA	rhsP2	-	-	tspE1b	-	PA0256	tseF	tepB	-	-
PSE6684	T_1695	24		tse1	tse2	tse3	tse4	tse5	tse8	tse6	-	-	-	tse7a	-	-	-	-	tplE	modA	PA2066	tle1	tseT	azu	pldB	tle3	tle4b	-	tseV	pldA	rhsP2	tle2	-	-	tspE1c	PA0256	tseF	-	-	-
PSEUDO-LEB	T_1696	20		tse1	tse2	tse3	tse4	tse5	tse8	-	tas1	-	-	tse7a	-	-	-	-	tplE	modA	PA2066	tle1	tseT	azu	pldB	-	-	-	tseV	-	-	-	-	tspE1b	-	PA0256	tseF	tepB	-	-
PT12	T_1697	21		tse1	tse2	tse3	-	tse5	tse8	tse6	-	-	tse7	-	-	-	-	-	tplE	modA	PA2066	tle1	tseT	azu	pldB	-	-	-	tseV	pldA	-	tle2	-	tspE1b	-	PA0256	tseF	tepB	-	-
PT31M	T_1698	19		tse1	tse2	tse3	tse4	tse5	tse8	tse6	-	-	tse7	-	-	-	-	-	tplE	modA	PA2066	tle1	tseT	azu	pldB	-	-	-	tseV	-	-	-	-	tspE1b	-	PA0256	tseF	-	-	-
PT6	T_1699	23		tse1	tse2	tse3	tse4	tse5	tse8	-	tas1	-	tse7	-	-	-	-	-	tplE	modA	PA2066	tle1	tseT	azu	pldB	tle3	-	vgrG2b	tseV	pldA	-	-	-	tspE1b	-	PA0256	tseF	-	tepBa	-
PUPa3	T_1700	22		tse1	tse2	tse3	tse4	tse5	tse8	tse6	-	-	tse7	-	-	-	-	-	tplE	modA	PA2066	tle1	tseT	azu	pldB	tle3	-	vgrG2b	-	-	-	tle2	-	tspE1b	-	PA0256	tseF	-	tepBa	-
R31	T_1701	23		tse1	tse2	tse3	tse4	tse5	tse8	tse6	-	-	-	tse7a	-	-	-	-	tplE	modA	PA2066	tle1	tseT	azu	pldB	tle3	-	vgrG2b	tseV	pldA	-	-	-	tspE1b	-	PA0256	tseF	tepB	-	-
R4164	T_1702	22		tse1	tse2	tse3	tse4	tse5	tse8	tse6	-	-	tse7	-	-	-	-	-	tplE	modA	PA2066	tle1	tseT	azu	pldB	tle3	-	vgrG2b	tseV	-	-	-	-	-	tspE1c	PA0256	tseF	-	tepBa	-
RD1-3	T_1703	21		tse1	tse2	tse3	tse4	tse5	tse8	tse6	-	-	-	tse7a	-	-	-	-	tplE	modA	PA2066	tle1	tseT	azu	pldB	tle3	-	vgrG2b	-	-	-	-	-	-	tspE1c	PA0256	tseF	tepB	-	-
RIVM-EMC2982	T_1704	22		tse1	tse2	tse3	tse4	tse5	tse8	tse6	-	-	-	tse7a	-	-	-	-	tplE	modA	PA2066	tle1	tseT	azu	pldB	tle3	-	vgrG2b	tseV	-	-	-	-	-	tspE1c	PA0256	tseF	-	tepBa	-
RM1	T_1705	19		tse1	tse2	tse3	tse4	tse5	tse8	tse6	-	-	tse7	-	-	-	-	-	tplE	modA	PA2066	tle1	tseT	azu	-	tle3	-	vgrG2b	-	-	-	-	-	tspE1b	-	PA0256	tseF	-	-	-
RN21	T_1706	21		tse1	tse2	tse3	tse4	tse5	tse8	tse6	-	-	-	tse7a	-	-	-	-	tplE	modA	PA2066	tle1	tseT	azu	pldB	tle3	-	vgrG2b	tseV	-	-	-	-	tspE1b	-	PA0256	tseF	-	-	-
ROUE01	T_1707	21		tse1	tse2	tse3	tse4	tse5	tse8	tse6	-	-	tse7	-	-	-	-	-	tplE	modA	PA2066	tle1	tseT	azu	pldB	tle3	-	vgrG2b	-	-	-	tle2	tspE1a	-	-	PA0256	tseF	-	-	-
ROUE09	T_1708	21		tse1	tse2	tse3	tse4	tse5	tse8	tse6	-	-	-	tse7a	-	-	-	-	tplE	modA	PA2066	tle1	tseT	azu	pldB	tle3	-	vgrG2b	-	-	-	-	-	tspE1b	-	PA0256	tseF	tepB	-	-
ROUE12	T_1709	21		tse1	tse2	tse3	tse4	tse5	tse8	tse6	-	-	tse7	-	-	-	-	-	tplE	modA	PA2066	tle1	tseT	azu	pldB	-	-	-	tseV	pldA	-	-	-	tspE1b	-	PA0256	tseF	-	tepBa	-
ROUE19	T_1710	19		tse1	tse2	tse3	tse4	tse5	tse8	tse6	-	-	tse7	-	-	-	-	-	tplE	modA	PA2066	tle1	tseT	azu	-	tle3	-	vgrG2b	-	-	-	-	-	tspE1b	-	PA0256	tseF	-	-	-
RP73	T_1711	21		tse1	tse2	tse3	tse4	tse5	tse8	tse6	-	-	-	tse7a	-	-	-	-	tplE	modA	PA2066	tle1	tseT	azu	pldB	tle3	-	vgrG2b	-	-	-	-	-	tspE1b	-	PA0256	tseF	-	tepBa	-
Rsan-ver	T_1712	21		tse1	tse2	tse3	tse4	tse5	tse8	tse6	-	-	-	tse7a	-	-	-	-	tplE	modA	PA2066	tle1	tseT	azu	pldB	tle3	-	vgrG2b	-	-	-	-	-	-	tspE1c	PA0256	tseF	-	tepBa	-
RTE4	T_1713	21		tse1	tse2	tse3	tse4	tse5	tse8	tse6	-	-	-	tse7a	-	-	-	-	tplE	modA	PA2066	tle1	tseT	azu	pldB	tle3	-	vgrG2b	-	-	-	-	-	tspE1b	-	PA0256	tseF	tepB	-	-
RW109	T_1714	22		tse1	tse2	tse3	tse4	tse5	tse8	tse6	-	-	-	tse7a	-	-	-	-	tplE	modA	PA2066	tle1	tseT	azu	pldB	tle3	-	vgrG2b	tseV	-	-	-	-	-	tspE1c	PA0256	tseF	-	tepBa	-
RW130	T_1715	24		tse1	tse2	tse3	tse4	tse5	tse8	tse6	-	-	-	-	-	-	tse7d	-	tplE	modA	PA2066	tle1	tseT	azu	pldB	tle3	tle4b	-	tseV	pldA	rhsP2	tle2	-	tspE1b	-	PA0256	tseF	-	-	-
RW204	T_1716	20		tse1	tse2	tse3	tse4	tse5	tse8	tse6	-	-	tse7	-	-	-	-	-	tplE	modA	PA2066	tle1	tseT	azu	pldB	-	-	-	-	-	-	tle2	-	tspE1b	-	PA0256	tseF	-	tepBa	-
S00161	T_1717	21		tse1	tse2	tse3	tse4	tse5	tse8	tse6	-	-	-	tse7a	-	-	-	-	tplE	modA	PA2066	tle1	tseT	azu	pldB	tle3	-	vgrG2b	-	-	-	-	-	-	tspE1c	PA0256	tseF	tepB	-	-
S04 90	T_1718	20		tse1	tse2	tse3	tse4	tse5	tse8	tse6	-	-	-	tse7a	-	-	-	-	tplE	modA	PA2066	tle1	tseT	azu	pldB	-	-	-	-	pldA	-	-	-	tspE1b	-	PA0256	tseF	tepB	-	-
S103	T_1719	23		tse1	tse2	tse3	tse4	tse5	tse8	tse6	-	-	tse7	-	-	-	-	-	tplE	modA	PA2066	tle1	tseT	azu	pldB	tle3	-	vgrG2b	tseV	pldA	-	-	-	tspE1b	-	PA0256	tseF	-	tepBa	-
S12	T_1720	22		tse1	tse2	tse3	tse4	tse5	tse8	-	tas1	-	-	tse7a	-	-	-	-	tplE	modA	PA2066	tle1	tseT	azu	pldB	tle3	-	vgrG2b	tseV	-	-	-	-	tspE1b	-	PA0256	tseF	-	tepBa	-
S14b	T_1721	21		tse1	tse2	tse3	tse4	tse5	tse8	tse6	-	-	tse7	-	-	-	-	-	tplE	modA	PA2066	tle1	tseT	azu	pldB	tle3	-	vgrG2b	-	-	-	-	-	tspE1b	-	PA0256	tseF	-	tepBa	-
S15	T_1722	21		tse1	tse2	tse3	tse4	tse5	tse8	-	tas1	-	-	tse7a	-	-	-	-	tplE	modA	PA2066	tle1	tseT	azu	pldB	-	-	-	tseV	-	rhsP2	-	-	-	tspE1c	PA0256	tseF	tepB	-	-
S1983	T_1723	23		tse1	tse2	tse3	tse4	tse5	tse8	tse6	-	-	-	tse7a	-	-	-	-	tplE	modA	PA2066	tle1	tseT	azu	pldB	tle3	-	vgrG2b	tseV	pldA	-	-	-	tspE1b	-	PA0256	tseF	tepB	-	-
S1h	T_1724	21		tse1	tse2	tse3	tse4	tse5	tse8	tse6	-	-	-	tse7a	-	-	-	-	tplE	modA	PA2066	tle1	tseT	azu	pldB	tle3	-	vgrG2b	-	-	-	-	-	tspE1b	-	PA0256	tseF	-	tepBa	-
S2	T_1725	24		tse1	tse2	tse3	tse4	tse5	tse8	tse6	-	-	-	tse7a	-	-	-	-	tplE	modA	PA2066	tle1	tseT	azu	pldB	tle3	-	vgrG2b	tseV	pldA	rhsP2	-	-	tspE1b	-	PA0256	tseF	tepB	-	-
S20b	T_1726	20		tse1	tse2	tse3	tse4	tse5	tse8	tse6	-	-	tse7	-	-	-	-	-	tplE	modA	PA2066	tle1	tseT	azu	pldB	-	-	-	tseV	-	-	tle2	-	tspE1b	-	PA0256	tseF	-	-	-
S25b-2	T_1727	20		tse1	tse2	tse3	tse4	tse5	tse8	tse6	-	-	tse7	-	-	-	-	-	tplE	modA	PA2066	tle1	tseT	azu	pldB	-	-	-	-	-	-	tle2	-	tspE1b	-	PA0256	tseF	-	tepBa	-
S28	T_1728	23		tse1	tse2	tse3	tse4	tse5	tse8	tse6	-	-	-	tse7a	-	-	-	-	tplE	modA	PA2066	tle1	tseT	azu	pldB	tle3	-	vgrG2b	tseV	pldA	-	-	-	tspE1b	-	PA0256	tseF	tepB	-	-
S2820	T_1729	23		tse1	tse2	tse3	tse4	tse5	tse8	tse6	-	-	-	tse7a	-	-	-	-	tplE	modA	PA2066	tle1	tseT	azu	pldB	tle3	-	vgrG2b	tseV	pldA	-	-	-	tspE1b	-	PA0256	tseF	tepB	-	-
S292_C06_RS	T_1730	19		tse1	tse2	tse3	tse4	tse5	tse8	tse6	-	-	tse7	-	-	-	-	-	tplE	modA	PA2066	tle1	tseT	azu	-	tle3	-	vgrG2b	-	-	-	-	-	tspE1b	-	PA0256	tseF	-	-	-
s3	T_1731	22		tse1	tse2	tse3	tse4	tse5	tse8	tse6	-	-	tse7	-	-	-	-	-	tplE	modA	PA2066	tle1	tseT	azu	pldB	tle3	-	vgrG2b	tseV	pldA	-	-	-	tspE1b	-	PA0256	tseF	-	-	-
S33	T_1732	23		tse1	tse2	tse3	tse4	tse5	tse8	tse6	-	-	-	tse7a	-	-	-	-	tplE	modA	PA2066	tle1	tseT	azu	pldB	tle3	-	vgrG2b	tseV	pldA	-	-	-	tspE1b	-	PA0256	tseF	tepB	-	-
S35	T_1733	21		tse1	tse2	tse3	tse4	tse5	tse8	tse6	-	-	-	tse7a	-	-	-	-	tplE	modA	PA2066	tle1	tseT	azu	pldB	tle3	-	vgrG2b	tseV	-	-	-	-	tspE1b	-	PA0256	tseF	-	-	-
S35004	T_1734	21		tse1	tse2	tse3	tse4	tse5	tse8	tse6	-	-	tse7	-	-	-	-	-	tplE	modA	PA2066	tle1	tseT	azu	pldB	tle3	tle4b	vgrG2b	-	-	-	-	-	tspE1b	-	PA0256	tseF	-	-	-
S54485	T_1735	23		tse1	tse2	tse3	tse4	tse5	tse8	tse6	-	-	-	tse7a	-	-	-	-	tplE	modA	PA2066	tle1	tseT	azu	pldB	tle3	tle4b	-	-	pldA	rhsP2	-	-	-	tspE1c	PA0256	tseF	tepB	-	-
S669_C14_BS	T_1736	21		tse1	tse2	tse3	tse4	tse5	tse8	tse6	-	-	-	tse7a	-	-	-	-	tplE	modA	PA2066	tle1	tseT	azu	pldB	-	-	-	tseV	-	-	tle2	-	-	tspE1c	PA0256	tseF	tepB	-	-
S67	T_1737	22		tse1	tse2	tse3	tse4	tse5	tse8	tse6	-	-	tse7	-	-	-	-	-	tplE	modA	PA2066	tle1	tseT	azu	pldB	tle3	-	vgrG2b	tseV	pldA	-	-	-	-	tspE1c	PA0256	tseF	-	-	-
S7	T_1738	21		tse1	tse2	tse3	tse4	tse5	tse8	-	tas1	-	-	-	-	-	tse7d	-	tplE	modA	PA2066	tle1	tseT	azu	pldB	-	-	-	tseV	pldA	-	-	-	-	tspE1c	PA0256	tseF	tepB	-	-
S72	T_1739	21		tse1	tse2	tse3	tse4	tse5	tse8	tse6	-	-	-	tse7a	-	-	-	-	tplE	modA	PA2066	tle1	tseT	azu	pldB	tle3	-	vgrG2b	-	-	-	-	-	tspE1b	-	PA0256	tseF	tepB	-	-
S76	T_1740	23		tse1	tse2	tse3	tse4	tse5	tse8	tse6	-	-	-	tse7a	-	-	-	-	tplE	modA	PA2066	tle1	tseT	azu	pldB	tle3	-	vgrG2b	tseV	pldA	-	-	-	tspE1b	-	PA0256	tseF	tepB	-	-
S77	T_1741	21		tse1	tse2	tse3	tse4	tse5	tse8	tse6	-	-	-	tse7a	-	-	-	-	tplE	modA	PA2066	tle1	tseT	azu	pldB	tle3	-	vgrG2b	-	-	-	-	-	tspE1b	-	PA0256	tseF	tepB	-	-
S86968	T_1742	20		tse1	tse2	tse3	tse4	tse5	tse8	tse6	-	-	tse7	-	-	-	-	-	tplE	modA	PA2066	tle1	tseT	azu	pldB	tle3	tle4b	-	-	-	-	-	-	tspE1b	-	PA0256	tseF	-	-	-
S8b-1	T_1743	22		tse1	tse2	tse3	tse4	tse5	tse8	tse6	-	-	tse7	-	-	-	-	-	tplE	modA	PA2066	tle1	tseT	azu	pldB	tle3	-	vgrG2b	tseV	-	-	-	-	tspE1b	-	PA0256	tseF	-	tepBa	-
S9	T_1744	20		tse1	tse2	tse3	tse4	tse5	tse8	tse6	-	-	-	tse7a	-	-	-	-	tplE	modA	PA2066	tle1	tseT	azu	pldB	-	-	-	-	-	-	tle2	-	tspE1b	-	PA0256	tseF	-	tepBa	-
SC1	T_1745	17		tse1	tse2	tse3	-	tse5	tse8	-	-	tne3	tse7	-	-	-	-	-	-	modA	PA2066	tle1	tseT	azu	pldB	-	-	-	-	-	-	-	-	-	tspE1c	PA0256	tseF	-	-	tepBb
SCAID PHRX1-2019	T_1746	22		tse1	tse2	tse3	tse4	tse5	tse8	-	tas1	-	-	tse7a	-	-	-	-	tplE	modA	PA2066	tle1	tseT	azu	pldB	tle3	-	vgrG2b	tseV	-	-	tle2	-	tspE1b	-	PA0256	tseF	-	-	-
SCH_ABX01	T_1747	21		tse1	-	tse3	tse4	tse5	tse8	tse6	-	-	tse7	-	-	-	-	-	tplE	modA	PA2066	tle1	tseT	azu	pldB	tle3	-	vgrG2b	tseV	-	rhsP2	-	-	tspE1b	-	PA0256	tseF	-	-	-
SCH_ABX03	T_1748	22		tse1	tse2	tse3	tse4	tse5	tse8	tse6	-	-	tse7	-	-	-	-	-	tplE	modA	PA2066	tle1	tseT	azu	pldB	tle3	-	vgrG2b	tseV	-	-	-	-	-	tspE1c	PA0256	tseF	-	tepBa	-
SCH_ABX04	T_1749	22		tse1	tse2	tse3	tse4	tse5	tse8	tse6	-	-	tse7	-	-	-	-	-	tplE	modA	PA2066	tle1	tseT	azu	pldB	tle3	-	vgrG2b	tseV	-	-	-	-	-	tspE1c	PA0256	tseF	-	tepBa	-
SCH_ABX06	T_1750	21		tse1	tse2	tse3	tse4	tse5	tse8	tse6	-	-	tse7	-	-	-	-	-	tplE	modA	PA2066	tle1	tseT	azu	pldB	tle3	-	vgrG2b	tseV	-	-	-	-	tspE1b	-	PA0256	tseF	-	-	-
SCH_ABX08	T_1751	22		tse1	tse2	tse3	tse4	tse5	tse8	tse6	-	-	tse7	-	-	-	-	-	tplE	modA	PA2066	tle1	tseT	azu	pldB	tle3	-	vgrG2b	tseV	-	-	-	-	-	tspE1c	PA0256	tseF	-	tepBa	-
SCH_ABX09	T_1752	22		tse1	tse2	tse3	tse4	tse5	tse8	tse6	-	-	tse7	-	-	-	-	-	tplE	modA	PA2066	tle1	tseT	azu	pldB	tle3	-	vgrG2b	-	-	-	tle2	-	tspE1b	-	PA0256	tseF	-	tepBa	-
SCH_ABX11	T_1753	22		tse1	tse2	tse3	tse4	tse5	tse8	tse6	-	-	-	tse7a	-	-	-	-	tplE	modA	PA2066	tle1	tseT	azu	pldB	tle3	-	vgrG2b	tseV	-	-	-	-	tspE1b	-	PA0256	tseF	-	tepBa	-
SCH_ABX13	T_1754	19		tse1	tse2	tse3	tse4	tse5	tse8	tse6	-	-	tse7	-	-	-	-	-	tplE	modA	PA2066	tle1	tseT	azu	pldB	-	-	-	tseV	-	-	-	-	tspE1b	-	PA0256	tseF	-	-	-
SCH_ABX15	T_1755	21		tse1	tse2	tse3	tse4	tse5	tse8	-	tas1	-	tse7	-	-	-	-	-	tplE	modA	PA2066	tle1	tseT	azu	pldB	tle3	-	vgrG2b	-	-	-	-	-	-	tspE1c	PA0256	tseF	tepB	-	-
SCH_ABX16	T_1756	21		tse1	tse2	tse3	tse4	tse5	tse8	-	tas1	-	tse7	-	-	-	-	-	tplE	modA	PA2066	tle1	tseT	azu	pldB	tle3	-	vgrG2b	-	-	-	-	-	-	tspE1c	PA0256	tseF	tepB	-	-
SCH_ABX17	T_1757	20		tse1	tse2	tse3	tse4	tse5	tse8	tse6	-	-	-	tse7a	-	-	-	-	tplE	modA	PA2066	tle1	tseT	azu	pldB	tle3	-	vgrG2b	-	-	-	-	-	tspE1b	-	PA0256	tseF	-	-	-
SCH_ABX18	T_1758	20		tse1	tse2	tse3	tse4	tse5	tse8	tse6	-	-	-	tse7a	-	-	-	-	tplE	modA	PA2066	tle1	tseT	azu	pldB	tle3	-	vgrG2b	-	-	-	-	-	tspE1b	-	PA0256	tseF	-	-	-
SCH_ABX20	T_1759	21		tse1	tse2	tse3	tse4	tse5	tse8	tse6	-	-	tse7	-	-	-	-	-	tplE	modA	PA2066	tle1	tseT	azu	pldB	-	-	-	tseV	-	-	tle2	-	tspE1b	-	PA0256	tseF	-	tepBa	-
SCV20265	T_1760	21		tse1	tse2	tse3	tse4	tse5	tse8	tse6	-	-	tse7	-	-	-	-	-	tplE	modA	PA2066	tle1	tseT	azu	pldB	tle3	-	vgrG2b	-	-	-	-	-	tspE1b	-	PA0256	tseF	-	tepBa	-
SCVFeb	T_1761	21		tse1	tse2	tse3	tse4	tse5	tse8	tse6	-	-	tse7	-	-	-	-	-	tplE	modA	PA2066	tle1	tseT	azu	pldB	tle3	-	vgrG2b	-	-	-	-	-	tspE1b	-	PA0256	tseF	-	tepBa	-
SE5331	T_1762	23		tse1	tse2	tse3	tse4	tse5	tse8	-	tas1	-	tse7	-	-	-	-	-	tplE	modA	PA2066	tle1	tseT	azu	pldB	tle3	-	vgrG2b	-	pldA	rhsP2	-	-	tspE1b	-	PA0256	tseF	tepB	-	-
SE5352	T_1763	23		tse1	tse2	tse3	tse4	tse5	tse8	-	tas1	-	tse7	-	-	-	-	-	tplE	modA	PA2066	tle1	tseT	azu	pldB	tle3	-	vgrG2b	-	pldA	rhsP2	-	-	tspE1b	-	PA0256	tseF	tepB	-	-
SE5357	T_1764	23		tse1	tse2	tse3	tse4	tse5	tse8	tse6	-	-	tse7	-	-	-	-	-	tplE	modA	PA2066	tle1	tseT	azu	pldB	tle3	-	vgrG2b	tseV	pldA	-	-	-	tspE1b	-	PA0256	tseF	-	tepBa	-
SE5369	T_1765	21		tse1	tse2	tse3	tse4	tse5	tse8	tse6	-	-	tse7	-	-	-	-	-	tplE	modA	PA2066	tle1	tseT	azu	pldB	tle3	tle4b	vgrG2b	-	-	-	-	-	tspE1b	-	PA0256	tseF	-	-	-
SE5416	T_1766	22		tse1	tse2	tse3	tse4	tse5	tse8	tse6	-	-	tse7	-	-	-	-	-	tplE	modA	PA2066	tle1	tseT	azu	pldB	tle3	-	vgrG2b	tseV	-	-	-	-	-	tspE1c	PA0256	tseF	-	tepBa	-
SE5429	T_1767	23		tse1	tse2	tse3	tse4	tse5	tse8	-	tas1	-	tse7	-	-	-	-	-	tplE	modA	PA2066	tle1	tseT	azu	pldB	tle3	-	vgrG2b	-	pldA	rhsP2	-	-	tspE1b	-	PA0256	tseF	tepB	-	-
SE5443	T_1768	22		tse1	tse2	tse3	tse4	tse5	tse8	tse6	-	-	tse7	-	-	-	-	-	tplE	modA	PA2066	tle1	tseT	azu	pldB	tle3	-	vgrG2b	-	pldA	-	-	-	tspE1b	-	PA0256	tseF	-	tepBa	-
SE5458	T_1769	23		tse1	tse2	tse3	tse4	tse5	tse8	-	tas1	-	tse7	-	-	-	-	-	tplE	modA	PA2066	tle1	tseT	azu	pldB	tle3	-	vgrG2b	-	pldA	rhsP2	-	-	tspE1b	-	PA0256	tseF	tepB	-	-
SF3	T_1770	24		tse1	tse2	tse3	tse4	tse5	tse8	-	tas1	-	-	-	-	-	tse7d	-	tplE	modA	PA2066	tle1	tseT	azu	pldB	tle3	-	vgrG2b	tseV	pldA	rhsP2	-	-	-	tspE1c	PA0256	tseF	tepB	-	-
SJTD-1	T_1771	21		tse1	tse2	tse3	tse4	tse5	tse8	tse6	-	-	tse7	-	-	-	-	-	tplE	modA	PA2066	tle1	tseT	azu	pldB	tle3	-	vgrG2b	-	-	-	-	-	tspE1b	-	PA0256	tseF	-	tepBa	-
SJU-R10_2	T_1772	21		tse1	tse2	tse3	tse4	tse5	tse8	tse6	-	-	tse7	-	-	-	-	-	tplE	modA	PA2066	tle1	tseT	azu	pldB	tle3	-	vgrG2b	tseV	-	-	-	-	tspE1b	-	PA0256	tseF	-	-	-
SJU-R8_3	T_1773	22		tse1	tse2	tse3	tse4	tse5	tse8	tse6	-	-	tse7	-	-	-	-	-	tplE	modA	PA2066	tle1	tseT	azu	pldB	tle3	-	vgrG2b	tseV	-	-	-	-	tspE1b	-	PA0256	tseF	-	tepBa	-
SJU-S72_2	T_1774	23		tse1	tse2	tse3	tse4	tse5	tse8	tse6	-	-	-	tse7a	-	-	-	-	tplE	modA	PA2066	tle1	tseT	azu	pldB	tle3	-	vgrG2b	tseV	-	-	tle2	-	tspE1b	-	PA0256	tseF	-	tepBa	-
SJU-S79_1	T_1775	21		tse1	tse2	tse3	tse4	tse5	tse8	tse6	-	-	-	tse7a	-	-	-	-	tplE	modA	PA2066	tle1	tseT	azu	pldB	tle3	-	vgrG2b	-	-	-	-	-	tspE1b	-	PA0256	tseF	-	tepBa	-
SJU-S9_2	T_1776	21		tse1	tse2	tse3	tse4	tse5	tse8	tse6	-	-	tse7	-	-	-	-	-	tplE	modA	PA2066	tle1	tseT	azu	pldB	tle3	-	vgrG2b	-	-	-	-	-	tspE1b	-	PA0256	tseF	tepB	-	-
SJU-W4_1	T_1777	22		tse1	tse2	tse3	tse4	tse5	tse8	tse6	-	-	tse7	-	-	-	-	-	tplE	modA	PA2066	tle1	tseT	azu	pldB	tle3	-	vgrG2b	-	-	-	tle2	-	tspE1b	-	PA0256	tseF	tepB	-	-
SMC1585	T_1778	22		tse1	tse2	tse3	tse4	tse5	tse8	tse6	-	-	tse7	-	-	-	-	-	tplE	modA	PA2066	tle1	tseT	azu	pldB	tle3	-	vgrG2b	tseV	-	-	-	-	-	tspE1c	PA0256	tseF	-	tepBa	-
SMC1587	T_1779	23		tse1	tse2	tse3	tse4	tse5	tse8	tse6	-	-	tse7	-	-	-	-	-	tplE	modA	PA2066	tle1	tseT	azu	pldB	tle3	-	vgrG2b	tseV	-	rhsP2	-	-	tspE1b	-	PA0256	tseF	tepB	-	-
SMC1595	T_1780	20		tse1	tse2	tse3	tse4	tse5	tse8	tse6	-	-	tse7	-	-	-	-	-	tplE	modA	PA2066	tle1	tseT	azu	pldB	tle3	-	vgrG2b	-	-	-	-	-	tspE1b	-	PA0256	tseF	-	-	-
SMC1596	T_1781	20		tse1	tse2	tse3	tse4	tse5	tse8	tse6	-	-	-	tse7a	-	-	-	-	tplE	modA	PA2066	tle1	tseT	azu	pldB	tle3	-	vgrG2b	-	-	-	-	-	tspE1b	-	PA0256	tseF	-	-	-
SMC5450	T_1782	22		tse1	tse2	tse3	tse4	tse5	tse8	tse6	-	-	tse7	-	-	-	-	-	tplE	modA	PA2066	tle1	tseT	azu	pldB	tle3	-	vgrG2b	tseV	-	-	-	-	-	tspE1c	PA0256	tseF	-	tepBa	-
SMC5451	T_1783	21		tse1	tse2	tse3	tse4	tse5	tse8	-	tas1	-	tse7	-	-	-	-	-	tplE	modA	PA2066	tle1	tseT	azu	pldB	tle3	-	vgrG2b	-	-	-	-	-	-	tspE1c	PA0256	tseF	tepB	-	-
So098	T_1784	23		tse1	tse2	tse3	tse4	tse5	tse8	tse6	-	-	tse7	-	-	-	-	-	tplE	modA	PA2066	tle1	tseT	azu	pldB	tle3	-	vgrG2b	tseV	pldA	-	-	-	tspE1b	-	PA0256	tseF	-	tepBa	-
SP4371	T_1785	24		tse1	tse2	tse3	tse4	tse5	tse8	-	tas1	-	-	tse7a	-	-	-	-	tplE	modA	PA2066	tle1	tseT	azu	pldB	tle3	tle4b	-	tseV	pldA	rhsP2	-	-	tspE1b	-	PA0256	tseF	tepB	-	-
SP4527	T_1786	24		tse1	tse2	tse3	tse4	tse5	tse8	-	tas1	-	-	tse7a	-	-	-	-	tplE	modA	PA2066	tle1	tseT	azu	pldB	tle3	tle4b	-	tseV	pldA	rhsP2	-	-	tspE1b	-	PA0256	tseF	tepB	-	-
SP4528	T_1787	24		tse1	tse2	tse3	tse4	tse5	tse8	-	tas1	-	-	tse7a	-	-	-	-	tplE	modA	PA2066	tle1	tseT	azu	pldB	tle3	tle4b	-	tseV	pldA	rhsP2	-	-	tspE1b	-	PA0256	tseF	tepB	-	-
SPA01	T_1788	22		tse1	tse2	tse3	tse4	tse5	tse8	tse6	-	-	-	tse7a	-	-	-	-	tplE	modA	PA2066	tle1	tseT	azu	pldB	tle3	-	vgrG2b	tseV	-	-	-	-	-	tspE1c	PA0256	tseF	-	tepBa	-
SS1	T_1790	21		tse1	tse2	tse3	tse4	tse5	tse8	tse6	-	-	-	tse7a	-	-	-	-	tplE	modA	PA2066	tle1	tseT	azu	pldB	tle3	-	vgrG2b	-	-	-	-	-	tspE1b	-	PA0256	tseF	-	tepBa	-
ST773	T_1791	24		tse1	tse2	tse3	tse4	tse5	tse8	tse6	-	-	-	tse7a	-	-	-	-	tplE	modA	PA2066	tle1	tseT	azu	pldB	tle3	tle4b	-	tseV	pldA	rhsP2	tle2	-	-	tspE1c	PA0256	tseF	-	-	-
Stone 130	T_1792	23		tse1	tse2	tse3	tse4	tse5	tse8	tse6	-	-	tse7	-	-	-	-	-	tplE	modA	PA2066	tle1	tseT	azu	pldB	tle3	-	vgrG2b	tseV	-	rhsP2	-	-	tspE1b	-	PA0256	tseF	tepB	-	-
SWPA15J=NSWPA15a	T_1793	22		tse1	tse2	tse3	tse4	tse5	tse8	tse6	-	-	-	tse7a	-	-	-	-	tplE	modA	PA2066	tle1	tseT	azu	pldB	tle3	-	vgrG2b	tseV	-	-	-	-	tspE1b	-	PA0256	tseF	tepB	-	-
T2101	T_1794	20		tse1	tse2	tse3	tse4	tse5	tse8	tse6	-	-	tse7	-	-	-	-	-	tplE	modA	PA2066	tle1	tseT	azu	pldB	tle3	-	vgrG2b	-	-	-	-	-	tspE1b	-	PA0256	tseF	-	-	-
T2436	T_1795	23		tse1	tse2	tse3	tse4	tse5	tse8	-	tas1	-	-	tse7a	-	-	-	-	tplE	modA	PA2066	tle1	tseT	azu	pldB	tle3	tle4b	-	-	pldA	rhsP2	-	-	-	tspE1c	PA0256	tseF	tepB	-	-
T2584	T_1796	20		tse1	tse2	tse3	tse4	tse5	tse8	tse6	-	-	tse7	-	-	-	-	-	tplE	modA	PA2066	tle1	tseT	azu	pldB	tle3	-	vgrG2b	-	-	-	-	-	-	tspE1c	PA0256	tseF	-	-	-
T3044	T_1797	21		tse1	tse2	tse3	tse4	tse5	tse8	tse6	-	-	-	tse7a	-	-	-	-	tplE	modA	PA2066	tle1	tseT	azu	pldB	tle3	-	vgrG2b	-	-	-	-	-	tspE1b	-	PA0256	tseF	tepB	-	-
T3354	T_1798	21		tse1	tse2	tse3	tse4	tse5	tse8	tse6	-	-	-	tse7a	-	-	-	-	tplE	modA	PA2066	tle1	tseT	azu	pldB	-	-	-	tseV	-	-	tle2	-	-	tspE1c	PA0256	tseF	tepB	-	-
T3382	T_1799	21		tse1	tse2	tse3	tse4	tse5	tse8	tse6	-	-	-	tse7a	-	-	-	-	tplE	modA	PA2066	tle1	tseT	azu	pldB	tle3	-	vgrG2b	tseV	-	-	-	-	tspE1b	-	PA0256	tseF	-	-	-
T3677	T_1800	24		tse1	tse2	tse3	tse4	tse5	tse8	-	tas1	-	-	tse7a	-	-	-	-	tplE	modA	PA2066	tle1	tseT	azu	pldB	tle3	tle4b	-	tseV	pldA	rhsP2	-	-	tspE1b	-	PA0256	tseF	tepB	-	-
T38079	T_1801	20		tse1	tse2	tse3	tse4	tse5	tse8	tse6	-	-	tse7	-	-	-	-	-	tplE	modA	PA2066	tle1	tseT	azu	pldB	tle3	tle4b	-	-	-	-	-	-	tspE1b	-	PA0256	tseF	-	-	-
T3979	T_1802	21		tse1	tse2	tse3	tse4	tse5	tse8	tse6	-	-	-	tse7a	-	-	-	-	tplE	modA	PA2066	tle1	tseT	azu	pldB	tle3	-	vgrG2b	tseV	-	-	-	-	tspE1b	-	PA0256	tseF	-	-	-
T4	T_1803	24		tse1	tse2	tse3	tse4	tse5	tse8	-	tas1	-	-	tse7a	-	-	-	-	tplE	modA	PA2066	tle1	tseT	azu	pldB	tle3	tle4b	-	tseV	pldA	rhsP2	-	-	tspE1b	-	PA0256	tseF	tepB	-	-
T4242	T_1804	23		tse1	tse2	tse3	tse4	tse5	tse8	tse6	-	-	tse7	-	-	-	-	-	tplE	modA	PA2066	tle1	tseT	azu	pldB	tle3	-	vgrG2b	tseV	-	-	tle2	-	tspE1b	-	PA0256	tseF	tepB	-	-
T52373	T_1805	20		tse1	tse2	tse3	tse4	tse5	tse8	tse6	-	-	tse7	-	-	-	-	-	tplE	modA	PA2066	tle1	tseT	azu	pldB	tle3	-	vgrG2b	-	-	-	-	-	tspE1b	-	PA0256	tseF	-	-	-
T6313	T_1806	21		tse1	tse2	tse3	tse4	tse5	tse8	tse6	-	-	tse7	-	-	-	-	-	tplE	modA	PA2066	tle1	tseT	azu	pldB	tle3	tle4b	vgrG2b	-	-	-	-	-	tspE1b	-	PA0256	tseF	-	-	-
T63266	T_1807	22		tse1	tse2	tse3	tse4	tse5	tse8	tse6	-	-	-	tse7a	-	-	-	-	tplE	modA	PA2066	tle1	tseT	azu	pldB	tle3	-	vgrG2b	tseV	-	-	-	-	tspE1b	-	PA0256	tseF	-	tepBa	-
TJ2014-049	T_1808	21		tse1	tse2	tse3	tse4	tse5	tse8	-	tas1	-	-	-	tsd1	-	-	-	tplE	modA	PA2066	tle1	tseT	azu	pldB	-	-	-	tseV	-	-	tle2	-	-	tspE1c	PA0256	tseF	tepB	-	-
TJ2019-017	T_1809	22		tse1	tse2	tse3	tse4	tse5	tse8	tse6	-	-	tse7	-	-	-	-	-	tplE	modA	PA2066	tle1	tseT	azu	pldB	tle3	-	vgrG2b	-	-	-	tle2	-	tspE1b	-	PA0256	tseF	-	tepBa	-
TJ2019-022	T_1810	22		tse1	tse2	tse3	tse4	tse5	tse8	-	tas1	-	tse7	-	-	-	-	-	tplE	modA	PA2066	tle1	tseT	azu	pldB	tle3	-	vgrG2b	tseV	-	-	-	-	-	tspE1c	PA0256	tseF	tepB	-	-
TNCF_105	T_1811	22		tse1	tse2	tse3	tse4	tse5	tse8	tse6	-	-	-	tse7a	-	-	-	-	tplE	modA	PA2066	tle1	tseT	azu	pldB	tle3	-	vgrG2b	tseV	-	-	-	-	-	tspE1c	PA0256	tseF	tepB	-	-
TNCF_106	T_1812	22		tse1	tse2	tse3	tse4	tse5	tse8	tse6	-	-	-	tse7a	-	-	-	-	tplE	modA	PA2066	tle1	tseT	azu	pldB	tle3	-	vgrG2b	tseV	-	-	-	-	-	tspE1c	PA0256	tseF	tepB	-	-
TNCF_109	T_1813	22		tse1	tse2	tse3	tse4	tse5	tse8	tse6	-	-	-	tse7a	-	-	-	-	tplE	modA	PA2066	tle1	tseT	azu	pldB	tle3	-	vgrG2b	tseV	-	-	-	-	-	tspE1c	PA0256	tseF	tepB	-	-
TNCF_13	T_1814	22		tse1	tse2	tse3	tse4	tse5	tse8	tse6	-	-	-	tse7a	-	-	-	-	tplE	modA	PA2066	tle1	tseT	azu	pldB	tle3	-	vgrG2b	tseV	-	-	-	-	-	tspE1c	PA0256	tseF	tepB	-	-
TNCF_133	T_1815	22		tse1	tse2	tse3	tse4	tse5	tse8	tse6	-	-	-	tse7a	-	-	-	-	tplE	modA	PA2066	tle1	tseT	azu	pldB	tle3	-	vgrG2b	tseV	-	-	-	-	-	tspE1c	PA0256	tseF	tepB	-	-
TNCF_14	T_1816	22		tse1	tse2	tse3	tse4	tse5	tse8	tse6	-	-	-	tse7a	-	-	-	-	tplE	modA	PA2066	tle1	tseT	azu	pldB	tle3	-	vgrG2b	tseV	-	-	-	-	-	tspE1c	PA0256	tseF	tepB	-	-
TNCF_151	T_1817	21		tse1	tse2	tse3	tse4	tse5	tse8	-	-	-	-	tse7a	-	-	-	-	tplE	modA	PA2066	tle1	tseT	azu	pldB	tle3	-	vgrG2b	tseV	-	-	-	-	-	tspE1c	PA0256	tseF	tepB	-	-
TNCF_154	T_1818	22		tse1	tse2	tse3	tse4	tse5	tse8	tse6	-	-	-	tse7a	-	-	-	-	tplE	modA	PA2066	tle1	tseT	azu	pldB	tle3	-	vgrG2b	tseV	-	-	-	-	-	tspE1c	PA0256	tseF	tepB	-	-
TNCF_155	T_1819	22		tse1	tse2	tse3	tse4	tse5	tse8	tse6	-	-	-	tse7a	-	-	-	-	tplE	modA	PA2066	tle1	tseT	azu	pldB	tle3	-	vgrG2b	tseV	-	-	-	-	-	tspE1c	PA0256	tseF	tepB	-	-
TNCF_155_1	T_1820	22		tse1	tse2	tse3	tse4	tse5	tse8	tse6	-	-	-	tse7a	-	-	-	-	tplE	modA	PA2066	tle1	tseT	azu	pldB	tle3	-	vgrG2b	tseV	-	-	-	-	-	tspE1c	PA0256	tseF	tepB	-	-
TNCF_16	T_1821	22		tse1	tse2	tse3	tse4	tse5	tse8	tse6	-	-	-	tse7a	-	-	-	-	tplE	modA	PA2066	tle1	tseT	azu	pldB	tle3	-	vgrG2b	tseV	-	-	-	-	-	tspE1c	PA0256	tseF	tepB	-	-
TNCF_167	T_1822	22		tse1	tse2	tse3	tse4	tse5	tse8	tse6	-	-	-	tse7a	-	-	-	-	tplE	modA	PA2066	tle1	tseT	azu	pldB	tle3	-	vgrG2b	tseV	-	-	-	-	-	tspE1c	PA0256	tseF	tepB	-	-
TNCF_167_1	T_1823	22		tse1	tse2	tse3	tse4	tse5	tse8	tse6	-	-	-	tse7a	-	-	-	-	tplE	modA	PA2066	tle1	tseT	azu	pldB	tle3	-	vgrG2b	tseV	-	-	-	-	-	tspE1c	PA0256	tseF	tepB	-	-
TNCF_176	T_1824	22		tse1	tse2	tse3	tse4	tse5	tse8	tse6	-	-	-	tse7a	-	-	-	-	tplE	modA	PA2066	tle1	tseT	azu	pldB	tle3	-	vgrG2b	tseV	-	-	-	-	-	tspE1c	PA0256	tseF	tepB	-	-
TNCF_23	T_1825	22		tse1	tse2	tse3	tse4	tse5	tse8	tse6	-	-	-	tse7a	-	-	-	-	tplE	modA	PA2066	tle1	tseT	azu	pldB	tle3	-	vgrG2b	tseV	-	-	-	-	-	tspE1c	PA0256	tseF	tepB	-	-
TNCF_23M	T_1826	22		tse1	tse2	tse3	tse4	tse5	tse8	tse6	-	-	-	tse7a	-	-	-	-	tplE	modA	PA2066	tle1	tseT	azu	pldB	tle3	-	vgrG2b	tseV	-	-	-	-	-	tspE1c	PA0256	tseF	tepB	-	-
TNCF_49M	T_1827	22		tse1	tse2	tse3	tse4	tse5	tse8	tse6	-	-	-	tse7a	-	-	-	-	tplE	modA	PA2066	tle1	tseT	azu	pldB	tle3	-	vgrG2b	tseV	-	-	-	-	-	tspE1c	PA0256	tseF	tepB	-	-
TNCF_68	T_1828	22		tse1	tse2	tse3	tse4	tse5	tse8	tse6	-	-	-	tse7a	-	-	-	-	tplE	modA	PA2066	tle1	tseT	azu	pldB	tle3	-	vgrG2b	tseV	-	-	-	-	-	tspE1c	PA0256	tseF	tepB	-	-
TNCF_69	T_1829	22		tse1	tse2	tse3	tse4	tse5	tse8	tse6	-	-	-	tse7a	-	-	-	-	tplE	modA	PA2066	tle1	tseT	azu	pldB	tle3	-	vgrG2b	tseV	-	-	-	-	-	tspE1c	PA0256	tseF	tepB	-	-
TNCF_76	T_1830	22		tse1	tse2	tse3	tse4	tse5	tse8	tse6	-	-	-	tse7a	-	-	-	-	tplE	modA	PA2066	tle1	tseT	azu	pldB	tle3	-	vgrG2b	tseV	-	-	-	-	-	tspE1c	PA0256	tseF	tepB	-	-
TSB 5	T_1831	24		tse1	tse2	tse3	tse4	tse5	tse8	-	tas1	-	-	-	-	-	tse7d	-	tplE	modA	PA2066	tle1	tseT	azu	pldB	tle3	-	vgrG2b	tseV	pldA	rhsP2	-	-	-	tspE1c	PA0256	tseF	tepB	-	-
Tu61	T_1832	22		tse1	tse2	tse3	tse4	tse5	tse8	-	tas1	-	-	-	tsd1	-	-	-	tplE	modA	PA2066	tle1	tseT	azu	pldB	-	-	-	tseV	-	rhsP2	tle2	-	tspE1b	-	PA0256	tseF	tepB	-	-
Tu863	T_1833	18		tse1	tse2	tse3	-	tse5	tse8	-	-	tne3	tse7	-	-	-	-	-	-	modA	PA2066	tle1	tseT	azu	pldB	-	-	-	tseV	-	-	-	-	-	tspE1c	PA0256	tseF	-	tepBa	-
TuD199	T_1834	21		tse1	tse2	tse3	tse4	tse5	tse8	-	tas1	-	-	-	-	-	tse7d	-	tplE	modA	PA2066	tle1	tseT	azu	pldB	-	-	-	tseV	pldA	-	tle2	-	tspE1b	-	PA0256	tseF	-	-	-
TUEPA7472	T_1835	23		tse1	tse2	tse3	tse4	tse5	tse8	tse6	-	-	-	tse7a	-	-	-	-	tplE	modA	PA2066	tle1	tseT	azu	pldB	tle3	tle4b	-	-	pldA	rhsP2	-	-	-	tspE1c	PA0256	tseF	tepB	-	-
U0288B	T_1836	21		tse1	tse2	tse3	tse4	tse5	tse8	tse6	-	-	-	tse7a	-	-	-	-	tplE	modA	PA2066	tle1	tseT	azu	pldB	tle3	-	vgrG2b	tseV	-	-	-	-	tspE1b	-	PA0256	tseF	-	-	-
U0306	T_1837	21		tse1	tse2	tse3	tse4	tse5	tse8	tse6	-	-	-	tse7a	-	-	-	-	tplE	modA	PA2066	tle1	tseT	azu	pldB	tle3	-	vgrG2b	-	-	-	-	-	tspE1b	-	PA0256	tseF	tepB	-	-
U0310A	T_1838	21		tse1	tse2	tse3	tse4	tse5	tse8	tse6	-	-	tse7	-	-	-	-	-	tplE	modA	PA2066	tle1	tseT	azu	pldB	tle3	-	vgrG2b	tseV	-	-	-	-	tspE1b	-	PA0256	tseF	-	-	-
U0330A	T_1839	22		tse1	tse2	tse3	tse4	tse5	tse8	tse6	-	-	-	tse7a	-	-	-	-	tplE	modA	PA2066	tle1	tseT	azu	pldB	tle3	-	vgrG2b	-	-	-	tle2	-	tspE1b	-	PA0256	tseF	tepB	-	-
U1o-2	T_1840	24		tse1	tse2	tse3	tse4	tse5	tse8	-	tas1	-	-	-	-	-	tse7d	-	tplE	modA	PA2066	tle1	tseT	azu	pldB	tle3	-	vgrG2b	tseV	pldA	rhsP2	-	-	-	tspE1c	PA0256	tseF	tepB	-	-
U2504	T_1841	23		tse1	tse2	tse3	tse4	tse5	tse8	-	tas1	-	tse7	-	-	-	-	-	tplE	modA	PA2066	tle1	tseT	azu	pldB	tle3	-	vgrG2b	-	pldA	rhsP2	-	-	tspE1b	-	PA0256	tseF	tepB	-	-
U2816	T_1842	22		tse1	tse2	tse3	tse4	tse5	tse8	tse6	-	-	tse7	-	-	-	-	-	tplE	modA	PA2066	tle1	tseT	azu	pldB	tle3	-	vgrG2b	tseV	-	rhsP2	-	-	tspE1b	-	PA0256	tseF	-	-	-
U350	T_1843	22		tse1	tse2	tse3	tse4	tse5	tse8	tse6	-	-	-	tse7a	-	-	-	-	tplE	modA	PA2066	tle1	tseT	azu	pldB	tle3	-	vgrG2b	tseV	-	-	-	-	-	tspE1c	PA0256	tseF	-	tepBa	-
U413A	T_1844	22		tse1	tse2	tse3	tse4	tse5	tse8	tse6	-	-	tse7	-	-	-	-	-	tplE	modA	PA2066	tle1	tseT	azu	pldB	tle3	tle4b	-	tseV	pldA	-	-	-	tspE1b	-	PA0256	tseF	-	-	-
U421	T_1845	22		tse1	tse2	tse3	tse4	tse5	tse8	tse6	-	-	-	tse7a	-	-	-	-	tplE	modA	PA2066	tle1	tseT	azu	pldB	tle3	-	vgrG2b	tseV	-	rhsP2	-	-	tspE1b	-	PA0256	tseF	-	-	-
U435	T_1846	21		tse1	tse2	tse3	tse4	tse5	tse8	tse6	-	-	-	tse7a	-	-	-	-	tplE	modA	PA2066	tle1	tseT	azu	pldB	tle3	-	vgrG2b	-	-	-	-	-	tspE1b	-	PA0256	tseF	tepB	-	-
U454A	T_1847	21		tse1	tse2	tse3	tse4	tse5	tse8	tse6	-	-	tse7	-	-	-	-	-	tplE	modA	PA2066	tle1	tseT	azu	pldB	tle3	-	vgrG2b	tseV	-	-	-	-	tspE1b	-	PA0256	tseF	-	-	-
U5a-2	T_1848	23		tse1	tse2	tse3	tse4	tse5	tse8	-	tas1	-	-	tse7a	-	-	-	-	tplE	modA	PA2066	tle1	tseT	azu	pldB	-	-	-	tseV	pldA	rhsP2	tle2	-	-	tspE1c	PA0256	tseF	tepB	-	-
U5b-2	T_1849	21		tse1	tse2	tse3	tse4	tse5	tse8	tse6	-	-	tse7	-	-	-	-	-	tplE	modA	PA2066	tle1	tseT	azu	pldB	tle3	-	vgrG2b	-	-	-	tle2	-	tspE1b	-	PA0256	tseF	-	-	-
UCBPP-PA14	T_1850	24		tse1	tse2	tse3	tse4	tse5	tse8	-	tas1	-	-	-	-	-	tse7d	-	tplE	modA	PA2066	tle1	tseT	azu	pldB	tle3	-	vgrG2b	tseV	pldA	rhsP2	-	-	-	tspE1c	PA0256	tseF	tepB	-	-
UDL	T_1851	22		tse1	tse2	tse3	tse4	tse5	tse8	tse6	-	-	-	tse7a	-	-	-	-	tplE	modA	PA2066	tle1	tseT	azu	pldB	tle3	-	vgrG2b	tseV	-	-	-	-	tspE1b	-	PA0256	tseF	-	tepBa	-
UFMG-H10	T_1852	22		tse1	tse2	tse3	tse4	tse5	tse8	tse6	-	-	tse7	-	-	-	-	-	tplE	modA	PA2066	tle1	tseT	azu	pldB	tle3	-	vgrG2b	tseV	pldA	-	-	-	tspE1b	-	PA0256	tseF	-	-	-
UFMG-H9	T_1853	22		tse1	tse2	tse3	tse4	tse5	tse8	tse6	-	-	tse7	-	-	-	-	-	tplE	modA	PA2066	tle1	tseT	azu	pldB	tle3	-	vgrG2b	tseV	pldA	-	-	-	tspE1b	-	PA0256	tseF	-	-	-
UM5686	T_1854	24		tse1	tse2	tse3	tse4	tse5	tse8	-	tas1	-	-	-	-	-	tse7d	-	tplE	modA	PA2066	tle1	tseT	azu	pldB	tle3	-	vgrG2b	tseV	pldA	rhsP2	-	-	-	tspE1c	PA0256	tseF	tepB	-	-
UMB0740	T_1855	21		tse1	tse2	tse3	tse4	tse5	tse8	tse6	-	-	-	tse7a	-	-	-	-	tplE	modA	-	tle1	tseT	azu	pldB	tle3	-	vgrG2b	tseV	-	-	-	-	-	tspE1c	PA0256	tseF	-	tepBa	-
UMB2738	T_1856	21		tse1	tse2	tse3	tse4	tse5	tse8	-	tas1	-	-	tse7a	-	-	-	-	tplE	modA	PA2066	tle1	tseT	azu	pldB	-	-	-	-	pldA	rhsP2	-	-	tspE1b	-	PA0256	tseF	tepB	-	-
UNIBA_ST235PA	T_1857	23		tse1	tse2	tse3	tse4	tse5	tse8	-	tas1	-	tse7	-	-	-	-	-	tplE	modA	PA2066	tle1	tseT	azu	pldB	tle3	-	vgrG2b	-	pldA	rhsP2	-	-	tspE1b	-	PA0256	tseF	tepB	-	-
Urg-5	T_1858	20		tse1	tse2	tse3	tse4	tse5	tse8	tse6	-	-	-	tse7a	-	-	-	-	tplE	modA	PA2066	tle1	tseT	azu	pldB	-	-	-	tseV	-	-	-	-	-	tspE1c	PA0256	tseF	tepB	-	-
Us411	T_1859	21		tse1	tse2	tse3	tse4	tse5	tse8	tse6	-	-	tse7	-	-	-	-	-	tplE	modA	PA2066	tle1	tseT	azu	pldB	-	-	-	tseV	-	-	tle2	-	tspE1b	-	PA0256	tseF	-	tepBa	-
USDA-ARS-USMARC-41639	T_1860	24		tse1	tse2	tse3	tse4	tse5	tse8	tse6	-	-	tse7	-	-	-	-	-	tplE	modA	PA2066	tle1	tseT	azu	pldB	tle3	-	vgrG2b	tseV	pldA	rhsP2	-	-	tspE1b	-	PA0256	tseF	-	tepBa	-
UY1PSABAL2	T_1861	21		tse1	tse2	tse3	tse4	tse5	tse8	tse6	-	-	-	tse7a	-	-	-	-	tplE	modA	PA2066	tle1	tseT	azu	pldB	tle3	-	vgrG2b	-	-	-	-	-	tspE1b	-	PA0256	tseF	tepB	-	-
V2O4Ci	T_1862	21		tse1	tse2	tse3	tse4	tse5	tse8	tse6	-	-	-	tse7a	-	-	-	-	tplE	modA	PA2066	tle1	tseT	azu	pldB	-	-	-	tseV	-	-	tle2	-	-	tspE1c	PA0256	tseF	tepB	-	-
VA-134	T_1863	21		tse1	tse2	tse3	tse4	tse5	tse8	tse6	-	-	-	tse7a	-	-	-	-	tplE	modA	PA2066	tle1	tseT	azu	pldB	tle3	-	vgrG2b	-	-	-	-	-	tspE1b	-	PA0256	tseF	-	tepBa	-
VD609	T_1864	22		tse1	tse2	tse3	tse4	tse5	tse8	tse6	-	-	tse7	-	-	-	-	-	tplE	modA	PA2066	tle1	tseT	azu	pldB	tle3	-	vgrG2b	-	-	-	tle2	-	tspE1b	-	PA0256	tseF	-	tepBa	-
VET-120	T_1865	20		tse1	tse2	tse3	tse4	tse5	tse8	tse6	-	-	-	tse7a	-	-	-	-	tplE	modA	PA2066	tle1	tseT	azu	pldB	tle3	-	vgrG2b	-	-	-	-	-	tspE1b	-	PA0256	tseF	-	-	-
VET-124	T_1866	23		tse1	tse2	tse3	-	tse5	tse8	-	-	tne3	tse7	-	-	-	-	-	-	modA	PA2066	tle1	tseT	azu	pldB	tle3	-	vgrG2b	tseV	pldA	-	tle2	tspE1a	tspE1b	-	PA0256	tseF	-	-	tepBb
VET-125	T_1867	23		tse1	tse2	tse3	tse4	tse5	tse8	tse6	-	-	-	tse7a	-	-	-	-	tplE	modA	PA2066	tle1	tseT	azu	pldB	tle3	-	vgrG2b	tseV	-	rhsP2	-	-	tspE1b	-	PA0256	tseF	-	tepBa	-
VET-32	T_1868	19		tse1	tse2	tse3	tse4	tse5	tse8	tse6	-	-	tse7	-	-	-	-	-	tplE	modA	PA2066	tle1	tseT	azu	pldB	-	-	-	tseV	-	-	-	-	tspE1b	-	PA0256	tseF	-	-	-
VET-39-D2	T_1869	22		tse1	tse2	tse3	tse4	tse5	tse8	tse6	-	-	tse7	-	-	-	-	-	tplE	modA	PA2066	tle1	tseT	azu	pldB	tle3	-	vgrG2b	tseV	-	-	tle2	-	tspE1b	-	PA0256	tseF	-	-	-
VET-40	T_1870	21		tse1	tse2	tse3	tse4	tse5	tse8	tse6	-	-	tse7	-	-	-	-	-	tplE	modA	PA2066	tle1	tseT	azu	pldB	tle3	-	vgrG2b	tseV	-	-	-	-	tspE1b	-	PA0256	tseF	-	-	-
VET-41	T_1871	21		tse1	tse2	tse3	tse4	tse5	tse8	tse6	-	-	tse7	-	-	-	-	-	tplE	modA	PA2066	tle1	tseT	azu	pldB	tle3	-	vgrG2b	-	-	-	-	-	tspE1b	-	PA0256	tseF	-	tepBa	-
VET-46	T_1872	22		tse1	tse2	tse3	-	tse5	tse8	-	tas1	-	-	tse7a	-	-	-	-	tplE	modA	PA2066	tle1	tseT	azu	pldB	tle3	-	vgrG2b	tseV	pldA	-	-	-	tspE1b	-	PA0256	tseF	tepB	-	-
VET-47	T_1873	22		tse1	tse2	tse3	tse4	tse5	tse8	tse6	-	-	tse7	-	-	-	-	-	tplE	modA	PA2066	tle1	tseT	azu	pldB	tle3	-	vgrG2b	tseV	-	-	-	-	-	tspE1c	PA0256	tseF	-	tepBa	-
VET-49	T_1874	23		tse1	tse2	tse3	tse4	tse5	tse8	tse6	-	-	tse7	-	-	-	-	-	tplE	modA	PA2066	tle1	tseT	azu	pldB	tle3	tle4b	-	tseV	-	-	tle2	-	tspE1b	-	PA0256	tseF	-	tepBa	-
VNMU089	T_1875	22		tse1	tse2	tse3	tse4	tse5	tse8	tse6	-	-	-	tse7a	-	-	-	-	tplE	modA	PA2066	tle1	tseT	azu	pldB	-	-	-	tseV	pldA	rhsP2	tle2	-	-	tspE1c	PA0256	tseF	-	-	-
VNMU141	T_1876	20		tse1	tse2	tse3	tse4	tse5	tse8	tse6	-	-	tse7	-	-	-	-	-	tplE	modA	PA2066	tle1	tseT	azu	pldB	tle3	-	vgrG2b	-	-	-	-	-	-	tspE1c	PA0256	tseF	-	-	-
VRFPA04	T_1877	18		tse1	tse2	tse3	tse4	tse5	tse8	-	tas1	-	-	-	-	-	-	-	tplE	modA	PA2066	tle1	tseT	azu	pldB	-	-	-	-	-	rhsP2	-	-	-	-	PA0256	tseF	tepB	-	-
W-101	T_1878	20		tse1	tse2	tse3	tse4	tse5	tse8	tse6	-	-	-	tse7a	-	-	-	-	tplE	modA	PA2066	tle1	tseT	azu	pldB	-	-	-	-	-	-	tle2	-	-	tspE1c	PA0256	tseF	-	tepBa	-
W13a-2	T_1879	20		tse1	tse2	tse3	tse4	tse5	tse8	tse6	-	-	-	tse7a	-	-	-	-	tplE	modA	PA2066	tle1	tseT	azu	pldB	tle3	-	vgrG2b	-	-	-	-	-	tspE1b	-	PA0256	tseF	-	-	-
W15Apr4	T_1880	21		tse1	tse2	tse3	tse4	tse5	tse8	-	tas1	-	tse7	-	-	-	-	-	tplE	modA	PA2066	tle1	tseT	azu	pldB	-	-	-	tseV	pldA	-	-	-	-	tspE1c	PA0256	tseF	tepB	-	-
W15Aug23	T_1881	23		tse1	tse2	tse3	tse4	tse5	tse8	tse6	-	-	tse7	-	-	-	-	-	tplE	modA	PA2066	tle1	tseT	azu	pldB	tle3	-	vgrG2b	tseV	-	-	tle2	-	tspE1b	-	PA0256	tseF	-	tepBa	-
W15Dec14	T_1882	21		tse1	tse2	tse3	tse4	tse5	tse8	tse6	-	-	-	tse7a	-	-	-	-	tplE	modA	PA2066	tle1	tseT	azu	pldB	tle3	-	vgrG2b	-	-	-	-	-	-	tspE1c	PA0256	tseF	tepB	-	-
W15Dec4	T_1883	21		tse1	tse2	tse3	tse4	tse5	tse8	tse6	-	-	-	tse7a	-	-	-	-	tplE	modA	PA2066	tle1	tseT	azu	pldB	tle3	-	vgrG2b	-	-	-	-	-	tspE1b	-	PA0256	tseF	tepB	-	-
W15Okt31	T_1884	20		tse1	tse2	tse3	tse4	tse5	tse8	tse6	-	-	tse7	-	-	-	-	-	tplE	modA	PA2066	tle1	tseT	azu	pldB	tle3	tle4b	-	-	-	-	-	-	tspE1b	-	PA0256	tseF	-	-	-
W16407	T_1885	23		tse1	tse2	tse3	tse4	tse5	tse8	tse6	-	-	tse7	-	-	-	-	-	tplE	modA	PA2066	tle1	tseT	azu	pldB	tle3	-	vgrG2b	tseV	pldA	-	-	-	tspE1b	-	PA0256	tseF	-	tepBa	-
W1c	T_1886	22		tse1	tse2	tse3	tse4	tse5	tse8	tse6	-	-	-	tse7a	-	-	-	-	tplE	modA	PA2066	tle1	tseT	azu	pldB	tle3	-	vgrG2b	tseV	-	-	-	-	tspE1b	-	PA0256	tseF	tepB	-	-
W25637	T_1887	22		tse1	tse2	tse3	tse4	tse5	tse8	tse6	-	-	-	tse7a	-	-	-	-	tplE	modA	PA2066	tle1	tseT	azu	pldB	tle3	-	vgrG2b	tseV	-	-	-	-	-	tspE1c	PA0256	tseF	-	tepBa	-
W36662	T_1888	19		tse1	tse2	tse3	tse4	tse5	tse8	tse6	-	-	tse7	-	-	-	-	-	tplE	modA	PA2066	tle1	tseT	azu	pldB	-	-	-	tseV	-	-	-	-	tspE1b	-	PA0256	tseF	-	-	-
W45909	T_1889	22		tse1	tse2	tse3	tse4	tse5	tse8	tse6	-	-	tse7	-	-	-	-	-	tplE	modA	PA2066	tle1	tseT	azu	pldB	tle3	-	vgrG2b	tseV	-	-	-	-	-	tspE1c	PA0256	tseF	-	tepBa	-
W5a-2	T_1890	20		tse1	tse2	tse3	tse4	tse5	tse8	-	tas1	-	-	-	-	-	tse7d	-	tplE	modA	PA2066	tle1	tseT	azu	pldB	-	-	-	tseV	-	-	-	-	-	tspE1c	PA0256	tseF	tepB	-	-
W5Aug16	T_1891	20		tse1	tse2	tse3	tse4	tse5	tse8	tse6	-	-	tse7	-	-	-	-	-	tplE	modA	PA2066	tle1	tseT	azu	pldB	tle3	-	vgrG2b	-	-	-	-	-	-	-	PA0256	tseF	-	tepBa	-
W5Aug28	T_1892	19		tse1	tse2	tse3	tse4	tse5	tse8	tse6	-	-	tse7	-	-	-	-	-	tplE	modA	PA2066	tle1	tseT	azu	pldB	-	-	-	tseV	-	-	-	-	tspE1b	-	PA0256	tseF	-	-	-
W60856	T_1893	20		tse1	tse2	tse3	tse4	tse5	tse8	tse6	-	-	tse7	-	-	-	-	-	tplE	modA	PA2066	tle1	tseT	azu	pldB	tle3	-	vgrG2b	-	-	-	-	-	-	-	PA0256	tseF	-	tepBa	-
W70322	T_1894	20		tse1	tse2	tse3	tse4	tse5	tse8	tse6	-	-	tse7	-	-	-	-	-	tplE	modA	PA2066	tle1	tseT	azu	pldB	tle3	-	vgrG2b	-	-	-	-	-	-	-	PA0256	tseF	-	tepBa	-
W91453	T_1895	22		tse1	tse2	tse3	tse4	tse5	tse8	tse6	-	-	-	tse7a	-	-	-	-	tplE	modA	PA2066	tle1	tseT	azu	pldB	tle3	-	vgrG2b	tseV	-	-	-	-	-	tspE1c	PA0256	tseF	-	tepBa	-
WCHPA075006	T_1896	20		tse1	tse2	tse3	tse4	tse5	tse8	tse6	-	-	-	tse7a	-	-	-	-	tplE	modA	PA2066	tle1	tseT	azu	pldB	-	-	-	-	-	-	tle2	-	-	tspE1c	PA0256	tseF	tepB	-	-
WCHPA075016	T_1897	22		tse1	tse2	tse3	tse4	tse5	tse8	tse6	-	-	tse7	-	-	-	-	-	tplE	modA	PA2066	tle1	tseT	azu	pldB	tle3	-	vgrG2b	tseV	-	-	-	-	tspE1b	-	PA0256	tseF	-	tepBa	-
WCHPA075017	T_1898	21		tse1	tse2	tse3	tse4	tse5	tse8	-	tas1	-	-	tse7a	-	-	-	-	tplE	modA	PA2066	tle1	tseT	azu	pldB	-	-	-	tseV	-	-	tle2	-	tspE1b	-	PA0256	tseF	tepB	-	-
WCHPA075019	T_1899	21		tse1	tse2	tse3	tse4	tse5	tse8	tse6	-	-	-	tse7a	-	-	-	-	tplE	modA	PA2066	tle1	tseT	azu	pldB	tle3	-	vgrG2b	-	-	-	-	-	tspE1b	-	PA0256	tseF	tepB	-	-
WCHPA075025	T_1900	22		tse1	tse2	tse3	tse4	tse5	tse8	tse6	-	-	-	tse7a	-	-	-	-	tplE	modA	PA2066	tle1	tseT	azu	pldB	tle3	-	vgrG2b	tseV	-	-	-	-	-	tspE1c	PA0256	tseF	-	tepBa	-
WCHPA075063	T_1901	23		tse1	tse2	tse3	tse4	tse5	tse8	tse6	-	-	-	tse7a	-	-	-	-	tplE	modA	PA2066	tle1	tseT	azu	pldB	tle3	-	vgrG2b	tseV	-	-	tle2	-	tspE1b	-	PA0256	tseF	tepB	-	-
WH-SGI-V-07049	T_1902	21		tse1	tse2	tse3	tse4	tse5	tse8	-	tas1	-	tse7	-	-	-	-	-	tplE	modA	PA2066	tle1	tseT	azu	pldB	tle3	-	vgrG2b	-	-	-	-	-	tspE1b	-	PA0256	tseF	tepB	-	-
WH-SGI-V-07050	T_1903	22		tse1	tse2	tse3	tse4	tse5	tse8	tse6	-	-	tse7	-	-	-	-	-	tplE	modA	PA2066	tle1	tseT	azu	pldB	tle3	-	vgrG2b	-	-	-	tle2	tspE1a	-	-	PA0256	tseF	tepB	-	-
WH-SGI-V-07053	T_1904	21		tse1	tse2	tse3	tse4	tse5	tse8	tse6	-	-	tse7	-	-	-	-	-	tplE	modA	PA2066	tle1	tseT	azu	pldB	tle3	-	vgrG2b	tseV	-	-	-	-	tspE1b	-	PA0256	tseF	-	-	-
WH-SGI-V-07056	T_1905	21		tse1	tse2	tse3	tse4	tse5	tse8	tse6	-	-	-	tse7a	-	-	-	-	tplE	modA	PA2066	tle1	tseT	azu	pldB	tle3	-	vgrG2b	-	-	-	-	-	tspE1b	-	PA0256	tseF	tepB	-	-
WH-SGI-V-07057	T_1906	22		tse1	tse2	tse3	tse4	tse5	tse8	tse6	-	-	tse7	-	-	-	-	-	tplE	modA	PA2066	tle1	tseT	azu	pldB	tle3	-	vgrG2b	tseV	-	rhsP2	-	-	tspE1b	-	PA0256	tseF	-	-	-
WH-SGI-V-07058	T_1907	21		tse1	tse2	tse3	tse4	tse5	tse8	tse6	-	-	-	tse7a	-	-	-	-	tplE	modA	PA2066	tle1	tseT	azu	pldB	tle3	-	vgrG2b	-	-	-	-	-	tspE1b	-	PA0256	tseF	tepB	-	-
WH-SGI-V-07059	T_1908	25		tse1	tse2	tse3	tse4	tse5	tse8	tse6	-	-	-	-	tsd1	-	-	-	tplE	modA	PA2066	tle1	tseT	azu	pldB	tle3	-	vgrG2b	tseV	pldA	rhsP2	tle2	-	-	tspE1c	PA0256	tseF	tepB	-	-
WH-SGI-V-07060	T_1909	22		tse1	tse2	tse3	tse4	tse5	tse8	tse6	-	-	tse7	-	-	-	-	-	tplE	modA	PA2066	tle1	tseT	azu	pldB	tle3	-	vgrG2b	tseV	pldA	-	-	-	-	tspE1c	PA0256	tseF	-	-	-
WH-SGI-V-07062	T_1910	24		tse1	tse2	tse3	tse4	tse5	tse8	tse6	-	-	tse7	-	-	-	-	-	tplE	modA	-	tle1	tseT	azu	pldB	tle3	tle4b	-	tseV	pldA	rhsP2	tle2	-	tspE1b	-	PA0256	tseF	-	tepBa	-
WH-SGI-V-07063	T_1911	21		tse1	tse2	tse3	tse4	tse5	tse8	tse6	-	-	-	tse7a	-	-	-	-	tplE	modA	PA2066	tle1	tseT	azu	pldB	tle3	-	vgrG2b	-	-	-	-	-	tspE1b	-	PA0256	tseF	tepB	-	-
WH-SGI-V-07065	T_1912	22		tse1	tse2	tse3	tse4	tse5	tse8	tse6	-	-	-	tse7a	-	-	-	-	tplE	modA	PA2066	tle1	tseT	azu	pldB	tle3	-	vgrG2b	tseV	-	-	-	-	-	tspE1c	PA0256	tseF	-	tepBa	-
WH-SGI-V-07066	T_1913	22		tse1	tse2	tse3	tse4	tse5	tse8	tse6	-	-	tse7	-	-	-	-	-	tplE	modA	PA2066	tle1	tseT	azu	pldB	tle3	-	vgrG2b	tseV	-	-	-	-	tspE1b	-	PA0256	tseF	-	tepBa	-
WH-SGI-V-07067	T_1914	21		tse1	tse2	tse3	tse4	tse5	tse8	tse6	-	-	-	tse7a	-	-	-	-	tplE	modA	PA2066	tle1	tseT	azu	pldB	tle3	-	vgrG2b	-	-	-	-	-	-	tspE1c	PA0256	tseF	tepB	-	-
WH-SGI-V-07069	T_1915	22		tse1	tse2	tse3	tse4	tse5	tse8	tse6	-	-	tse7	-	-	-	-	-	tplE	modA	PA2066	tle1	tseT	azu	pldB	tle3	-	vgrG2b	tseV	-	-	-	-	-	tspE1c	PA0256	tseF	-	tepBa	-
WH-SGI-V-07070	T_1916	21		tse1	tse2	tse3	tse4	tse5	tse8	-	tas1	-	-	tse7a	-	-	-	-	tplE	modA	PA2066	tle1	tseT	azu	pldB	-	-	-	tseV	pldA	-	-	-	-	tspE1c	PA0256	tseF	tepB	-	-
WH-SGI-V-07073	T_1917	22		tse1	tse2	tse3	tse4	tse5	tse8	tse6	-	-	tse7	-	-	-	-	-	tplE	modA	PA2066	tle1	tseT	azu	pldB	tle3	-	vgrG2b	tseV	-	-	-	-	tspE1b	-	PA0256	tseF	-	tepBa	-
WH-SGI-V-07074	T_1918	20		tse1	tse2	tse3	tse4	tse5	tse8	tse6	-	-	tse7	-	-	-	-	-	tplE	modA	PA2066	tle1	tseT	azu	pldB	tle3	tle4b	-	-	-	-	-	-	tspE1b	-	PA0256	tseF	-	-	-
WH-SGI-V-07166	T_1919	22		tse1	tse2	tse3	tse4	tse5	tse8	-	-	tne3	-	-	tsd1	-	-	-	tplE	modA	PA2066	tle1	tseT	azu	pldB	-	-	-	tseV	-	rhsP2	tle2	-	-	tspE1c	PA0256	tseF	tepB	-	-
WH-SGI-V-07171	T_1920	22		tse1	tse2	tse3	tse4	tse5	tse8	tse6	-	-	-	tse7a	-	-	-	-	tplE	modA	PA2066	tle1	tseT	azu	pldB	tle3	-	vgrG2b	tseV	-	-	-	-	-	tspE1c	PA0256	tseF	-	tepBa	-
WH-SGI-V-07179	T_1921	21		tse1	tse2	tse3	tse4	tse5	tse8	tse6	-	-	-	tse7a	-	-	-	-	tplE	modA	PA2066	tle1	tseT	azu	pldB	-	-	-	tseV	-	-	tle2	-	-	tspE1c	PA0256	tseF	tepB	-	-
WH-SGI-V-07184	T_1922	21		tse1	tse2	tse3	tse4	tse5	tse8	tse6	-	-	-	tse7a	-	-	-	-	tplE	modA	PA2066	tle1	tseT	azu	pldB	tle3	-	vgrG2b	-	-	-	-	-	tspE1b	-	PA0256	tseF	-	tepBa	-
WH-SGI-V-07187	T_1923	23		tse1	tse2	tse3	tse4	tse5	tse8	tse6	-	-	-	tse7a	-	-	-	-	tplE	modA	PA2066	tle1	tseT	azu	pldB	tle3	-	vgrG2b	tseV	-	-	tle2	-	tspE1b	-	PA0256	tseF	tepB	-	-
WH-SGI-V-07188	T_1924	21		tse1	tse2	tse3	tse4	tse5	tse8	tse6	-	-	-	tse7a	-	-	-	-	tplE	modA	PA2066	tle1	tseT	azu	pldB	tle3	-	vgrG2b	-	-	-	-	-	tspE1b	-	PA0256	tseF	tepB	-	-
WH-SGI-V-07224	T_1925	23		tse1	tse2	tse3	tse4	tse5	tse8	tse6	-	-	tse7	-	-	-	-	-	tplE	modA	PA2066	tle1	tseT	azu	pldB	tle3	-	vgrG2b	tseV	-	rhsP2	-	-	tspE1b	-	PA0256	tseF	tepB	-	-
WH-SGI-V-07226	T_1926	20		tse1	tse2	tse3	tse4	tse5	tse8	tse6	-	-	tse7	-	-	-	-	-	tplE	modA	PA2066	tle1	tseT	azu	pldB	-	-	-	tseV	-	-	tle2	-	tspE1b	-	PA0256	tseF	-	-	-
WH-SGI-V-07228	T_1927	19		tse1	tse2	tse3	tse4	tse5	tse8	tse6	-	-	-	tse7a	-	-	-	-	tplE	modA	PA2066	tle1	tseT	azu	pldB	-	-	-	tseV	-	-	-	-	-	tspE1c	PA0256	tseF	-	-	-
WH-SGI-V-07235	T_1929	22		tse1	tse2	tse3	tse4	tse5	tse8	tse6	-	-	tse7	-	-	-	-	-	tplE	modA	PA2066	tle1	tseT	azu	pldB	tle3	-	vgrG2b	tseV	-	-	-	-	-	tspE1c	PA0256	tseF	-	tepBa	-
WH-SGI-V-07236	T_1930	22		tse1	tse2	tse3	tse4	tse5	tse8	tse6	-	-	-	tse7a	-	-	-	-	tplE	modA	PA2066	tle1	tseT	azu	pldB	tle3	-	vgrG2b	tseV	-	-	-	-	-	tspE1c	PA0256	tseF	-	tepBa	-
WH-SGI-V-07238	T_1931	20		tse1	tse2	tse3	tse4	tse5	tse8	tse6	-	-	tse7	-	-	-	-	-	tplE	modA	PA2066	tle1	tseT	azu	pldB	tle3	-	vgrG2b	-	-	-	-	-	-	-	PA0256	tseF	-	tepBa	-
WH-SGI-V-07239	T_1932	24		tse1	tse2	tse3	tse4	tse5	tse8	-	tas1	-	-	tse7a	-	-	-	-	tplE	modA	PA2066	tle1	tseT	azu	pldB	tle3	tle4b	-	tseV	pldA	rhsP2	-	-	tspE1b	-	PA0256	tseF	tepB	-	-
WH-SGI-V-07241	T_1933	24		tse1	tse2	tse3	tse4	tse5	tse8	tse6	-	-	-	tse7a	-	-	-	-	tplE	modA	PA2066	tle1	tseT	azu	pldB	tle3	-	vgrG2b	tseV	pldA	rhsP2	-	-	tspE1b	-	PA0256	tseF	tepB	-	-
WH-SGI-V-07243	T_1934	23		tse1	tse2	tse3	tse4	tse5	tse8	-	tas1	-	-	tse7a	-	-	-	-	tplE	modA	-	tle1	tseT	azu	pldB	tle3	tle4b	-	tseV	pldA	rhsP2	-	-	tspE1b	-	PA0256	tseF	tepB	-	-
WH-SGI-V-07244	T_1935	22		tse1	-	tse3	tse4	tse5	tse8	tse6	-	-	tse7	-	-	-	-	-	tplE	modA	PA2066	tle1	tseT	azu	pldB	tle3	-	vgrG2b	tseV	-	rhsP2	-	-	tspE1b	-	PA0256	tseF	tepB	-	-
WH-SGI-V-07245	T_1936	19		tse1	tse2	tse3	tse4	tse5	tse8	tse6	-	-	tse7	-	-	-	-	-	tplE	modA	PA2066	tle1	tseT	azu	pldB	-	-	-	tseV	-	-	-	-	tspE1b	-	PA0256	tseF	-	-	-
WH-SGI-V-07248	T_1937	24		tse1	tse2	tse3	tse4	tse5	tse8	-	tas1	-	-	tse7a	-	-	-	-	tplE	modA	PA2066	tle1	tseT	azu	pldB	tle3	tle4b	-	tseV	pldA	rhsP2	-	-	-	tspE1c	PA0256	tseF	tepB	-	-
WH-SGI-V-07249	T_1938	21		tse1	tse2	tse3	tse4	tse5	tse8	tse6	-	-	-	tse7a	-	-	-	-	tplE	modA	PA2066	tle1	tseT	azu	pldB	tle3	-	vgrG2b	tseV	-	-	-	-	tspE1b	-	PA0256	tseF	-	-	-
WH-SGI-V-07258	T_1939	21		tse1	tse2	tse3	tse4	tse5	tse8	-	tas1	-	tse7	-	-	-	-	-	tplE	modA	PA2066	tle1	tseT	azu	pldB	-	-	-	tseV	pldA	-	-	-	-	tspE1c	PA0256	tseF	tepB	-	-
WH-SGI-V-07263	T_1940	22		tse1	tse2	tse3	tse4	tse5	tse8	-	-	tne3	-	tse7a	-	-	-	-	tplE	modA	PA2066	tle1	tseT	azu	pldB	-	-	-	tseV	-	rhsP2	tle2	-	-	tspE1c	PA0256	tseF	tepB	-	-
WH-SGI-V-07265	T_1941	22		tse1	tse2	tse3	tse4	tse5	tse8	-	tas1	-	-	-	tsd1	-	-	-	tplE	modA	PA2066	tle1	tseT	azu	pldB	-	-	-	tseV	-	rhsP2	tle2	-	tspE1b	-	PA0256	tseF	tepB	-	-
WH-SGI-V-07266	T_1942	20		tse1	tse2	tse3	tse4	tse5	tse8	-	tas1	-	-	tse7a	-	-	-	-	tplE	modA	PA2066	tle1	tseT	azu	pldB	-	-	-	tseV	-	-	-	-	tspE1b	-	PA0256	tseF	tepB	-	-
WH-SGI-V-07272	T_1943	19		tse1	tse2	tse3	tse4	tse5	tse8	tse6	-	-	tse7	-	-	-	-	-	tplE	modA	PA2066	tle1	tseT	azu	pldB	-	-	-	tseV	-	-	-	-	tspE1b	-	PA0256	tseF	-	-	-
WH-SGI-V-07273	T_1944	19		tse1	tse2	tse3	tse4	tse5	tse8	tse6	-	-	tse7	-	-	-	-	-	tplE	modA	PA2066	tle1	tseT	azu	pldB	-	-	-	tseV	-	-	-	-	tspE1b	-	PA0256	tseF	-	-	-
WH-SGI-V-07277	T_1945	23		tse1	tse2	tse3	tse4	tse5	tse8	-	tas1	-	-	tse7a	-	-	-	-	tplE	modA	PA2066	tle1	tseT	azu	pldB	tle3	-	vgrG2b	tseV	-	rhsP2	-	-	-	tspE1c	PA0256	tseF	tepB	-	-
WH-SGI-V-07279	T_1946	21		tse1	tse2	tse3	tse4	tse5	tse8	tse6	-	-	-	tse7a	-	-	-	-	tplE	modA	PA2066	tle1	tseT	azu	pldB	-	-	-	tseV	-	-	tle2	-	-	tspE1c	PA0256	tseF	tepB	-	-
WH-SGI-V-07280	T_1947	21		tse1	tse2	tse3	tse4	tse5	tse8	tse6	-	-	-	tse7a	-	-	-	-	tplE	modA	PA2066	tle1	tseT	azu	pldB	-	-	-	tseV	-	-	tle2	-	-	tspE1c	PA0256	tseF	tepB	-	-
WH-SGI-V-07282	T_1948	22		tse1	tse2	tse3	tse4	tse5	tse8	tse6	-	-	tse7	-	-	-	-	-	tplE	modA	PA2066	tle1	tseT	azu	pldB	tle3	-	vgrG2b	tseV	-	-	-	-	tspE1b	-	PA0256	tseF	-	tepBa	-
WH-SGI-V-07294	T_1949	22		tse1	tse2	tse3	tse4	tse5	tse8	tse6	-	-	-	tse7a	-	-	-	-	tplE	modA	PA2066	tle1	tseT	azu	pldB	tle3	-	vgrG2b	tseV	-	-	-	-	tspE1b	-	PA0256	tseF	-	tepBa	-
WH-SGI-V-07299	T_1950	21		tse1	tse2	tse3	tse4	tse5	tse8	tse6	-	-	tse7	-	-	-	-	-	tplE	modA	PA2066	tle1	-	azu	pldB	tle3	-	vgrG2b	tseV	pldA	-	-	-	tspE1b	-	PA0256	tseF	-	-	-
WH-SGI-V-07310	T_1952	21		tse1	tse2	tse3	tse4	tse5	tse8	tse6	-	-	tse7	-	-	-	-	-	tplE	modA	PA2066	tle1	tseT	azu	pldB	tle3	-	vgrG2b	tseV	-	-	-	-	tspE1b	-	PA0256	tseF	-	-	-
WH-SGI-V-07314	T_1953	21		tse1	tse2	tse3	tse4	tse5	tse8	-	tas1	-	-	tse7a	-	-	-	-	tplE	modA	PA2066	tle1	tseT	azu	pldB	-	-	-	tseV	-	-	tle2	-	-	tspE1c	PA0256	tseF	tepB	-	-
WH-SGI-V-07316	T_1954	21		tse1	tse2	tse3	tse4	tse5	tse8	tse6	-	-	-	tse7a	-	-	-	-	tplE	modA	PA2066	tle1	tseT	azu	pldB	tle3	-	vgrG2b	-	-	-	-	-	tspE1b	-	PA0256	tseF	-	tepBa	-
WH-SGI-V-07317	T_1955	24		tse1	tse2	tse3	tse4	tse5	tse8	tse6	-	-	-	-	-	-	tse7d	-	tplE	modA	PA2066	tle1	tseT	azu	pldB	tle3	-	vgrG2b	tseV	pldA	rhsP2	-	-	tspE1b	-	PA0256	tseF	-	tepBa	-
WH-SGI-V-07372	T_1956	22		tse1	tse2	tse3	tse4	tse5	tse8	tse6	-	-	tse7	-	-	-	-	-	tplE	modA	PA2066	tle1	tseT	azu	pldB	tle3	-	vgrG2b	-	-	-	tle2	-	tspE1b	-	PA0256	tseF	-	tepBa	-
WH-SGI-V-07373	T_1957	21		tse1	tse2	tse3	tse4	tse5	tse8	tse6	-	-	-	tse7a	-	-	-	-	tplE	modA	PA2066	tle1	tseT	azu	pldB	-	-	-	tseV	-	-	tle2	-	-	tspE1c	PA0256	tseF	tepB	-	-
WH-SGI-V-07375	T_1958	21		tse1	tse2	tse3	tse4	tse5	tse8	tse6	-	-	-	tse7a	-	-	-	-	tplE	modA	PA2066	tle1	tseT	azu	pldB	tle3	-	vgrG2b	-	-	-	-	-	tspE1b	-	PA0256	tseF	-	tepBa	-
WH-SGI-V-07377	T_1959	22		tse1	tse2	tse3	tse4	tse5	tse8	tse6	-	-	tse7	-	-	-	-	-	tplE	modA	PA2066	tle1	tseT	azu	pldB	tle3	-	vgrG2b	tseV	-	-	-	-	tspE1b	-	PA0256	tseF	-	tepBa	-
WH-SGI-V-07383	T_1960	21		tse1	tse2	tse3	tse4	tse5	tse8	-	tas1	-	tse7	-	-	-	-	-	tplE	modA	PA2066	tle1	tseT	azu	pldB	tle3	-	vgrG2b	tseV	-	-	-	-	-	tspE1c	PA0256	tseF	-	-	-
WH-SGI-V-07387	T_1961	23		tse1	tse2	tse3	tse4	tse5	tse8	-	tas1	-	tse7	-	-	-	-	-	tplE	modA	PA2066	tle1	tseT	azu	pldB	tle3	-	vgrG2b	-	pldA	rhsP2	-	-	tspE1b	-	PA0256	tseF	tepB	-	-
WH-SGI-V-07405	T_1962	22		tse1	tse2	tse3	tse4	tse5	tse8	tse6	-	-	-	tse7a	-	-	-	-	tplE	modA	PA2066	tle1	tseT	azu	pldB	tle3	-	vgrG2b	tseV	-	-	-	-	tspE1b	-	PA0256	tseF	tepB	-	-
WH-SGI-V-07406	T_1963	23		tse1	tse2	tse3	tse4	tse5	tse8	-	tas1	-	tse7	-	-	-	-	-	tplE	modA	PA2066	tle1	tseT	azu	pldB	tle3	-	vgrG2b	-	pldA	rhsP2	-	-	tspE1b	-	PA0256	tseF	tepB	-	-
WH-SGI-V-07407	T_1964	24		tse1	tse2	tse3	tse4	tse5	tse8	-	tas1	-	-	-	-	-	tse7d	-	tplE	modA	PA2066	tle1	tseT	azu	pldB	tle3	-	vgrG2b	tseV	pldA	rhsP2	-	-	-	tspE1c	PA0256	tseF	tepB	-	-
WH-SGI-V-07410	T_1965	20		tse1	tse2	tse3	tse4	tse5	tse8	-	tas1	-	-	tse7a	-	-	-	-	tplE	modA	PA2066	tle1	tseT	azu	pldB	-	-	-	tseV	-	-	-	-	tspE1b	-	PA0256	tseF	tepB	-	-
WH-SGI-V-07411	T_1966	21		tse1	tse2	tse3	tse4	tse5	tse8	tse6	-	-	tse7	-	-	-	-	-	tplE	modA	PA2066	tle1	tseT	azu	pldB	tle3	-	vgrG2b	-	-	-	-	-	tspE1b	-	PA0256	tseF	-	tepBa	-
WH-SGI-V-07412	T_1967	21		tse1	tse2	tse3	tse4	tse5	tse8	tse6	-	-	-	tse7a	-	-	-	-	tplE	modA	PA2066	tle1	tseT	azu	pldB	tle3	-	vgrG2b	-	-	-	-	-	tspE1b	-	PA0256	tseF	-	tepBa	-
WH-SGI-V-07416	T_1968	22		tse1	tse2	tse3	tse4	tse5	tse8	tse6	-	-	tse7	-	-	-	-	-	tplE	modA	PA2066	tle1	tseT	azu	pldB	tle3	-	vgrG2b	tseV	-	-	-	-	-	tspE1c	PA0256	tseF	-	tepBa	-
WH-SGI-V-07419	T_1969	21		tse1	tse2	tse3	tse4	tse5	tse8	tse6	-	-	-	tse7a	-	-	-	-	tplE	modA	PA2066	tle1	tseT	azu	pldB	tle3	-	vgrG2b	tseV	-	-	-	-	tspE1b	-	PA0256	tseF	-	-	-
WH-SGI-V-07420	T_1970	23		tse1	tse2	tse3	-	tse5	tse8	-	tas1	-	tse7	-	-	-	-	-	-	modA	PA2066	tle1	tseT	azu	pldB	tle3	tle4b	vgrG2b	-	pldA	-	tle2	tspE1a	tspE1b	-	PA0256	tseF	-	-	tepBb
WH-SGI-V-07428	T_1971	22		tse1	tse2	tse3	tse4	tse5	tse8	tse6	-	-	-	tse7a	-	-	-	-	tplE	modA	PA2066	tle1	tseT	azu	pldB	tle3	-	vgrG2b	tseV	-	-	-	-	tspE1b	-	PA0256	tseF	tepB	-	-
WH-SGI-V-07485	T_1972	20		tse1	tse2	tse3	tse4	tse5	tse8	tse6	-	-	tse7	-	-	-	-	-	tplE	modA	PA2066	tle1	tseT	azu	pldB	-	-	-	tseV	-	-	-	-	tspE1b	-	PA0256	tseF	-	tepBa	-
WH-SGI-V-07489	T_1973	23		tse1	tse2	tse3	tse4	tse5	tse8	tse6	-	-	tse7	-	-	-	-	-	tplE	modA	PA2066	tle1	tseT	azu	pldB	tle3	-	vgrG2b	tseV	pldA	-	-	-	tspE1b	-	PA0256	tseF	-	tepBa	-
WH-SGI-V-07490	T_1974	22		tse1	tse2	tse3	tse4	tse5	tse8	tse6	-	-	tse7	-	-	-	-	-	tplE	modA	PA2066	tle1	tseT	azu	pldB	tle3	-	vgrG2b	tseV	-	-	-	-	tspE1b	-	PA0256	tseF	-	tepBa	-
WH-SGI-V-07491	T_1975	22		tse1	tse2	tse3	tse4	tse5	tse8	tse6	-	-	tse7	-	-	-	-	-	tplE	modA	PA2066	tle1	tseT	azu	pldB	tle3	-	vgrG2b	tseV	-	-	-	-	tspE1b	-	PA0256	tseF	-	tepBa	-
WH-SGI-V-07495	T_1976	20		tse1	tse2	tse3	tse4	tse5	tse8	-	-	-	-	tse7a	-	-	-	-	tplE	modA	PA2066	tle1	tseT	azu	pldB	tle3	-	vgrG2b	tseV	-	-	-	-	tspE1b	-	PA0256	tseF	-	-	-
WH-SGI-V-07498	T_1977	23		tse1	tse2	tse3	tse4	tse5	tse8	-	tas1	-	tse7	-	-	-	-	-	tplE	modA	PA2066	tle1	tseT	azu	pldB	tle3	-	vgrG2b	-	pldA	rhsP2	-	-	tspE1b	-	PA0256	tseF	tepB	-	-
WH-SGI-V-07499	T_1978	21		tse1	tse2	tse3	tse4	tse5	tse8	tse6	-	-	tse7	-	-	-	-	-	tplE	modA	PA2066	tle1	tseT	azu	pldB	tle3	tle4b	vgrG2b	-	-	-	-	-	tspE1b	-	PA0256	tseF	-	-	-
WH-SGI-V-07501	T_1980	20		tse1	tse2	tse3	tse4	tse5	tse8	-	tas1	-	-	tse7a	-	-	-	-	tplE	modA	PA2066	tle1	tseT	azu	pldB	-	-	-	tseV	-	-	-	-	tspE1b	-	PA0256	tseF	tepB	-	-
WH-SGI-V-07502	T_1981	23		tse1	tse2	tse3	tse4	tse5	tse8	tse6	-	-	tse7	-	-	-	-	-	tplE	modA	PA2066	tle1	tseT	azu	pldB	tle3	-	vgrG2b	tseV	pldA	-	-	-	tspE1b	-	PA0256	tseF	-	tepBa	-
WH-SGI-V-07503	T_1982	19		tse1	tse2	tse3	tse4	tse5	tse8	tse6	-	-	tse7	-	-	-	-	-	tplE	modA	PA2066	tle1	tseT	azu	pldB	-	-	-	tseV	-	-	-	-	tspE1b	-	PA0256	tseF	-	-	-
WH-SGI-V-07504	T_1983	23		tse1	tse2	tse3	tse4	tse5	tse8	-	tas1	-	tse7	-	-	-	-	-	tplE	modA	PA2066	tle1	tseT	azu	pldB	tle3	-	vgrG2b	-	pldA	rhsP2	-	-	tspE1b	-	PA0256	tseF	tepB	-	-
WH-SGI-V-07506	T_1984	20		tse1	tse2	tse3	tse4	tse5	tse8	-	tas1	-	tse7	-	-	-	-	-	tplE	modA	PA2066	tle1	tseT	azu	pldB	tle3	-	vgrG2b	-	-	-	-	-	tspE1b	-	PA0256	tseF	-	-	-
WH-SGI-V-07507	T_1985	23		tse1	tse2	tse3	tse4	tse5	tse8	-	tas1	-	-	-	-	-	tse7d	-	tplE	modA	-	tle1	tseT	azu	pldB	tle3	-	vgrG2b	tseV	pldA	rhsP2	-	-	-	tspE1c	PA0256	tseF	tepB	-	-
WH-SGI-V-07620	T_1986	22		tse1	tse2	tse3	tse4	tse5	tse8	tse6	-	-	-	tse7a	-	-	-	-	tplE	modA	PA2066	tle1	tseT	azu	pldB	tle3	-	vgrG2b	tseV	pldA	-	-	-	tspE1b	-	PA0256	tseF	-	-	-
WH-SGI-V-07621	T_1987	21		tse1	tse2	tse3	tse4	tse5	tse8	tse6	-	-	tse7	-	-	-	-	-	tplE	modA	PA2066	tle1	tseT	azu	pldB	tle3	tle4b	vgrG2b	-	-	-	-	-	tspE1b	-	PA0256	tseF	-	-	-
WH-SGI-V-07623	T_1988	21		tse1	tse2	tse3	tse4	tse5	tse8	tse6	-	-	-	tse7a	-	-	-	-	tplE	modA	PA2066	tle1	tseT	azu	pldB	tle3	-	vgrG2b	tseV	-	-	-	-	-	tspE1c	PA0256	tseF	-	-	-
WH-SGI-V-07624	T_1989	23		tse1	tse2	tse3	tse4	tse5	tse8	-	tas1	-	tse7	-	-	-	-	-	tplE	modA	PA2066	tle1	tseT	azu	pldB	tle3	-	vgrG2b	-	pldA	rhsP2	-	-	tspE1b	-	PA0256	tseF	tepB	-	-
WH-SGI-V-07627	T_1990	23		tse1	tse2	tse3	tse4	tse5	tse8	-	tas1	-	tse7	-	-	-	-	-	tplE	modA	PA2066	tle1	tseT	azu	pldB	tle3	-	vgrG2b	-	pldA	rhsP2	-	-	tspE1b	-	PA0256	tseF	tepB	-	-
WH-SGI-V-07629	T_1991	18		tse1	tse2	tse3	tse4	tse5	tse8	tse6	-	-	tse7	-	-	-	-	-	tplE	modA	PA2066	tle1	tseT	azu	pldB	-	-	-	tseV	-	-	-	-	tspE1b	-	PA0256	-	-	-	-
WH-SGI-V-07630	T_1992	21		tse1	tse2	tse3	tse4	tse5	tse8	tse6	-	-	-	tse7a	-	-	-	-	tplE	modA	PA2066	tle1	tseT	azu	pldB	tle3	-	vgrG2b	-	-	-	-	-	tspE1b	-	PA0256	tseF	tepB	-	-
WH-SGI-V-07631	T_1993	24		tse1	tse2	tse3	tse4	tse5	tse8	-	tas1	-	-	-	-	-	tse7d	-	tplE	modA	PA2066	tle1	tseT	azu	pldB	tle3	-	vgrG2b	tseV	pldA	rhsP2	-	-	-	tspE1c	PA0256	tseF	tepB	-	-
WH-SGI-V-07636	T_1994	21		tse1	tse2	tse3	tse4	tse5	tse8	-	tas1	-	tse7	-	-	-	-	-	tplE	modA	PA2066	tle1	tseT	azu	pldB	-	-	-	tseV	pldA	-	-	-	-	tspE1c	PA0256	tseF	tepB	-	-
WH-SGI-V-07637	T_1995	22		tse1	tse2	tse3	tse4	tse5	tse8	-	-	tne3	-	tse7a	-	-	-	-	tplE	modA	PA2066	tle1	tseT	azu	pldB	-	-	-	-	pldA	rhsP2	tle2	-	-	tspE1c	PA0256	tseF	tepB	-	-
WH-SGI-V-07638	T_1996	23		tse1	tse2	tse3	tse4	tse5	tse8	-	tas1	-	-	tse7a	-	-	-	-	tplE	modA	PA2066	tle1	tseT	azu	pldB	tle3	-	vgrG2b	tseV	pldA	rhsP2	-	-	tspE1b	-	PA0256	tseF	-	-	-
WH-SGI-V-07649	T_1997	21		tse1	tse2	tse3	tse4	tse5	tse8	tse6	-	-	-	tse7a	-	-	-	-	tplE	modA	PA2066	tle1	tseT	azu	pldB	tle3	-	vgrG2b	-	-	-	-	-	tspE1b	-	PA0256	tseF	tepB	-	-
WH-SGI-V-07678	T_1998	23		tse1	tse2	tse3	tse4	tse5	tse8	tse6	-	-	-	tse7a	-	-	-	-	tplE	modA	PA2066	tle1	tseT	azu	pldB	tle3	-	vgrG2b	tseV	pldA	-	-	-	tspE1b	-	PA0256	tseF	tepB	-	-
WH-SGI-V-07680	T_1999	24		tse1	tse2	tse3	tse4	tse5	tse8	tse6	-	-	-	tse7a	-	-	-	-	tplE	modA	PA2066	tle1	tseT	azu	pldB	tle3	tle4b	-	tseV	pldA	rhsP2	tle2	-	-	tspE1c	PA0256	tseF	-	-	-
WH-SGI-V-07681	T_2000	21		tse1	tse2	tse3	tse4	tse5	tse8	tse6	-	-	-	tse7a	-	-	-	-	tplE	modA	PA2066	tle1	tseT	azu	pldB	tle3	-	vgrG2b	tseV	-	-	-	-	tspE1b	-	PA0256	tseF	-	-	-
WH-SGI-V-07684	T_2001	23		tse1	tse2	tse3	tse4	tse5	tse8	tse6	-	-	-	tse7a	-	-	-	-	tplE	modA	PA2066	tle1	tseT	azu	pldB	tle3	tle4b	-	-	pldA	rhsP2	-	-	-	tspE1c	PA0256	tseF	tepB	-	-
WH-SGI-V-07686	T_2002	19		tse1	tse2	tse3	tse4	tse5	tse8	tse6	-	-	tse7	-	-	-	-	-	tplE	modA	PA2066	tle1	tseT	azu	pldB	-	-	-	tseV	-	-	-	-	tspE1b	-	PA0256	tseF	-	-	-
WH-SGI-V-07691	T_2003	19		tse1	tse2	tse3	tse4	tse5	tse8	tse6	-	-	tse7	-	-	-	-	-	tplE	modA	PA2066	tle1	tseT	azu	-	tle3	-	vgrG2b	-	-	-	-	-	tspE1b	-	PA0256	tseF	-	-	-
WH-SGI-V-07692	T_2004	20		tse1	tse2	tse3	tse4	tse5	tse8	tse6	-	-	tse7	-	-	-	-	-	tplE	modA	PA2066	tle1	tseT	azu	pldB	-	-	-	-	-	rhsP2	tle2	-	tspE1b	-	PA0256	tseF	-	-	-
WH-SGI-V-07695	T_2005	20		tse1	tse2	tse3	tse4	tse5	tse8	tse6	-	-	tse7	-	-	-	-	-	tplE	modA	PA2066	tle1	tseT	azu	pldB	tle3	-	vgrG2b	-	-	-	-	-	tspE1b	-	PA0256	tseF	-	-	-
WH-SGI-V-07697	T_2006	21		tse1	tse2	tse3	tse4	tse5	tse8	tse6	-	-	-	tse7a	-	-	-	-	tplE	modA	PA2066	tle1	tseT	azu	pldB	tle3	-	vgrG2b	tseV	-	-	-	-	tspE1b	-	PA0256	tseF	-	-	-
WH-SGI-V-07704	T_2007	22		tse1	tse2	tse3	tse4	tse5	tse8	tse6	-	-	-	tse7a	-	-	-	-	tplE	modA	PA2066	tle1	tseT	azu	pldB	tle3	-	vgrG2b	tseV	-	-	-	-	-	tspE1c	PA0256	tseF	tepB	-	-
WH-SGI-V-07706	T_2008	23		tse1	tse2	tse3	tse4	tse5	tse8	tse6	-	-	tse7	-	-	-	-	-	tplE	modA	PA2066	tle1	tseT	azu	pldB	tle3	-	vgrG2b	tseV	-	rhsP2	-	-	tspE1b	-	PA0256	tseF	tepB	-	-
WH-SGI-V-07707	T_2009	24		tse1	tse2	tse3	tse4	tse5	tse8	-	tas1	-	-	tse7a	-	-	-	-	tplE	modA	PA2066	tle1	tseT	azu	pldB	tle3	tle4b	-	tseV	pldA	rhsP2	-	-	-	tspE1c	PA0256	tseF	tepB	-	-
WH-SGI-V-07710	T_2011	19		tse1	tse2	tse3	tse4	tse5	tse8	-	tas1	-	tse7	-	-	-	-	-	tplE	modA	PA2066	tle1	tseT	azu	-	tle3	-	vgrG2b	-	-	-	-	-	tspE1b	-	PA0256	tseF	-	-	-
WS 5022	T_2012	17		tse1	tse2	tse3	-	tse5	tse8	tse6	-	-	-	-	-	-	-	tse7e	-	modA	PA2066	tle1	tseT	azu	pldB	-	-	-	-	-	-	-	-	-	tspE1c	PA0256	tseF	-	-	tepBb
WS136	T_2013	21		tse1	tse2	tse3	tse4	tse5	tse8	-	tas1	-	tse7	-	-	-	-	-	tplE	modA	PA2066	tle1	tseT	azu	pldB	tle3	-	vgrG2b	-	-	-	-	-	tspE1b	-	PA0256	tseF	-	tepBa	-
X13273	T_2014	23		tse1	tse2	tse3	tse4	tse5	tse8	tse6	-	-	-	tse7a	-	-	-	-	tplE	modA	PA2066	tle1	tseT	azu	pldB	tle3	tle4b	-	-	pldA	rhsP2	-	-	-	tspE1c	PA0256	tseF	tepB	-	-
X24509	T_2015	23		tse1	tse2	tse3	tse4	tse5	tse8	tse6	-	-	-	tse7a	-	-	-	-	tplE	modA	PA2066	tle1	tseT	azu	pldB	tle3	-	vgrG2b	tseV	-	-	tle2	-	tspE1b	-	PA0256	tseF	-	tepBa	-
X78812	T_2016	22		tse1	tse2	tse3	tse4	tse5	tse8	tse6	-	-	-	tse7a	-	-	-	-	tplE	modA	PA2066	tle1	tseT	azu	pldB	tle3	-	vgrG2b	tseV	-	-	-	-	tspE1b	-	PA0256	tseF	-	tepBa	-
X9820	T_2017	21		tse1	tse2	tse3	tse4	tse5	tse8	tse6	-	-	-	tse7a	-	-	-	-	tplE	modA	PA2066	tle1	tseT	azu	pldB	tle3	-	vgrG2b	-	-	-	-	-	tspE1b	-	PA0256	tseF	tepB	-	-
Y31	T_2018	22		tse1	tse2	tse3	tse4	tse5	tse8	tse6	-	-	-	tse7a	-	-	-	-	tplE	modA	PA2066	tle1	tseT	azu	pldB	tle3	-	vgrG2b	tseV	-	rhsP2	-	-	tspE1b	-	PA0256	tseF	-	-	-
Y71	T_2019	21		tse1	tse2	tse3	tse4	tse5	tse8	-	tas1	-	-	tse7a	-	-	-	-	tplE	modA	PA2066	tle1	tseT	azu	pldB	tle3	-	vgrG2b	-	-	-	-	-	tspE1b	-	PA0256	tseF	tepB	-	-
Y82	T_2020	22		tse1	tse2	tse3	tse4	tse5	tse8	tse6	-	-	-	tse7a	-	-	-	-	tplE	modA	PA2066	tle1	tseT	azu	pldB	tle3	-	vgrG2b	tseV	-	-	-	-	-	tspE1c	PA0256	tseF	-	tepBa	-
Y89	T_2021	21		tse1	tse2	tse3	tse4	tse5	tse8	-	tas1	-	-	tse7a	-	-	-	-	tplE	modA	PA2066	tle1	tseT	azu	pldB	tle3	-	vgrG2b	-	-	-	-	-	tspE1b	-	PA0256	tseF	tepB	-	-
YB01	T_2022	20		tse1	tse2	tse3	tse4	tse5	tse8	tse6	-	-	-	tse7a	-	-	-	-	tplE	modA	PA2066	tle1	tseT	azu	pldB	tle3	-	vgrG2b	-	-	-	-	-	tspE1b	-	PA0256	tseF	-	-	-
YD001	T_2023	22		tse1	tse2	tse3	tse4	tse5	tse8	tse6	-	-	tse7	-	-	-	-	-	tplE	modA	PA2066	tle1	tseT	azu	pldB	tle3	tle4b	-	tseV	pldA	-	-	-	tspE1b	-	PA0256	tseF	-	-	-
YL84	T_2024	21		tse1	tse2	tse3	tse4	tse5	tse8	tse6	-	-	-	tse7a	-	-	-	-	tplE	modA	PA2066	tle1	tseT	azu	pldB	tle3	-	vgrG2b	-	-	-	-	-	tspE1b	-	PA0256	tseF	tepB	-	-
YTSEY8	T_2026	25		tse1	tse2	tse3	tse4	tse5	tse8	-	tas1	-	-	tse7a	-	-	-	-	tplE	modA	PA2066	tle1	tseT	azu	pldB	tle3	tle4b	-	tseV	pldA	rhsP2	tle2	-	tspE1b	-	PA0256	tseF	-	tepBa	-
Zw31	T_2027	22		tse1	tse2	tse3	tse4	tse5	tse8	tse6	-	-	-	tse7a	-	-	-	-	tplE	modA	PA2066	tle1	tseT	azu	pldB	tle3	-	vgrG2b	tseV	-	-	-	-	tspE1b	-	PA0256	tseF	-	tepBa	-
Zw49	T_2028	19		tse1	tse2	tse3	tse4	tse5	tse8	tse6	-	-	-	tse7a	-	-	-	-	tplE	modA	PA2066	tle1	tseT	azu	pldB	-	-	-	tseV	-	-	-	-	-	tspE1c	PA0256	tseF	-	-	-
Zw5	T_2029	22		tse1	tse2	tse3	tse4	tse5	tse8	tse6	-	-	tse7	-	-	-	-	-	tplE	modA	PA2066	tle1	tseT	azu	pldB	tle3	-	vgrG2b	tseV	-	-	-	-	tspE1b	-	PA0256	tseF	-	tepBa	-
Zw64	T_2030	22		tse1	tse2	tse3	tse4	tse5	tse8	tse6	-	-	-	tse7a	-	-	-	-	tplE	modA	PA2066	tle1	tseT	azu	pldB	tle3	-	vgrG2b	tseV	-	-	-	-	-	tspE1c	PA0256	tseF	-	tepBa	-
Zw64_2	T_2031	22		tse1	tse2	tse3	tse4	tse5	tse8	tse6	-	-	-	tse7a	-	-	-	-	tplE	modA	PA2066	tle1	tseT	azu	pldB	tle3	-	vgrG2b	tseV	-	-	-	-	tspE1b	-	PA0256	tseF	-	tepBa	-
Zw70	T_2032	22		tse1	tse2	tse3	tse4	tse5	tse8	tse6	-	-	tse7	-	-	-	-	-	tplE	modA	PA2066	tle1	tseT	azu	pldB	tle3	-	vgrG2b	tseV	pldA	-	-	-	tspE1b	-	PA0256	tseF	-	-	-
Zw73_1	T_2033	22		tse1	tse2	tse3	tse4	tse5	tse8	tse6	-	-	tse7	-	-	-	-	-	tplE	modA	PA2066	tle1	tseT	azu	pldB	tle3	-	vgrG2b	tseV	-	-	-	tspE1a	-	-	PA0256	tseF	-	tepBa	-
Zw73_2	T_2034	22		tse1	tse2	tse3	tse4	tse5	tse8	-	tas1	-	tse7	-	-	-	-	-	tplE	modA	PA2066	tle1	tseT	azu	pldB	tle3	-	vgrG2b	-	-	-	tle2	-	-	tspE1c	PA0256	tseF	-	tepBa	-
Zw75_2	T_2035	22		tse1	tse2	tse3	tse4	tse5	tse8	tse6	-	-	-	tse7a	-	-	-	-	tplE	modA	PA2066	tle1	tseT	azu	pldB	tle3	-	vgrG2b	tseV	-	rhsP2	-	-	tspE1b	-	PA0256	tseF	-	-	-
Zw9	T_2036	24		tse1	tse2	tse3	tse4	tse5	tse8	-	tas1	-	-	tse7a	-	-	-	-	tplE	modA	PA2066	tle1	tseT	azu	pldB	tle3	-	vgrG2b	tseV	pldA	rhsP2	-	-	tspE1b	-	PA0256	tseF	tepB	-	-
Zw92	T_2037	22		tse1	tse2	tse3	tse4	tse5	tse8	tse6	-	-	-	tse7a	-	-	-	-	tplE	modA	PA2066	tle1	tseT	azu	pldB	tle3	-	vgrG2b	tseV	-	-	-	-	-	tspE1c	PA0256	tseF	-	tepBa	-
