# Supplementary material for: Distribution of the four type VI secretion systems in Pseudomonas aeruginosa and classification of their core and accessory effectors
Source: Nat Commun. 2025 Jan 21;16:888. doi: 10.1038/s41467-024-54649-5 (PMC11751169; doi:10.1038/s41467-024-54649-5)
Supplement: Supplementary file 13 — Supplementary Dataset 11 [file 41467_2024_54649_MOESM13_ESM.xlsx]

## Sheet: Sheet1
Supplementary Data 11. Mean pairwise nucleotide identities resulting from the multiple sequence alignment of core effectors.
Effector-encoding gene	Mean pairwise nucleotide identity
tse1	99.7% (n=1912)
tse2	98.5% (n=1906)
tse3	99.4% (n=1911)
tse4	99.5% (n=1861)
tse5	99.1% (n=1910)
tse8	99.7% (n=1901)
tplE	94.2% (n=1881)
modA	99.4% (n=1912)
PA2066	99.4% (n=1884)
tle1	92.4% (n=1906)
tseT	99.6% (n=1910)
azu	99.7% (n=1911)
pldB	96.7% (n=1885)
PA0256	99.3% (n=1910)
tseF	98.7% (n=1911)
