# Supplementary material for: Distribution of the four type VI secretion systems in Pseudomonas aeruginosa and classification of their core and accessory effectors
Source: Nat Commun. 2025 Jan 21;16:888. doi: 10.1038/s41467-024-54649-5 (PMC11751169; doi:10.1038/s41467-024-54649-5)
Supplement: Supplementary file 14 — Supplementary Dataset 12 [file 41467_2024_54649_MOESM14_ESM.xlsx]

## Sheet: Sheet1
Supplementary Data 12. Mean pairwise nucleotide identities resulting from the multiple sequence alignment of accessory effectors.
Effector-encoding gene	Mean pairwise nucleotide identity
tse6	99.7% (n=1319)
tas1	99.6% (n=435)
tne3	99.3% (n=41)
tse7	99.8% (n=856)
tse7a	99.9% (n=811)
tsd1	99.9% (n=31)
tse7c	99.7% (n=19)
tse7d	99.9% (n=85)
tse7e	99.9% (n=11)
tle3	96.4% (n=1503)
tle4b	93.2% (n=238)
vgrG2b	94.8% (n=1317)
tseV	82.7% (n=1150)
pldA	99.4% (n=550)
rhsP2	99.7% (n=375)
tle2	95.4% (n=343)
tspE1a	95.4% (n=28)
tspE1b	99.0% (n=1238)
tspE1c	99.4% (n=575)
tepB	99.6% (n=704)
tepBa	99.9% (n=490)
tepBb	99.8% (n=20)
