# Supplementary material for: Distribution of the four type VI secretion systems in Pseudomonas aeruginosa and classification of their core and accessory effectors
Source: Nat Commun. 2025 Jan 21;16:888. doi: 10.1038/s41467-024-54649-5 (PMC11751169; doi:10.1038/s41467-024-54649-5)
Supplement: Supplementary file 15 — Supplementary Dataset 13 [file 41467_2024_54649_MOESM15_ESM.xlsx]

## Sheet: Sheet1
Supplementary Data 13. Genome accession and effector sets of Pseudomonas paraeruginosa strains.
					Core effector	Core effector	Core effector	Core effector	Core effector	Core effector	Accessory effector	Accessory effector	Accessory effector	Accessory effector	Accessory effector	Accessory effector	Accessory effector	Accessory effector	Accessory effector	Core effector	Core effector	Core effector	Core effector	Core effector	Core effector	Core effector	Accessory effector	Accessory effector	Accessory effector	Accessory effector	Accessory effector	Accessory effector	Accessory effector	Accessory effector	Accessory effector	Accessory effector	Core effector	Core effector	Accessory effector	Accessory effector	Accessory effector	Accessory effector
				Locus tag	PA1844	PA2702	PA3484	PA2774	PA2684	PA4163	PA0093	PA0093	PA0093	PA0099	PA0099	PA0099	PA0099	PA0099	PA0099	PA1510	PA1863	PA2066	PA3290	PA3907	PA4922	PA5089	PA0260	PALA36_00282	PA0262	PA0822	PA3487	PA14_43100	PAKAF_03765	PALA52_00191	PA5265	PA5265	PA0256	PA2374	PA14_33970	PA14_33970	PA14_33970	PA14_33970
Strain name	Sequence_ID	Accession code	Number of effectors	Gene name	tse1	tse2	tse3	tse4	tse5	tse8	tse6	tas1	tne3	tse7	tse7a	tsd1	tse7c	tse7d	tse7e	tplE	modA	/	tle1	tseT	azu	pldB	tle3	tle4b	vgrG2b	tseV	pldA	rhsP2	tle2	tspE1a	tspE1b	tspE1c	/	tseF	tepB	tepBa	tepBb	tepBc
PA7	T_2048	NC_009656.1	15		tse1	tse2	tse3	-	tse5	tse8	-	-	tne3	-	-	-	-	-	tse7e	-	modA	PA2066	-	-	azu	-	tle3	-	vgrG2b	-	-	-	tle2	-	-	-	-	tseF	-	-	-	tepBc
AZPAE14941	T_2041	GCF_000789725.1	15		tse1	tse2	tse3	-	tse5	tse8	-	-	tne3	-	-	-	-	-	tse7e	-	modA	PA2066	-	-	azu	-	tle3	-	vgrG2b	-	-	-	tle2	-	-	-	-	tseF	-	-	-	tepBc
AR441	T_2039	CP029093	13		tse1	tse2	tse3	-	tse5	tse8	-	-	tne3	tse7	-	-	-	-	-	-	modA	PA2066	-	-	azu	-	tle3	-	vgrG2b	-	-	-	tle2	-	-	-	-	-	-	-	-	-
AR_0356	T_2038	CP027169	13		tse1	tse2	tse3	-	tse5	tse8	-	-	tne3	tse7	-	-	-	-	-	-	modA	PA2066	-	-	azu	-	tle3	-	vgrG2b	-	-	-	tle2	-	-	-	-	-	-	-	-	-
CR1	T_2045	CP020560	13		tse1	tse2	tse3	-	tse5	tse8	-	-	tne3	-	-	-	-	-	tse7e	-	modA	PA2066	-	-	azu	-	tle3	-	vgrG2b	-	-	-	tle2	-	-	-	-	-	-	-	-	-
AZPAE14901	T_2040	GCF_000791105.1	12		tse1	tse2	tse3	-	tse5	tse8	-	-	-	-	-	-	-	-	tse7e	-	modA	PA2066	-	-	azu	-	tle3	-	vgrG2b	-	-	-	tle2	-	-	-	-	-	-	-	-	-
AZPAE15042	T_2044	CP041354	13		tse1	tse2	tse3	-	tse5	tse8	-	-	tne3	-	-	-	-	-	tse7e	-	modA	PA2066	-	-	azu	-	tle3	-	vgrG2b	-	-	-	tle2	-	-	-	-	-	-	-	-	-
