# Supplementary material for: Distribution of the four type VI secretion systems in Pseudomonas aeruginosa and classification of their core and accessory effectors
Source: Nat Commun. 2025 Jan 21;16:888. doi: 10.1038/s41467-024-54649-5 (PMC11751169; doi:10.1038/s41467-024-54649-5)
Supplement: Supplementary file 16 — Supplementary Dataset 14 [file 41467_2024_54649_MOESM16_ESM.xlsx]

## Sheet: Sheet1
Supplementary Data 14. Accession codes of outgroup.
Species	Strain name	Accession code
Pseudomonas delhiensis	RLD-1	GCF_900187975.1
Pseudomonas humi	CCA1	GCF_001748265.1
Pseudomonas jinjuensi	JCM 21621	GCF_900103845.1
Pseudomonas knackmussii	N1-2	GCF_009911755.1
Pseudomonas multiresinivorans	populi 95301	GCF_012971725.1
Pseudomonas nitroreducens	L4	GCF_029457395.1
Pseudomonas panipatensis	CCM 7469	GCF_900099785.1
