# Supplementary material for: Distribution of the four type VI secretion systems in Pseudomonas aeruginosa and classification of their core and accessory effectors
Source: Nat Commun. 2025 Jan 21;16:888. doi: 10.1038/s41467-024-54649-5 (PMC11751169; doi:10.1038/s41467-024-54649-5)
Supplement: Supplementary file 17 — Supplementary Dataset 15 [file 41467_2024_54649_MOESM17_ESM.xlsx]

## Sheet: Sheet1
Supplementary Data 15. Accession codes of all genomes that were used for the phylogenetic tree as a basis for the stochastic mapping of effector genes
Accession
Species	Strain name	Accession code
P. aeruginosa	2.1	GCF_004370195.1
P. aeruginosa	3	GCF_004370205.1
P. aeruginosa	4	GCF_004370985.1
P. aeruginosa	5	GCF_004370145.1
P. aeruginosa	7	GCF_004370965.1
P. aeruginosa	8	GCF_004370095.1
P. aeruginosa	9	GCF_004370895.1
P. aeruginosa	10	GCF_004370105.1
P. aeruginosa	11	GCF_004370925.1
P. aeruginosa	13	GCF_004370075.1
P. aeruginosa	14.1	GCF_004370045.1
P. aeruginosa	15	GCF_004370015.1
P. aeruginosa	16	GCF_004370025.1
P. aeruginosa	17	GCF_004369995.1
P. aeruginosa	17	GCF_900144035.1
P. aeruginosa	18	GCF_004369975.1
P. aeruginosa	19	GCF_004370865.1
P. aeruginosa	20	GCF_004369945.1
P. aeruginosa	21	GCF_004369935.1
P. aeruginosa	22.1	GCF_004369915.1
P. aeruginosa	22.2	GCF_004369865.1
P. aeruginosa	27	GCF_900143925.1
P. aeruginosa	31	GCF_900144085.1
P. aeruginosa	60.1	GCF_900148005.1
P. aeruginosa	62	GCF_000482025.1
P. aeruginosa	88	GCF_900144315.1
P. aeruginosa	94	GCF_900144375.1
P. aeruginosa	97	GCF_002411865.3
P. aeruginosa	99	GCF_902632995.1
P. aeruginosa	114	GCF_900144555.1
P. aeruginosa	140	GCF_004350205.1
P. aeruginosa	150	GCF_004350095.1
P. aeruginosa	154	GCF_004350025.1
P. aeruginosa	157	GCF_004349995.1
P. aeruginosa	162	GCF_004349915.1
P. aeruginosa	163	GCF_004350435.1
P. aeruginosa	169	GCF_004350405.1
P. aeruginosa	173	GCF_002312055.1
P. aeruginosa	174	GCF_004349825.1
P. aeruginosa	176	GCF_900145185.1
P. aeruginosa	181	GCF_900145225.1
P. aeruginosa	191	GCF_900145335.1
P. aeruginosa	193	GCF_900145355.1
P. aeruginosa	207	GCF_902633025.1
P. aeruginosa	215	GCF_900145575.1
P. aeruginosa	218	GCF_900145605.1
P. aeruginosa	223	GCF_902633075.1
P. aeruginosa	227	GCF_016836585.1
P. aeruginosa	234	GCF_902633005.1
P. aeruginosa	236	GCF_016836565.1
P. aeruginosa	237	GCF_016836545.1
P. aeruginosa	239	GCF_900145735.1
P. aeruginosa	241	GCF_016836525.1
P. aeruginosa	265	GCF_002312545.1
P. aeruginosa	268	GCF_003641125.1
P. aeruginosa	278	GCF_900146085.1
P. aeruginosa	279	GCF_002312385.1
P. aeruginosa	281	GCF_900146115.1
P. aeruginosa	293	GCF_900146235.1
P. aeruginosa	297	GCF_002312755.1
P. aeruginosa	304	GCF_900146345.1
P. aeruginosa	314	GCF_900146435.1
P. aeruginosa	325	GCF_900146545.1
P. aeruginosa	332	GCF_900146595.1
P. aeruginosa	334	GCF_900146625.1
P. aeruginosa	340	GCF_900146685.1
P. aeruginosa	345	GCF_900146735.1
P. aeruginosa	347	GCF_900146755.1
P. aeruginosa	349	GCF_900146775.1
P. aeruginosa	349	GCF_902633055.1
P. aeruginosa	354	GCF_002312535.1
P. aeruginosa	354	GCF_900146815.1
P. aeruginosa	355	GCF_900146825.1
P. aeruginosa	358	GCF_002312375.1
P. aeruginosa	358	GCF_900146855.1
P. aeruginosa	359	GCF_002312455.1
P. aeruginosa	361	GCF_900146885.1
P. aeruginosa	362	GCF_900146895.1
P. aeruginosa	372	GCF_900146995.1
P. aeruginosa	373	GCF_900147005.1
P. aeruginosa	382	GCF_900147085.1
P. aeruginosa	383	GCF_900147095.1
P. aeruginosa	385	GCF_900147115.1
P. aeruginosa	387	GCF_900147135.1
P. aeruginosa	388	GCF_900147165.1
P. aeruginosa	392	GCF_002312405.1
P. aeruginosa	403	GCF_002312695.1
P. aeruginosa	462	GCF_002312065.1
P. aeruginosa	506	GCF_002312615.1
P. aeruginosa	712	GCF_002312095.1
P. aeruginosa	717	GCF_002194005.1
P. aeruginosa	829	GCF_002193835.1
P. aeruginosa	838	GCF_002194025.1
P. aeruginosa	856	GCF_003840205.1
P. aeruginosa	903	GCF_002914495.1
P. aeruginosa	903	GCF_003840215.1
P. aeruginosa	982	GCF_003840165.1
P. aeruginosa	994	GCF_003840145.1
P. aeruginosa	1098	GCF_003840225.1
P. aeruginosa	1510	GCF_003863825.1
P. aeruginosa	1590	GCF_003863645.1
P. aeruginosa	1600	GCF_003863635.1
P. aeruginosa	1622	GCF_003863575.1
P. aeruginosa	1631	GCF_003863775.1
P. aeruginosa	1638	GCF_003863555.1
P. aeruginosa	1650	GCF_003863745.1
P. aeruginosa	1653	GCF_003863515.1
P. aeruginosa	1658	GCF_003863495.1
P. aeruginosa	2192	GCF_000152545.1
P. aeruginosa	2321	GCF_002193745.1
P. aeruginosa	2325	GCF_002193685.1
P. aeruginosa	2328	GCF_002193665.1
P. aeruginosa	2330	GCF_002193675.1
P. aeruginosa	2357	GCF_002193975.1
P. aeruginosa	2755	GCF_013115565.1
P. aeruginosa	3141	GCF_003976075.1
P. aeruginosa	3573	GCF_000629325.1
P. aeruginosa	3575	GCF_000629285.1
P. aeruginosa	3576	GCF_000629265.1
P. aeruginosa	3577	GCF_000629245.1
P. aeruginosa	3580	GCF_000629185.1
P. aeruginosa	3581	GCF_000629165.1
P. aeruginosa	3736	GCF_013115465.1
P. aeruginosa	3856	GCF_013115025.1
P. aeruginosa	3942	GCF_013115435.1
P. aeruginosa	4068	GCF_009725015.1
P. aeruginosa	5985	GCF_004371915.1
P. aeruginosa	5987	GCF_004371905.1
P. aeruginosa	5988.2	GCF_004371845.1
P. aeruginosa	5988.3	GCF_004372125.1
P. aeruginosa	5989	GCF_004371865.1
P. aeruginosa	5990.1	GCF_004372135.1
P. aeruginosa	5990.2	GCF_004371855.1
P. aeruginosa	5990.3	GCF_004371805.1
P. aeruginosa	5991	GCF_004371825.1
P. aeruginosa	5992	GCF_004371775.1
P. aeruginosa	5993	GCF_004371735.1
P. aeruginosa	5994	GCF_004371755.1
P. aeruginosa	5995	GCF_004371715.1
P. aeruginosa	5996	GCF_004372085.1
P. aeruginosa	5997	GCF_004371705.1
P. aeruginosa	5999.1	GCF_004371635.1
P. aeruginosa	5999.2	GCF_004371645.1
P. aeruginosa	5999.3	GCF_004372075.1
P. aeruginosa	6000.1	GCF_004371625.1
P. aeruginosa	6000.3	GCF_004372035.1
P. aeruginosa	6001	GCF_004372025.1
P. aeruginosa	6003	GCF_004371555.1
P. aeruginosa	6004	GCF_004371565.1
P. aeruginosa	6010	GCF_002194085.1
P. aeruginosa	6077	GCF_000481745.1
P. aeruginosa	6085	GCF_004371525.1
P. aeruginosa	6086.1	GCF_004371535.1
P. aeruginosa	6086.2	GCF_004371505.1
P. aeruginosa	6087	GCF_004371485.1
P. aeruginosa	6088	GCF_004372045.1
P. aeruginosa	6089	GCF_004371415.1
P. aeruginosa	6090	GCF_004371445.1
P. aeruginosa	6091	GCF_004371435.1
P. aeruginosa	6092.2	GCF_004371405.1
P. aeruginosa	6093	GCF_004371325.1
P. aeruginosa	6095	GCF_004371335.1
P. aeruginosa	6096	GCF_004371945.1
P. aeruginosa	6097.3	GCF_004370815.1
P. aeruginosa	6098	GCF_004370795.1
P. aeruginosa	6102	GCF_004370775.1
P. aeruginosa	6354	GCF_007922905.1
P. aeruginosa	6487	GCF_007922895.1
P. aeruginosa	6543	GCF_013115705.1
P. aeruginosa	6544	GCF_013115675.1
P. aeruginosa	6762	GCF_003665495.1
P. aeruginosa	8380	GCF_001548135.1
P. aeruginosa	8488	GCF_002964295.1
P. aeruginosa	8489	GCF_002964255.1
P. aeruginosa	8490	GCF_002964275.1
P. aeruginosa	8491	GCF_002942025.1
P. aeruginosa	9857	GCF_013620585.1
P. aeruginosa	10262	GCF_013620565.1
P. aeruginosa	10333	GCF_013620545.1
P. aeruginosa	12939	GCF_002753655.1
P. aeruginosa	14649	GCF_001414105.1
P. aeruginosa	14673	GCF_001414175.1
P. aeruginosa	15958	GCF_017288095.1
P. aeruginosa	15965	GCF_017292115.1
P. aeruginosa	19660	GCF_000481765.1
P. aeruginosa	21107	GCF_009830185.1
P. aeruginosa	21113	GCF_009830205.1
P. aeruginosa	21114	GCF_009830175.1
P. aeruginosa	21167	GCF_009830195.1
P. aeruginosa	21168	GCF_009830215.1
P. aeruginosa	21169	GCF_009830275.1
P. aeruginosa	39016	GCF_003698065.1
P. aeruginosa	39145	GCF_003839945.1
P. aeruginosa	60503	GCF_007559065.1
P. aeruginosa	79426	GCF_013620375.1
P. aeruginosa	89224	GCF_013620245.1
P. aeruginosa	89570	GCF_013620105.1
P. aeruginosa	105819	GCF_001601745.1
P. aeruginosa	105880	GCF_001601585.1
P. aeruginosa	138244	GCF_000215775.4
P. aeruginosa	152962	GCF_016811975.1
P. aeruginosa	163603	GCF_013284915.1
P. aeruginosa	163915	GCF_013284955.1
P. aeruginosa	174581	GCF_013284875.1
P. aeruginosa	185385	GCF_013284855.1
P. aeruginosa	243931	GCF_007559125.1
P. aeruginosa	401853	GCF_014155905.1
P. aeruginosa	519119	GCF_007559105.1
P. aeruginosa	2032935751	GCF_004371155.1
P. aeruginosa	3020837212	GCF_004370285.1
P. aeruginosa	3052425557	GCF_004370215.1
P. aeruginosa	3052425557	GCF_004371195.1
P. aeruginosa	4044301968	GCF_004370545.1
P. aeruginosa	4064320487	GCF_004370635.1
P. aeruginosa	4064321111	GCF_004370615.1
P. aeruginosa	4084334344	GCF_004370995.1
P. aeruginosa	4084336477	GCF_004370975.1
P. aeruginosa	4094341901	GCF_004371165.1
P. aeruginosa	4094345258	GCF_004370665.1
P. aeruginosa	4094345290	GCF_004378695.1
P. aeruginosa	4104355315	GCF_004370295.1
P. aeruginosa	4124363505	GCF_004370735.1
P. aeruginosa	5014375233	GCF_004370235.1
P. aeruginosa	5014375428	GCF_004370305.1
P. aeruginosa	5023272159	GCF_004370315.1
P. aeruginosa	5054408352	GCF_004370425.1
P. aeruginosa	9092533235	GCF_004370525.1
P. aeruginosa	010-4	GCF_003835175.1
P. aeruginosa	014-2A	GCF_003835685.1
P. aeruginosa	020MIC	GCF_003835095.1
P. aeruginosa	0C4A	GCF_003698425.1
P. aeruginosa	10% 1	GCF_001373735.1
P. aeruginosa	10% 4	GCF_001375295.1
P. aeruginosa	1042828174-21	GCF_004370455.1
P. aeruginosa	11_P_PA	GCF_901456185.1
P. aeruginosa	12-4-4(59)	GCF_001482325.1
P. aeruginosa	12.5% 2.1	GCF_001375315.1
P. aeruginosa	12.5% 9	GCF_001375335.1
P. aeruginosa	128S180412BSL_PA2	GCF_004375375.1
P. aeruginosa	1334/14	GCF_004193735.1
P. aeruginosa	144S190811BSL_PA2	GCF_004375295.1
P. aeruginosa	145S200511BSL_PA2	GCF_004375285.1
P. aeruginosa	146 Assistante	GCF_002312175.1
P. aeruginosa	15.211Gc	GCF_001374075.1
P. aeruginosa	15.321Ga	GCF_001374315.1
P. aeruginosa	1709-12	GCF_001756495.1
P. aeruginosa	172BR	GCF_003834225.1
P. aeruginosa	175S070312EX2DAY21_PA1	GCF_004375325.1
P. aeruginosa	1811-13R031	GCF_009676765.1
P. aeruginosa	192S190811BSL_PA1	GCF_004375535.1
P. aeruginosa	192S190811BSL_PA2	GCF_004375275.1
P. aeruginosa	197S020911BSL_PA1	GCF_004375205.1
P. aeruginosa	197S020911BSL_PA3	GCF_004375175.1
P. aeruginosa	19BR	GCF_000223945.1
P. aeruginosa	1BAE	GCF_003698585.1
P. aeruginosa	2.5% 5	GCF_001375275.1
P. aeruginosa	2.5% 6	GCF_001374195.1
P. aeruginosa	20-MO00609-0	GCF_015680725.1
P. aeruginosa	201s070911bsl_PA1	GCF_004375495.1
P. aeruginosa	201s070911bsl_PA2	GCF_004375165.1
P. aeruginosa	205BR	GCF_003833885.1
P. aeruginosa	211BR	GCF_003834135.1
P. aeruginosa	213BR	GCF_000223965.1
P. aeruginosa	21BR	GCF_003833865.1
P. aeruginosa	23_P_PA	GCF_901456275.1
P. aeruginosa	24Pae112	GCF_003433235.1
P. aeruginosa	259S240811BSL_PA1	GCF_004374515.1
P. aeruginosa	259S240811BSL_PA2	GCF_004375115.1
P. aeruginosa	266S141211BSL_PA1	GCF_004375525.1
P. aeruginosa	272S250511BSL_PA1	GCF_004374425.1
P. aeruginosa	274S010611BSL_PA1	GCF_004374385.1
P. aeruginosa	278S180511BSL_PA2	GCF_004374395.1
P. aeruginosa	286S270711BSL_PA1	GCF_004374705.1
P. aeruginosa	293S080611BSL_PA1	GCF_004374685.1
P. aeruginosa	293S080611BSL_PA2	GCF_004374405.1
P. aeruginosa	295s071211BSL_PA2	GCF_004374365.1
P. aeruginosa	298S020611BSL_PA1	GCF_004374315.1
P. aeruginosa	29S030611BSL_PA1	GCF_004375475.1
P. aeruginosa	2A42	GCF_003698395.1
P. aeruginosa	2C22	GCF_003698025.1
P. aeruginosa	2D9A	GCF_002276485.1
P. aeruginosa	2S030611BSL_PA1	GCF_004375515.1
P. aeruginosa	30642g	GCF_013619995.1
P. aeruginosa	313s141011BSL_PA1	GCF_004374625.1
P. aeruginosa	318S170811BSL_PA1	GCF_004374295.1
P. aeruginosa	318S170811BSL_PA2	GCF_004374305.1
P. aeruginosa	320S290711BSL_PA1	GCF_004374615.1
P. aeruginosa	320S290711BSL_PA2	GCF_004374275.1
P. aeruginosa	326S290611BSL_PA1	GCF_004374265.1
P. aeruginosa	326S290611BSL_PA3	GCF_004374595.1
P. aeruginosa	32CFBRPA	GCF_003974285.1
P. aeruginosa	333S200112BSL_PA1	GCF_004374185.1
P. aeruginosa	33CFBRPA	GCF_003973785.1
P. aeruginosa	36BR	GCF_003834195.1
P. aeruginosa	39_P_PA	GCF_901456215.1
P. aeruginosa	3C1A	GCF_003698715.1
P. aeruginosa	3C52	GCF_003698035.1
P. aeruginosa	3C52(K)	GCF_003698705.1
P. aeruginosa	4012(0)	GCF_003698785.1
P. aeruginosa	4104355340-13	GCF_004370395.1
P. aeruginosa	4104355340-15	GCF_004371075.1
P. aeruginosa	4124363474-15	GCF_004370535.1
P. aeruginosa	43CFBRPA	GCF_003973735.1
P. aeruginosa	44s031011BSL_PA1	GCF_004375595.1
P. aeruginosa	5024382738-25	GCF_004370345.1
P. aeruginosa	5024382738-26	GCF_004370385.1
P. aeruginosa	5024382749-13	GCF_004371065.1
P. aeruginosa	5024382749-14	GCF_004370435.1
P. aeruginosa	5034388498-20	GCF_004371275.1
P. aeruginosa	5034388498-21	GCF_004371245.1
P. aeruginosa	5054407658-17	GCF_004370725.1
P. aeruginosa	5054408350-18	GCF_004370625.1
P. aeruginosa	5054408350-20	GCF_004371225.1
P. aeruginosa	578-A	GCF_002312355.1
P. aeruginosa	57RV	GCF_004372615.1
P. aeruginosa	57SJ	GCF_004372845.1
P. aeruginosa	5BR2	GCF_003836815.1
P. aeruginosa	66S100212BSL _PA1	GCF_004375425.1
P. aeruginosa	6D92(H)	GCF_003698625.1
P. aeruginosa	707A	GCF_002312575.1
P. aeruginosa	886-1	GCF_003840105.1
P. aeruginosa	934436V	GCF_003840045.1
P. aeruginosa	9BR	GCF_000223925.1
P. aeruginosa	A-I-1	GCF_015697665.1
P. aeruginosa	A1(A2448)	GCF_003835445.1
P. aeruginosa	A10	GCF_003836965.1
P. aeruginosa	A11	GCF_003836945.1
P. aeruginosa	A15	GCF_003837025.1
P. aeruginosa	A17	GCF_003836875.1
P. aeruginosa	A17CT	GCF_013415085.1
P. aeruginosa	A19	GCF_003837725.1
P. aeruginosa	A22	GCF_003836865.1
P. aeruginosa	A237	GCF_003836985.1
P. aeruginosa	A3	GCF_003835695.1
P. aeruginosa	A681	GCF_007559085.1
P. aeruginosa	A9	GCF_003837645.1
P. aeruginosa	AA2	GCF_012935295.1
P. aeruginosa	Aa249	GCF_003836305.1
P. aeruginosa	AES1M	GCF_004355125.1
P. aeruginosa	AES1R	GCF_004355145.1
P. aeruginosa	AG1	GCF_009662315.1
P. aeruginosa	AIX06	GCF_013328785.1
P. aeruginosa	AJ D 2	GCF_004769055.1
P. aeruginosa	AL191	GCF_003833445.1
P. aeruginosa	AL561	GCF_003833455.1
P. aeruginosa	AMT0005-1	GCF_003838605.1
P. aeruginosa	AMT0005-135	GCF_003975535.1
P. aeruginosa	AMT0006-1	GCF_003838555.1
P. aeruginosa	AMT0006-64	GCF_003975485.1
P. aeruginosa	AMT0006-65	GCF_003975435.1
P. aeruginosa	AMT0020-1	GCF_003840345.1
P. aeruginosa	AMT0020-84	GCF_003838535.1
P. aeruginosa	AMT0026-2	GCF_003975425.1
P. aeruginosa	AMT0026-67	GCF_003838445.1
P. aeruginosa	AMT0046-1	GCF_003838505.1
P. aeruginosa	AMT0046-108	GCF_003975415.1
P. aeruginosa	AMT0047-125	GCF_003976225.1
P. aeruginosa	AMT0047-2	GCF_003975405.1
P. aeruginosa	AMT0071-76	GCF_003840305.1
P. aeruginosa	AR_0054	GCF_001875165.1
P. aeruginosa	AR_0064	GCF_001875185.1
P. aeruginosa	AR_0092	GCF_001874805.1
P. aeruginosa	AR_0094	GCF_001875205.1
P. aeruginosa	AR_0095	GCF_002997005.1
P. aeruginosa	AR_0100	GCF_001874975.1
P. aeruginosa	AR_0103	GCF_001874795.1
P. aeruginosa	AR_0105	GCF_001874995.1
P. aeruginosa	AR_0108	GCF_001875215.1
P. aeruginosa	AR_0110	GCF_003204335.1
P. aeruginosa	AR_0111	GCF_003571805.1
P. aeruginosa	AR_0230	GCF_002968695.1
P. aeruginosa	AR_0241	GCF_003324405.1
P. aeruginosa	AR_0351	GCF_003000795.1
P. aeruginosa	AR_0352	GCF_003324465.1
P. aeruginosa	AR_0353	GCF_002968655.1
P. aeruginosa	AR_0354	GCF_002968585.1
P. aeruginosa	AR_0355	GCF_003000655.1
P. aeruginosa	AR_0357	GCF_002968955.1
P. aeruginosa	AR_0359	GCF_003000695.1
P. aeruginosa	AR_0360	GCF_002968515.1
P. aeruginosa	AR_0443	GCF_003074115.1
P. aeruginosa	AR_0446	GCF_003193645.1
P. aeruginosa	AR_0447	GCF_003260415.1
P. aeruginosa	AR_0449	GCF_003324385.1
P. aeruginosa	AR_0456	GCF_003324295.1
P. aeruginosa	AR_0457	GCF_003324275.1
P. aeruginosa	AR_0459	GCF_003324255.1
P. aeruginosa	AR_455	GCF_003288355.1
P. aeruginosa	AR_458	GCF_003288435.1
P. aeruginosa	AR_460	GCF_003288335.1
P. aeruginosa	AR439	GCF_003073895.1
P. aeruginosa	AR442	GCF_003073795.1
P. aeruginosa	AR444	GCF_003073615.1
P. aeruginosa	AR445	GCF_003073735.1
P. aeruginosa	ASM437018v1	GCF_004370185.1
P. aeruginosa	ASM90049702v1	GCF_900497025.1
P. aeruginosa	AT19	GCF_003841005.1
P. aeruginosa	AT31	GCF_003840085.1
P. aeruginosa	AT40	GCF_003840055.1
P. aeruginosa	ATCC 27853	GCF_001618925.1
P. aeruginosa	ATCC BAA-2108	GCF_002237025.1
P. aeruginosa	ATCC BAA-2109	GCF_002236985.1
P. aeruginosa	ATCC BAA-2110	GCF_002237075.1
P. aeruginosa	ATCC BAA-2111	GCF_002238215.1
P. aeruginosa	ATCC BAA-2112	GCF_002237085.1
P. aeruginosa	ATCC BAA-2113	GCF_002237015.1
P. aeruginosa	ATCC BAA-2114	GCF_002237055.1
P. aeruginosa	AU10014	GCF_001554395.1
P. aeruginosa	AU10241	GCF_001554385.1
P. aeruginosa	AU10272	GCF_001554705.1
P. aeruginosa	AU10409	GCF_001554695.1
P. aeruginosa	AU10410	GCF_001554735.1
P. aeruginosa	AU10583	GCF_001554665.1
P. aeruginosa	AU10658	GCF_001554975.1
P. aeruginosa	AU10713	GCF_001555075.1
P. aeruginosa	AU10714	GCF_001554455.1
P. aeruginosa	AU10756	GCF_001555335.1
P. aeruginosa	AU11866	GCF_001554305.1
P. aeruginosa	AU11990	GCF_001555255.1
P. aeruginosa	AU1215	GCF_001545205.1
P. aeruginosa	AU12528	GCF_001554785.1
P. aeruginosa	AU13210	GCF_001554935.1
P. aeruginosa	AU13626	GCF_001545175.1
P. aeruginosa	AU16821	GCF_001554745.1
P. aeruginosa	AU17091	GCF_001555035.1
P. aeruginosa	AU17550	GCF_001555015.1
P. aeruginosa	AU17907	GCF_001554805.1
P. aeruginosa	AU17965	GCF_001555455.1
P. aeruginosa	AU18132	GCF_001555095.1
P. aeruginosa	AU18274	GCF_001554915.1
P. aeruginosa	AU19319	GCF_001555115.1
P. aeruginosa	AU19803	GCF_001554955.1
P. aeruginosa	AU20671	GCF_001555375.1
P. aeruginosa	AU20916	GCF_001554505.1
P. aeruginosa	AU21076	GCF_001554315.1
P. aeruginosa	AU2342	GCF_001554465.1
P. aeruginosa	AU24156	GCF_001555215.1
P. aeruginosa	AU24807	GCF_001555395.1
P. aeruginosa	AU25116	GCF_001555295.1
P. aeruginosa	AU25210	GCF_001555055.1
P. aeruginosa	AU5471	GCF_001554325.1
P. aeruginosa	AU6462	GCF_001554575.1
P. aeruginosa	AU6854	GCF_001554495.1
P. aeruginosa	AU7032	GCF_001555135.1
P. aeruginosa	AU7033	GCF_001554655.1
P. aeruginosa	AU7198	GCF_001555225.1
P. aeruginosa	AU7511	GCF_001545255.1
P. aeruginosa	AU8251	GCF_001554775.1
P. aeruginosa	AU9017	GCF_001554825.1
P. aeruginosa	AU9381	GCF_001554375.1
P. aeruginosa	AU9739	GCF_001555165.1
P. aeruginosa	AU9899	GCF_001555325.1
P. aeruginosa	AUS021	GCF_003840385.1
P. aeruginosa	AUS026	GCF_003839465.1
P. aeruginosa	AUS029	GCF_003839345.1
P. aeruginosa	AUS050	GCF_003838875.1
P. aeruginosa	AUS054	GCF_003840605.1
P. aeruginosa	AUS058	GCF_003839445.1
P. aeruginosa	AUS066	GCF_003839305.1
P. aeruginosa	AUS073	GCF_003839405.1
P. aeruginosa	AUS074	GCF_003976375.1
P. aeruginosa	AUS077	GCF_003839285.1
P. aeruginosa	AUS083	GCF_003839685.1
P. aeruginosa	AUS088	GCF_003839665.1
P. aeruginosa	AUS089	GCF_003839245.1
P. aeruginosa	AUS093	GCF_003840755.1
P. aeruginosa	AUS105	GCF_003839175.1
P. aeruginosa	AUS106	GCF_003840585.1
P. aeruginosa	AUS111	GCF_003840635.1
P. aeruginosa	AUS119	GCF_003839255.1
P. aeruginosa	AUS120	GCF_003840555.1
P. aeruginosa	AUS122	GCF_003976545.1
P. aeruginosa	AUS124	GCF_003839215.1
P. aeruginosa	AUS125	GCF_003976875.1
P. aeruginosa	AUS127	GCF_003841085.1
P. aeruginosa	AUS128	GCF_003976555.1
P. aeruginosa	AUS134	GCF_003839205.1
P. aeruginosa	AUS136	GCF_003976855.1
P. aeruginosa	AUS138	GCF_003839165.1
P. aeruginosa	AUS139	GCF_003976465.1
P. aeruginosa	AUS141	GCF_003976805.1
P. aeruginosa	AUS148	GCF_003839145.1
P. aeruginosa	AUS149	GCF_003838665.1
P. aeruginosa	AUS150	GCF_003839065.1
P. aeruginosa	AUS151	GCF_003839125.1
P. aeruginosa	AUS153	GCF_003976505.1
P. aeruginosa	AUS154	GCF_003839105.1
P. aeruginosa	AUS155	GCF_003976425.1
P. aeruginosa	AUS156	GCF_003976495.1
P. aeruginosa	AUS157	GCF_003975765.1
P. aeruginosa	AUS158	GCF_003975735.1
P. aeruginosa	AUS165	GCF_003839085.1
P. aeruginosa	AUS174	GCF_003976775.1
P. aeruginosa	AUS175	GCF_003976765.1
P. aeruginosa	AUS176	GCF_003976445.1
P. aeruginosa	AUS177	GCF_003975755.1
P. aeruginosa	AUS178	GCF_003975725.1
P. aeruginosa	AUS183	GCF_003840005.1
P. aeruginosa	AUS185	GCF_003839995.1
P. aeruginosa	AUS186	GCF_003841055.1
P. aeruginosa	AUS195	GCF_003841015.1
P. aeruginosa	AUS205	GCF_003839985.1
P. aeruginosa	AUS207	GCF_003839865.1
P. aeruginosa	AUS209	GCF_003976745.1
P. aeruginosa	AUS210	GCF_003839915.1
P. aeruginosa	AUS213	GCF_003840895.1
P. aeruginosa	AUS214	GCF_003976965.1
P. aeruginosa	AUS221	GCF_003976755.1
P. aeruginosa	AUS222	GCF_003976685.1
P. aeruginosa	AUS225	GCF_003839785.1
P. aeruginosa	AUS226	GCF_003976665.1
P. aeruginosa	AUS227	GCF_003976655.1
P. aeruginosa	AUS229	GCF_003840965.1
P. aeruginosa	AUS232	GCF_003839755.1
P. aeruginosa	AUS238	GCF_003840695.1
P. aeruginosa	AUS258	GCF_003976675.1
P. aeruginosa	AUS263	GCF_003840455.1
P. aeruginosa	AUS265	GCF_003976845.1
P. aeruginosa	AUS275	GCF_003839825.1
P. aeruginosa	AUS277	GCF_003976565.1
P. aeruginosa	AUS283	GCF_003839375.1
P. aeruginosa	AUS301	GCF_003840785.1
P. aeruginosa	AUS304	GCF_003839505.1
P. aeruginosa	AUS305	GCF_003840285.1
P. aeruginosa	AUS306	GCF_003840715.1
P. aeruginosa	AUS307	GCF_003838645.1
P. aeruginosa	AUS309	GCF_003838685.1
P. aeruginosa	AUS311	GCF_003976455.1
P. aeruginosa	AUS321	GCF_003840805.1
P. aeruginosa	AUS327	GCF_003840705.1
P. aeruginosa	AUS328	GCF_003839625.1
P. aeruginosa	AUS336	GCF_003839585.1
P. aeruginosa	AUS339	GCF_003839525.1
P. aeruginosa	AUS343	GCF_003840885.1
P. aeruginosa	AUS344	GCF_003838695.1
P. aeruginosa	AUS345	GCF_003838705.1
P. aeruginosa	AUS353	GCF_003840475.1
P. aeruginosa	AUS355	GCF_003839425.1
P. aeruginosa	AUS389	GCF_003840685.1
P. aeruginosa	AUS392	GCF_003839035.1
P. aeruginosa	AUS407	GCF_003839565.1
P. aeruginosa	AUS422	GCF_003838765.1
P. aeruginosa	AUS423	GCF_003840975.1
P. aeruginosa	AUS430	GCF_003840545.1
P. aeruginosa	AUS434	GCF_003838965.1
P. aeruginosa	AUS436	GCF_003838895.1
P. aeruginosa	AUS438	GCF_003839965.1
P. aeruginosa	AUS439	GCF_003838865.1
P. aeruginosa	AUS440	GCF_003840315.1
P. aeruginosa	AUS441	GCF_003838785.1
P. aeruginosa	AUS442	GCF_003838825.1
P. aeruginosa	AUS449	GCF_003975555.1
P. aeruginosa	AUS452	GCF_003976645.1
P. aeruginosa	AUS455	GCF_003976365.1
P. aeruginosa	AUS456	GCF_003976335.1
P. aeruginosa	AUS457	GCF_003838805.1
P. aeruginosa	AUS460	GCF_003840835.1
P. aeruginosa	AUS462	GCF_003840945.1
P. aeruginosa	AUS464	GCF_003975705.1
P. aeruginosa	AUS465	GCF_003839845.1
P. aeruginosa	AUS471	GCF_003839545.1
P. aeruginosa	AUS476	GCF_003840865.1
P. aeruginosa	AUS485	GCF_003840655.1
P. aeruginosa	AUS489	GCF_003838935.1
P. aeruginosa	AUS491	GCF_003840495.1
P. aeruginosa	AUS496	GCF_003838925.1
P. aeruginosa	AUS499	GCF_003839005.1
P. aeruginosa	AUS500	GCF_003976405.1
P. aeruginosa	AUS501	GCF_003975655.1
P. aeruginosa	AUS502	GCF_003839885.1
P. aeruginosa	AUS503	GCF_003839365.1
P. aeruginosa	AUS504	GCF_003839475.1
P. aeruginosa	AUS505	GCF_003975665.1
P. aeruginosa	AUS506	GCF_003840625.1
P. aeruginosa	AUS507	GCF_003838975.1
P. aeruginosa	AUS510	GCF_003975645.1
P. aeruginosa	AUS511	GCF_003975615.1
P. aeruginosa	AUS512	GCF_003975605.1
P. aeruginosa	AUS516	GCF_003976595.1
P. aeruginosa	AUS517	GCF_003840825.1
P. aeruginosa	AUS518	GCF_003840925.1
P. aeruginosa	AUS523	GCF_003976585.1
P. aeruginosa	AUS525	GCF_003976945.1
P. aeruginosa	AUS526	GCF_003975575.1
P. aeruginosa	AUS527	GCF_003976905.1
P. aeruginosa	AUS537	GCF_003840465.1
P. aeruginosa	AUS595	GCF_003838815.1
P. aeruginosa	AUS631	GCF_003840445.1
P. aeruginosa	AUS674	GCF_003840425.1
P. aeruginosa	AUS675	GCF_003840405.1
P. aeruginosa	AUS702	GCF_003839315.1
P. aeruginosa	AUS717	GCF_003976325.1
P. aeruginosa	AUS719	GCF_003838625.1
P. aeruginosa	AUS720	GCF_003838675.1
P. aeruginosa	AUS727	GCF_003975515.1
P. aeruginosa	AZPAE12140	GCF_000796615.1
P. aeruginosa	AZPAE12145	GCF_000796745.1
P. aeruginosa	AZPAE12146	GCF_000796765.1
P. aeruginosa	AZPAE12148	GCF_000796825.1
P. aeruginosa	AZPAE12151	GCF_000796875.1
P. aeruginosa	AZPAE12153	GCF_000796925.1
P. aeruginosa	AZPAE12411	GCF_000797055.1
P. aeruginosa	AZPAE12417	GCF_000797225.1
P. aeruginosa	AZPAE13757	GCF_000795405.1
P. aeruginosa	AZPAE14352	GCF_000795735.1
P. aeruginosa	AZPAE14359	GCF_000795785.1
P. aeruginosa	AZPAE14372	GCF_000795845.1
P. aeruginosa	AZPAE14373	GCF_000795875.1
P. aeruginosa	AZPAE14379	GCF_000795925.1
P. aeruginosa	AZPAE14395	GCF_000796065.1
P. aeruginosa	AZPAE14402	GCF_000796085.1
P. aeruginosa	AZPAE14403	GCF_000796125.1
P. aeruginosa	AZPAE14404	GCF_000796145.1
P. aeruginosa	AZPAE14410	GCF_000796175.1
P. aeruginosa	AZPAE14443	GCF_000796325.1
P. aeruginosa	AZPAE14453	GCF_000796345.1
P. aeruginosa	AZPAE14509	GCF_000796425.1
P. aeruginosa	AZPAE14526	GCF_000796445.1
P. aeruginosa	AZPAE14538	GCF_000796505.1
P. aeruginosa	AZPAE14550	GCF_000794425.1
P. aeruginosa	AZPAE14557	GCF_000794445.1
P. aeruginosa	AZPAE14809	GCF_000794995.1
P. aeruginosa	AZPAE14817	GCF_000795165.1
P. aeruginosa	AZPAE14825	GCF_000795325.1
P. aeruginosa	AZPAE14840	GCF_000789555.1
P. aeruginosa	AZPAE14842	GCF_000789625.1
P. aeruginosa	AZPAE14847	GCF_000789755.1
P. aeruginosa	AZPAE14877	GCF_000790485.1
P. aeruginosa	AZPAE14879	GCF_000790525.1
P. aeruginosa	AZPAE14880	GCF_000790545.1
P. aeruginosa	AZPAE14882	GCF_000790605.1
P. aeruginosa	AZPAE14884	GCF_000790655.1
P. aeruginosa	AZPAE14891	GCF_000790865.1
P. aeruginosa	AZPAE14917	GCF_000793665.1
P. aeruginosa	AZPAE14925	GCF_000791265.1
P. aeruginosa	AZPAE14928	GCF_000791325.1
P. aeruginosa	AZPAE14931	GCF_000793765.1
P. aeruginosa	AZPAE14934	GCF_000793905.1
P. aeruginosa	AZPAE14945	GCF_000791405.1
P. aeruginosa	AZPAE14955	GCF_000791635.1
P. aeruginosa	AZPAE14963	GCF_000791825.1
P. aeruginosa	AZPAE14988	GCF_000792425.1
P. aeruginosa	AZPAE14989	GCF_000792445.1
P. aeruginosa	AZPAE14996	GCF_000792575.1
P. aeruginosa	AZPAE15017	GCF_000793005.1
P. aeruginosa	AZPAE15022	GCF_000793105.1
P. aeruginosa	AZPAE15025	GCF_000791005.1
P. aeruginosa	AZPAE15026	GCF_000791365.1
P. aeruginosa	AZPAE15032	GCF_000791565.1
P. aeruginosa	AZPAE15055	GCF_000793185.1
P. aeruginosa	AZPAE15065	GCF_000793365.1
P. aeruginosa	B-I-1	GCF_015697645.1
P. aeruginosa	B10W	GCF_001874465.1
P. aeruginosa	B136-33	GCF_000359505.1
P. aeruginosa	B17932	GCF_003952325.1
P. aeruginosa	B17932	GCF_016925475.1
P. aeruginosa	B18	GCF_013395035.1
P. aeruginosa	B2	GCF_003835665.1
P. aeruginosa	BA7823	GCF_003626935.1
P. aeruginosa	BAMCPA07-48	GCF_001632245.1
P. aeruginosa	BCW_7427	GCF_009925095.1
P. aeruginosa	BESA18	GCF_013328775.1
P. aeruginosa	BH9	GCF_003795165.1
P. aeruginosa	BICH11	GCF_013328725.1
P. aeruginosa	BJ4	GCF_003973915.1
P. aeruginosa	BK2	GCF_002243265.1
P. aeruginosa	BK4	GCF_002242885.1
P. aeruginosa	blood	GCF_901010245.1
P. aeruginosa	Bo559	GCF_003837335.1
P. aeruginosa	BOR21	GCF_013328675.1
P. aeruginosa	Br670	GCF_003836415.1
P. aeruginosa	Br993	GCF_001756405.1
P. aeruginosa	BS2366	GCF_902202785.1
P. aeruginosa	BS3412	GCF_902204175.1
P. aeruginosa	BS3414	GCF_902204195.1
P. aeruginosa	BTP032	GCF_001086635.1
P. aeruginosa	BTP034	GCF_001086755.1
P. aeruginosa	BTP036	GCF_001086805.1
P. aeruginosa	BTP038	GCF_001086725.1
P. aeruginosa	BWH029	GCF_000629145.1
P. aeruginosa	BWH030	GCF_000629125.1
P. aeruginosa	BWH031	GCF_000629105.1
P. aeruginosa	BWH032	GCF_000629085.1
P. aeruginosa	BWH033	GCF_000629065.1
P. aeruginosa	BWH035	GCF_000629045.1
P. aeruginosa	BWH036	GCF_000629025.1
P. aeruginosa	BWH049	GCF_000629605.1
P. aeruginosa	BWH050	GCF_000629585.1
P. aeruginosa	BWH051	GCF_000629565.1
P. aeruginosa	BWH052	GCF_000629545.1
P. aeruginosa	BWH053	GCF_000629525.1
P. aeruginosa	BWH054	GCF_000629505.1
P. aeruginosa	BWH055	GCF_000629485.1
P. aeruginosa	BWH056	GCF_000629465.1
P. aeruginosa	BWH058	GCF_000629425.1
P. aeruginosa	BWH059	GCF_000629405.1
P. aeruginosa	BWH060	GCF_000629385.1
P. aeruginosa	BWHPSA001	GCF_000481685.1
P. aeruginosa	BWHPSA002	GCF_000481665.1
P. aeruginosa	BWHPSA003	GCF_000481645.1
P. aeruginosa	BWHPSA004	GCF_000481625.1
P. aeruginosa	BWHPSA005	GCF_000481605.1
P. aeruginosa	BWHPSA006	GCF_000481585.1
P. aeruginosa	BWHPSA007	GCF_000481565.1
P. aeruginosa	BWHPSA008	GCF_000481545.1
P. aeruginosa	BWHPSA009	GCF_000481525.1
P. aeruginosa	BWHPSA010	GCF_000481505.1
P. aeruginosa	BWHPSA011	GCF_000481485.1
P. aeruginosa	BWHPSA012	GCF_000481465.1
P. aeruginosa	BWHPSA013	GCF_000481445.1
P. aeruginosa	BWHPSA014	GCF_000481425.1
P. aeruginosa	BWHPSA015	GCF_000481405.1
P. aeruginosa	BWHPSA016	GCF_000481385.1
P. aeruginosa	BWHPSA017	GCF_000481365.1
P. aeruginosa	BWHPSA018	GCF_000481345.1
P. aeruginosa	BWHPSA019	GCF_000481325.1
P. aeruginosa	BWHPSA020	GCF_000481305.1
P. aeruginosa	BWHPSA022	GCF_000481265.1
P. aeruginosa	BWHPSA023	GCF_000481245.1
P. aeruginosa	BWHPSA024	GCF_000481225.1
P. aeruginosa	BWHPSA025	GCF_000481205.1
P. aeruginosa	BWHPSA026	GCF_000481185.1
P. aeruginosa	BWHPSA027	GCF_000481165.1
P. aeruginosa	BWHPSA028	GCF_000481145.1
P. aeruginosa	BWHPSA037	GCF_000520455.1
P. aeruginosa	BWHPSA038	GCF_000520435.1
P. aeruginosa	BWHPSA039	GCF_000520415.1
P. aeruginosa	BWHPSA040	GCF_000520395.1
P. aeruginosa	BWHPSA041	GCF_000520375.1
P. aeruginosa	BWHPSA043	GCF_000520335.1
P. aeruginosa	BWHPSA044	GCF_000520315.1
P. aeruginosa	BWHPSA045	GCF_000520295.1
P. aeruginosa	BWHPSA046	GCF_000520275.1
P. aeruginosa	BWHPSA047	GCF_000520255.1
P. aeruginosa	BWHPSA048	GCF_000520235.1
P. aeruginosa	C-I-1	GCF_015697605.1
P. aeruginosa	C23	GCF_000480495.1
P. aeruginosa	C3	GCF_003835055.1
P. aeruginosa	C3128	GCF_003837625.1
P. aeruginosa	C40	GCF_000480475.1
P. aeruginosa	C41	GCF_000480455.1
P. aeruginosa	C48	GCF_000480435.1
P. aeruginosa	C51	GCF_000480415.1
P. aeruginosa	C52	GCF_000480395.1
P. aeruginosa	C5311	GCF_003837705.1
P. aeruginosa	C7-25	GCF_902703215.1
P. aeruginosa	C7(T3583)	GCF_003835455.1
P. aeruginosa	C79	GCF_007833895.1
P. aeruginosa	C8(T3532)	GCF_003835385.1
P. aeruginosa	C9(P1814)	GCF_003934225.1
P. aeruginosa	CA12133	GCF_015704805.1
P. aeruginosa	Carb01 63	GCF_000981825.1
P. aeruginosa	CCBH17348	GCF_002251125.1
P. aeruginosa	CCBH18249	GCF_004146325.1
P. aeruginosa	CCBH26703	GCF_016056075.1
P. aeruginosa	CCBH4851	GCF_000763245.3
P. aeruginosa	CCBH5698	GCF_004145785.1
P. aeruginosa	CCUG 51971	GCF_008195485.1
P. aeruginosa	CCUG 551	GCF_008801675.1
P. aeruginosa	CCUG 59626	GCF_008180925.1
P. aeruginosa	CCUG 70744	GCF_003194245.1
P. aeruginosa	CCUG 73744	GCF_008244625.1
P. aeruginosa	CCUG 73745	GCF_008244635.1
P. aeruginosa	CDN118	GCF_013347245.1
P. aeruginosa	CDN129	GCF_013376775.1
P. aeruginosa	CF_PA39	GCF_000568235.2
P. aeruginosa	CF127	GCF_000481945.1
P. aeruginosa	CF16053	GCF_008244575.1
P. aeruginosa	CF27	GCF_000481905.1
P. aeruginosa	CF39S	GCF_011466835.1
P. aeruginosa	CF5	GCF_000481885.1
P. aeruginosa	CF5	GCF_003835365.1
P. aeruginosa	CF614	GCF_000480355.1
P. aeruginosa	CF77	GCF_000480375.1
P. aeruginosa	CFSAN084950	GCF_009648875.1
P. aeruginosa	Chir_D-144_assistant	GCF_002312685.1
P. aeruginosa	CL297	GCF_002193915.1
P. aeruginosa	CLB 24388	GCF_016905405.1
P. aeruginosa	CMC-097	GCF_016064595.1
P. aeruginosa	CMC-115	GCF_012276675.1
P. aeruginosa	CN573=PSE143	GCF_003836905.1
P. aeruginosa	CND03	GCF_003837675.1
P. aeruginosa	Co380791	GCF_003836775.1
P. aeruginosa	Co398373	GCF_003837745.1
P. aeruginosa	Co399645	GCF_003837005.1
P. aeruginosa	Cotonu1	GCF_003836245.1
P. aeruginosa	CPa12-1	GCF_011683045.1
P. aeruginosa	CPa40	GCF_011682995.1
P. aeruginosa	CPHL10299	GCF_003836625.1
P. aeruginosa	CPHL10662	GCF_003836605.1
P. aeruginosa	CPHL1999	GCF_003836745.1
P. aeruginosa	CPHL2000	GCF_003837535.1
P. aeruginosa	CPHL5083	GCF_003836725.1
P. aeruginosa	CPHL6749	GCF_003836645.1
P. aeruginosa	CPHL8203	GCF_003837525.1
P. aeruginosa	CPHL950	GCF_003837565.1
P. aeruginosa	D-I-1	GCF_015732105.1
P. aeruginosa	D1	GCF_003834985.1
P. aeruginosa	D9 3362	GCF_003834465.1
P. aeruginosa	DHS01	GCF_000496455.2
P. aeruginosa	DK2	GCF_000271365.1
P. aeruginosa	DL201330	GCF_016134915.1
P. aeruginosa	DN1	GCF_001722005.2
P. aeruginosa	DSM 50071	GCF_001045685.1
P. aeruginosa	DSM 50071	GCF_900167195.1
P. aeruginosa	DUN-001-2B	GCF_003835835.1
P. aeruginosa	DUN-002C	GCF_003835285.1
P. aeruginosa	DUN-004	GCF_003835165.1
P. aeruginosa	DUN-006	GCF_003835185.1
P. aeruginosa	DUN-007-2	GCF_003835765.1
P. aeruginosa	DUN-008	GCF_003835865.1
P. aeruginosa	DUN-009B	GCF_003835775.1
P. aeruginosa	DUN-013	GCF_003835145.1
P. aeruginosa	DUN-015A	GCF_003835725.1
P. aeruginosa	DUN-018	GCF_003835155.1
P. aeruginosa	DUN-024-1	GCF_003835715.1
P. aeruginosa	DVT401	GCF_013343575.1
P. aeruginosa	DVT402	GCF_013240515.1
P. aeruginosa	DVT410	GCF_013343555.1
P. aeruginosa	DVT411	GCF_013240475.1
P. aeruginosa	DVT412	GCF_013343535.1
P. aeruginosa	DVT413	GCF_013343515.1
P. aeruginosa	DVT414	GCF_013343495.1
P. aeruginosa	DVT415	GCF_013240425.1
P. aeruginosa	DVT417	GCF_013343455.1
P. aeruginosa	DVT422	GCF_013240415.1
P. aeruginosa	DVT423	GCF_013343395.1
P. aeruginosa	DVT425	GCF_013343375.1
P. aeruginosa	DVT426	GCF_013240385.1
P. aeruginosa	DVT427	GCF_013343355.1
P. aeruginosa	DVT428	GCF_013240375.1
P. aeruginosa	DVT429	GCF_013343335.1
P. aeruginosa	DVT466	GCF_013240315.1
P. aeruginosa	DVT639	GCF_013240325.1
P. aeruginosa	DVT729	GCF_013343315.1
P. aeruginosa	DVT779	GCF_013343475.1
P. aeruginosa	E-500	GCF_002312415.1
P. aeruginosa	E-I-1	GCF_015732095.1
P. aeruginosa	E1-WATER-2	GCF_003833395.1
P. aeruginosa	E1(T4189)	GCF_003834235.1
P. aeruginosa	E2	GCF_000482005.1
P. aeruginosa	E2_H133420224	GCF_003835085.1
P. aeruginosa	E2758	GCF_003975105.1
P. aeruginosa	E429	GCF_003698495.1
P. aeruginosa	E42A(B)	GCF_003698745.1
P. aeruginosa	E6130952	GCF_002085755.1
P. aeruginosa	E80	GCF_004291075.1
P. aeruginosa	E90	GCF_008705235.1
P. aeruginosa	EA0A	GCF_003698545.1
P. aeruginosa	early isolate NN2 (clone C)	GCF_900185255.1
P. aeruginosa	EC22	GCF_003698855.1
P. aeruginosa	EC2A	GCF_003698505.1
P. aeruginosa	EGD-AQ8	GCF_002896925.1
P. aeruginosa	Env_1	GCF_002239565.1
P. aeruginosa	Env_12	GCF_002239445.1
P. aeruginosa	Env_14	GCF_002239425.1
P. aeruginosa	Env_16	GCF_002239535.1
P. aeruginosa	Env_47	GCF_002239485.1
P. aeruginosa	ENV-567	GCF_003633495.1
P. aeruginosa	ENV-683	GCF_003631195.1
P. aeruginosa	env006b	GCF_002330465.1
P. aeruginosa	env045	GCF_002330475.1
P. aeruginosa	env050	GCF_002330835.1
P. aeruginosa	env065a	GCF_002330425.1
P. aeruginosa	env065b	GCF_002330395.1
P. aeruginosa	env068	GCF_002330885.1
P. aeruginosa	env084	GCF_002330955.1
P. aeruginosa	env092b	GCF_002330385.1
P. aeruginosa	env099	GCF_002330815.1
P. aeruginosa	env100	GCF_002330805.1
P. aeruginosa	env101	GCF_002330775.1
P. aeruginosa	env102	GCF_002330355.1
P. aeruginosa	env103	GCF_002330765.1
P. aeruginosa	env105	GCF_002332095.1
P. aeruginosa	env107	GCF_002330735.1
P. aeruginosa	env109b	GCF_002330695.1
P. aeruginosa	env133	GCF_002332035.1
P. aeruginosa	env138	GCF_002330665.1
P. aeruginosa	env139	GCF_002330625.1
P. aeruginosa	env146b	GCF_002326675.1
P. aeruginosa	env158	GCF_002326505.1
P. aeruginosa	env159a	GCF_002326455.1
P. aeruginosa	env187	GCF_002331985.1
P. aeruginosa	env193	GCF_002326665.1
P. aeruginosa	env201	GCF_002330595.1
P. aeruginosa	env202	GCF_002330215.1
P. aeruginosa	env203	GCF_002330205.1
P. aeruginosa	env204	GCF_002330175.1
P. aeruginosa	env207	GCF_002330585.1
P. aeruginosa	env210	GCF_002326395.1
P. aeruginosa	env224	GCF_002330555.1
P. aeruginosa	env225	GCF_002326625.1
P. aeruginosa	env331b	GCF_002326595.1
P. aeruginosa	env334	GCF_002330525.1
P. aeruginosa	Environ_1	GCF_009800145.1
P. aeruginosa	EPIC E190	GCF_006864585.1
P. aeruginosa	EPIC E197	GCF_006864505.1
P. aeruginosa	EPIC E54	GCF_006864715.1
P. aeruginosa	ESP06B	GCF_003837585.1
P. aeruginosa	ET02	GCF_001679905.1
P. aeruginosa	F-I-1	GCF_015732085.1
P. aeruginosa	F2	GCF_003835045.1
P. aeruginosa	F22031	GCF_000816985.1
P. aeruginosa	F23197	GCF_001516245.2
P. aeruginosa	F30658	GCF_001516265.1
P. aeruginosa	F34365	GCF_002724075.1
P. aeruginosa	F429	GCF_003698605.1
P. aeruginosa	F462	GCF_003698765.1
P. aeruginosa	F5677	GCF_002946935.1
P. aeruginosa	F63912	GCF_001594325.2
P. aeruginosa	F69A	GCF_003698685.1
P. aeruginosa	F9676	GCF_001077475.1
P. aeruginosa	FA-HZ1	GCF_001750705.1
P. aeruginosa	FA0A	GCF_003698795.1
P. aeruginosa	FDAARGOS_121	GCF_001471435.1
P. aeruginosa	FDAARGOS_154	GCF_001471355.1
P. aeruginosa	FDAARGOS_340	GCF_002206285.2
P. aeruginosa	FDAARGOS_501	GCF_003812905.1
P. aeruginosa	FDAARGOS_502	GCF_003938805.1
P. aeruginosa	FDAARGOS_505	GCF_003813005.1
P. aeruginosa	FDAARGOS_532	GCF_003812165.1
P. aeruginosa	FDAARGOS_570	GCF_003813025.1
P. aeruginosa	FDAARGOS_571	GCF_003812885.1
P. aeruginosa	FFUP_PS_CB5	GCF_002188505.1
P. aeruginosa	FLR01	GCF_003008395.1
P. aeruginosa	FM4	GCF_003973895.1
P. aeruginosa	FMDP001	GCF_007896855.1
P. aeruginosa	FRD1	GCF_000829885.1
P. aeruginosa	G-I-1	GCF_015697465.1
P. aeruginosa	G2	GCF_003835015.1
P. aeruginosa	GER_MD14_1510_Pae_083	GCF_003321505.1
P. aeruginosa	GIMC5002:PAT-169	GCF_008370085.1
P. aeruginosa	GIMC5015:PAKB6	GCF_003957825.1
P. aeruginosa	GIMC5016:PA1840	GCF_004000495.1
P. aeruginosa	GIMC5019:PA52Ts1	GCF_013114915.1
P. aeruginosa	GIMC5020:PA52Ts2	GCF_013114935.1
P. aeruginosa	GIMC5034:PA52Ts32	GCF_014109785.1
P. aeruginosa	GO32	GCF_009025765.1
P. aeruginosa	GO35	GCF_009025555.1
P. aeruginosa	GO66	GCF_009025355.1
P. aeruginosa	GO67	GCF_007004215.1
P. aeruginosa	GO68	GCF_009025455.1
P. aeruginosa	GO69	GCF_009025395.1
P. aeruginosa	GO70	GCF_007004365.1
P. aeruginosa	GO71	GCF_007004495.1
P. aeruginosa	GO72	GCF_007004475.1
P. aeruginosa	GO73	GCF_007021965.1
P. aeruginosa	GO74	GCF_007051075.1
P. aeruginosa	GO77	GCF_007004465.1
P. aeruginosa	GO78	GCF_007004405.1
P. aeruginosa	GOM1	GCF_006802095.1
P. aeruginosa	H25883	GCF_003798125.1
P. aeruginosa	H26023	GCF_003798145.1
P. aeruginosa	H26027	GCF_003798105.1
P. aeruginosa	H27930	GCF_001516325.2
P. aeruginosa	H3	GCF_003834945.1
P. aeruginosa	H47921	GCF_001516345.1
P. aeruginosa	H5708	GCF_001516305.2
P. aeruginosa	HB15	GCF_000215795.4
P. aeruginosa	HB392	GCF_003833905.1
P. aeruginosa	HCF100	GCF_003974575.1
P. aeruginosa	HCF19	GCF_003974115.1
P. aeruginosa	HCF238	GCF_003974565.1
P. aeruginosa	HCF331	GCF_003973995.1
P. aeruginosa	HCF336	GCF_003974025.1
P. aeruginosa	HCF367	GCF_003974535.1
P. aeruginosa	HCF410	GCF_003973985.1
P. aeruginosa	HCF483	GCF_003974095.1
P. aeruginosa	HCF5	GCF_003974035.1
P. aeruginosa	HCF55	GCF_003974085.1
P. aeruginosa	HCF591	GCF_003974515.1
P. aeruginosa	HCF73	GCF_003973925.1
P. aeruginosa	HCF86	GCF_003974055.1
P. aeruginosa	HEGP08	GCF_013328615.1
P. aeruginosa	Hex1T	GCF_001469435.2
P. aeruginosa	HIAE_PA01	GCF_003071265.1
P. aeruginosa	HIAE_PA02	GCF_003055405.1
P. aeruginosa	HIAE_PA05	GCF_003055585.1
P. aeruginosa	HIAE_PA06	GCF_003055385.1
P. aeruginosa	HIAE_PA08	GCF_003055325.1
P. aeruginosa	HIAE_PA09	GCF_003055265.1
P. aeruginosa	HIAE_PA11	GCF_003055235.1
P. aeruginosa	HIAE_PA12	GCF_003055525.1
P. aeruginosa	HIAE_PA14	GCF_003055505.1
P. aeruginosa	HIAE_PA15	GCF_003055465.1
P. aeruginosa	HIAE_PA16	GCF_003055425.1
P. aeruginosa	HIAE_PA17	GCF_003055485.1
P. aeruginosa	HIAE_PA18	GCF_003055445.1
P. aeruginosa	HIAE_PA19	GCF_003055365.1
P. aeruginosa	HIAE_PA20	GCF_003055345.1
P. aeruginosa	HIAE_PA21	GCF_003055295.1
P. aeruginosa	HIAE_PA22	GCF_003055225.1
P. aeruginosa	HJ2	GCF_003974295.1
P. aeruginosa	HM293	GCF_003835395.1
P. aeruginosa	HM294	GCF_003834655.1
P. aeruginosa	HM299	GCF_003834645.1
P. aeruginosa	HM301	GCF_003834565.1
P. aeruginosa	HM307	GCF_003834605.1
P. aeruginosa	HOU1	GCF_008245185.1
P. aeruginosa	HPA 17	GCF_001756515.1
P. aeruginosa	HPA 4	GCF_001756585.1
P. aeruginosa	HPA12	GCF_003837125.1
P. aeruginosa	HPA16	GCF_003837765.1
P. aeruginosa	HPA6	GCF_003838365.1
P. aeruginosa	HPA8	GCF_003838455.1
P. aeruginosa	HUM-230	GCF_003629115.1
P. aeruginosa	HUM-248	GCF_003630815.1
P. aeruginosa	HUM-253	GCF_003631445.1
P. aeruginosa	HUM-261	GCF_003630435.1
P. aeruginosa	HUM-264	GCF_003631825.1
P. aeruginosa	HUM-269	GCF_003632825.1
P. aeruginosa	HUM-270	GCF_003632225.1
P. aeruginosa	HUM-280	GCF_003631925.1
P. aeruginosa	HUM-282	GCF_003633195.1
P. aeruginosa	HUM-284	GCF_003631075.1
P. aeruginosa	HUM-288	GCF_003629765.1
P. aeruginosa	HUM-289	GCF_003629165.1
P. aeruginosa	HUM-290	GCF_003631115.1
P. aeruginosa	HUM-295	GCF_003629475.1
P. aeruginosa	HUM-296	GCF_003633365.1
P. aeruginosa	HUM-299	GCF_003629805.1
P. aeruginosa	HUM-303	GCF_003629005.1
P. aeruginosa	HUM-305	GCF_003629515.1
P. aeruginosa	HUM-406	GCF_003628835.1
P. aeruginosa	IC1	GCF_003837605.1
P. aeruginosa	IDEXX_Canine4	GCF_003836765.1
P. aeruginosa	IDEXX_Canine8	GCF_003836705.1
P. aeruginosa	IMP-13	GCF_003950015.1
P. aeruginosa	IMP67	GCF_008033725.1
P. aeruginosa	INP-43	GCF_009905195.1
P. aeruginosa	IOMTU 133	GCF_001548335.1
P. aeruginosa	IPM3H3	GCF_016461995.1
P. aeruginosa	J80UH1OS1	GCF_003836505.1
P. aeruginosa	J9UH1F	GCF_003836575.1
P. aeruginosa	JB2	GCF_003060845.1
P. aeruginosa	JD303	GCF_003836165.1
P. aeruginosa	JJ692	GCF_000481805.1
P. aeruginosa	JNQH-PA57	GCF_014217315.1
P. aeruginosa	Jp1155	GCF_003975305.1
P. aeruginosa	Jp1200	GCF_003975315.1
P. aeruginosa	Jp1303	GCF_003976125.1
P. aeruginosa	Jp222	GCF_003975325.1
P. aeruginosa	Jp224	GCF_003837415.1
P. aeruginosa	Jp241	GCF_003976175.1
P. aeruginosa	Jp245	GCF_003836545.1
P. aeruginosa	Jp60	GCF_003976185.1
P. aeruginosa	Jp97	GCF_003837505.1
P. aeruginosa	JT86	GCF_014854655.1
P. aeruginosa	JYH10	GCF_003835265.1
P. aeruginosa	JYH11	GCF_003975845.1
P. aeruginosa	JYH12	GCF_003834285.1
P. aeruginosa	JYH13	GCF_003975885.1
P. aeruginosa	JYH15	GCF_003974995.1
P. aeruginosa	JYH16	GCF_003834385.1
P. aeruginosa	JYH17	GCF_003975835.1
P. aeruginosa	JYH18	GCF_003834395.1
P. aeruginosa	JYH19	GCF_003974985.1
P. aeruginosa	JYH21	GCF_003975825.1
P. aeruginosa	JYH22	GCF_003833825.1
P. aeruginosa	JYH24	GCF_003834405.1
P. aeruginosa	JYH25	GCF_003974945.1
P. aeruginosa	JYH26	GCF_003834165.1
P. aeruginosa	JYH28	GCF_003833805.1
P. aeruginosa	JYH29	GCF_003974915.1
P. aeruginosa	JYH7	GCF_003975055.1
P. aeruginosa	JYH8	GCF_003835335.1
P. aeruginosa	JYH9	GCF_003975005.1
P. aeruginosa	K19PSE24	GCF_013201015.1
P. aeruginosa	K34-7	GCF_003206535.1
P. aeruginosa	KC-Tt-1	GCF_014930935.1
P. aeruginosa	KCJK8014	GCF_003053445.1
P. aeruginosa	KCRI-379A	GCF_900406945.1
P. aeruginosa	KCRI-462	GCF_900406955.1
P. aeruginosa	KF702	GCF_000974565.1
P. aeruginosa	KOL-3	GCF_003628795.1
P. aeruginosa	KOL14.W.495.20	GCF_016622505.1
P. aeruginosa	KOL14.W.495.7	GCF_016622445.1
P. aeruginosa	KOL14.W25.495.77	GCF_016622185.1
P. aeruginosa	KPA8	GCF_017168875.1
P. aeruginosa	KRP1	GCF_009676885.1
P. aeruginosa	KT1115	GCF_009833435.1
P. aeruginosa	KY1	GCF_000813565.1
P. aeruginosa	L10	GCF_002223805.1
P. aeruginosa	L6-1	GCF_001483235.1
P. aeruginosa	LES431	GCF_000508765.1
P. aeruginosa	LESB58	GCF_000026645.1
P. aeruginosa	LESB65	GCF_000583955.1
P. aeruginosa	LESlike1	GCF_000583975.1
P. aeruginosa	LESlike4	GCF_000583995.1
P. aeruginosa	LESlike7	GCF_000583915.1
P. aeruginosa	Li010	GCF_001756525.1
P. aeruginosa	LiA131_2005	GCF_003837485.1
P. aeruginosa	LiA133_2003	GCF_003836525.1
P. aeruginosa	LiA145_2005	GCF_003837365.1
P. aeruginosa	LiA161_2005	GCF_003836465.1
P. aeruginosa	LiA179_2006	GCF_003836455.1
P. aeruginosa	LiA18_2003	GCF_003836405.1
P. aeruginosa	LiA50_2005	GCF_003837325.1
P. aeruginosa	LiA63_2006	GCF_003836385.1
P. aeruginosa	LILL04	GCF_013328595.1
P. aeruginosa	LILL05	GCF_013328555.1
P. aeruginosa	LiP11	GCF_013619835.1
P. aeruginosa	LiP13	GCF_013619705.1
P. aeruginosa	LiP14	GCF_013619715.1
P. aeruginosa	LiP1a	GCF_013619685.1
P. aeruginosa	LiP1d	GCF_003834885.1
P. aeruginosa	LiP3	GCF_003834925.1
P. aeruginosa	LiP4	GCF_003835645.1
P. aeruginosa	LiP6	GCF_003835595.1
P. aeruginosa	LIUYANG-A	GCF_013305845.1
P. aeruginosa	Liverpool Epidemic Strain B	GCF_000824085.1
P. aeruginosa	LMG 1272	GCF_007051035.1
P. aeruginosa	LMG2107	GCF_003836355.1
P. aeruginosa	LNU-E-001	GCF_000632755.1
P. aeruginosa	Lo049	GCF_001756355.1
P. aeruginosa	LRJ16	GCF_900148285.1
P. aeruginosa	LV	GCF_003347525.2
P. aeruginosa	LW	GCF_004010895.1
P. aeruginosa	Lw1047	GCF_003837305.1
P. aeruginosa	LYON07	GCF_013328565.1
P. aeruginosa	LYSZa7	GCF_016584725.1
P. aeruginosa	LYT4	GCF_012971705.1
P. aeruginosa	M10	GCF_004123535.1
P. aeruginosa	M1608	GCF_001516365.2
P. aeruginosa	M18	GCF_000226155.1
P. aeruginosa	M37351	GCF_001516385.1
P. aeruginosa	M58	GCF_004123435.1
P. aeruginosa	M59	GCF_004123415.1
P. aeruginosa	M60	GCF_004123625.1
P. aeruginosa	M63	GCF_004123325.1
P. aeruginosa	M7	GCF_001619935.1
P. aeruginosa	M74707	GCF_002927095.1
P. aeruginosa	M8A.1	GCF_000480615.1
P. aeruginosa	M8A.2	GCF_000480595.1
P. aeruginosa	M8A.4	GCF_000480555.1
P. aeruginosa	M9A.1	GCF_000480535.1
P. aeruginosa	MCF1018	GCF_003974705.1
P. aeruginosa	MCF134	GCF_003974695.1
P. aeruginosa	MCF178	GCF_003974845.1
P. aeruginosa	MCF182	GCF_003974795.1
P. aeruginosa	MCF199	GCF_003974785.1
P. aeruginosa	MCF430	GCF_003974885.1
P. aeruginosa	MCF879	GCF_003975805.1
P. aeruginosa	MCF922	GCF_003974725.1
P. aeruginosa	MET04	GCF_013328535.1
P. aeruginosa	Mex2	GCF_003836835.1
P. aeruginosa	MH19	GCF_001051345.1
P. aeruginosa	MH27	GCF_000513235.1
P. aeruginosa	MINF_3A-sc-2280432	GCF_905071885.1
P. aeruginosa	MINF_7A-sc-2280434	GCF_904866275.1
P. aeruginosa	MONT08	GCF_013328515.1
P. aeruginosa	MONT13	GCF_013328495.1
P. aeruginosa	MONT14	GCF_013328425.1
P. aeruginosa	MRSN 17623	GCF_000937495.2
P. aeruginosa	MRSN 20176	GCF_000937465.2
P. aeruginosa	MRSN 317	GCF_000982125.1
P. aeruginosa	MRSN 321	GCF_000982155.1
P. aeruginosa	MRSN11281	GCF_003969965.1
P. aeruginosa	MRSN11285	GCF_003970055.1
P. aeruginosa	MRSN12280	GCF_003028335.1
P. aeruginosa	MRSN12283	GCF_003969865.1
P. aeruginosa	MRSN13488	GCF_003969975.1
P. aeruginosa	MRSN1380	GCF_003969785.1
P. aeruginosa	MRSN1612	GCF_003969725.1
P. aeruginosa	MRSN1613	GCF_003969395.1
P. aeruginosa	MRSN16383	GCF_003969355.1
P. aeruginosa	MRSN16744	GCF_003969295.1
P. aeruginosa	MRSN1688	GCF_003969315.1
P. aeruginosa	MRSN18560	GCF_003978035.1
P. aeruginosa	MRSN18562	GCF_003969655.1
P. aeruginosa	MRSN1899	GCF_003969195.1
P. aeruginosa	MRSN1902	GCF_003969225.1
P. aeruginosa	MRSN1906	GCF_003969165.1
P. aeruginosa	MRSN2108	GCF_003977955.1
P. aeruginosa	MRSN25762	GCF_003969035.1
P. aeruginosa	MRSN29192	GCF_003968985.1
P. aeruginosa	MRSN315	GCF_003968375.1
P. aeruginosa	MRSN346179	GCF_003969565.1
P. aeruginosa	MRSN373401	GCF_003968955.1
P. aeruginosa	MRSN390231	GCF_003968935.1
P. aeruginosa	MRSN436311	GCF_003968895.1
P. aeruginosa	MRSN5498	GCF_003968315.1
P. aeruginosa	MRSN552	GCF_003968275.1
P. aeruginosa	MRSN6695	GCF_003968135.1
P. aeruginosa	MRSN6739	GCF_003968525.1
P. aeruginosa	MRSN7014	GCF_003968115.1
P. aeruginosa	MRSN8136	GCF_003968125.1
P. aeruginosa	MRSN994	GCF_003968035.1
P. aeruginosa	MRW44.1	GCF_000282915.1
P. aeruginosa	MS14403	GCF_011045375.1
P. aeruginosa	MSB2949	GCF_003836085.1
P. aeruginosa	MSH3	GCF_003975025.1
P. aeruginosa	MTB-1	GCF_000504045.1
P. aeruginosa	MUC-N2	GCF_008843085.1
P. aeruginosa	MUC-P5	GCF_008843075.1
P. aeruginosa	N17-1	GCF_001606045.1
P. aeruginosa	NA04	GCF_002204155.1
P. aeruginosa	NCAIM B.001380	GCF_000685845.1
P. aeruginosa	NCGM 1900	GCF_000829275.1
P. aeruginosa	NCGM 1984	GCF_000829255.1
P. aeruginosa	NCGM2.S1	GCF_000284555.1
P. aeruginosa	NCGM257	GCF_001547955.1
P. aeruginosa	NCTC10299	GCF_901482505.1
P. aeruginosa	NCTC10727	GCF_900455435.1
P. aeruginosa	NCTC10728	GCF_900637045.1
P. aeruginosa	NCTC10730	GCF_900455425.1
P. aeruginosa	NCTC10731	GCF_900455385.1
P. aeruginosa	NCTC10782	GCF_900455355.1
P. aeruginosa	NCTC11445	GCF_900636735.1
P. aeruginosa	NCTC11446	GCF_900455255.1
P. aeruginosa	NCTC11447	GCF_900455405.1
P. aeruginosa	NCTC11448	GCF_900455115.1
P. aeruginosa	NCTC11449	GCF_900455205.1
P. aeruginosa	NCTC11452	GCF_900455145.1
P. aeruginosa	NCTC11839	GCF_901482535.1
P. aeruginosa	NCTC12447	GCF_900455175.1
P. aeruginosa	NCTC12448	GCF_900455395.1
P. aeruginosa	NCTC12449	GCF_900455325.1
P. aeruginosa	NCTC13715	GCF_900636975.1
P. aeruginosa	NCTC13716	GCF_900455455.1
P. aeruginosa	NCTC13717	GCF_900455365.1
P. aeruginosa	NCTC13719	GCF_900455415.1
P. aeruginosa	NCTC13921	GCF_900455535.1
P. aeruginosa	NCTC6750	GCF_900461635.1
P. aeruginosa	NCTC7244	GCF_900455295.1
P. aeruginosa	NCTC8058	GCF_900455555.1
P. aeruginosa	NCTC8203	GCF_900455445.1
P. aeruginosa	NCTC8506	GCF_900455565.1
P. aeruginosa	NF011	GCF_013285125.1
P. aeruginosa	NFHH01	GCF_900168095.1
P. aeruginosa	NICED-PA-01	GCF_009939155.1
P. aeruginosa	NMI18/09	GCF_013421205.1
P. aeruginosa	NMI2785/12	GCF_013421245.1
P. aeruginosa	NMI4157/10	GCF_013421235.1
P. aeruginosa	NMI4927/14	GCF_013421135.1
P. aeruginosa	nmrcch-6-2018	GCF_003340635.1
P. aeruginosa	NN5	GCF_003974455.1
P. aeruginosa	NRD619	GCF_014467035.1
P. aeruginosa	NSPa40	GCF_011683035.1
P. aeruginosa	NUBRI-P	GCF_004790695.1
P. aeruginosa	o59100	GCF_013619475.1
P. aeruginosa	Ocean-1155	GCF_002237405.1
P. aeruginosa	Ocean-1170	GCF_002263545.1
P. aeruginosa	Ocean-1187	GCF_002263585.1
P. aeruginosa	Ocean-238	GCF_002263685.1
P. aeruginosa	OENV069	GCF_006704665.1
P. aeruginosa	OSIRIS	GCF_013619435.1
P. aeruginosa	OY15	GCF_003973905.1
P. aeruginosa	OY3	GCF_003974495.1
P. aeruginosa	P16CT	GCF_013415045.1
P. aeruginosa	P1885	GCF_003975085.1
P. aeruginosa	P23	GCF_015832075.1
P. aeruginosa	P2404	GCF_003975215.1
P. aeruginosa	P2733	GCF_003976035.1
P. aeruginosa	P28a	GCF_002326325.1
P. aeruginosa	P33	GCF_015832055.1
P. aeruginosa	P7-L633/96	GCF_000760495.1
P. aeruginosa	PA_150567	GCF_003585205.1
P. aeruginosa	PA_150577	GCF_002442855.1
P. aeruginosa	PA_151345	GCF_003585225.1
P. aeruginosa	PA_151908	GCF_003585175.1
P. aeruginosa	PA_151970	GCF_003585235.1
P. aeruginosa	PA_152165	GCF_003585295.1
P. aeruginosa	PA_152361	GCF_003585165.1
P. aeruginosa	PA_153543	GCF_003585145.1
P. aeruginosa	PA_153673	GCF_003585085.1
P. aeruginosa	PA_153837	GCF_003585115.1
P. aeruginosa	PA_154197	GCF_002075065.1
P. aeruginosa	PA_180	GCF_003936295.1
P. aeruginosa	PA_289	GCF_003940625.1
P. aeruginosa	PA_304	GCF_003940575.1
P. aeruginosa	PA_4823	GCF_003585055.1
P. aeruginosa	PA_88	GCF_016762735.1
P. aeruginosa	PA_D1	GCF_001721745.1
P. aeruginosa	PA_HTX2	GCF_003933315.1
P. aeruginosa	PA-50010278	GCF_009791355.1
P. aeruginosa	PA-81	GCF_003866475.1
P. aeruginosa	PA-CL505	GCF_004372505.1
P. aeruginosa	PA-CL507	GCF_004372495.1
P. aeruginosa	PA-CL510	GCF_004372435.1
P. aeruginosa	PA-CL513	GCF_004372815.1
P. aeruginosa	PA-CL515	GCF_004372805.1
P. aeruginosa	PA-CL519	GCF_004372345.1
P. aeruginosa	PA-CL524	GCF_004372705.1
P. aeruginosa	PA-CL528	GCF_004372695.1
P. aeruginosa	PA-CL532	GCF_004372205.1
P. aeruginosa	PA-CL549	GCF_004372145.1
P. aeruginosa	PA-NM-074	GCF_006704285.1
P. aeruginosa	PA-VAP-1	GCF_004347005.1
P. aeruginosa	PA-VAP-2	GCF_004347025.1
P. aeruginosa	PA-VAP-3	GCF_004346985.1
P. aeruginosa	PA-VAP-4	GCF_004347045.1
P. aeruginosa	PA-W1	GCF_003833685.1
P. aeruginosa	PA-W10	GCF_003833665.1
P. aeruginosa	PA-W11	GCF_003841745.1
P. aeruginosa	PA-W12	GCF_003841235.1
P. aeruginosa	PA-W13	GCF_003841205.1
P. aeruginosa	PA-W14	GCF_003834105.1
P. aeruginosa	PA-W15	GCF_003841715.1
P. aeruginosa	PA-W16	GCF_003833715.1
P. aeruginosa	PA-W17	GCF_003841635.1
P. aeruginosa	PA-W18	GCF_003841645.1
P. aeruginosa	PA-W19	GCF_003841185.1
P. aeruginosa	PA-W2	GCF_003841815.1
P. aeruginosa	PA-W20	GCF_003841705.1
P. aeruginosa	PA-W21	GCF_003834085.1
P. aeruginosa	PA-W22	GCF_003841625.1
P. aeruginosa	PA-W23	GCF_003833705.1
P. aeruginosa	PA-W24	GCF_003834125.1
P. aeruginosa	PA-W25	GCF_003841565.1
P. aeruginosa	PA-W26	GCF_003841615.1
P. aeruginosa	PA-W28	GCF_003834025.1
P. aeruginosa	PA-W29	GCF_003833585.1
P. aeruginosa	PA-W3	GCF_003834185.1
P. aeruginosa	PA-W30	GCF_003841095.1
P. aeruginosa	PA-W32	GCF_003833565.1
P. aeruginosa	PA-W33	GCF_003833645.1
P. aeruginosa	PA-W34	GCF_003841525.1
P. aeruginosa	PA-W35	GCF_003841575.1
P. aeruginosa	PA-W36	GCF_003833545.1
P. aeruginosa	PA-W37	GCF_003833625.1
P. aeruginosa	PA-W38	GCF_003833605.1
P. aeruginosa	PA-W39	GCF_003834005.1
P. aeruginosa	PA-W4	GCF_003833785.1
P. aeruginosa	PA-W41	GCF_003841165.1
P. aeruginosa	PA-W43	GCF_003834035.1
P. aeruginosa	PA-W44	GCF_003833485.1
P. aeruginosa	PA-W45	GCF_003833425.1
P. aeruginosa	PA-W46	GCF_003833525.1
P. aeruginosa	PA-W47	GCF_003841145.1
P. aeruginosa	PA-W48	GCF_003841515.1
P. aeruginosa	PA-W49	GCF_003840235.1
P. aeruginosa	PA-W5	GCF_003833765.1
P. aeruginosa	PA-W6	GCF_003841775.1
P. aeruginosa	PA-W7	GCF_003841305.1
P. aeruginosa	PA-W8	GCF_003841755.1
P. aeruginosa	PA0750	GCF_004014755.1
P. aeruginosa	PA0750	GCF_014235295.1
P. aeruginosa	PA0750	GCF_014235305.1
P. aeruginosa	PA0750	GCF_014235365.1
P. aeruginosa	PA1	GCF_000496605.2
P. aeruginosa	PA100	GCF_003332535.1
P. aeruginosa	PA102	GCF_003332585.1
P. aeruginosa	PA1120	GCF_016807225.1
P. aeruginosa	PA11803	GCF_001792875.1
P. aeruginosa	Pa1207	GCF_002208645.1
P. aeruginosa	PA12117	GCF_001806505.1
P. aeruginosa	PA121617	GCF_001679685.1
P. aeruginosa	PA123	GCF_009727505.1
P. aeruginosa	Pa124	GCF_002192475.1
P. aeruginosa	Pa1242	GCF_002205375.1
P. aeruginosa	PA126	GCF_009727515.1
P. aeruginosa	Pa127	GCF_002205355.1
P. aeruginosa	PA149	GCF_003332625.1
P. aeruginosa	PA157	GCF_003332575.1
P. aeruginosa	PA162	GCF_009727485.1
P. aeruginosa	PA169	GCF_009727465.1
P. aeruginosa	PA17	GCF_003332795.1
P. aeruginosa	PA171	GCF_003332565.1
P. aeruginosa	PA175	GCF_003332455.1
P. aeruginosa	PA182	GCF_009727385.1
P. aeruginosa	PA189	GCF_009727345.1
P. aeruginosa	PA19-3047	GCF_016743115.1
P. aeruginosa	PA193	GCF_009727335.1
P. aeruginosa	PA1R	GCF_000496645.1
P. aeruginosa	PA206	GCF_009727245.1
P. aeruginosa	PA21_ST175	GCF_000342145.1
P. aeruginosa	PA218	GCF_009727235.1
P. aeruginosa	PA220	GCF_009727165.1
P. aeruginosa	PA227	GCF_014673145.1
P. aeruginosa	PA233	GCF_014673245.1
P. aeruginosa	PA235	GCF_014672935.1
P. aeruginosa	Pa2562	GCF_003669955.1
P. aeruginosa	PA298	GCF_005305005.1
P. aeruginosa	PA3	GCF_014490645.1
P. aeruginosa	PA34	GCF_002591765.1
P. aeruginosa	PA34	GCF_003332705.2
P. aeruginosa	PA40	GCF_003332655.1
P. aeruginosa	PA4722	GCF_009901795.1
P. aeruginosa	Pa538	GCF_001680745.1
P. aeruginosa	PA57	GCF_003332525.1
P. aeruginosa	Pa58	GCF_002192495.1
P. aeruginosa	PA59	GCF_009497675.1
P. aeruginosa	PA64	GCF_003332385.1
P. aeruginosa	PA77	GCF_002211545.1
P. aeruginosa	PA7790	GCF_001870265.1
P. aeruginosa	PA82	GCF_003332645.1
P. aeruginosa	PA8281	GCF_001792855.1
P. aeruginosa	PA83	GCF_002215345.1
P. aeruginosa	Pa84	GCF_002205335.1
P. aeruginosa	PA92	GCF_003332475.1
P. aeruginosa	PA96	GCF_000626655.2
P. aeruginosa	PAAK088	GCF_013341295.1
P. aeruginosa	PABCH01	GCF_013375915.1
P. aeruginosa	PABCH05	GCF_013375755.1
P. aeruginosa	PABCH09	GCF_013375775.1
P. aeruginosa	PABCH10	GCF_013375815.1
P. aeruginosa	PABCH13	GCF_013375795.1
P. aeruginosa	PABCH14	GCF_013375855.1
P. aeruginosa	PABCH42	GCF_013375895.1
P. aeruginosa	PABCH45	GCF_013375835.1
P. aeruginosa	PABCH46	GCF_013375875.1
P. aeruginosa	PABL012	GCF_003429185.1
P. aeruginosa	PABL017	GCF_003429205.1
P. aeruginosa	PABL046	GCF_003411535.2
P. aeruginosa	PABL048	GCF_003411785.2
P. aeruginosa	PAC1	GCF_013201115.1
P. aeruginosa	PAC112A	GCF_004373025.1
P. aeruginosa	PAC117A	GCF_004373975.1
P. aeruginosa	PAC117B	GCF_004373575.1
P. aeruginosa	PAC118A	GCF_004373765.1
P. aeruginosa	PAC11A	GCF_004373935.1
P. aeruginosa	PAC127A	GCF_004373665.1
P. aeruginosa	PAC127B	GCF_004373095.1
P. aeruginosa	PAC13B	GCF_004373995.1
P. aeruginosa	PAC13C	GCF_004373865.1
P. aeruginosa	PAC14B	GCF_004373565.1
P. aeruginosa	PAC15B	GCF_004373515.1
P. aeruginosa	PAC17A	GCF_004373505.1
P. aeruginosa	PAC18A	GCF_004373805.1
P. aeruginosa	PAC22A	GCF_004373355.1
P. aeruginosa	PAC23A	GCF_004373315.1
P. aeruginosa	PAC38A	GCF_004373125.1
P. aeruginosa	PAC42A	GCF_004373745.1
P. aeruginosa	PAC56A	GCF_004373475.1
P. aeruginosa	PAC5A	GCF_004374605.1
P. aeruginosa	PAC5B	GCF_004374585.1
P. aeruginosa	PAC6	GCF_013201095.1
P. aeruginosa	PAC60A	GCF_004373075.1
P. aeruginosa	PAC6A	GCF_004374505.1
P. aeruginosa	PAC6B	GCF_004374165.1
P. aeruginosa	PAC76A	GCF_004373035.1
P. aeruginosa	PAC78A	GCF_004373405.1
P. aeruginosa	PAC78B	GCF_004373415.1
P. aeruginosa	PAC79A	GCF_004373885.1
P. aeruginosa	PAC81B	GCF_004373015.1
P. aeruginosa	PAC91A	GCF_004372995.1
P. aeruginosa	PAC93A	GCF_004374105.1
P. aeruginosa	PAC94A	GCF_004373345.1
P. aeruginosa	PAC95B	GCF_004372935.1
P. aeruginosa	PAC97A	GCF_004372925.1
P. aeruginosa	PAC98A	GCF_004373155.1
P. aeruginosa	PAC98B	GCF_004373675.1
P. aeruginosa	PAC9A	GCF_004373985.1
P. aeruginosa	PACS2	GCF_000168335.1
P. aeruginosa	Pae_CF67.11p	GCF_001036415.1
P. aeruginosa	Pae110	GCF_003837265.1
P. aeruginosa	Pae111	GCF_002216335.1
P. aeruginosa	Pae112	GCF_002216325.1
P. aeruginosa	Pae113	GCF_002216355.1
P. aeruginosa	Pae160	GCF_002216465.1
P. aeruginosa	Pae21	GCF_004054065.1
P. aeruginosa	Pae22	GCF_004054095.1
P. aeruginosa	Pae66	GCF_004054045.1
P. aeruginosa	Pae74	GCF_004053935.1
P. aeruginosa	Pae81	GCF_004053865.1
P. aeruginosa	PaEB1	GCF_002216505.1
P. aeruginosa	PaEB6	GCF_002216445.1
P. aeruginosa	PAEM	GCF_013402965.1
P. aeruginosa	PAER4_119	GCF_001879525.1
P. aeruginosa	paerg000	GCF_900618245.1
P. aeruginosa	paerg001	GCF_900607565.1
P. aeruginosa	paerg002	GCF_900618255.1
P. aeruginosa	paerg005	GCF_900618285.1
P. aeruginosa	paerg006	GCF_900607915.1
P. aeruginosa	paerg008	GCF_900608125.1
P. aeruginosa	PAG5	GCF_011106815.1
P. aeruginosa	PAK	GCF_902172305.2
P. aeruginosa	PAL1.11	GCF_013913325.1
P. aeruginosa	PAL1.12	GCF_013913335.1
P. aeruginosa	PAL1.13	GCF_013913295.1
P. aeruginosa	PAL1.14	GCF_013913275.1
P. aeruginosa	PAL1.15	GCF_013913245.1
P. aeruginosa	PAL1.18	GCF_013913255.1
P. aeruginosa	PAL1.19	GCF_013913205.1
P. aeruginosa	PAL1.2	GCF_013913545.1
P. aeruginosa	PAL1.20	GCF_013913215.1
P. aeruginosa	PAL1.21	GCF_013913185.1
P. aeruginosa	PAL1.22	GCF_013913145.1
P. aeruginosa	PAL1.24	GCF_014040785.1
P. aeruginosa	PAL1.25	GCF_013913125.1
P. aeruginosa	PAL1.28	GCF_013913045.1
P. aeruginosa	PAL1.29	GCF_013913035.1
P. aeruginosa	PAL1.3	GCF_013913495.1
P. aeruginosa	PAL1.30	GCF_013913025.1
P. aeruginosa	PAL1.31	GCF_013912995.1
P. aeruginosa	PAL1.33	GCF_014040795.1
P. aeruginosa	PAL1.34	GCF_014040815.1
P. aeruginosa	PAL1.35	GCF_013912965.1
P. aeruginosa	PAL1.36	GCF_013912935.1
P. aeruginosa	PAL1.37	GCF_013912925.1
P. aeruginosa	PAL1.40	GCF_013912865.1
P. aeruginosa	PAL1.41	GCF_013912835.1
P. aeruginosa	PAL1.43	GCF_013912825.1
P. aeruginosa	PAL1.44	GCF_013912795.1
P. aeruginosa	PAL1.45	GCF_013912775.1
P. aeruginosa	PAL1.46	GCF_013912765.1
P. aeruginosa	PAL1.47	GCF_013912665.1
P. aeruginosa	PAL1.48	GCF_013912715.1
P. aeruginosa	PAL1.49	GCF_013912725.1
P. aeruginosa	PAL1.5	GCF_013913465.1
P. aeruginosa	PAL1.50	GCF_013912685.1
P. aeruginosa	PAL1.51	GCF_013912695.1
P. aeruginosa	PAL1.52	GCF_013912625.1
P. aeruginosa	PAL1.53	GCF_013912615.1
P. aeruginosa	PAL1.54	GCF_013912575.1
P. aeruginosa	PAL1.55	GCF_013912585.1
P. aeruginosa	PAL1.56	GCF_013912565.1
P. aeruginosa	PAL1.57	GCF_013912505.1
P. aeruginosa	PAL1.59	GCF_014040775.1
P. aeruginosa	PAL1.6	GCF_013913435.1
P. aeruginosa	PAL1.60	GCF_013912495.1
P. aeruginosa	PAL1.62	GCF_013912465.1
P. aeruginosa	PAL1.63	GCF_013912425.1
P. aeruginosa	PAL1.67	GCF_014040825.1
P. aeruginosa	PAL1.7	GCF_013913425.1
P. aeruginosa	PAL1.8	GCF_013913375.1
P. aeruginosa	PAL1.9	GCF_013913385.1
P. aeruginosa	PAO1	GCF_000006765.1
P. aeruginosa	PAO1	GCF_013001005.1
P. aeruginosa	PAO1161	GCF_004102665.1
P. aeruginosa	PARM801	GCF_016864415.1
P. aeruginosa	PASGNDM345	GCF_002104615.1
P. aeruginosa	PASGNDM590	GCF_002134975.1
P. aeruginosa	PASGNDM593	GCF_002134985.1
P. aeruginosa	PASGNDM699	GCF_002104595.1
P. aeruginosa	PASP063	GCF_006705075.1
P. aeruginosa	PASP146	GCF_013178785.1
P. aeruginosa	PASP170	GCF_006704995.1
P. aeruginosa	PASP198	GCF_013178835.1
P. aeruginosa	PASP204	GCF_013178815.1
P. aeruginosa	PASP251	GCF_013178735.1
P. aeruginosa	PASP269	GCF_013178765.1
P. aeruginosa	PASP352	GCF_013178475.1
P. aeruginosa	PASP398	GCF_013178705.1
P. aeruginosa	PASP415	GCF_013178665.1
P. aeruginosa	PASP471	GCF_013178595.1
P. aeruginosa	PASP496	GCF_013178535.1
P. aeruginosa	PB350	GCF_002812905.2
P. aeruginosa	PB353	GCF_002812865.1
P. aeruginosa	PBIO724	GCF_902807105.1
P. aeruginosa	PcyII-10	GCF_900149285.1
P. aeruginosa	PcyII-29	GCF_902703185.1
P. aeruginosa	PcyII-40	GCF_902703195.1
P. aeruginosa	PD1	GCF_003974645.1
P. aeruginosa	PDR	GCF_000783275.1
P. aeruginosa	PFL-P1	GCF_013309705.1
P. aeruginosa	PhDW6	GCF_003836345.1
P. aeruginosa	PHELES18	GCF_013619245.1
P. aeruginosa	PHELES19	GCF_013625735.1
P. aeruginosa	PHELES23	GCF_013625615.1
P. aeruginosa	PHELES24	GCF_013625585.1
P. aeruginosa	PHELES26	GCF_013625545.1
P. aeruginosa	PHELES3	GCF_013619225.1
P. aeruginosa	PHLS08916	GCF_001756485.1
P. aeruginosa	PHLS08959	GCF_001756445.1
P. aeruginosa	PMM38	GCF_003836135.1
P. aeruginosa	PN586(35)w	GCF_003837665.1
P. aeruginosa	POIT06	GCF_013328415.1
P. aeruginosa	POIT11	GCF_013341235.1
P. aeruginosa	PPF-1	GCF_002287725.2
P. aeruginosa	PPF-13	GCF_002312625.1
P. aeruginosa	PPF-18	GCF_002312675.1
P. aeruginosa	PRD-10	GCF_005154325.1
P. aeruginosa	PS00100	GCF_003703855.1
P. aeruginosa	Ps04	GCF_002915235.1
P. aeruginosa	PS1	GCF_003725635.1
P. aeruginosa	Ps2	GCF_001420525.1
P. aeruginosa	Ps33	GCF_013122735.1
P. aeruginosa	PS42	GCF_000520195.1
P. aeruginosa	PS50	GCF_000520175.1
P. aeruginosa	PS75	GCF_000629365.1
P. aeruginosa	PSA-12	GCF_900106145.1
P. aeruginosa	PSA-5	GCF_900106215.1
P. aeruginosa	PSA-7	GCF_900106165.1
P. aeruginosa	PSE6684	GCF_013255565.1
P. aeruginosa	PSEUDO-LEB	GCF_001937975.1
P. aeruginosa	PT12	GCF_003974185.1
P. aeruginosa	PT31M	GCF_003836225.1
P. aeruginosa	PT6	GCF_003974805.1
P. aeruginosa	PUPa3	GCF_003838485.1
P. aeruginosa	R31	GCF_014792125.1
P. aeruginosa	R4164	GCF_003955015.1
P. aeruginosa	RD1-3	GCF_009911735.1
P. aeruginosa	RIVM-EMC2982	GCF_002085605.1
P. aeruginosa	RM1	GCF_002927195.1
P. aeruginosa	RN21	GCF_001028745.1
P. aeruginosa	ROUE01	GCF_013328435.1
P. aeruginosa	ROUE09	GCF_013328395.1
P. aeruginosa	ROUE12	GCF_013328455.1
P. aeruginosa	ROUE19	GCF_013328355.1
P. aeruginosa	RP73	GCF_000414035.1
P. aeruginosa	Rsan-ver	GCF_003837775.1
P. aeruginosa	RTE4	GCF_014892595.1
P. aeruginosa	RW109	GCF_900243355.1
P. aeruginosa	RW130	GCF_001374355.1
P. aeruginosa	RW204	GCF_001374395.1
P. aeruginosa	S00161	GCF_014204425.1
P. aeruginosa	S04 90	GCF_000988505.1
P. aeruginosa	S103	GCF_016820055.1
P. aeruginosa	S12	GCF_013177135.1
P. aeruginosa	S14b	GCF_002326525.1
P. aeruginosa	S15	GCF_013177055.1
P. aeruginosa	S1983	GCF_003858155.1
P. aeruginosa	S1h	GCF_002326265.1
P. aeruginosa	S2	GCF_013176985.1
P. aeruginosa	S20b	GCF_002326195.1
P. aeruginosa	S25b-2	GCF_002326085.1
P. aeruginosa	S28	GCF_016820155.1
P. aeruginosa	S2820	GCF_003837225.1
P. aeruginosa	S292_C06_RS	GCF_002136165.1
P. aeruginosa	s3	GCF_016765735.1
P. aeruginosa	S33	GCF_016820025.1
P. aeruginosa	S35	GCF_016820015.1
P. aeruginosa	S35004	GCF_000481725.1
P. aeruginosa	S54485	GCF_000481825.1
P. aeruginosa	S669_C14_BS	GCF_002135795.1
P. aeruginosa	S67	GCF_016820125.1
P. aeruginosa	S7	GCF_013177195.1
P. aeruginosa	S72	GCF_016820115.1
P. aeruginosa	S76	GCF_016820095.1
P. aeruginosa	S77	GCF_016820075.1
P. aeruginosa	S86968	GCF_001515845.2
P. aeruginosa	S8b-1	GCF_002326245.1
P. aeruginosa	S9	GCF_013177155.1
P. aeruginosa	SC1	GCF_003973885.1
P. aeruginosa	SCAID PHRX1-2019	GCF_013200975.1
P. aeruginosa	SCH_ABX01	GCF_002001235.1
P. aeruginosa	SCH_ABX03	GCF_002001315.1
P. aeruginosa	SCH_ABX04	GCF_002001305.1
P. aeruginosa	SCH_ABX06	GCF_002001275.1
P. aeruginosa	SCH_ABX08	GCF_002005765.1
P. aeruginosa	SCH_ABX09	GCF_002001225.1
P. aeruginosa	SCH_ABX11	GCF_001990425.1
P. aeruginosa	SCH_ABX13	GCF_001990525.1
P. aeruginosa	SCH_ABX15	GCF_001990345.1
P. aeruginosa	SCH_ABX16	GCF_001990325.1
P. aeruginosa	SCH_ABX17	GCF_001990375.1
P. aeruginosa	SCH_ABX18	GCF_001990335.1
P. aeruginosa	SCH_ABX20	GCF_001990285.1
P. aeruginosa	SCV20265	GCF_000510305.1
P. aeruginosa	SCVFeb	GCF_001900195.1
P. aeruginosa	SE5331	GCF_013393665.2
P. aeruginosa	SE5352	GCF_016745135.1
P. aeruginosa	SE5357	GCF_016745155.1
P. aeruginosa	SE5369	GCF_013393685.1
P. aeruginosa	SE5416	GCF_013393705.1
P. aeruginosa	SE5429	GCF_016745175.1
P. aeruginosa	SE5443	GCF_013394455.1
P. aeruginosa	SE5458	GCF_013394475.2
P. aeruginosa	SF3	GCF_007860305.1
P. aeruginosa	SJTD-1	GCF_000271985.2
P. aeruginosa	SJU-R10_2	GCF_002285345.1
P. aeruginosa	SJU-R8_3	GCF_002329965.1
P. aeruginosa	SJU-S72_2	GCF_002329815.1
P. aeruginosa	SJU-S79_1	GCF_002329775.1
P. aeruginosa	SJU-S9_2	GCF_002330015.1
P. aeruginosa	SJU-W4_1	GCF_002330095.1
P. aeruginosa	SMC1585	GCF_003974385.1
P. aeruginosa	SMC1587	GCF_003974345.1
P. aeruginosa	SMC1595	GCF_003974335.1
P. aeruginosa	SMC1596	GCF_003973825.1
P. aeruginosa	SMC5450	GCF_003974315.1
P. aeruginosa	SMC5451	GCF_003973805.1
P. aeruginosa	So098	GCF_003837105.1
P. aeruginosa	SP4371	GCF_003950255.1
P. aeruginosa	SP4527	GCF_003991465.1
P. aeruginosa	SP4528	GCF_003716765.1
P. aeruginosa	SPA01	GCF_001535675.1
P. aeruginosa	SS1	GCF_003974255.1
P. aeruginosa	ST773	GCF_009664165.1
P. aeruginosa	Stone 130	GCF_000478465.2
P. aeruginosa	SWPA15J=NSWPA15a	GCF_003836805.1
P. aeruginosa	T2101	GCF_009720425.1
P. aeruginosa	T2436	GCF_009720405.1
P. aeruginosa	T2584	GCF_003976005.1
P. aeruginosa	T3044	GCF_003975935.1
P. aeruginosa	T3354	GCF_003975965.1
P. aeruginosa	T3382	GCF_003975095.1
P. aeruginosa	T3677	GCF_003975955.1
P. aeruginosa	T38079	GCF_001515915.2
P. aeruginosa	T3979	GCF_003976025.1
P. aeruginosa	T4	GCF_016836445.1
P. aeruginosa	T4242	GCF_003975125.1
P. aeruginosa	T52373	GCF_001516005.1
P. aeruginosa	T6313	GCF_002927155.1
P. aeruginosa	T63266	GCF_001516105.1
P. aeruginosa	TJ2014-049	GCF_016105885.1
P. aeruginosa	TJ2019-017	GCF_016105665.1
P. aeruginosa	TJ2019-022	GCF_016105505.1
P. aeruginosa	TNCF_105	GCF_001765855.1
P. aeruginosa	TNCF_106	GCF_001765865.1
P. aeruginosa	TNCF_109	GCF_001765915.1
P. aeruginosa	TNCF_13	GCF_001765775.1
P. aeruginosa	TNCF_133	GCF_001765545.1
P. aeruginosa	TNCF_14	GCF_001765585.1
P. aeruginosa	TNCF_151	GCF_001766115.1
P. aeruginosa	TNCF_154	GCF_001765955.1
P. aeruginosa	TNCF_155	GCF_001765975.1
P. aeruginosa	TNCF_155_1	GCF_001765995.1
P. aeruginosa	TNCF_16	GCF_001766195.1
P. aeruginosa	TNCF_167	GCF_001766075.1
P. aeruginosa	TNCF_167_1	GCF_001766045.1
P. aeruginosa	TNCF_176	GCF_001766135.1
P. aeruginosa	TNCF_23	GCF_001765595.1
P. aeruginosa	TNCF_23M	GCF_001765655.1
P. aeruginosa	TNCF_49M	GCF_001765715.1
P. aeruginosa	TNCF_68	GCF_001765725.1
P. aeruginosa	TNCF_69	GCF_001765755.1
P. aeruginosa	TNCF_76	GCF_001765805.1
P. aeruginosa	TSB 5	GCF_001375015.1
P. aeruginosa	Tu61	GCF_003836685.1
P. aeruginosa	Tu863	GCF_003837195.1
P. aeruginosa	TuD199	GCF_003836175.1
P. aeruginosa	TUEPA7472	GCF_003324555.1
P. aeruginosa	U0288B	GCF_003858115.1
P. aeruginosa	U0306	GCF_003837185.1
P. aeruginosa	U0310A	GCF_003837165.1
P. aeruginosa	U0330A	GCF_003836025.1
P. aeruginosa	U1o-2	GCF_002326045.1
P. aeruginosa	U2504	GCF_000481785.1
P. aeruginosa	U2816	GCF_003975135.1
P. aeruginosa	U350	GCF_003835985.1
P. aeruginosa	U413A	GCF_003835955.1
P. aeruginosa	U421	GCF_003836075.1
P. aeruginosa	U435	GCF_003836035.1
P. aeruginosa	U454A	GCF_003835915.1
P. aeruginosa	U5a-2	GCF_002326025.1
P. aeruginosa	U5b-2	GCF_002325985.1
P. aeruginosa	UCBPP-PA14	GCF_000014625.1
P. aeruginosa	UDL	GCF_000481845.1
P. aeruginosa	UFMG-H10	GCF_012102115.1
P. aeruginosa	UFMG-H9	GCF_012102135.1
P. aeruginosa	UM5686	GCF_009391925.1
P. aeruginosa	UMB0740	GCF_002861065.1
P. aeruginosa	UMB2738	GCF_008086145.1
P. aeruginosa	UNIBA_ST235PA	GCF_013276295.1
P. aeruginosa	Urg-5	GCF_002312645.1
P. aeruginosa	Us411	GCF_003837375.1
P. aeruginosa	USDA-ARS-USMARC-41639	GCF_001518975.1
P. aeruginosa	UY1PSABAL2	GCF_007375485.1
P. aeruginosa	V2O4Ci	GCF_013284845.1
P. aeruginosa	VA-134	GCF_001447845.1
P. aeruginosa	VD609	GCF_002312705.1
P. aeruginosa	VET-120	GCF_003629995.1
P. aeruginosa	VET-124	GCF_003633465.1
P. aeruginosa	VET-125	GCF_003629755.1
P. aeruginosa	VET-32	GCF_003630365.1
P. aeruginosa	VET-39-D2	GCF_003631365.1
P. aeruginosa	VET-40	GCF_003630335.1
P. aeruginosa	VET-41	GCF_003629345.1
P. aeruginosa	VET-46	GCF_003629655.1
P. aeruginosa	VET-47	GCF_003631515.1
P. aeruginosa	VET-49	GCF_003631405.1
P. aeruginosa	VNMU089	GCF_009887995.1
P. aeruginosa	VNMU141	GCF_009887745.1
P. aeruginosa	VRFPA04	GCF_000473745.2
P. aeruginosa	W-101	GCF_003413835.1
P. aeruginosa	W13a-2	GCF_002326115.1
P. aeruginosa	W15Apr4	GCF_003975285.1
P. aeruginosa	W15Aug23	GCF_003976105.1
P. aeruginosa	W15Dec14	GCF_003975245.1
P. aeruginosa	W15Dec4	GCF_003975205.1
P. aeruginosa	W15Okt31	GCF_003976065.1
P. aeruginosa	W16407	GCF_001516165.2
P. aeruginosa	W1c	GCF_002326125.1
P. aeruginosa	W25637	GCF_002927035.1
P. aeruginosa	W36662	GCF_001516185.2
P. aeruginosa	W45909	GCF_001516205.2
P. aeruginosa	W5a-2	GCF_002325925.1
P. aeruginosa	W5Aug16	GCF_003836445.1
P. aeruginosa	W5Aug28	GCF_003975225.1
P. aeruginosa	W60856	GCF_001516225.2
P. aeruginosa	W70322	GCF_002927215.1
P. aeruginosa	W91453	GCF_002927135.1
P. aeruginosa	WCHPA075006	GCF_002980375.1
P. aeruginosa	WCHPA075016	GCF_002980265.1
P. aeruginosa	WCHPA075017	GCF_002980255.1
P. aeruginosa	WCHPA075019	GCF_003052005.2
P. aeruginosa	WCHPA075025	GCF_002980385.1
P. aeruginosa	WCHPA075063	GCF_002976195.1
P. aeruginosa	WH-SGI-V-07049	GCF_001449245.1
P. aeruginosa	WH-SGI-V-07050	GCF_001449435.1
P. aeruginosa	WH-SGI-V-07053	GCF_001450345.1
P. aeruginosa	WH-SGI-V-07056	GCF_001450325.1
P. aeruginosa	WH-SGI-V-07057	GCF_001449165.1
P. aeruginosa	WH-SGI-V-07058	GCF_001449155.1
P. aeruginosa	WH-SGI-V-07059	GCF_001450485.1
P. aeruginosa	WH-SGI-V-07060	GCF_001449145.1
P. aeruginosa	WH-SGI-V-07062	GCF_001449345.1
P. aeruginosa	WH-SGI-V-07063	GCF_001449305.1
P. aeruginosa	WH-SGI-V-07065	GCF_001450385.1
P. aeruginosa	WH-SGI-V-07066	GCF_001449395.1
P. aeruginosa	WH-SGI-V-07067	GCF_001450405.1
P. aeruginosa	WH-SGI-V-07069	GCF_001449425.1
P. aeruginosa	WH-SGI-V-07070	GCF_001449325.1
P. aeruginosa	WH-SGI-V-07073	GCF_001449255.1
P. aeruginosa	WH-SGI-V-07074	GCF_001449175.1
P. aeruginosa	WH-SGI-V-07166	GCF_001449485.1
P. aeruginosa	WH-SGI-V-07171	GCF_001449555.1
P. aeruginosa	WH-SGI-V-07179	GCF_001450555.1
P. aeruginosa	WH-SGI-V-07184	GCF_001449735.1
P. aeruginosa	WH-SGI-V-07187	GCF_001449785.1
P. aeruginosa	WH-SGI-V-07188	GCF_001449805.1
P. aeruginosa	WH-SGI-V-07224	GCF_001450665.1
P. aeruginosa	WH-SGI-V-07226	GCF_001449865.1
P. aeruginosa	WH-SGI-V-07228	GCF_001449885.1
P. aeruginosa	WH-SGI-V-07235	GCF_001449985.1
P. aeruginosa	WH-SGI-V-07236	GCF_001450745.1
P. aeruginosa	WH-SGI-V-07238	GCF_001450015.1
P. aeruginosa	WH-SGI-V-07239	GCF_001450755.1
P. aeruginosa	WH-SGI-V-07241	GCF_001450935.1
P. aeruginosa	WH-SGI-V-07243	GCF_001450065.1
P. aeruginosa	WH-SGI-V-07244	GCF_001450085.1
P. aeruginosa	WH-SGI-V-07245	GCF_001450095.1
P. aeruginosa	WH-SGI-V-07248	GCF_001452825.1
P. aeruginosa	WH-SGI-V-07249	GCF_001452835.1
P. aeruginosa	WH-SGI-V-07258	GCF_001452935.1
P. aeruginosa	WH-SGI-V-07263	GCF_001453015.1
P. aeruginosa	WH-SGI-V-07265	GCF_001452995.1
P. aeruginosa	WH-SGI-V-07266	GCF_001453985.1
P. aeruginosa	WH-SGI-V-07272	GCF_001453065.1
P. aeruginosa	WH-SGI-V-07273	GCF_001453905.1
P. aeruginosa	WH-SGI-V-07277	GCF_001454065.1
P. aeruginosa	WH-SGI-V-07279	GCF_001453945.1
P. aeruginosa	WH-SGI-V-07280	GCF_001454625.1
P. aeruginosa	WH-SGI-V-07282	GCF_001453075.1
P. aeruginosa	WH-SGI-V-07294	GCF_001454175.1
P. aeruginosa	WH-SGI-V-07299	GCF_001453805.1
P. aeruginosa	WH-SGI-V-07310	GCF_001454325.1
P. aeruginosa	WH-SGI-V-07314	GCF_001454385.1
P. aeruginosa	WH-SGI-V-07316	GCF_001454395.1
P. aeruginosa	WH-SGI-V-07317	GCF_001454415.1
P. aeruginosa	WH-SGI-V-07372	GCF_001450185.1
P. aeruginosa	WH-SGI-V-07373	GCF_001450835.1
P. aeruginosa	WH-SGI-V-07375	GCF_001450225.1
P. aeruginosa	WH-SGI-V-07377	GCF_001450245.1
P. aeruginosa	WH-SGI-V-07383	GCF_001451245.1
P. aeruginosa	WH-SGI-V-07387	GCF_001450995.1
P. aeruginosa	WH-SGI-V-07405	GCF_001451105.1
P. aeruginosa	WH-SGI-V-07406	GCF_001451125.1
P. aeruginosa	WH-SGI-V-07407	GCF_001451145.1
P. aeruginosa	WH-SGI-V-07410	GCF_001451325.1
P. aeruginosa	WH-SGI-V-07411	GCF_001451165.1
P. aeruginosa	WH-SGI-V-07412	GCF_001451355.1
P. aeruginosa	WH-SGI-V-07416	GCF_001453095.1
P. aeruginosa	WH-SGI-V-07419	GCF_001451405.1
P. aeruginosa	WH-SGI-V-07420	GCF_001453145.1
P. aeruginosa	WH-SGI-V-07428	GCF_001451525.1
P. aeruginosa	WH-SGI-V-07485	GCF_001451575.1
P. aeruginosa	WH-SGI-V-07489	GCF_001451655.1
P. aeruginosa	WH-SGI-V-07490	GCF_001451685.1
P. aeruginosa	WH-SGI-V-07491	GCF_001451705.1
P. aeruginosa	WH-SGI-V-07495	GCF_001451755.1
P. aeruginosa	WH-SGI-V-07498	GCF_001451815.1
P. aeruginosa	WH-SGI-V-07499	GCF_001453205.1
P. aeruginosa	WH-SGI-V-07501	GCF_001453225.1
P. aeruginosa	WH-SGI-V-07502	GCF_001451865.1
P. aeruginosa	WH-SGI-V-07503	GCF_001453235.1
P. aeruginosa	WH-SGI-V-07504	GCF_001451885.1
P. aeruginosa	WH-SGI-V-07506	GCF_001453265.1
P. aeruginosa	WH-SGI-V-07507	GCF_001453285.1
P. aeruginosa	WH-SGI-V-07620	GCF_001453305.1
P. aeruginosa	WH-SGI-V-07621	GCF_001451975.1
P. aeruginosa	WH-SGI-V-07623	GCF_001453315.1
P. aeruginosa	WH-SGI-V-07624	GCF_001453345.1
P. aeruginosa	WH-SGI-V-07627	GCF_001452045.1
P. aeruginosa	WH-SGI-V-07629	GCF_001453385.1
P. aeruginosa	WH-SGI-V-07630	GCF_001452075.1
P. aeruginosa	WH-SGI-V-07631	GCF_001453405.1
P. aeruginosa	WH-SGI-V-07636	GCF_001452155.1
P. aeruginosa	WH-SGI-V-07637	GCF_001452185.1
P. aeruginosa	WH-SGI-V-07638	GCF_001453435.1
P. aeruginosa	WH-SGI-V-07649	GCF_001452335.1
P. aeruginosa	WH-SGI-V-07678	GCF_001453545.1
P. aeruginosa	WH-SGI-V-07680	GCF_001452405.1
P. aeruginosa	WH-SGI-V-07681	GCF_001452415.1
P. aeruginosa	WH-SGI-V-07684	GCF_001453615.1
P. aeruginosa	WH-SGI-V-07686	GCF_001453645.1
P. aeruginosa	WH-SGI-V-07691	GCF_001453665.1
P. aeruginosa	WH-SGI-V-07692	GCF_001452545.1
P. aeruginosa	WH-SGI-V-07695	GCF_001453675.1
P. aeruginosa	WH-SGI-V-07697	GCF_001452605.1
P. aeruginosa	WH-SGI-V-07704	GCF_001452685.1
P. aeruginosa	WH-SGI-V-07706	GCF_001452725.1
P. aeruginosa	WH-SGI-V-07707	GCF_001452745.1
P. aeruginosa	WH-SGI-V-07710	GCF_001453775.1
P. aeruginosa	WS 5022	GCF_012987005.1
P. aeruginosa	WS136	GCF_000820805.1
P. aeruginosa	X13273	GCF_000481705.1
P. aeruginosa	X24509	GCF_000481865.1
P. aeruginosa	X78812	GCF_001542795.2
P. aeruginosa	X9820	GCF_002724095.1
P. aeruginosa	Y31	GCF_003369775.1
P. aeruginosa	Y71	GCF_003408495.1
P. aeruginosa	Y82	GCF_003369755.1
P. aeruginosa	Y89	GCF_003369735.1
P. aeruginosa	YB01	GCF_009867055.1
P. aeruginosa	YD001	GCF_013260445.1
P. aeruginosa	YL84	GCF_000524595.1
P. aeruginosa	YTSEY8	GCF_016745115.1
P. aeruginosa	Zw31	GCF_003974195.1
P. aeruginosa	Zw49	GCF_003974625.1
P. aeruginosa	Zw5	GCF_003974145.1
P. aeruginosa	Zw64	GCF_003974205.1
P. aeruginosa	Zw64_2	GCF_003974425.1
P. aeruginosa	Zw70	GCF_003974135.1
P. aeruginosa	Zw73_1	GCF_003973815.1
P. aeruginosa	Zw73_2	GCF_003974405.1
P. aeruginosa	Zw75_2	GCF_003974395.1
P. aeruginosa	Zw9	GCF_003974615.1
P. aeruginosa	Zw92	GCF_003974245.1
Pseudomonas delhiensis	RLD-1	GCF_900187975.1
Pseudomonas humi	CCA1	GCF_001748265.1
Pseudomonas jinjuensi	JCM 21621	GCF_900103845.1
Pseudomonas knackmussii	N1-2	GCF_009911755.1
Pseudomonas multiresinivorans	populi 95301	GCF_012971725.1
Pseudomonas nitroreducens	L4	GCF_029457395.1
Pseudomonas panipatensis	CCM 7469	GCF_900099785.1
Pseudomonas paraeruginosa	PA7	NC_009656.1
Pseudomonas paraeruginosa	AZPAE14941	GCF_000789725.1
Pseudomonas paraeruginosa	AR441	CP029093
Pseudomonas paraeruginosa	AR_0356	CP027169
Pseudomonas paraeruginosa	CR1	CP020560
Pseudomonas paraeruginosa	AZPAE14901	GCF_000791105.1
Pseudomonas paraeruginosa	AZPAE15042	CP041354
