# Supplementary material for: Distribution of the four type VI secretion systems in Pseudomonas aeruginosa and classification of their core and accessory effectors
Source: Nat Commun. 2025 Jan 21;16:888. doi: 10.1038/s41467-024-54649-5 (PMC11751169; doi:10.1038/s41467-024-54649-5)
Supplement: Supplementary file 18 — Supplementary Dataset 16 [file 41467_2024_54649_MOESM18_ESM.xlsx]

## Sheet: H1-T6SS effectors
Results of model comparison from stochastic mapping of H1-T6SS effectors.
Effector	Model	Log(L)	d.f.	Akaike information criterion (AIC)	Akaike model weight
tas1	ER_model	-387.545	1	777.09	0.731059
	ARD_model	-387.545	2	779.09	0.268941
	Irr1_model	-787.495	1	1576.99	1.47138e-174
	Irr2_model	-507.06	1	1016.12	9.09973e-53
tse2	ER_model	-58.4195	1	118.839	0.427697
	ARD_model	-58.3863	2	120.773	0.162652
	Irr1_model	-58.4626	1	118.925	0.409651
	Irr2_model	-412.467	1	826.934	7.41831e-155
tse3	ER_model	-11.9381	1	25.8761	0.420337
	ARD_model	-11.9027	2	27.8054	0.160199
	Irr1_model	-11.9401	1	25.8803	0.419464
	Irr2_model	-176.553	1	355.106	1.35579e-72
tse4	ER_model	-56.5783	1	115.157	0.57737
	ARD_model	-56.5783	2	117.157	0.212402
	Irr1_model	-57.5886	1	117.177	0.210228
	Irr2_model	-296.768	1	595.536	2.80823e-105
tse5	ER_model	-21.1347	1	44.2694	0.42092
	ARD_model	-21.1004	2	46.2008	0.160249
	Irr1_model	-21.1396	1	44.2793	0.418831
	Irr2_model	-209.158	1	420.316	9.26251e-83
tse7	ER_model	-569.709	1	1141.42	0.731
	ARD_model	-569.709	2	1143.42	0.269
	Irr1_model	-809.026	1	1620.05	8.51e-105
	Irr2_model	-752.949	1	1507.9	1.92e-80
tse8	ER_model	-93.9024	1	189.805	0.439694
	ARD_model	-93.9024	2	191.805	0.161754
	Irr1_model	-94.0007	1	190.001	0.398551
	Irr2_model	-856.49	1	1714.98	0
tne3	ER_model	-75.1127	1	152.225	0.731059
	ARD_model	-75.1127	2	154.225	0.268941
	Irr1_model	-188.162	1	378.325	5.84935e-50
	Irr2_model	-99.2461	1	200.492	2.4152e-11
tse6	ER_model	-506.806	1	1015.61	0.731059
	ARD_model	-506.806	2	1017.61	0.268941
	Irr1_model	-733.707	1	1469.41	2.09805e-99
	Irr2_model	-1732.27	1	3466.55	0
tse7a	ER_model	-620.458	1	1242.92	0.731059
	ARD_model	-620.458	2	1244.92	0.268941
	Irr1_model	-836.636	1	1675.27	9.53141e-95
	Irr2_model	-791.173	1	1584.35	5.29094e-75
tsd1	ER_model	-67.088	1	136.176	0.700038
	ARD_model	-66.9355	2	137.871	0.299959
	Irr1_model	-206.831	1	415.662	1.43041e-61
	Irr2_model	-79.4425	1	160.885	3.01747e-06
tse7c	ER_model	-53.0653	1	108.131	0.52453
	ARD_model	-53.0653	2	110.131	0.192964
	Irr1_model	-141.901	1	285.802	1.37725e-39
	Irr2_model	-53.6842	1	109.368	0.282506
tse7d	ER_model	-94.6792	1	191.358	0.731059
	ARD_model	-94.6792	2	193.358	0.268941
	Irr1_model	-474.224	1	950.448	1.07076e-165
	Irr2_model	-119.717	1	241.435	9.77301e-12
tse7e	ER_model	-45.2737	1	92.5473	0.728626
	ARD_model	-45.2623	2	94.5245	0.271119
	Irr1_model	-73.5419	1	149.084	3.85271e-13
	Irr2_model	-53.2314	1	108.463	0.000254965

## Sheet: H2-T6SS effectors
Results of model comparison from stochastic mapping of H2-T6SS effectors.
Effector	Model	Log(L)	d.f.	Akaike information criterion (AIC)	Akaike model weight
azu	ER_model	-12.3179	1	26.6359	0.421
	ARD_model	-12.2897	2	28.5794	0.159
	Irr1_model	-12.3192	1	26.6384	0.42
	Irr2_model	-179.521	1	361.043	1.02e-73
PA2066	ER_model	-228.02	1	458.041	0.455367
	ARD_model	-228.02	2	460.041	0.16752
	Irr1_model	-228.209	1	458.418	0.377113
	Irr2_model	-1490.78	1	2983.56	0
pldB	ER_model	-19.4384	1	40.8768	0.266048
	ARD_model	-17.4237	2	38.8473	0.733952
	Irr1_model	-38.3293	1	78.6586	1.66252e-09
	Irr2_model	-164.129	1	330.258	3.85962e-64
tle1	ER_model	-33.1541	1	68.3082	0.453349
	ARD_model	-32.894	2	69.788	0.21632
	Irr1_model	-33.4707	1	68.9413	0.33033
	Irr2_model	-281.084	1	564.167	9.59337e-109
tplE	ER_model	-32.1388	1	66.2776	0.508862
	ARD_model	-31.1742	2	66.3485	0.491138
	Irr1_model	-49.337	1	100.674	1.72792e-08
	Irr2_model	-302.952	1	607.905	1.24093e-118
tseT	ER_model	-25.3047	1	52.6094	0.43963
	ARD_model	-24.8903	2	53.7806	0.244773
	Irr1_model	-25.6362	1	53.2723	0.315597
	Irr2_model	-288.889	1	579.777	1.47921e-115
tseV	ER_model	-580.612	1	1163.22	0.731059
	ARD_model	-580.612	2	1165.22	0.268941
	Irr1_model	-712.011	1	1426.02	6.28387e-58
	Irr2_model	-1111.97	1	2225.95	1.24955e-231
pldA	ER_model	-368.775	1	739.55	0.731059
	ARD_model	-368.775	2	741.55	0.268941
	Irr1_model	-716.132	1	1434.26	1.02031e-151
	Irr2_model	-464.797	1	931.594	1.45285e-42
rhsP2	ER_model	-253.286	1	508.572	0.731059
	ARD_model	-253.286	2	510.572	0.268941
	Irr1_model	-507.635	1	1017.27	2.52004e-111
	Irr2_model	-315.826	1	633.653	5.04767e-28
tle2	ER_model	-459.645	1	921.29	0.731059
	ARD_model	-459.645	2	923.29	0.268941
	Irr1_model	-727.816	1	1457.63	2.50465e-117
	Irr2_model	-534.637	1	1071.27	1.975e-33
tle3	ER_model	-317.926	1	637.851	0.731059
	ARD_model	-317.926	2	639.851	0.268941
	Irr1_model	-416.35	1	834.7	1.31424e-43
	Irr2_model	-795.664	1	1593.33	2.42548e-208
tle4b	ER_model	-201.325	1	404.649	0.731059
	ARD_model	-201.325	2	406.649	0.268941
	Irr1_model	-588.509	1	1179.02	5.15373e-169
	Irr2_model	-387.618	1	777.237	9.06971e-82
tspE1a	ER_model	-36.8092	1	75.6185	0.351713
	ARD_model	-35.1987	2	74.3973	0.647684
	Irr1_model	-55.7386	1	113.477	2.11488e-09
	Irr2_model	-43.1777	1	88.3553	0.000603141
tspE1b	ER_model	-345.397	1	692.795	0.731059
	ARD_model	-345.397	2	694.795	0.268941
	Irr1_model	-447.952	1	897.904	2.1136e-45
	Irr2_model	-712.428	1	1426.86	2.91337e-160
tspE1c	ER_model	-339.529	1	681.058	0.731059
	ARD_model	-339.529	2	683.058	0.268941
	Irr1_model	-640.837	1	1283.67	1.01757e-131
	Irr2_model	-483.67	1	969.339	1.83808e-63
vgrG2b	ER_model	-440.398	1	882.795	0.731059
	ARD_model	-440.398	2	884.795	0.268941
	Irr1_model	-666.683	1	1335.37	3.88615e-99
	Irr2_model	-837.377	1	1676.75	2.87127e-173

## Sheet: H3-T6SS effectors
Results of model comparison from stochastic mapping of H3-T6SS effectors.
Effector	Model	Log(L)	d.f.	Akaike information criterion (AIC)	Akaike model weight
PA0256	ER_model	-26.8606	1	55.7212	0.43956
	ARD_model	-26.4446	2	56.8892	0.245117
	Irr1_model	-27.1928	1	56.3855	0.315323
	Irr2_model	-265.711	1	533.421	8.16051e-105
tepB	ER_model	-510.491	1	1022.98	0.731059
	ARD_model	-510.491	2	1024.98	0.268941
	Irr1_model	-972.161	1	1946.32	2.30759e-201
	Irr2_model	-851.146	1	1704.29	8.30836e-149
tseF	ER_model	-19.6313	1	41.2625	0.399717
	ARD_model	-19.2032	2	42.4063	0.225624
	Irr1_model	-19.696	1	41.392	0.374658
	Irr2_model	-362.762	1	727.523	3.82092e-150
tepBa	ER_model	-696.463	1	1394.93	0.731059
	ARD_model	-696.463	2	1396.93	0.268941
	Irr1_model	-1164.59	1	2331.18	3.62292e-204
	Irr2_model	-866.377	1	1734.75	1.1791e-74
tepBb	ER_model	-28.758	1	59.5159	0.499426
	ARD_model	-27.8278	2	59.6556	0.465725
	Irr1_model	-31.4204	1	64.8408	0.0348487
	Irr2_model	-46.5469	1	95.0938	9.39363e-09
