# Supplementary material for: Distribution of the four type VI secretion systems in Pseudomonas aeruginosa and classification of their core and accessory effectors
Source: Nat Commun. 2025 Jan 21;16:888. doi: 10.1038/s41467-024-54649-5 (PMC11751169; doi:10.1038/s41467-024-54649-5)
Supplement: Supplementary file 20 — Supplementary Dataset 18 [file 41467_2024_54649_MOESM20_ESM.xlsx]

## Sheet: Settings
Nucleotide blast (Megablast)
https://blast.ncbi.nlm.nih.gov/Blast.cgi
The analysis was performed on Feburary 28, 2024.
Default settings with one change, organisms of taxid 287 (Pseudomonas aeruginosa) were excluded.
All BLAST hits (maximum 100) are shown in the following tabs.
Hits highlighted in blue were included in co-phylogenies.

## Sheet: tspE1a
Query
>PALA52_00191_PALA52
ATGAGTTCCGGAAATGCCGAGCAGTTGCGTCGCGCCCGACGCAACCAGGCCTTCGACAACACACCCGCCAGCGCTACCGGCCAGTGCCCGCTCAAGGGACCCGAGGTGGCGATCTTCCCGGTGCGCTATGCGCTCGACGAATCCCCGCCCAAAGGCGGTGGACAAGGCCCGAACCCGCTGCCGGCGGACTGGCCGGAGGAACATCTGCCGCCCCTGCGCACGCGCGGCTACACCCTGCGCCAGTTGCGCGATGGCTGGCTCTACGTCTGGGATGAACAGGATCGCACCTTCCACGAGTACAGCCTGCAAGGCCAGCAGTTCACCCGCCACAAGTGGCGCGAAGCGCAGATCGGCCAGGACCGCCGGCACAACCCCGACACCACCCGGCCCTACCTGCTC…
Output
Description	Scientific Name	Max Score	Total Score	Query Cover	E value	Per. ident	Acc. Len	Accession
Pseudomonas sp. HLS-6 chromosome, complete genome	Pseudomonas sp. HLS-6	89.8	89.8	0.01	5e-12	94.74	5276694	CP024478.1
Pseudomonadaceae bacterium isolate ec8c9713-4986-4da9-af5a-080fccaf3543 genome assembly, chromosome: 1	Pseudomonadaceae bacterium	89.8	173	0.01	5e-12	94.74	5010214	OY761464.1
Aeromonas enteropelogenes VA118 DNA, complete genome	Aeromonas enteropelogenes	62.1	62.1	0.01	0.001	89.58	4618130	AP027940.1
Aeromonas enteropelogenes VA111 DNA, complete genome	Aeromonas enteropelogenes	62.1	62.1	0.01	0.001	89.58	4618130	AP027939.1
Pseudomonas stutzeri strain SLG510A3-8, complete genome	Stutzerimonas stutzeri	62.1	62.1	0	0.001	100	4650155	CP011854.1
Stutzerimonas stutzeri strain XX1 chromosome, complete genome	Stutzerimonas stutzeri	62.1	62.1	0.01	0.001	94.87	4424182	CP091174.1
Aeromonas enteropelogenes strain FDAARGOS_1459 chromosome, complete genome	Aeromonas enteropelogenes	62.1	62.1	0.01	0.001	88.24	4416959	CP082887.1
Stutzerimonas stutzeri strain ZDHY95 chromosome, complete genome	Stutzerimonas stutzeri	62.1	62.1	0	0.001	100	4500524	CP063358.1
Stutzerimonas zhaodongensis strain A252 chromosome, complete genome	Stutzerimonas zhaodongensis	60.2	60.2	0	0.004	100	4906484	CP076683.1
Stutzerimonas stutzeri strain F2 chromosome, complete genome	Stutzerimonas stutzeri	60.2	60.2	0	0.004	100	4979911	CP073105.1

## Sheet: tle4b
Query
> PALA36-00282_PALA36
ATGAGTGAGCCAACTAGGCTTGTGTCTACGCACATTGGGACCAATGGACACACCACTGCTCGTGTGACGATGAGTCCAACTAGTAACAAGGTTCGTGCCGAAATTACTGCCCCTCCGGATCAGGCGATTCCGGTTGTTTTTGTGCCGGGCATCATGGGTAGTCCGTTATTGACGTCAAATGCGGAGGCTGGAAGGTTACTTGGGGAAAACAATCGTTGGGCTTGGTTTCCAGACGATGGCGTGGGGTGGGTGGCGGGGTTTACTGCGAAAAGAGGGTACCGTCATCTGAGCCCGACAGAGCGGAAATTGTTGCTTGATCCCGACACTACACGGCCAGTCTCGTCTCCCGAGGATGCAGATCGTGAAGTTGTTTCCGAGCACATTACTACTCTGCCGTTG…
Output
Description	Scientific Name	Max Score	Total Score	Query Cover	E value	Per. ident	Acc. Len	Accession
Pseudomonas sp. B111 chromosome, complete genome	Pseudomonas sp. B111	2124	2124	0.94	0	100	6676488	CP097857.1
Pseudomonas guguanensis strain HMFL31 chromosome, complete genome	Pseudomonas guguanensis	135	135	0.05	3e-26	100	5742753	CP040349.1
Pseudomonas sp. CW003PS chromosome, complete genome	Pseudomonas sp. CW003PS	135	672	0.05	3e-26	100	4523787	CP123623.1
Pseudomonas oleovorans strain GD04132 chromosome, complete genome	Pseudomonas oleovorans	135	1078	0.05	3e-26	100	4677167	CP104579.1
Pseudomonas sp. GD03919 chromosome, complete genome	Pseudomonas sp. GD03919	135	550	0.05	3e-26	100	4658387	CP104582.1
Pseudomonas sp. GD03721 chromosome, complete genome	Pseudomonas sp. GD03721	135	550	0.05	3e-26	100	4654979	CP104583.1
Pseudomonas wenzhouensis strain A20 chromosome, complete genome	Pseudomonas wenzhouensis	135	404	0.05	3e-26	100	4452100	CP072610.1
Pseudomonas pseudoalcaligenes genome assembly Ppseudo_Pac, chromosome : I	Pseudomonas oleovorans	135	672	0.06	3e-26	97.47	4696984	LK391695.1
Pseudomonas pseudoalcaligenes CECT 5344 complete genome	Pseudomonas oleovorans CECT 5344	135	672	0.06	3e-26	97.47	4686340	HG916826.1
Pseudomonas sp. phDV1 chromosome, complete genome	Pseudomonas sp. phDV1	134	804	0.05	9e-26	100	4727682	CP031606.1
Pseudomonas paraeruginosa strain AR441 plasmid unnamed1, complete sequence	Pseudomonas paraeruginosa	134	134	0.05	9e-26	100	165365	CP029091.1
Pseudomonas paraeruginosa strain AR_0356 plasmid unnamed3, complete sequence	Pseudomonas paraeruginosa	134	134	0.05	9e-26	100	165365	CP027167.1
Stutzerimonas stutzeri strain J15 chromosome, complete genome	Stutzerimonas stutzeri	134	134	0.05	9e-26	100	4683655	CP101739.1
Pseudomonas putida strain DLL-E4, complete genome	Pseudomonas putida	134	134	0.05	9e-26	100	6484062	CP007620.1
Pseudomonas sp. JS425 plasmid pPNP1, complete sequence	Pseudomonas sp. JS425	134	134	0.05	9e-26	100	125508	CP073662.1
Stutzerimonas stutzeri strain 2A20, sequence	Stutzerimonas stutzeri	126	126	0.06	2e-23	97.3	150926	KT935509.1
Pseudomonas stutzeri OX1 gene cluster encoding toluene/o-xylene monooxygenase (touABCDEF), putative gene encoding a transposase, ORF1 and ORF2 DNA and touR gene encoding sigma 54-dependent transcriptional activator	Pseudomonas sp. OX1	126	126	0.06	2e-23	97.3	10470	AJ005663.3
Stutzerimonas frequens strain THAF7b chromosome, complete genome	Stutzerimonas frequens	113	113	0.06	1e-19	91.57	4522538	CP045416.1
Pseudomonas sp. CCI1.1 chromosome	Pseudomonas sp. CCI1.1	113	113	0.05	1e-19	94.52	6765487	CP133780.1
Pseudomonas sp. FP833 chromosome, complete genome	Pseudomonas sp. FP833	113	113	0.05	1e-19	94.52	7251230	CP117424.1
Pseudomonas koreensis strain D26 chromosome, complete genome	Pseudomonas koreensis	113	113	0.05	1e-19	94.52	6301761	CP014947.1
Pseudomonas sp. G11 chromosome, complete genome	Pseudomonas sp. G11	113	113	0.05	1e-19	94.52	7613543	CP120377.1
uncultured Pseudomonas sp. isolate AG_MB4 genome assembly, chromosome: AG_MB4_contig-1	uncultured Pseudomonas sp.	113	113	0.06	1e-19	91.57	4226837	OX044366.1
Stutzerimonas zhaodongensis strain LQ01-5 chromosome, complete genome	Stutzerimonas zhaodongensis	113	113	0.05	1e-19	94.52	5074193	CP093164.1
Pseudomonas soli strain SJ10, complete genome	Pseudomonas soli	113	113	0.05	1e-19	94.52	6247860	CP009365.1
Pseudomonas fluorescens strain UK4, complete genome	Pseudomonas fluorescens	113	113	0.06	1e-19	91.57	6064456	CP008896.1
Pseudomonas mosselii strain DSM 17497 chromosome, complete genome	Pseudomonas mosselii	113	113	0.06	1e-19	91.57	6280778	CP081966.1
Pseudomonas sp. TKP, complete genome	Pseudomonas sp. TKP	113	113	0.05	1e-19	94.52	7012672	CP006852.1
Xenorhabdus hominickii strain ANU1 chromosome, complete genome	Xenorhabdus hominickii	111	111	0.05	4e-19	94.44	4522699	CP016176.1
Azotobacter chroococcum NCIMB 8003 plasmid pAcX50f, complete sequence	Azotobacter chroococcum NCIMB 8003	111	111	0.05	4e-19	94.44	311724	CP010421.1
Azotobacter chroococcum strain HR1 plasmid unnamed1, complete sequence	Azotobacter chroococcum	111	111	0.05	4e-19	94.44	307780	CP066311.1
Nitrosomonas sp. sh817 chromosome, complete genome	Nitrosomonas sp. sh817	93.5	2483	0.06	2e-13	87.8	3074257	CP133083.1
Thiocapsa bogorovii strain BBS chromosome, complete genome	Thiocapsa bogorovii	89.8	177	0.05	2e-12	89.04	5649927	CP089309.1
Candidatus Methylospira mobilis strain SPMX chromosome, complete genome	Candidatus Methylospira mobilis	87.9	87.9	0.05	7e-12	89.04	4568450	CP135727.1
Paraburkholderia aromaticivorans strain BN5 plasmid pBN3, complete sequence	Paraburkholderia aromaticivorans	82.4	82.4	0.05	3e-10	89.39	162757	CP022993.1
Thiorhodovibrio litoralis strain 06511 chromosome, complete genome	Thiorhodovibrio litoralis	82.4	164	0.05	3e-10	87.67	5466623	CP121473.1
Chromatiales bacterium LBARH1 isolate 46186 genome assembly, chromosome: 1	Chromatiales bacterium LBARH1	80.5	226	0.06	1e-09	85.9	3488775	OY726078.1
Candidatus Symbiobacter mobilis CR, complete genome	Candidatus Symbiobacter mobilis CR	80.5	391	0.06	1e-09	86.49	2991840	CP004885.1
Sulfurimicrobium lacus skT11 DNA, complete genome	Sulfurimicrobium lacus	78.7	78.7	0.05	4e-09	86.49	3826324	AP022853.1
Methylococcus sp. Mc7 chromosome, complete genome	Methylococcus sp. Mc7	76.8	76.8	0.05	2e-08	88.89	4003396	CP079095.1
Methylomonas sp. LL1 chromosome, complete genome	Methylomonas sp. LL1	76.8	76.8	0.05	2e-08	86.11	4798577	CP064653.1
Chromatiales bacterium LBARH1 isolate 46186 genome assembly, chromosome: 2	Chromatiales bacterium LBARH1	75	221	0.05	6e-08	86.11	1428528	OY726079.1
Methylobacter sp. YRD-M1 chromosome, complete genome	Methylobacter sp. YRD-M1	67.6	67.6	0.05	1e-05	84.29	4653847	CP091424.1
Endozoicomonas montiporae CL-33 genome	Endozoicomonas montiporae CL-33	63.9	63.9	0.03	0.0001	91.49	5430256	CP013251.1
Pseudomonas sp. LM8 plasmid pLM8P2, complete sequence	Pseudomonas sp. LM8	58.4	58.4	0.02	0.006	100	22750	KJ940994.1

## Sheet: tle2
Query
>PAKAF-03765_PAK
ATGACCCCTGGGCCGATGGAGGAGTGGGAAAAGCCGTTCTTCAGCGAGCGTATCCATGCCTGCCCGCGACGCACCCACTCGACCAGCTTTCGACTGGTGGATGAGCGGGGGGATGGCAGGCCCTATGCCGGTCTGGCCTATGAAGTCAGCGATTCTGAGGAGGTTGTCTACCTTGGCATTCTGGACGAAACAGGGACTGGGAAGATCAATCGGCACTATTGCGGGCCGGTGCTGCTCAAGCTTGATAGGAGTTACCAAGGAGGAGATGAGCTTTATAAGGACTTGAGGAATAGACCACATTACCCGCTCCCCATCACTGAACTGCAAGTGCGTGCCGAGAAGACCCGCTTTGTCAACCCTGACGGCACCCGCACCCGGTCCAACCCCGCCCAAGGCCAG…
Output
Description	Scientific Name	Max Score	Total Score	Query Cover	E value	Per. ident	Acc. Len	Accession
Pseudomonas sp. B111 chromosome, complete genome	Pseudomonas sp. B111	3735	3735	0.99	0	96.91	6676488	CP097857.1
Pseudomonas sp. FDAARGOS_761 chromosome, complete genome	Pseudomonas sp. FDAARGOS_761	3568	3568	1	0	95.45	6384852	CP054572.1
Pseudomonas paraeruginosa strain AR441 chromosome, complete genome	Pseudomonas paraeruginosa	3513	3612	1	0	95.01	6584825	CP029093.1
Pseudomonas paraeruginosa strain AR_0356 chromosome, complete genome	Pseudomonas paraeruginosa	3513	3612	1	0	95.01	6586916	CP027169.1
Pseudomonas paraeruginosa strain Cr1 chromosome, complete genome	Pseudomonas paraeruginosa	3500	3616	1	0	94.92	6118054	CP020560.1
Pseudomonas chlororaphis strain ATCC 17811 chromosome, complete genome	Pseudomonas chlororaphis	1736	1736	0.99	0	80.81	7189114	CP118153.1
Pseudomonas chlororaphis subsp. piscium strain DSM 21509 chromosome, complete genome	Pseudomonas chlororaphis subsp. piscium	1720	2580	1	0	80.66	7065155	CP027707.1
Pseudomonas chlororaphis strain DSM 21509 genome assembly, chromosome: I	Pseudomonas chlororaphis	1720	2580	0.99	0	80.73	7065202	LT629761.1
Pseudomonas chlororaphis strain DSM 21509 chromosome, complete genome	Pseudomonas chlororaphis	1720	2580	1	0	80.66	7064975	CP118150.1
Pseudomonas chlororaphis strain ATCC 17417 chromosome, complete genome	Pseudomonas chlororaphis	1626	1626	1	0	79.93	6746536	CP118145.1
Pseudomonas chlororaphis isolate 189, complete genome	Pseudomonas chlororaphis	1624	1624	0.98	0	80.13	6837781	CP014867.1
Pseudomonas chlororaphis subsp. aurantiaca strain 464 chromosome, complete genome	Pseudomonas chlororaphis subsp. aurantiaca	1604	1604	1	0	79.78	6964452	CP027742.1
Pseudomonas chlororaphis subsp. aurantiaca strain 449 chromosome, complete genome	Pseudomonas chlororaphis subsp. aurantiaca	1604	1604	1	0	79.78	6962068	CP027741.1
Pseudomonas chlororaphis strain TAMOak81 chromosome, complete genome	Pseudomonas chlororaphis	1598	1598	1	0	79.67	6711360	CP027713.1
Pseudomonas chlororaphis strain ATCC 15926 chromosome, complete genome	Pseudomonas chlororaphis	1592	1592	1	0	79.66	6763921	CP118156.1
Pseudomonas chlororaphis strain NCCB 820532 chromosome, complete genome	Pseudomonas chlororaphis	1592	1592	0.99	0	79.73	6762156	CP118135.1
Pseudomonas chlororaphis subsp. aurantiaca strain JD37, complete genome	Pseudomonas chlororaphis subsp. aurantiaca	1592	1592	1	0	79.65	6702062	CP009290.1
Pseudomonas chlororaphis subsp. aurantiaca strain ARS 38 chromosome, complete genome	Pseudomonas chlororaphis subsp. aurantiaca	1576	1576	1	0	79.5	6615046	CP045221.1
Pseudomonas chlororaphis strain Pb-St2 chromosome, complete genome	Pseudomonas chlororaphis	1576	1576	1	0	79.5	6613798	CP027716.1
Pseudomonas chlororaphis strain ATCC 17415 chromosome, complete genome	Pseudomonas chlororaphis	1565	1565	0.99	0	79.49	6670884	CP027714.1
Pseudomonas chlororaphis strain HAMBI_1977 chromosome, complete genome	Pseudomonas chlororaphis	1565	1565	0.99	0	79.49	6670897	CP139973.1
Pseudomonas sp. S1Bt23 chromosome, complete genome	Pseudomonas sp. S1Bt23	1565	1565	0.99	0	79.49	6755322	CP139026.1
Pseudomonas chlororaphis strain ATCC 174152 chromosome, complete genome	Pseudomonas chlororaphis	1565	1565	0.99	0	79.49	6664503	CP118146.1
Pseudomonas chlororaphis strain ATCC 174151 chromosome, complete genome	Pseudomonas chlororaphis	1565	1565	0.99	0	79.49	6664157	CP118147.1
Pseudomonas chlororaphis strain ATCC 174181 chromosome, complete genome	Pseudomonas chlororaphis	1554	1554	0.99	0	79.37	6883267	CP118144.1
Pseudomonas chlororaphis strain ATCC 174182 chromosome, complete genome	Pseudomonas chlororaphis	1554	1554	0.99	0	79.37	6881643	CP118143.1
Pseudomonas chlororaphis strain B25 chromosome, complete genome	Pseudomonas chlororaphis	1428	1428	0.99	0	78.45	7016593	CP027753.1
Pseudomonas sp. SK3(2021) chromosome, complete genome	Pseudomonas sp. SK3(2021)	981	981	0.81	0	76.64	6488895	CP061943.1
Pseudomonas chlororaphis strain DSM 295782 chromosome, complete genome	Pseudomonas chlororaphis	865	865	0.8	0	75.75	7216571	CP118138.1
Pseudomonas chlororaphis strain DSM 295781 chromosome, complete genome	Pseudomonas chlororaphis	865	865	0.8	0	75.75	7216947	CP118139.1
Pseudomonas chlororaphis subsp. aurantiaca strain IRHB3 chromosome, complete genome	Pseudomonas chlororaphis subsp. aurantiaca	856	856	0.8	0	75.7	6904256	CP133110.1
Pseudomonas fitomaticsae strain FIT81 chromosome, complete genome	Pseudomonas fitomaticsae	99	99	0.35	5e-15	69.88	6492796	CP075567.1

## Sheet: tspE1b
Query
>PA5265_PAO1
ATGAGCGGATTCCAGGACCAGAGTATCGACGAAGGCGTGCGCAAGCGCACCGCCTACCAGAACGATCGGCGTGCACGACTGGCATTGAACGTCGAGCGACAGGACGGCGGTATCCTGCAGATTCCGGTGGCCAGCGATATGCTCGGCCATGAGGAGCACGAGCGTATCCAGCAGAACACCTTCCTGGCTGTGATGCCGCTGGTCCGCCTGCCAACGCTGGGCAAGGCCGGTTATGGCGACCAGCTGCCCGCCGGCGCGCTACCGCGGGCGGGACGGATCTACCTGTTCCAGGACGGCAAGTTGTGGCGCGAACTGGAATGTGATGGCAAGGGCAACCTGTTCGAAGTCGATCTCCTGCAGGGGCGCAGCCAGCGTGCGGACAAGCGTCCGGCCTTAGGC…
Output
Description	Scientific Name	Max Score	Total Score	Query Cover	E value	Per. ident	Acc. Len	Accession
Pseudomonas fluorescens strain NCTC10783 genome assembly, chromosome: 1	Pseudomonas fluorescens	6011	6011	1	0	99.85	6866429	LR134300.1		edit: TYGS classifies as P. aeruginosa
Pseudomonas sp. PS1(2021) chromosome, complete genome	Pseudomonas sp. PS1(2021)	5973	5973	1	0	99.63	7751039	CP084484.1
Pseudomonas sp. AK6U chromosome, complete genome	Pseudomonas sp. AK6U	5943	5943	1	0	99.48	6909530	CP025229.1
Pseudomonas sp. FDAARGOS_761 chromosome, complete genome	Pseudomonas sp. FDAARGOS_761	5773	5773	1	0	98.53	6384852	CP054572.1

## Sheet: tspE1c
Query
>PA5265_PA14
ATGTGCTCCAGATGCCCTGGAAATCCGCTGGTGGCAACACCGGCGAAGCGGTTCGGCGATCGCTCGCGACCGCACGCAGCCCTACCGTCTGAGCGAGGCCGAATTCGATGCACTTGGCGAAGTCAGCTTCCGCCAGACCCTCATGGACATGGATCGCCACATGAATCTGTATTTCCCCGGCTATCGCCCGGCCCTGTGCGGCCGAGAGCGCTTCCAGCACCTGCGTATGCTGGCCGAGCAGGCCTACCGTCGTGGGATGTGCTCGGCGCGGGACATCCTGCTCTACGCCAATATCTTCGGCTACCTGGGCGAGGATGCGCTGGACGCGCATGCGGACATCGCCGTGCTGCTCGATGGTCCCTCCAGCCAATCCCCGGCGCAGCGGGTGGCCGCTGCGGC…
Output
Description	Scientific Name	Max Score	Total Score	Query Cover	E value	Per. ident	Acc. Len	Accession
Pseudomonas sp. B111 chromosome, complete genome	Pseudomonas sp. B111	7203	7203	1	0	99.42	6676488	CP097857.1
Pseudomonas siliginis strain B21-063 chromosome, complete genome	Pseudomonas siliginis	67.6	133	0.02	3e-05	78.64	5985209	CP087186.1
Pseudomonas lini strain BS3782 genome assembly, chromosome: I	Pseudomonas lini	63.9	63.9	0.01	0.0004	81.25	6529836	LT629746.1

## Sheet: pldA
Query
>PA3487_PAO1
ATGTTGCAGAAGAAGCCCTACAACGGCCTCCACGAAAAGGAACTCAACCAGATCAACCAGCAGGATGGCAGCCCCTGCGTAGCCATTTCCGCACCGGGCTGTTTCATCAAGGGGTCCAACCTCTTTTCCGAAAAGCGGGCCGGTAACCGGGTCCGCTTCTTCACCACCGGCCGGGACTACTTCAGCGACCTGGCCAGCGCCCTCGACAGCGCCAGTTCGAGCATCTTCATCACCGGCTGGCAGGTCAACTACGACGTCCTCCTCGACGGCCGCCGCAGCCTCTGGCAGTGCCTGCGCCAGGCGCTGGAGCGCTCGCCCGCGCTGAAGGTCTACGTGATGCCCTGGCTCAGCCCTTCCGGCAGCCTCGGCACCTATGACTTCGAAACCATGCTCGCGGTG…
Output
Description	Scientific Name	Max Score	Total Score	Query Cover	E value	Per. ident	Acc. Len	Accession
Pseudomonas sp. B111 chromosome, complete genome	Pseudomonas sp. B111	6072	6072	1	0	99.88	6676488	CP097857.1
Pseudomonas stutzeri strain 19SMN4, complete genome	Stutzerimonas decontaminans	571	571	0.33	4e-157	76.42	4725662	CP007509.1
Pseudomonas sp. AA-38 chromosome, complete genome	Pseudomonas sp. AA-38	510	510	0.33	9e-139	75.41	5548222	CP120359.1
Pseudomonas otitidis strain TL17 chromosome, complete genome	Pseudomonas otitidis	453	1044	0.6	1e-121	78.67	6062106	CP126342.1
Pseudomonas solani Sm006 DNA, complete genome	Pseudomonas solani	418	572	0.38	5e-111	75.08	6661285	AP023081.1
Pseudomonas sp. 12M76_air genome assembly PRJEB5504_assembly_1, scaffold CONTIG000001	Pseudomonas saudimassiliensis	322	322	0.29	4e-82	73.19	3338867	LM997413.1
Pseudomonas sp. VD-NE ext chromosome, complete genome	Pseudomonas sp. VD-NE ext	281	423	0.2	7e-70	76.31	6696047	CP134774.1
Pseudomonas sp. VD-NE ins chromosome, complete genome	Pseudomonas sp. VD-NE ins	281	423	0.2	7e-70	76.31	6696054	CP134772.1
Pseudomonas sp. VD-NE white chromosome, complete genome	Pseudomonas sp. VD-NE white	281	423	0.2	7e-70	76.31	6695895	CP134773.1
Pseudomonas sp. R84 chromosome, complete genome	Pseudomonas sp. R84	228	369	0.16	1e-53	76.62	6601805	CP019426.1
Pseudomonas sp. THAF42 chromosome, complete genome	Pseudomonas sp. THAF42	198	198	0.12	8e-45	75.97	5298227	CP045359.1
Pseudomonas sp. THAF187a chromosome, complete genome	Pseudomonas sp. THAF187a	198	198	0.12	8e-45	75.97	5298761	CP045349.1
Pseudomonas sp. REST10 chromosome	Pseudomonas sp. REST10	198	198	0.12	8e-45	75.97	5073673	CP035677.1
Pseudomonas xanthosomatis strain COR54 chromosome, complete genome	Pseudomonas xanthosomatis	193	193	0.06	4e-43	83.65	5987104	CP077075.1
Pseudomonas fakonensis strain COW40 chromosome, complete genome	Pseudomonas fakonensis	191	382	0.06	1e-42	83.65	6147080	CP077076.1
Pseudomonas campi strain S1-A32-2 chromosome, complete genome	Pseudomonas campi	178	178	0.12	1e-38	75.17	4436925	CP053697.2
Janthinobacterium lividum strain EIF2 chromosome, complete genome	Janthinobacterium lividum	143	143	0.05	4e-28	80.77	6399352	CP049828.1
Janthinobacterium lividum strain EIF1 chromosome, complete genome	Janthinobacterium lividum	143	143	0.05	4e-28	80.77	6373589	CP048832.1
Janthinobacterium lividum strain HAMBI_1919 chromosome, complete genome	Janthinobacterium lividum	143	143	0.05	4e-28	80.77	6322531	CP139976.1
Janthinobacterium sp. PLB04 chromosome	Janthinobacterium sp. PLB04	143	143	0.05	4e-28	80.77	6414138	CP088968.1
Janthinobacterium lividum strain PLB02 chromosome	Janthinobacterium lividum	143	143	0.05	4e-28	80.77	6417505	CP071520.1
Pseudomonas kribbensis strain 46-2 chromosome, complete genome	Pseudomonas kribbensis	141	141	0.03	1e-27	88.14	6324282	CP029608.1
Sulfuriferula nivalis DNA, complete genome	Sulfuriferula nivalis	111	111	0.04	1e-18	80.85	3361892	AP021881.1
PREDICTED: Gopherus evgoodei phospholipase D2 (PLD2), transcript variant X7, mRNA	Gopherus evgoodei	99	99	0.03	8e-15	80.45	3135	XM_030547022.1
PREDICTED: Gopherus evgoodei phospholipase D2 (PLD2), transcript variant X5, mRNA	Gopherus evgoodei	99	99	0.03	8e-15	80.45	3313	XM_030547020.1
PREDICTED: Gopherus evgoodei phospholipase D2 (PLD2), transcript variant X4, mRNA	Gopherus evgoodei	99	99	0.03	8e-15	80.45	3713	XM_030547019.1
PREDICTED: Gopherus evgoodei phospholipase D2 (PLD2), transcript variant X3, mRNA	Gopherus evgoodei	99	99	0.03	8e-15	80.45	3286	XM_030547018.1
PREDICTED: Gopherus evgoodei phospholipase D2 (PLD2), transcript variant X2, mRNA	Gopherus evgoodei	99	99	0.03	8e-15	80.45	3312	XM_030547017.1
PREDICTED: Gopherus evgoodei phospholipase D2 (PLD2), transcript variant X1, mRNA	Gopherus evgoodei	99	99	0.03	8e-15	80.45	3342	XM_030547016.1
PREDICTED: Mauremys mutica phospholipase D2 (PLD2), transcript variant X4, misc_RNA	Mauremys mutica	99	99	0.03	8e-15	80.45	3584	XR_006575510.1
PREDICTED: Mauremys mutica phospholipase D2 (PLD2), transcript variant X3, mRNA	Mauremys mutica	99	99	0.03	8e-15	80.45	4175	XM_045000522.1
PREDICTED: Mauremys mutica phospholipase D2 (PLD2), transcript variant X2, mRNA	Mauremys mutica	99	99	0.03	8e-15	80.45	4171	XM_045000521.1
PREDICTED: Mauremys mutica phospholipase D2 (PLD2), transcript variant X1, mRNA	Mauremys mutica	99	99	0.03	8e-15	80.45	3786	XM_045000520.1
PREDICTED: Mauremys reevesii phospholipase D2 (PLD2), mRNA	Mauremys reevesii	99	99	0.03	8e-15	80.45	3316	XM_039499705.1
Ralstonia solanacearum strain CFBP 8695 plasmid unnamed, complete sequence	Ralstonia solanacearum	95.3	95.3	0.02	1e-13	85.56	1814285	CP047139.1
Ralstonia solanacearum strain RS 489 plasmid unnamed, complete sequence	Ralstonia solanacearum	95.3	95.3	0.02	1e-13	85.56	1999547	CP021767.1
Ralstonia solanacearum strain RS 488 plasmid unnamed, complete sequence	Ralstonia solanacearum	95.3	95.3	0.02	1e-13	85.56	1999547	CP021653.1
Ralstonia solanacearum strain UY031 plasmid unnamed, complete sequence	Ralstonia solanacearum	95.3	95.3	0.02	1e-13	85.56	1999545	CP012688.1
Ralstonia solanacearum strain UW72 plasmid unnamed	Ralstonia solanacearum	95.3	95.3	0.02	1e-13	85.56	1987859	CP088234.1
PREDICTED: Gopherus flavomarginatus phospholipase D2 (PLD2), transcript variant X6, mRNA	Gopherus flavomarginatus	93.5	93.5	0.03	4e-13	79.7	2991	XM_050933558.1
PREDICTED: Gopherus flavomarginatus phospholipase D2 (PLD2), transcript variant X5, mRNA	Gopherus flavomarginatus	93.5	93.5	0.03	4e-13	79.7	3126	XM_050933557.1
PREDICTED: Gopherus flavomarginatus phospholipase D2 (PLD2), transcript variant X4, mRNA	Gopherus flavomarginatus	93.5	93.5	0.03	4e-13	79.7	2806	XM_050933555.1
PREDICTED: Gopherus flavomarginatus phospholipase D2 (PLD2), transcript variant X3, mRNA	Gopherus flavomarginatus	93.5	93.5	0.03	4e-13	79.7	2892	XM_050933554.1
PREDICTED: Gopherus flavomarginatus phospholipase D2 (PLD2), transcript variant X2, mRNA	Gopherus flavomarginatus	93.5	93.5	0.03	4e-13	79.7	2926	XM_050933553.1
PREDICTED: Gopherus flavomarginatus phospholipase D2 (PLD2), transcript variant X1, mRNA	Gopherus flavomarginatus	93.5	93.5	0.03	4e-13	79.7	2956	XM_050933552.1
Lysobacter capsici strain 55 chromosome, complete genome	Lysobacter capsici	87.9	87.9	0.03	2e-11	82.18	6391889	CP011130.1
PREDICTED: Spea bombifrons phospholipase D2 (PLD2), mRNA	Spea bombifrons	84.2	84.2	0.03	2e-10	78.29	3059	XM_053465112.1
Phytohabitans suffuscus NBRC 105367 DNA, complete genome	Phytohabitans suffuscus	56.5	56.5	0.01	0.049	94.44	10148719	AP022871.1

## Sheet: tseV
Query
>PA0822_PAO1
ATGACCAAGAACCCACCGCAGCCGATTCTCGATAGCCAGACCGGTAACAGTCCACATGGCTGGATACCGGGATGGATCAGCAAGTATTGGGATGAAGATCCGGAGCATCCGCCGTTCAAGCCAGGGAAAGGAATGATTCGCAGGCCCGACGTGATCATCGTTCAGAATCCCAACAGGCCGCCAACCCAGGACAATATCAAGCAGGTGGTGGAGATGAAGTTTCCGCCTGACCCACATAATAGGGAACAACTTGAGGATTATGCAGCGATTGCCGGCAACAAGAACAAGATTGTTGAAATGAAACCCTCCGACTGCGACTGTGGCCAGGAAAATCAACGATCCAAGGTGCCAGTAGAGCAAGCAGGGTGGGCCGTCGCCATCGCAGGTGGAGTGATGTTC…
Output
Description	Scientific Name	Max Score	Total Score	Query Cover	E value	Per. ident	Acc. Len	Accession
Pseudomonas sp. PS1(2021) chromosome, complete genome	Pseudomonas sp. PS1(2021)	826	1115	1	0	100	7751039	CP084484.1
Pseudomonas sp. FDAARGOS_761 chromosome, complete genome	Pseudomonas sp. FDAARGOS_761	821	821	1	0	99.78	6384852	CP054572.1
Pseudomonas sp. B111 chromosome, complete genome	Pseudomonas sp. B111	821	1078	1	0	99.78	6676488	CP097857.1
Pseudomonas chlororaphis strain Lzh-T5 chromosome, complete genome	Pseudomonas chlororaphis	340	340	0.99	2e-88	80.62	6826693	CP025309.1
Pseudomonas chlororaphis strain ATCC 15926 chromosome, complete genome	Pseudomonas chlororaphis	340	340	0.99	2e-88	80.58	6763921	CP118156.1
Pseudomonas chlororaphis strain NCCB 820532 chromosome, complete genome	Pseudomonas chlororaphis	340	340	0.99	2e-88	80.58	6762156	CP118135.1
Pseudomonas chlororaphis strain qlu-1 chromosome, complete genome	Pseudomonas chlororaphis	340	340	0.99	2e-88	80.62	6827675	CP061079.1
Pseudomonas chlororaphis subsp. aureofaciens strain ChPhzS24 chromosome, complete genome	Pseudomonas chlororaphis subsp. aureofaciens	335	335	0.99	7e-87	80.4	6889553	CP027750.1
Pseudomonas chlororaphis subsp. aurantiaca strain PCM 2210 chromosome, complete genome	Pseudomonas chlororaphis subsp. aurantiaca	335	335	0.99	7e-87	80.4	6854483	CP027717.1
Pseudomonas chlororaphis strain PcR3-3(2) chromosome, complete genome	Pseudomonas chlororaphis	335	335	0.99	7e-87	80.4	7382157	CP128834.1
Pseudomonas chlororaphis strain PA23, complete genome	Pseudomonas chlororaphis	335	335	0.99	7e-87	80.4	7122173	CP008696.1
Pseudomonas chlororaphis subsp. aurantiaca Tre132 DNA, complete genome	Pseudomonas chlororaphis subsp. aurantiaca	335	335	0.99	7e-87	80.4	6961699	AP020336.1
Pseudomonas denitrificans ATCC 13867, complete genome	Pseudomonas sp. ATCC 13867	333	333	1	3e-86	80.18	5696307	CP004143.1
Pseudomonas sp. S1Bt23 chromosome, complete genome	Pseudomonas sp. S1Bt23	329	329	0.99	3e-85	80.13	6755322	CP139026.1
Pseudomonas chlororaphis strain ATCC 17417 chromosome, complete genome	Pseudomonas chlororaphis	329	329	0.99	3e-85	80.18	6746536	CP118145.1
Pseudomonas chlororaphis subsp. aurantiaca strain YS21 chromosome, complete genome	Pseudomonas chlororaphis subsp. aurantiaca	324	324	0.99	2e-83	79.96	6915942	CP068390.1
Pseudomonas chlororaphis subsp. aurantiaca DNA, complete genome, strain: StFRB508	Pseudomonas chlororaphis subsp. aurantiaca	318	318	0.99	7e-82	79.73	6997933	AP014623.1
Pseudomonas chlororaphis strain PCL1606, complete genome	Pseudomonas chlororaphis	302	302	0.99	7e-77	79.02	6646309	CP011110.1
Pseudomonas sp. MRSN12121, complete genome	Pseudomonas sp. MRSN 12121	291	291	0.99	2e-73	78.57	6929263	CP010892.1
Pseudomonas alcaliphila JAB1, complete genome	Pseudomonas alcaliphila JAB1	257	257	0.83	2e-63	79.2	5340293	CP016162.1
Pseudomonas hydrolytica strain DSWY01 chromosome, complete genome	Pseudomonas hydrolytica	257	257	0.83	2e-63	79.2	5291095	CP099397.1
Pseudomonas stutzeri DSM 4166, complete genome	Stutzerimonas stutzeri DSM 4166	257	257	0.83	2e-63	79.2	4689946	CP002622.1
Pseudomonas sp. Z8(2022) chromosome, complete genome	Pseudomonas sp. Z8(2022)	246	246	0.83	3e-60	78.67	4445613	CP107549.1
Pseudomonas hydrolytica strain KHPS2 chromosome, complete genome	Pseudomonas hydrolytica	246	246	0.83	3e-60	78.67	5414044	CP100553.1
Pseudomonas fakonensis strain COW40 chromosome, complete genome	Pseudomonas fakonensis	239	239	1	6e-58	76.44	6147080	CP077076.1
Pseudomonas otitidis strain TL17 chromosome, complete genome	Pseudomonas otitidis	226	226	0.5	4e-54	84.65	6062106	CP126342.1
Pseudomonas mendocina strain NEB698 chromosome, complete genome	Pseudomonas mendocina	217	217	0.84	3e-51	77.17	5773548	CP027657.1
Pseudomonas chlororaphis subsp. chlororaphis strain DSM 50083 chromosome, complete genome	Pseudomonas chlororaphis subsp. chlororaphis	165	165	0.68	1e-35	76.6	6808187	CP027712.1
Pseudomonas chlororaphis strain ATCC 9446 genome assembly, chromosome: I	Pseudomonas chlororaphis	165	165	0.68	1e-35	76.6	6818279	LT852426.1
Pseudomonas chlororaphis strain ATCC 17414 chromosome, complete genome	Pseudomonas chlororaphis	165	165	0.68	1e-35	76.6	6807169	CP118154.1
Pseudomonas chlororaphis strain ATCC 17814 chromosome, complete genome	Pseudomonas chlororaphis	165	165	0.68	1e-35	76.6	6807913	CP118141.1
Pseudomonas chlororaphis strain ATCC 9446 chromosome, complete genome	Pseudomonas chlororaphis	165	165	0.68	1e-35	76.6	6637791	CP118151.1

## Sheet: vgrG2b
Query
>PA0262_PAO1
CGCGGCCAGCCTGGAAGCCGAGCTGCCGCAGTTCGAGGTGGGCGAGACGCAGCGGCGGTTCGTCCTCAAGCAACTGGACGGGCAAACGGCCATGCCCAACGTGCCCTATACCATCACCATGGCCAACGGCGAGGTCATCGAGGGCGTCACCGACGCCGAAGGCGCTACCCAGCTGCTGCAGAAGGATGCGATGAACATCGCCAAGGTCGATATGAAACACACGAAATCGCCCGCCTCCGCAGTTGCCGGGATAGCAGCGGCGGTTGGCGCGGCGGTTGCAGTCGGCAAGCTCCTGGGTGGCCCCGACGCCGAGGCCGGACGTGCTCTCAGCGAAGGGGAAATCAGCCTGGCGAAAGGCGTATTCGGCGATTCCATCGACTATTCCACGGTCCGCCTGCG…
Output
Description	Scientific Name	Max Score	Total Score	Query Cover	E value	Per. ident	Acc. Len	Accession
Pseudomonas sp. PS1(2021) chromosome, complete genome	Pseudomonas sp. PS1(2021)	1448	1448	1	0	99.75	7751039	CP084484.1
Pseudomonas sp. AK6U chromosome, complete genome	Pseudomonas sp. AK6U	1443	1443	1	0	99.62	6909530	CP025229.1
Pseudomonas fluorescens strain NCTC10783 genome assembly, chromosome: 1	Pseudomonas fluorescens	1437	1437	1	0	99.49	6866429	LR134300.1		edit: TYGS classifies as P. aeruginosa
Pseudomonas paraeruginosa strain AR441 chromosome, complete genome	Pseudomonas paraeruginosa	1375	1375	0.99	0	98.1	6584825	CP029093.1
Pseudomonas paraeruginosa strain Cr1 chromosome, complete genome	Pseudomonas paraeruginosa	1375	1375	0.99	0	98.1	6118054	CP020560.1
Pseudomonas paraeruginosa strain AR_0356 chromosome, complete genome	Pseudomonas paraeruginosa	1375	1375	0.99	0	98.1	6586916	CP027169.1
Pseudomonas sp. B111 chromosome, complete genome	Pseudomonas sp. B111	905	905	0.64	0	98.82	6676488	CP097857.1
Sphingosinicella flava strain UDD2 chromosome	Sphingosinicella flava	73.1	73.1	0.06	1e-07	93.88	2421697	CP065592.1
Sphingomonas piscis strain HDW15B chromosome, complete genome	Sphingomonas piscis	63.9	63.9	0.06	7e-05	88.46	2718035	CP049869.1

## Sheet: tle3
Query
>PA0260_PAO1
ATGAACGATAGGGTTCGGTCGAGGACGATCGTCTCTGCCCAGTCCATCACCTTGCCCAAGGGCGGCGACGTGCACCTGGTGCCGCCTCCGCCCAAGCCTTGCGTGACCATCGTGGTGCATGGCGTCAACGATCTCGCGGGTTGCTACGAACGGATCGAGCGAGGGCTCTGCCAGGGGCTCAATGAACGCCTGGACATGCCGCCGACCTTGCCCGGCGGGCAGGCCAATCCCGGCTACCTGACGCCGGCGGGCTACAGCCTGCCGGCGGACGACGAAGGCAAGGCAGAGAACCCCGACGTCGTCTACTACCGGCGCAAGTTCGCCAGTGGCGCCGGCGGGGCCGCCGTACGCAGCGTAGTCGTACCTTTCTACTGGGGCTTCCGCGAGGAAGAGCAATAC…
Output
Description	Scientific Name	Max Score	Total Score	Query Cover	E value	Per. ident	Acc. Len	Accession
Pseudomonas fluorescens strain NCTC10783 genome assembly, chromosome: 1	Pseudomonas fluorescens	3589	3589	0.99	0	96.92	6866429	LR134300.1		edit: TYGS classifies as P. aeruginosa
Pseudomonas sp. B111 chromosome, complete genome	Pseudomonas sp. B111	3544	3544	0.99	0	96.55	6676488	CP097857.1
Pseudomonas sp. PS1(2021) chromosome, complete genome	Pseudomonas sp. PS1(2021)	3511	3511	0.88	0	99.84	7751039	CP084484.1
Pseudomonas sp. AK6U chromosome, complete genome	Pseudomonas sp. AK6U	3500	3500	0.88	0	99.79	6909530	CP025229.1
Pseudomonas paraeruginosa strain AR441 chromosome, complete genome	Pseudomonas paraeruginosa	3325	3325	1	0	94.57	6584825	CP029093.1
Pseudomonas paraeruginosa strain AR_0356 chromosome, complete genome	Pseudomonas paraeruginosa	3325	3325	1	0	94.57	6586916	CP027169.1
Pseudomonas paraeruginosa strain Cr1 chromosome, complete genome	Pseudomonas paraeruginosa	3258	3258	1	0	94.02	6118054	CP020560.1
Pseudomonas sp. B21-059 chromosome, complete genome	Pseudomonas sp. B21-059	710	1708	0.69	0	77.23	6788027	CP087201.1
Pseudomonas protegens strain msBK 4-2 chromosome, complete genome	Pseudomonas protegens	688	1002	0.69	0	76.81	6834013	CP136583.1
Pseudomonas protegens strain PS1 chromosome, complete genome	Pseudomonas protegens	688	1668	0.69	0	76.72	6865439	CP081490.1
Pseudomonas protegens Go58 DNA, complete genome	Pseudomonas protegens	684	833	0.69	0	76.74	6697145	AP024503.1
Pseudomonas protegens strain FD6 chromosome, complete genome	Pseudomonas protegens	673	833	0.69	0	76.57	6667995	CP031396.1
Pseudomonas protegens strain PC-578039 chromosome, complete genome	Pseudomonas protegens	671	1486	0.7	0	76.54	6735530	CP063455.1
Pseudomonas protegens strain DTU9.1 chromosome, complete genome	Pseudomonas protegens	643	1782	0.72	5e-179	76.27	6989382	CP024025.1
Pseudomonas chlororaphis subsp. piscium strain ToZa7 chromosome, complete genome	Pseudomonas chlororaphis subsp. piscium	603	603	0.6	9e-167	75.41	7015602	CP027739.1
Pseudomonas sp. P9_31 chromosome, complete genome	Pseudomonas sp. P9_31	601	601	0.86	3e-166	72.9	6377184	CP125375.1
Pseudomonas chlororaphis strain DSM 295782 chromosome, complete genome	Pseudomonas chlororaphis	597	597	0.6	4e-165	75.34	7216571	CP118138.1
Pseudomonas chlororaphis strain DSM 295781 chromosome, complete genome	Pseudomonas chlororaphis	597	597	0.6	4e-165	75.34	7216947	CP118139.1
Pseudomonas sp. B21-015 chromosome, complete genome	Pseudomonas sp. B21-015	590	590	0.86	7e-163	72.79	6591181	CP087196.1
Pseudomonas sp. T8 chromosome, complete genome	Pseudomonas sp. T8	586	586	0.6	9e-162	75.23	7174388	CP102374.1
Pseudomonas chlororaphis subsp. aurantiaca strain Q16 chromosome, complete genome	Pseudomonas chlororaphis subsp. aurantiaca	575	575	0.6	2e-158	75.11	6928549	CP027718.1
Pseudomonas chlororaphis subsp. aureofaciens strain SPS-41 chromosome, complete genome	Pseudomonas chlororaphis subsp. aureofaciens	575	575	0.6	2e-158	75.08	6757898	CP066546.1
Pseudomonas chlororaphis subsp. aurantiaca strain K27 chromosome, complete genome	Pseudomonas chlororaphis subsp. aurantiaca	558	558	0.6	2e-153	74.85	6867699	CP027745.1
Pseudomonas chlororaphis subsp. aurantiaca strain M71 chromosome, complete genome	Pseudomonas chlororaphis subsp. aurantiaca	558	558	0.6	2e-153	74.85	6807002	CP027744.1
Pseudomonas chlororaphis subsp. piscium strain DSM 21509 chromosome, complete genome	Pseudomonas chlororaphis subsp. piscium	558	558	0.6	2e-153	74.87	7065155	CP027707.1
Pseudomonas chlororaphis strain DSM 21509 chromosome, complete genome	Pseudomonas chlororaphis	558	558	0.6	2e-153	74.87	7064975	CP118150.1
Pseudomonas chlororaphis subsp. aurantiaca Tre132 DNA, complete genome	Pseudomonas chlororaphis subsp. aurantiaca	558	558	0.6	2e-153	74.89	6961699	AP020336.1
Pseudomonas chlororaphis strain DSM 21509 genome assembly, chromosome: I	Pseudomonas chlororaphis	556	556	0.6	7e-153	74.87	7065202	LT629761.1
Pseudomonas prosekii strain LMG 26867 genome assembly, chromosome: I	Pseudomonas prosekii	551	551	0.86	3e-151	72.49	6092055	LT629762.1
Pseudomonas frederiksbergensis strain ERDD5:01 plasmid unnamed1, complete sequence	Pseudomonas frederiksbergensis	466	1134	0.72	1e-125	73.72	371069	CP017887.1
Pseudomonas sp. Seg1 DNA, complete genome	Pseudomonas sp. Seg1	425	425	0.5	2e-113	74.05	6625535	AP021903.1
Pseudomonas sp. St29 DNA, complete genome	Pseudomonas sp. St29	189	189	0.12	3e-42	79.35	6833117	AP014628.1
Achromobacter spanius strain MYb73 chromosome, complete genome	Achromobacter spanius	78.7	78.7	0.03	7e-09	83.95	6340208	CP023270.1

[truncated: 13 more sheets: tse7, tse7a, tsd1, tse7c, tse7d, tse7e, tse6, tas1, tse6a, tne3, rhsP2, tepB, tepBb, tepBa]
