# Supplementary material for: Distribution of the four type VI secretion systems in Pseudomonas aeruginosa and classification of their core and accessory effectors
Source: Nat Commun. 2025 Jan 21;16:888. doi: 10.1038/s41467-024-54649-5 (PMC11751169; doi:10.1038/s41467-024-54649-5)
Supplement: Supplementary file 21 — Supplementary Dataset 19 [file 41467_2024_54649_MOESM21_ESM.xlsx]

## Sheet: Sheet1
Protein-protein BLAST (blastp)
https://blast.ncbi.nlm.nih.gov/Blast.cgi
The analysis was performed on June 30, 2024.
Default settings with one change, organisms of taxid 287 (Pseudomonas aeruginosa) were excluded.
All BLAST hits (maximum 100) are shown in the following tabs.
Hits highlighted in blue were included in co-phylogenies.

## Sheet: TepB
Query
>PA14-33970_PA14
MPRTIEYWRPTNGLYHATPPGIAVLTQDSDWEVLNEATGFYEESPYPSAFKGQVYRALNYINATPTGASLLWNLYTTNNFVDITPSSLGNNVQSTNQPMALNQVAREIIVGTGPGPQTQIALNQTGIAPQAQTQWLTYVINSSPHWALDGVPGNGGGLYGYLERARQYANRWMLLFDHRYFRWSDSNEGYFNEQSYSGHFGISAHNIAITNHEVAAWLAGQPLPHRLSDAQQNHARLATIVALKDVSPPSAGCSAHVRWNPTATNPLNRIRPPAIGLAHELLHAYYSCRGAQPGYDDNHYSTVLFEYRCVGLGPWDEAPLSENALRKEWWSYACQQVPGSDPENRKAIGKRISYM
Output
Description	Scientific Name	Max Score	Total Score	Query Cover	E value	Per. ident	Acc. Len	Accession
M91 family zinc metallopeptidase [Pseudomonas]	Pseudomonas	735	735	1	0	100	355	WP_003124577.1
M91 family zinc metallopeptidase [Pseudomonas]	Pseudomonas	733	733	1	0	99.72	355	WP_023098657.1
Uncharacterised protein [Acinetobacter baumannii]	Acinetobacter baumannii	733	733	1	0	99.72	355	SCZ17575.1		2024-07-15: checked if correct species on TYGS > P. aeruginosa
M91 family zinc metallopeptidase [Pseudomonas]	Pseudomonas	733	733	1	0	99.72	355	WP_022580990.1
M91 family zinc metallopeptidase [Pseudomonas aeruginosa group]	Pseudomonas aeruginosa group	733	733	1	0	99.72	355	WP_055327851.1
type III secretion system effector protein [Pseudomonas chlororaphis]	Pseudomonas chlororaphis	362	362	1	1e-120	54.08	352	MBV6753690.1		no genome linked with it
hypothetical protein [Pseudomonas putida]	Pseudomonas putida	349	349	1	3e-115	51.27	353	WP_064302378.1
hypothetical protein [Pseudomonas bharatica]	Pseudomonas bharatica	348	348	1	7e-115	51.27	353	WP_009402721.1
hypothetical protein [Pseudomonas sp. GD04058]	Pseudomonas sp. GD04058	348	348	1	9e-115	51.27	353	WP_279899540.1
M91 family zinc metallopeptidase [Pseudomonas japonica]	Pseudomonas japonica	343	343	1	8e-113	50.99	352	WP_042127193.1
M91 family zinc metallopeptidase [Pseudomonas sp. zfem002]	Pseudomonas sp. zfem002	341	341	1	4e-112	50.7	352	WP_316922457.1
TPA: M91 family zinc metallopeptidase [Thermoanaerobaculia bacterium]	Thermoanaerobaculia bacterium	248	248	0.99	8e-76	41.78	349	HYL06106.1
hypothetical protein [Stenotrophomonas maltophilia]	Stenotrophomonas maltophilia	186	186	0.24	5e-55	100	86	WP_204311485.1
TPA: M91 family zinc metallopeptidase [Burkholderiaceae bacterium]	Burkholderiaceae bacterium	190	190	0.99	4e-53	33.6	359	HEX7640117.1
Hypothetical protein A7982_07344 [Minicystis rosea]	Minicystis rosea	169	169	0.92	7e-45	34.48	390	APR81995.1
TPA: hypothetical protein [Bryobacteraceae bacterium]	Bryobacteraceae bacterium	163	163	0.85	3e-43	36.33	329	HEX4807765.1
M91 family zinc metallopeptidase [Legionella israelensis]	Legionella israelensis	151	151	0.98	1e-37	31.3	422	WP_135059872.1
M91 family zinc metallopeptidase [Legionella israelensis]	Legionella israelensis	150	150	0.98	2e-37	31.02	422	WP_143866737.1
hypothetical protein [Pseudomonas bharatica]	Pseudomonas bharatica	139	139	0.47	2e-35	46.15	192	WP_170395281.1
Effector protein [Duganella sacchari]	Duganella sacchari	134	134	0.98	2e-31	31.2	393	SHM96245.1
M91 family zinc metallopeptidase [Duganella sacchari]	Duganella sacchari	134	134	0.98	2e-31	31.2	394	WP_072783426.1
type III secretion system effector protein [Granulicella arctica]	Granulicella arctica	132	132	0.78	1e-30	33.45	392	WP_263382726.1
hypothetical protein [Bryobacterales bacterium]	Bryobacterales bacterium	128	128	0.98	3e-30	31.36	283	MEB2362718.1
hypothetical protein [Bryobacteraceae bacterium]	Bryobacteraceae bacterium	128	128	0.98	5e-30	31.36	295	NUN02168.1
type III secretion system effector protein [Bryobacterales bacterium]	Bryobacterales bacterium	127	127	0.98	7e-30	30.79	283	MCZ2073578.1
hypothetical protein [Pseudomonas bharatica]	Pseudomonas bharatica	103	103	0.38	5e-22	45.19	180	WP_170395284.1
TPA: M91 family zinc metallopeptidase [Polyangiaceae bacterium]	Polyangiaceae bacterium	95.1	95.1	0.57	2e-17	31.03	373	HET9959589.1
TPA: M91 family zinc metallopeptidase [Gemmatimonadales bacterium]	Gemmatimonadales bacterium	91.3	91.3	0.36	5e-17	39.16	230	HET9385675.1
M91 family zinc metallopeptidase [Endozoicomonas arenosclerae]	Endozoicomonas arenosclerae	91.3	91.3	0.9	1e-16	26.32	298	WP_062261251.1
TPA: M91 family zinc metallopeptidase [Chloroflexia bacterium]	Chloroflexia bacterium	92	92	0.89	3e-16	27.25	413	HKP51292.1
M91 family zinc metallopeptidase [Endozoicomonas numazuensis]	Endozoicomonas numazuensis	90.1	90.1	0.34	4e-16	38.35	298	WP_034842798.1
hypothetical protein C6Y22_21940 [Hapalosiphonaceae cyanobacterium JJU2]	Hapalosiphonaceae cyanobacterium JJU2	87	87	0.29	7e-15	39.81	324	RAM49564.1
M91 family zinc metallopeptidase [Pseudomonadota bacterium]	Pseudomonadota bacterium	82.8	82.8	0.33	9e-15	39.52	149	MEO0761400.1
type III secretion system effector protein [Gammaproteobacteria bacterium]	Gammaproteobacteria bacterium	86.7	86.7	0.8	3e-14	29.77	426	MBU1816034.1
M91 family zinc metallopeptidase [Algoriphagus sp. SE2]	Algoriphagus sp. SE2	86.3	86.3	0.24	3e-14	50	415	WP_343511857.1
hypothetical protein [Maridesulfovibrio zosterae]	Maridesulfovibrio zosterae	85.1	85.1	0.25	4e-14	46.67	321	WP_027722778.1
M91 family zinc metallopeptidase [Exilibacterium tricleocarpae]	Exilibacterium tricleocarpae	85.5	85.5	0.29	4e-14	38.68	375	WP_142903699.1
M91 family zinc metallopeptidase [Pseudomonadota bacterium]	Pseudomonadota bacterium	82.4	82.4	0.33	2e-13	39.52	291	MEO1469056.1
TPA: hypothetical protein [Gemmataceae bacterium]	Gemmataceae bacterium	82.4	82.4	0.33	4e-13	35.71	375	HJZ94112.1
M91 family zinc metallopeptidase [Paraburkholderia phymatum]	Paraburkholderia phymatum	81.6	81.6	0.33	8e-13	38.66	370	WP_012405221.1
hypothetical protein [Desulfamplus sp.]	Desulfamplus sp.	81.3	81.3	0.21	1e-12	51.85	369	MBF0234931.1
hypothetical protein PTKU46_84180 [Paraburkholderia terrae]	Paraburkholderia terrae	80.1	80.1	0.33	3e-12	38.66	370	BFG80384.1
M91 family zinc metallopeptidase [Desulfobacterales bacterium]	Desulfobacterales bacterium	78.6	78.6	0.3	8e-12	37.04	374	MDD4071911.1
M91 family zinc metallopeptidase [Citrobacter sp. S-77]	Citrobacter sp. S-77	77.4	77.4	0.3	2e-11	38.94	363	WP_045443736.1
M91 family zinc metallopeptidase [Endozoicomonas montiporae]	Endozoicomonas montiporae	71.2	71.2	0.3	2e-10	35.25	151	WP_160174138.1
TPA: hypothetical protein [Edaphobacter sp.]	Edaphobacter sp.	74.7	74.7	0.3	2e-10	40.18	394	HMF63628.1
hypothetical protein KC19_4G114100 [Ceratodon purpureus]	Ceratodon purpureus	73.6	73.6	0.22	2e-10	44.19	289	KAG0579656.1
TPA: M91 family zinc metallopeptidase [Terriglobia bacterium]	Terriglobia bacterium	70.1	70.1	0.3	4e-09	38.05	303	HKS97503.1
M91 family zinc metallopeptidase [Actinomadura sp. WMMA1423]	Actinomadura sp. WMMA1423	70.5	70.5	0.96	5e-09	27.27	392	WP_168221359.1
M91 family zinc metallopeptidase [Gemmatimonas sp.]	Gemmatimonas sp.	66.6	66.6	0.34	6e-08	35.43	301	WP_310569100.1
M91 family zinc metallopeptidase [Gemmatimonas sp.]	Gemmatimonas sp.	66.6	66.6	0.34	6e-08	35.43	301	WP_309672883.1
M91 family zinc metallopeptidase [Solirubrobacteraceae bacterium]	Solirubrobacteraceae bacterium	65.5	65.5	0.34	1e-07	34.65	304	MEO8688021.1
hypothetical protein [Thermosporothrix hazakensis]	Thermosporothrix hazakensis	65.1	65.1	0.23	3e-07	37.11	401	WP_111324058.1
hypothetical protein KTC_27590 [Thermosporothrix sp. COM3]	Thermosporothrix sp. COM3	65.1	65.1	0.23	3e-07	37.11	401	BBH88008.1
M91 family zinc metallopeptidase [Neoroseomonas lacus]	Neoroseomonas lacus	63.5	63.5	0.25	6e-07	38.61	295	WP_188966598.1
hypothetical protein [Planctomycetota bacterium]	Planctomycetota bacterium	62.4	62.4	0.21	1e-06	40.51	294	MBL8695235.1
PAAR domain-containing protein [Bryobacteraceae bacterium]	Bryobacteraceae bacterium	63.2	63.2	0.22	1e-06	40.62	407	NWF85647.1
hypothetical protein [Phycisphaerales bacterium]	Phycisphaerales bacterium	62	62	0.21	2e-06	41.03	292	MBK8913707.1
M91 family zinc metallopeptidase [Roseomonas sp. CAU 1739]	Roseomonas sp. CAU 1739	62	62	0.25	2e-06	38.61	296	WP_347541816.1
hypothetical protein HRU75_13110 [Planctomycetia bacterium]	Planctomycetia bacterium	61.6	61.6	0.21	3e-06	41.03	292	QOJ15522.1
M91 family zinc metallopeptidase [Paraburkholderia]	Paraburkholderia	59.7	59.7	0.39	8e-06	32.14	249	WP_132379928.1
M91 family zinc metallopeptidase [Roseibium album]	Roseibium album	59.3	59.3	0.22	1e-05	36.08	279	WP_268873272.1
hypothetical protein [Planctomycetota bacterium]	Planctomycetota bacterium	58.2	58.2	0.21	2e-05	36.36	208	MBL8896032.1
M91 family zinc metallopeptidase [Neoroseomonas alba]	Neoroseomonas alba	59.3	59.3	0.25	2e-05	37.62	300	WP_219762507.1
M91 family zinc metallopeptidase [Roseibium album]	Roseibium album	58.9	58.9	0.22	2e-05	36.08	297	WP_158510410.1
M91 family zinc metallopeptidase [Roseibium album]	Roseibium album	58.9	58.9	0.22	2e-05	36.08	300	WP_282044966.1
hypothetical protein [Bryobacterales bacterium]	Bryobacterales bacterium	58.9	58.9	0.25	2e-05	33.7	297	MCC6264678.1
M91 family zinc metallopeptidase [Reyranella sp. CPCC 100927]	Reyranella sp. CPCC 100927	58.2	58.2	0.22	3e-05	37.23	286	WP_255467995.1
hypothetical protein [Gemmatimonadaceae bacterium]	Gemmatimonadaceae bacterium	58.5	58.5	0.22	3e-05	37.8	302	MCC6773332.1
hypothetical protein [Bryobacterales bacterium]	Bryobacterales bacterium	58.2	58.2	0.25	4e-05	33.7	297	MCC7341504.1
hypothetical protein [Planctomycetota bacterium]	Planctomycetota bacterium	57.8	57.8	0.25	4e-05	35.42	271	MBL4848751.1
M91 family zinc metallopeptidase [Labrenzia sp. DG1229]	Labrenzia sp. DG1229	58.2	58.2	0.22	4e-05	35.05	300	WP_063832801.1
M91 family zinc metallopeptidase [Pirellula sp.]	Pirellula sp.	57.8	57.8	0.25	4e-05	35.79	290	MEQ1830439.1
M91 family zinc metallopeptidase [Caballeronia glathei]	Caballeronia glathei	57	57	0.39	5e-05	30	249	WP_081868245.1
M91 family zinc metallopeptidase [Paraburkholderia sp. BL8N3]	Paraburkholderia sp. BL8N3	57	57	0.39	5e-05	30	249	WP_132457155.1
TPA: M91 family zinc metallopeptidase [Bryobacteraceae bacterium]	Bryobacteraceae bacterium	58.2	58.2	0.22	6e-05	38.54	393	HPT28263.1
M91 family zinc metallopeptidase [Neoroseomonas eburnea]	Neoroseomonas eburnea	56.2	56.2	0.24	6e-05	34.04	199	WP_211846547.1
hypothetical protein BG61_37405 [Caballeronia glathei]	Caballeronia glathei	56.6	56.6	0.21	7e-05	37.66	217	KDR38788.1
TPA: M91 family zinc metallopeptidase [Blastocatellia bacterium]	Blastocatellia bacterium	55.5	55.5	0.21	8e-05	39.74	182	HEX4949460.1
M91 family zinc metallopeptidase [uncultured Roseibium sp.]	uncultured Roseibium sp.	57	57	0.22	9e-05	35.05	299	WP_298821752.1
M91 family zinc metallopeptidase [Roseibium sp. MMSF_3412]	Roseibium sp. MMSF_3412	57	57	0.22	0.0001	36.08	301	WP_306145639.1
hypothetical protein [Inquilinus sp.]	Inquilinus sp.	55.8	55.8	0.21	0.0001	40	219	NNG03545.1
M91 family zinc metallopeptidase [Labrenzia sp. THAF82]	Labrenzia sp. THAF82	56.6	56.6	0.22	0.0001	34.02	299	WP_152500650.1
M91 family zinc metallopeptidase [Roseibium porphyridii]	Roseibium porphyridii	56.6	56.6	0.22	0.0001	34.02	300	WP_265683997.1
hypothetical protein [Planctomycetota bacterium]	Planctomycetota bacterium	55.5	55.5	0.21	0.0002	39.02	215	MBL8900915.1
M91 family zinc metallopeptidase [Pseudomonas synxantha]	Pseudomonas synxantha	57	57	0.23	0.0002	33.33	868	WP_080944657.1
M91 family zinc metallopeptidase [Pseudomonas khavaziana]	Pseudomonas khavaziana	57	57	0.23	0.0002	33.33	868	WP_217881906.1
M91 family zinc metallopeptidase [Rhodopila globiformis]	Rhodopila globiformis	53.9	53.9	0.21	0.0003	39.77	182	WP_104521308.1
uncharacterized protein [Ramlibacter sp.]	Ramlibacter sp.	53.9	53.9	0.25	0.0004	32.08	206	MDB5856746.1
hypothetical protein [Candidatus Solibacter sp.]	Candidatus Solibacter sp.	53.5	53.5	0.22	0.0005	34.38	186	MBA3975209.1
M91 family zinc metallopeptidase [Roseibium sp. MMSF_3544]	Roseibium sp. MMSF_3544	50.8	50.8	0.17	0.0005	36.99	84	WP_305987199.1
M91 family zinc metallopeptidase [uncultured Roseibium sp.]	uncultured Roseibium sp.	54.3	54.3	0.22	0.0006	34.02	299	WP_319383338.1
TPA: M91 family zinc metallopeptidase [Chthoniobacterales bacterium]	Chthoniobacterales bacterium	54.3	54.3	0.27	0.0006	35.71	269	HZC59845.1
M91 family zinc metallopeptidase [Rhodoferax sp.]	Rhodoferax sp.	55.1	55.1	0.22	0.0006	35.42	523	WP_296658506.1
TPA: M91 family zinc metallopeptidase [Vicinamibacteria bacterium]	Vicinamibacteria bacterium	53.1	53.1	0.21	0.0008	36.59	220	HEX6740053.1
DUF4280 domain-containing protein [Candidatus Electrothrix sp. AX5]	Candidatus Electrothrix sp. AX5	53.9	53.9	0.22	0.001	34.04	326	MCI5162397.1
M91 family zinc metallopeptidase [Acetobacteraceae bacterium]	Acetobacteraceae bacterium	50.4	50.4	0.21	0.001	32.47	108	MDT7953667.1
M91 family zinc metallopeptidase [Roseibium marinum]	Roseibium marinum	53.5	53.5	0.22	0.001	31.96	307	WP_103223760.1
hypothetical protein [Gemmatimonadaceae bacterium]	Gemmatimonadaceae bacterium	50.8	50.8	0.23	0.002	32.93	140	MBL0891116.1
M91 family zinc metallopeptidase [Labrenzia sp. VG12]	Labrenzia sp. VG12	53.1	53.1	0.22	0.002	33.33	320	WP_157738891.1

## Sheet: TepBa
Query
>PA14-33970_DK01
MPFLHGSPQKHKDVKSMPSIRILTWNSTGESFPKAASLAAEAATHAAHATHPVIDIYLIQEAQQGAGGAISNYLTGLAGYTVHHIHENLGGGGKGYICATRNASVTVSTPLALWNYAADPGFMAWAGHTALQASSWTPPARTPAYSLLQVGGSNILLITWHAPLGVSLLPIIVGSMSGGALIDAYLALDQSGLLNNPMLAIGVVPDFIVIAGDMNAKPAALGKSYAGYTPLDNFTGVANNLDHIMATSPPHTAFNFSEDYSTATASTHDILCARMNW
Output
Description	Scientific Name	Max Score	Total Score	Query Cover	E value	Per. ident	Acc. Len	Accession
hypothetical protein [Gammaproteobacteria]	Gammaproteobacteria	526	526	0.94	0	100	261	WP_003116945.1
hypothetical protein [Pseudomonas]	Pseudomonas	525	525	0.94	0	99.62	261	WP_023114405.1
hypothetical protein [Pseudomonas toyotomiensis]	Pseudomonas toyotomiensis	430	430	0.94	9e-150	79.31	261	WP_279837800.1
hypothetical protein [Pseudomonas sp. Ost2]	Pseudomonas sp. Ost2	416	416	0.94	3e-144	78.33	263	WP_244861765.1		2024-07-15: checked if correct species on TYGS > no species that is in the database
hypothetical protein [Pseudomonas agarici]	Pseudomonas agarici	407	407	0.94	6e-141	76.63	261	WP_017133686.1
endonuclease/exonuclease/phosphatase family protein [Pseudomonas sp. UBA2684]	Pseudomonas sp. UBA2684	344	344	0.94	6e-116	64.12	262	WP_296218687.1
hypothetical protein [Pseudomonas]	Pseudomonas	297	297	0.53	6e-99	100	160	WP_199864355.1
hypothetical protein [Pseudomonas]	Pseudomonas	224	224	0.39	1e-70	99.09	110	WP_171409635.1
hypothetical protein [Klebsiella pneumoniae]	Klebsiella pneumoniae	220	220	0.39	5e-69	96.36	120	WP_216822587.1
hypothetical protein [Acinetobacter seifertii]	Acinetobacter seifertii	214	214	0.4	9e-67	93.69	114	WP_228275010.1
hypothetical protein [Pseudomonas]	Pseudomonas	200	200	0.35	2e-61	98.97	97	WP_015648856.1
hypothetical protein [Hyalangium minutum]	Hyalangium minutum	188	188	0.94	2e-54	42.61	279	WP_044194588.1
hypothetical protein [Acinetobacter oleivorans]	Acinetobacter oleivorans	176	176	0.3	4e-52	100	84	WP_151817652.1
TPA: hypothetical protein [Herpetosiphonaceae bacterium]	Herpetosiphonaceae bacterium	175	175	0.94	2e-49	40	276	HEY0603856.1
TPA: hypothetical protein [Herpetosiphonaceae bacterium]	Herpetosiphonaceae bacterium	174	174	0.94	9e-49	40	276	HEY0737852.1
hypothetical protein [Pseudomonas agarici]	Pseudomonas agarici	167	167	0.36	2e-48	75.49	102	NWB89938.1
hypothetical protein [Chryseobacterium lactis]	Chryseobacterium lactis	161	161	0.29	2e-46	98.77	81	WP_221408190.1
hypothetical protein [Enterobacter hormaechei]	Enterobacter hormaechei	131	131	0.23	7e-35	100	65	WP_204278701.1
hypothetical protein [Moorena sp. SIO4G3]	Moorena sp. SIO4G3	137	137	0.93	2e-34	37.96	300	WP_293120545.1
endonuclease/exonuclease/phosphatase family protein [Streptomyces sp. PAMC 26508]	Streptomyces sp. PAMC 26508	108	108	0.94	8e-24	33.82	265	WP_158678041.1
hypothetical protein [Polyangium sorediatum]	Polyangium sorediatum	99	99	0.94	5e-20	34.41	280	WP_136966691.1
hypothetical protein [Polyangium fumosum]	Polyangium fumosum	98.6	98.6	0.94	6e-20	34.41	280	WP_136932907.1
hypothetical protein [Polyangium mundeleinium]	Polyangium mundeleinium	95.1	95.1	0.94	1e-18	34.05	280	WP_271928868.1
TPA: hypothetical protein [Kofleriaceae bacterium]	Kofleriaceae bacterium	93.6	93.6	0.94	3e-18	34.78	266	HET9627679.1
TPA: hypothetical protein [Pseudonocardiaceae bacterium]	Pseudonocardiaceae bacterium	93.2	93.2	0.94	5e-18	34.66	267	HEX4726108.1
hypothetical protein [Acidobacteriota bacterium]	Acidobacteriota bacterium	78.6	78.6	0.93	1e-12	32.51	272	MEO1082728.1
endonuclease/exonuclease/phosphatase family protein [Pseudomonas khazarica]	Pseudomonas khazarica	62	62	0.75	8e-07	23.47	275	WP_134675847.1
hypothetical protein [Pseudomonas sp. zfem003]	Pseudomonas sp. zfem003	61.2	61.2	0.72	2e-06	25.94	316	WP_316907232.1
hypothetical protein [Pseudomonas otitidis]	Pseudomonas otitidis	61.2	61.2	0.72	2e-06	25.94	317	WP_279814884.1
hypothetical protein [Pseudomonas otitidis]	Pseudomonas otitidis	59.7	59.7	0.75	5e-06	23.26	275	WP_172433454.1
hypothetical protein [Pseudomonas chlororaphis]	Pseudomonas chlororaphis	56.2	56.2	0.75	0.0001	24.88	314	WP_023968980.1
hypothetical protein [Ideonella azotifigens]	Ideonella azotifigens	55.5	55.5	0.94	0.0002	26.89	296	WP_231012284.1
hypothetical protein [Solimonas aquatica]	Solimonas aquatica	54.3	54.3	0.94	0.0004	27.24	295	WP_143068883.1
endonuclease/exonuclease/phosphatase family protein [Archangium lansinium]	Archangium lansinium	53.1	53.1	0.83	0.0007	26.4	250	WP_267536348.1
hypothetical protein [Ideonella sp.]	Ideonella sp.	53.1	53.1	0.94	0.001	26.89	296	WP_325654062.1
hypothetical protein [Ideonella azotifigens]	Ideonella azotifigens	45.8	45.8	0.27	0.021	40.48	85	WP_170201050.1

## Sheet: TepBb
Query
>PA14-33970_DK15
MSRYNRILYIIVGTHGHHEWDEFATAIQGMALSDKGRAYPVDRSNHSSLPQMLEGYNNPKYPKAIALLKLEIEEVIGGADFAFVSDYVWATHNCGNPGKVVLLGHGSLLAEIGAYADLQKTSYLQVAQRTFIETVFPDWPPAQPANLPPNPDGNRLGLKTVALKQCYAARTLLAYVSKDPSGNSHSAAAGSAADITAQTLRDKGWGGTGMTLTASPEYNIFSPDSAEIRMSTQMPIVEGGSSGQTITFPGSHTVTTDSGAAHVKTRLRVFTPDGTATKKNGDDYWKADAASSVLYPSHWIRTYSFPYWRIYLPEYVTANPSANSITCVAPGNALHLKKTELKVRIVL
Output
Description	Scientific Name	Max Score	Total Score	Query Cover	E value	Per. ident	Acc. Len	Accession
hypothetical protein [Pseudomonas]	Pseudomonas	719	719	1	0	99.71	347	WP_070749144.1
hypothetical protein [Pseudomonas capsici]	Pseudomonas capsici	396	396	1	6e-134	54.86	350	WP_206401044.1
hypothetical protein [Pseudomonas lalkuanensis]	Pseudomonas lalkuanensis	294	294	1	5e-94	45.01	342	WP_151134331.1
hypothetical protein [Chromobacterium rhizoryzae]	Chromobacterium rhizoryzae	251	251	1	3e-77	37.43	347	WP_162897094.1

## Sheet: TspE1a
Query
>PALA52_00191_PALA52
MSSGNAEQLRRARRNQAFDNTPASATGQCPLKGPEVAIFPVRYALDESPPKGGGQGPNPLPADWPEEHLPPLRTRGYTLRQLRDGWLYVWDEQDRTFHEYSLQGQQFTRHKWREAQIGQDRRHNPDTTRPYLLYPRRSRLRIAYSPVQWTWRLCELMRQPKPAQRQWMREVDLPGYCRELRLPHGGPLRELGGSVADILAGGGEAPSFLTTLLPTRAPESADGEAPAAFKPAFDEALVRGSVPSQDNALFVALDDPLALIDDLAMNHLGRQAEQNAFEEEQRQQLQTALAVMRLCGCNVEALIPTDIATDPERRKAYVEDVYALLQRYDEAGRGNDLDDTGGFAQLGGLLYTDRADKEFIGKWGRLPGGAEGWRTASLDWEEKRRWREDVRFDECRRFL…
Output
Description	Scientific Name	Max Score	Total Score	Query Cover	E value	Per. ident	Acc. Len	Accession
hypothetical protein CVV09_10430 [Gammaproteobacteria bacterium HGW-Gammaproteobacteria-13]	Gammaproteobacteria bacterium HGW-Gammaproteobacteria-13	1168	1168	0.99	0	51.38	1145	PKM25853.1
T6SS effector BTH_I2691 family protein [Pseudomonas sp.]	Pseudomonas sp.	1167	1167	0.99	0	50.6	1143	WP_305593284.1
hypothetical protein B382_18091 [Stutzerimonas stutzeri B1SMN1]	Stutzerimonas stutzeri B1SMN1	1161	1161	0.99	0	49.61	1145	EPL61167.1
T6SS effector BTH_I2691 family protein [Stutzerimonas stutzeri]	Stutzerimonas stutzeri	1159	1159	0.99	0	49.61	1145	WP_125870887.1
T6SS effector BTH_I2691 family protein [Stutzerimonas stutzeri]	Stutzerimonas stutzeri	1159	1159	0.99	0	49.78	1145	WP_236451060.1
hypothetical protein [Stutzerimonas stutzeri]	Stutzerimonas stutzeri	1158	1158	0.99	0	49.53	1145	NIM31909.1
T6SS effector BTH_I2691 family protein [Stutzerimonas stutzeri]	Stutzerimonas stutzeri	1158	1158	0.99	0	49.61	1145	WP_196111799.1
T6SS effector BTH_I2691 family protein [Stutzerimonas stutzeri]	Stutzerimonas stutzeri	1157	1157	0.99	0	49.61	1145	WP_181090459.1
T6SS effector BTH_I2691 family protein [Stutzerimonas stutzeri]	Stutzerimonas stutzeri	1157	1157	0.99	0	49.61	1145	WP_125851073.1
T6SS effector BTH_I2691 family protein [Stutzerimonas zhaodongensis]	Stutzerimonas zhaodongensis	1154	1154	0.98	0	49.91	1145	WP_128121640.1
T6SS effector BTH_I2691 family protein [Stutzerimonas stutzeri]	Stutzerimonas stutzeri	1153	1153	0.99	0	49.44	1145	WP_279649408.1
T6SS effector BTH_I2691 family protein [Pseudomonas guguanensis]	Pseudomonas guguanensis	1152	1152	0.99	0	49.7	1145	WP_090431812.1
T6SS effector BTH_I2691 family protein [Stutzerimonas stutzeri]	Stutzerimonas stutzeri	1152	1152	0.99	0	49.78	1145	WP_048328120.1
T6SS effector BTH_I2691 family protein [Pseudomonas marianensis]	Pseudomonas marianensis	1149	1149	0.99	0	49.35	1145	WP_243604131.1
T6SS effector BTH_I2691 family protein [Pseudomonas oligotrophica]	Pseudomonas oligotrophica	1149	1149	0.99	0	50.13	1143	WP_237255525.1
T6SS effector BTH_I2691 family protein [Pseudomonadaceae]	Pseudomonadaceae	1145	1145	0.99	0	49.61	1146	WP_046161685.1
T6SS effector BTH_I2691 family protein [Stutzerimonas balearica]	Stutzerimonas balearica	1144	1144	0.99	0	49.87	1145	WP_165562485.1
T6SS effector BTH_I2691 family protein [Stutzerimonas balearica]	Stutzerimonas balearica	1144	1144	0.99	0	49.96	1145	WP_348692741.1
T6SS effector BTH_I2691 family protein [Pseudomonas sp. Choline-3u-10]	Pseudomonas sp. Choline-3u-10	1143	1143	0.98	0	49.83	1137	WP_178081544.1
T6SS effector BTH_I2691 family protein [Stutzerimonas balearica]	Stutzerimonas balearica	1143	1143	0.99	0	49.78	1143	WP_237145278.1
T6SS effector BTH_I2691 family protein [Pseudomonas]	Pseudomonas	1142	1142	0.99	0	49.61	1150	WP_273255103.1
T6SS effector BTH_I2691 family protein [Stutzerimonas frequens]	Stutzerimonas frequens	1142	1142	0.99	0	49.44	1145	WP_316958792.1
T6SS effector BTH_I2691 family protein [Stutzerimonas sp. R40042]	Stutzerimonas sp. R40042	1142	1142	0.99	0	49.44	1145	WP_267936272.1
T6SS effector BTH_I2691 family protein [Stutzerimonas stutzeri]	Stutzerimonas stutzeri	1141	1141	0.99	0	49.35	1145	WP_151320517.1
T6SS effector BTH_I2691 family protein [Stutzerimonas balearica]	Stutzerimonas balearica	1141	1141	0.99	0	49.7	1143	WP_200290421.1
T6SS effector BTH_I2691 family protein [Stutzerimonas frequens]	Stutzerimonas frequens	1140	1140	0.99	0	49.35	1145	WP_285360392.1
T6SS effector BTH_I2691 family protein [Stutzerimonas frequens]	Stutzerimonas frequens	1140	1140	0.99	0	49.53	1145	WP_208217187.1
T6SS effector BTH_I2691 family protein [Stutzerimonas frequens]	Stutzerimonas frequens	1140	1140	0.99	0	49.44	1145	WP_102839220.1
T6SS effector BTH_I2691 family protein [Pseudomonas matsuisoli]	Pseudomonas matsuisoli	1138	1138	0.98	0	49.78	1150	WP_188981655.1
TPA: hypothetical protein [Pseudomonas sp.]	Pseudomonas sp.	1137	1137	0.99	0	49.61	1143	HCW94400.1
T6SS effector BTH_I2691 family protein [Stutzerimonas balearica]	Stutzerimonas balearica	1137	1137	0.99	0	49.7	1143	WP_043222648.1
T6SS effector BTH_I2691 family protein [Pseudomonas sp. SST3]	Pseudomonas sp. SST3	1136	1136	0.99	0	49.44	1145	WP_168424401.1
T6SS effector BTH_I2691 family protein [Stutzerimonas stutzeri]	Stutzerimonas stutzeri	1136	1136	0.99	0	49.27	1145	WP_102826552.1
T6SS effector BTH_I2691 family protein [Stutzerimonas nosocomialis]	Stutzerimonas nosocomialis	1133	1133	0.99	0	48.84	1145	WP_138411353.1
T6SS effector BTH_I2691 family protein [Stutzerimonas stutzeri]	Stutzerimonas stutzeri	1133	1133	0.99	0	49.1	1145	WP_045163908.1
T6SS effector BTH_I2691 family protein [Pseudomonas sp. KSR10]	Pseudomonas sp. KSR10	1132	1132	0.99	0	49.01	1145	WP_239611180.1
T6SS effector BTH_I2691 family protein [Stutzerimonas stutzeri]	Stutzerimonas stutzeri	1117	1117	0.99	0	48.75	1145	WP_212618565.1
T6SS effector BTH_I2691 family protein [Pseudomonas sp. L-22-4S-12]	Pseudomonas sp. L-22-4S-12	1114	1114	0.98	0	51.34	1146	WP_160492042.1
T6SS effector BTH_I2691 family protein [Pseudomonas otitidis]	Pseudomonas otitidis	1103	1103	0.99	0	50.13	1140	WP_208276476.1
T6SS effector BTH_I2691 family protein [Pseudomonas otitidis]	Pseudomonas otitidis	1102	1102	0.99	0	49.96	1140	WP_284546894.1
T6SS effector BTH_I2691 family protein [Pseudomonas otitidis]	Pseudomonas otitidis	1101	1101	0.99	0	49.53	1140	WP_165666455.1
T6SS effector BTH_I2691 family protein [Pseudomonas otitidis]	Pseudomonas otitidis	1100	1100	0.99	0	49.53	1140	WP_165671642.1
T6SS effector BTH_I2691 family protein [Pseudomonas otitidis]	Pseudomonas otitidis	1097	1097	0.99	0	50	1140	WP_268192874.1
T6SS effector BTH_I2691 family protein [Pseudomonas otitidis]	Pseudomonas otitidis	1092	1092	0.99	0	49.78	1140	WP_165682057.1
T6SS effector BTH_I2691 family protein [Pseudomonas sp. 1D4]	Pseudomonas sp. 1D4	1092	1092	0.99	0	49.78	1140	WP_069566650.1
T6SS effector BTH_I2691 family protein [Pseudomonas otitidis]	Pseudomonas otitidis	1090	1090	0.99	0	49.78	1140	WP_277344960.1
MFS transporter [Pseudomonas otitidis]	Pseudomonas otitidis	1090	1090	0.99	0	49.7	1140	WP_165676054.1
T6SS effector BTH_I2691 family protein [Pseudomonas sp. FeS53a]	Pseudomonas sp. FeS53a	1080	1080	0.99	0	49.14	1140	WP_044412152.1
T6SS effector BTH_I2691 family protein [unclassified Pseudomonas]	unclassified Pseudomonas	1062	1062	0.98	0	47.74	1154	WP_103317192.1
T6SS effector BTH_I2691 family protein [Pseudomonas fluorescens]	Pseudomonas fluorescens	1060	1060	0.98	0	47.22	1153	WP_289204577.1
T6SS effector BTH_I2691 family protein [Pseudomonas]	Pseudomonas	1059	1059	0.98	0	48.42	1152	WP_054595275.1
T6SS effector BTH_I2691 family protein [Pseudomonas fluorescens]	Pseudomonas fluorescens	1058	1058	0.98	0	47.41	1159	WP_150594896.1
T6SS effector BTH_I2691 family protein [Pseudomonas fluorescens]	Pseudomonas fluorescens	1052	1052	0.98	0	47.14	1153	WP_115076678.1
T6SS effector BTH_I2691 family protein [Pseudomonas sp. CVAP#3]	Pseudomonas sp. CVAP#3	1052	1052	0.98	0	47.91	1154	WP_216744954.1
T6SS effector BTH_I2691 family protein [unclassified Pseudomonas]	unclassified Pseudomonas	1051	1051	0.98	0	46.97	1153	WP_102619562.1
T6SS effector BTH_I2691 family protein [Pseudomonas sp. ICMP 460]	Pseudomonas sp. ICMP 460	1050	1050	0.98	0	48.26	1159	WP_099237015.1
T6SS effector BTH_I2691 family protein [Pseudomonas kitaguniensis]	Pseudomonas kitaguniensis	1048	1048	0.99	0	48.72	1157	WP_152746235.1
T6SS effector BTH_I2691 family protein [Pseudomonas extremaustralis]	Pseudomonas extremaustralis	1044	1044	0.98	0	48.21	1159	WP_321359509.1
T6SS effector BTH_I2691 family protein [Pseudomonas sp. TH43]	Pseudomonas sp. TH43	1031	1031	0.99	0	47.25	1159	WP_201227040.1
T6SS effector BTH_I2691 family protein [Pseudomonas extremaustralis]	Pseudomonas extremaustralis	1031	1031	0.98	0	48.21	1157	WP_083365972.1
T6SS effector BTH_I2691 family protein [Pseudomonas extremaustralis]	Pseudomonas extremaustralis	1031	1031	0.98	0	48.46	1157	WP_262049654.1
T6SS effector BTH_I2691 family protein [Pseudomonas sp. GW456-11-11-14-LB1]	Pseudomonas sp. GW456-11-11-14-LB1	1030	1030	0.96	0	48.16	1121	WP_305888181.1
T6SS effector BTH_I2691 family protein [Pseudomonas extremaustralis]	Pseudomonas extremaustralis	1028	1028	0.98	0	48.29	1155	WP_321363309.1
T6SS effector BTH_I2691 family protein [Pseudomonas extremaustralis]	Pseudomonas extremaustralis	1028	1028	0.98	0	47.87	1157	WP_262051006.1
T6SS effector BTH_I2691 family protein [Pseudomonas extremaustralis]	Pseudomonas extremaustralis	1025	1025	0.98	0	48.3	1157	WP_262051540.1
T6SS effector BTH_I2691 family protein [Pseudomonas extremaustralis]	Pseudomonas extremaustralis	1024	1024	0.98	0	47.78	1157	WP_321355658.1
T6SS effector BTH_I2691 family protein [Pseudomonas extremaustralis]	Pseudomonas extremaustralis	1018	1018	0.98	0	48.46	1157	WP_083365962.1
T6SS effector BTH_I2691 family protein [Pseudomonas extremaustralis]	Pseudomonas extremaustralis	1018	1018	0.98	0	48.13	1157	WP_321142568.1
T6SS effector BTH_I2691 family protein [Pseudomonas sp. GM80]	Pseudomonas sp. GM80	1016	1016	0.98	0	45.96	1162	WP_008084171.1
T6SS effector BTH_I2691 family protein [Pseudomonas extremaustralis]	Pseudomonas extremaustralis	1014	1014	0.98	0	48.13	1157	WP_321143371.1
T6SS effector BTH_I2691 family protein [Pseudomonas extremaustralis]	Pseudomonas extremaustralis	1010	1010	0.98	0	48.04	1157	WP_275969591.1
T6SS effector BTH_I2691 family protein [Pseudomonas extremaustralis]	Pseudomonas extremaustralis	1008	1008	0.98	0	47.96	1157	WP_321145541.1
T6SS effector BTH_I2691 family protein [Pseudomonas sp. RA_105y_Pfl2_P56]	Pseudomonas sp. RA_105y_Pfl2_P56	1007	1007	0.99	0	45.79	1168	WP_339496258.1
T6SS effector BTH_I2691 family protein [Pseudomonas hunanensis]	Pseudomonas hunanensis	1005	1005	0.97	0	47.83	1168	WP_310195049.1
T6SS effector BTH_I2691 family protein [Pseudomonas segetis]	Pseudomonas segetis	1002	1002	0.98	0	45.67	1173	WP_089360405.1
T6SS effector BTH_I2691 family protein [Pseudomonas hunanensis]	Pseudomonas hunanensis	1002	1002	0.99	0	46.78	1166	WP_310191136.1
T6SS effector BTH_I2691 family protein [Pseudomonas]	Pseudomonas	1001	1001	0.98	0	47.74	1156	WP_274114054.1
T6SS effector BTH_I2691 family protein [Stutzerimonas balearica]	Stutzerimonas balearica	1001	1001	0.84	0	51.52	969	WP_278473049.1
T6SS effector BTH_I2691 family protein [Pseudomonas sp. BP8]	Pseudomonas sp. BP8	1000	1000	0.97	0	47.4	1168	WP_209873105.1
T6SS effector BTH_I2691 family protein [Pseudomonas sp. FFUP_PS_473]	Pseudomonas sp. FFUP_PS_473	999	999	0.99	0	47.29	1153	WP_102051932.1
T6SS effector BTH_I2691 family protein [Pseudomonas sp.]	Pseudomonas sp.	999	999	0.98	0	46.63	1156	WP_332509444.1
T6SS effector BTH_I2691 family protein [Pseudomonas sp. REP124]	Pseudomonas sp. REP124	999	999	0.99	0	46.53	1160	WP_318011734.1
T6SS effector BTH_I2691 family protein [Pseudomonas defluvii]	Pseudomonas defluvii	998	998	0.98	0	47.4	1153	WJM98693.1
T6SS effector BTH_I2691 family protein [Pseudomonas sp.]	Pseudomonas sp.	998	998	0.98	0	46.46	1156	WP_332820406.1
T6SS effector BTH_I2691 family protein [Pseudomonas defluvii]	Pseudomonas defluvii	997	997	0.98	0	47.32	1153	WJM95732.1
T6SS effector BTH_I2691 family protein [Pseudomonas sp.]	Pseudomonas sp.	996	996	0.98	0	46.46	1156	WP_332528929.1
T6SS effector BTH_I2691 family protein [Pseudomonas sp. DG56-2]	Pseudomonas sp. DG56-2	994	994	0.98	0	46.42	1156	WP_136478013.1
T6SS effector BTH_I2691 family protein [Pseudomonas sp. BBP2017]	Pseudomonas sp. BBP2017	994	994	0.97	0	47.87	1156	WP_107022814.1
T6SS effector BTH_I2691 family protein [Pseudomonas sp. DG56-2]	Pseudomonas sp. DG56-2	994	994	0.98	0	46.29	1156	WP_136476907.1
T6SS effector BTH_I2691 family protein [Pseudomonas laurentiana]	Pseudomonas laurentiana	993	993	0.98	0	47.32	1152	WP_319528385.1
T6SS effector BTH_I2691 family protein [Pseudomonas sp. HLS-6]	Pseudomonas sp. HLS-6	993	993	0.98	0	47.4	1153	WP_099775194.1
T6SS effector BTH_I2691 family protein [Pseudomonas sp. S9]	Pseudomonas sp. S9	989	989	0.98	0	45.31	1167	WP_010487614.1
T6SS effector BTH_I2691 family protein [Pseudomonas laurentiana]	Pseudomonas laurentiana	986	986	0.98	0	47.45	1152	WP_319527535.1
T6SS effector BTH_I2691 family protein [Pseudomonas sp. BP8]	Pseudomonas sp. BP8	978	978	0.97	0	47.4	1167	WP_209868898.1
T6SS effector BTH_I2691 family protein [unclassified Pseudomonas]	unclassified Pseudomonas	978	978	0.97	0	47.35	1156	WP_220639139.1
T6SS effector BTH_I2691 family protein [unclassified Pseudomonas]	unclassified Pseudomonas	976	976	0.97	0	47.18	1156	WP_220639107.1
T6SS effector BTH_I2691 family protein [Pseudomonas sp. H9]	Pseudomonas sp. H9	975	975	0.98	0	45.49	1155	WP_133212315.1
T6SS effector BTH_I2691 family protein [Pseudomonas alkylphenolica]	Pseudomonas alkylphenolica	973	973	0.97	0	46.22	1160	WP_038614244.1
T6SS effector BTH_I2691 family protein [Pseudomonas kitaguniensis]	Pseudomonas kitaguniensis	963	963	0.88	0	48.67	1033	WP_152751834.1
T6SS effector BTH_I2691 family protein [Pseudomonas sp. P8_241]	Pseudomonas sp. P8_241	962	962	0.96	0	47.36	1168	WP_320395300.1

## Sheet: TspE1b
Query
>PA5265_PAO1
MSGFQDQSIDEGVRKRTAYQNDRRARLALNVERQDGGILQIPVASDMLGHEEHERIQQNTFLAVMPLVRLPTLGKAGYGDQLPAGALPRAGRIYLFQDGKLWRELECDGKGNLFEVDLLQGRSQRADKRPALGKTQALILVPVLVKGQFVIPRYTMAYSETPWPWSYIDWLEEDPQRVNRRCQQMASAWNASVANQHWKASIHQPALVIDHHAQGLRPRDFNVESALEDPAEFTPEFAAFREESLVCQLQRRQQELAPLLKQAPPSALPTLEAGEDVLETLKLRGHPNLIGLMLDDSLFALRHAAAQARHCAAYLRSLNALLPHRPNGRYAQVLSNMLDGPLAKLRGEVDQAELDEAIFAEERQSCRIHLTQQVEHLVALLEGPLHPVLQDWTHQCDEA…
Output
Description	Scientific Name	Max Score	Total Score	Query Cover	E value	Per. ident	Acc. Len	Accession
hypothetical protein [Pseudomonas]	Pseudomonas	2209	2209	1	0	99.91	1089	WP_003099242.1
hypothetical protein [Pseudomonas]	Pseudomonas	2206	2206	1	0	99.82	1089	WP_003124851.1
hypothetical protein [Pseudomonas]	Pseudomonas	2206	2206	1	0	99.72	1089	WP_019727036.1
hypothetical protein [Pseudomonas]	Pseudomonas	2206	2206	1	0	99.82	1089	WP_096245046.1
hypothetical protein [Pseudomonas]	Pseudomonas	2204	2204	1	0	99.72	1089	WP_023088680.1
hypothetical protein [Pseudomonas]	Pseudomonas	2204	2204	1	0	99.72	1089	WP_010793653.1
hypothetical protein [Pseudomonas sp.]	Pseudomonas sp.	2203	2203	1	0	99.63	1089	MBQ9380594.1
hypothetical protein [Pseudomonas]	Pseudomonas	2203	2203	1	0	99.63	1089	WP_034022526.1
hypothetical protein [Pseudomonas]	Pseudomonas	2203	2203	1	0	99.63	1089	WP_033970418.1
hypothetical protein [Pseudomonas]	Pseudomonas	2202	2202	1	0	99.63	1089	WP_023083278.1
hypothetical protein [Pseudomonas]	Pseudomonas	2201	2201	1	0	99.54	1089	WP_023115812.1
hypothetical protein [Pseudomonas sp. 19064969]	Pseudomonas sp. 19064969	2199	2199	1	0	99.54	1089	WP_258164321.1
hypothetical protein [Pseudomonas]	Pseudomonas	2189	2189	1	0	98.9	1089	WP_003096407.1
hypothetical protein [Pseudomonas]	Pseudomonas	2183	2183	1	0	98.71	1089	WP_021263162.1
hypothetical protein [Pseudomonas]	Pseudomonas	2182	2182	1	0	98.71	1089	WP_009314498.1
hypothetical protein [Pseudomonas]	Pseudomonas	2179	2179	1	0	98.53	1089	WP_034076897.1
hypothetical protein [Pseudomonas sp. L01]	Pseudomonas sp. L01	2178	2178	0.98	0	99.72	1077	MDG0899583.1
hypothetical protein [Pseudomonas prosekii]	Pseudomonas prosekii	1244	1244	1	0	58.49	1090	WP_092270320.1
hypothetical protein [Pseudomonas baetica]	Pseudomonas baetica	1243	1243	1	0	59.58	1090	WP_221729864.1
hypothetical protein [Pseudomonas sp. 43NM1]	Pseudomonas sp. 43NM1	1237	1237	1	0	59.31	1090	WP_101209306.1
hypothetical protein [uncultured Pseudomonas sp.]	uncultured Pseudomonas sp.	1202	1202	1	0	57.25	1089	WP_315446415.1
hypothetical protein [unclassified Pseudomonas]	unclassified Pseudomonas	1195	1195	0.99	0	56.63	1090	WP_339466815.1
hypothetical protein [Pseudomonas sp. EA_65y_Pfl2_P78]	Pseudomonas sp. EA_65y_Pfl2_P78	1194	1194	0.99	0	56.54	1090	WP_339434337.1
hypothetical protein [Pseudomonas sp. RA_105y_Pfl2_P56]	Pseudomonas sp. RA_105y_Pfl2_P56	1194	1194	0.99	0	56.54	1090	WP_339496255.1
hypothetical protein [Pseudomonas arsenicoxydans]	Pseudomonas arsenicoxydans	1189	1189	1	0	57.03	1090	WP_208670749.1
hypothetical protein [Pseudomonas koreensis]	Pseudomonas koreensis	1189	1189	0.99	0	54.59	1090	WP_346609122.1
hypothetical protein [unclassified Pseudomonas]	unclassified Pseudomonas	1188	1188	0.99	0	54.77	1090	WP_207847369.1
hypothetical protein [Pseudomonas koreensis]	Pseudomonas koreensis	1187	1187	0.99	0	54.77	1090	WP_169843201.1
hypothetical protein [Pseudomonas sp. MIS38]	Pseudomonas sp. MIS38	1186	1186	1	0	54.47	1090	WP_223008411.1
hypothetical protein [Pseudomonas fluorescens]	Pseudomonas fluorescens	1186	1186	1	0	54.38	1090	WP_135295035.1
hypothetical protein [Pseudomonas sp. PS01299]	Pseudomonas sp. PS01299	1186	1186	1	0	54.47	1090	WP_282412704.1
hypothetical protein [Pseudomonas putida]	Pseudomonas putida	1186	1186	1	0	54.38	1090	WP_225137665.1
hypothetical protein [Pseudomonas putida]	Pseudomonas putida	1185	1185	1	0	54.29	1090	WP_098967406.1
hypothetical protein [Pseudomonas]	Pseudomonas	1184	1184	1	0	54.38	1090	WP_134785516.1
hypothetical protein [unclassified Pseudomonas]	unclassified Pseudomonas	1183	1183	1	0	54.38	1090	WP_210558954.1
hypothetical protein [Pseudomonas sp. PB103]	Pseudomonas sp. PB103	1182	1182	1	0	55.97	1089	WP_158833133.1
hypothetical protein [Pseudomonas sp. MWU12-3103b]	Pseudomonas sp. MWU12-3103b	1181	1181	1	0	54.2	1090	WP_247843025.1
hypothetical protein [Pseudomonas jessenii]	Pseudomonas jessenii	1176	1176	1	0	54.01	1090	WP_139053770.1
hypothetical protein [unclassified Pseudomonas]	unclassified Pseudomonas	1172	1172	1	0	54.65	1090	WP_201234226.1
hypothetical protein [Pseudomonas sp.]	Pseudomonas sp.	1112	1112	0.89	0	59.29	982	WP_348133788.1
hypothetical protein [Pseudomonas viridiflava]	Pseudomonas viridiflava	1078	1078	0.99	0	50.59	1090	WP_122927108.1
hypothetical protein [Pseudomonas]	Pseudomonas	1077	1077	0.99	0	50.59	1090	WP_122605885.1
hypothetical protein [Pseudomonas viridiflava]	Pseudomonas viridiflava	1077	1077	0.99	0	50.59	1090	WP_122672157.1
hypothetical protein [Pseudomonas viridiflava]	Pseudomonas viridiflava	1074	1074	0.99	0	50.32	1090	WP_025996082.1
hypothetical protein [Pseudomonas viridiflava]	Pseudomonas viridiflava	1074	1074	0.99	0	50.5	1090	WP_122755158.1
hypothetical protein [Pseudomonas viridiflava]	Pseudomonas viridiflava	1072	1072	0.99	0	50.5	1090	WP_122559599.1
hypothetical protein [Pseudomonas viridiflava]	Pseudomonas viridiflava	1069	1069	0.99	0	50.68	1090	WP_122869819.1
hypothetical protein [Pseudomonas viridiflava]	Pseudomonas viridiflava	1069	1069	0.99	0	50.32	1090	WP_122859604.1
hypothetical protein [Pseudomonas alliivorans]	Pseudomonas alliivorans	1068	1068	0.99	0	50.32	1090	MEE4892588.1
hypothetical protein [Pseudomonas alliivorans]	Pseudomonas alliivorans	1068	1068	0.99	0	50.14	1090	MEE5169085.1
hypothetical protein [Pseudomonas alliivorans]	Pseudomonas alliivorans	1068	1068	0.99	0	50.32	1090	MEE4692496.1
hypothetical protein [Pseudomonas alliivorans]	Pseudomonas alliivorans	1068	1068	0.99	0	50.14	1090	WP_210075189.1
hypothetical protein [Pseudomonas viridiflava]	Pseudomonas viridiflava	1066	1066	0.99	0	50.23	1090	WP_122860454.1
hypothetical protein [Pseudomonas viridiflava]	Pseudomonas viridiflava	1066	1066	0.99	0	50.41	1090	WP_217668214.1
hypothetical protein [Pseudomonas alliivorans]	Pseudomonas alliivorans	1066	1066	0.99	0	50.23	1090	MEE4947999.1
hypothetical protein [Pseudomonas alliivorans]	Pseudomonas alliivorans	1066	1066	0.99	0	50.32	1090	MEE4786495.1
hypothetical protein [Pseudomonas viridiflava]	Pseudomonas viridiflava	1066	1066	0.99	0	50.32	1090	WP_088235426.1
hypothetical protein [Pseudomonas alliivorans]	Pseudomonas alliivorans	1065	1065	0.99	0	50.32	1090	MEE4999265.1
hypothetical protein [Pseudomonas viridiflava]	Pseudomonas viridiflava	1064	1064	0.99	0	50.23	1090	WP_217384931.1
hypothetical protein [Pseudomonas viridiflava]	Pseudomonas viridiflava	1064	1064	0.99	0	50.23	1090	WP_122428710.1
hypothetical protein [Pseudomonas viridiflava]	Pseudomonas viridiflava	1064	1064	0.99	0	50.32	1090	WP_330538030.1
hypothetical protein [Pseudomonas viridiflava]	Pseudomonas viridiflava	1062	1062	0.99	0	50.23	1090	WP_122678993.1
hypothetical protein [Pseudomonas viridiflava]	Pseudomonas viridiflava	1059	1059	0.99	0	50.05	1090	WP_217386048.1
hypothetical protein [Pseudomonas viridiflava]	Pseudomonas viridiflava	1058	1058	1	0	49.95	1090	WP_122852877.1
hypothetical protein [Pseudomonas syringae group]	Pseudomonas syringae group	1058	1058	0.99	0	50.5	1090	WP_043305915.1
hypothetical protein [Pseudomonas alliivorans]	Pseudomonas alliivorans	1057	1057	0.99	0	50.32	1090	MEE4921689.1
hypothetical protein [Pseudomonas viridiflava]	Pseudomonas viridiflava	1056	1056	1	0	50.27	1090	WP_122437030.1
hypothetical protein [Pseudomonas alliivorans]	Pseudomonas alliivorans	1055	1055	0.99	0	50.32	1090	MEE5062491.1
hypothetical protein [Pseudomonas alliivorans]	Pseudomonas alliivorans	1055	1055	0.99	0	50.23	1090	MEE4308508.1
hypothetical protein [Pseudomonas viridiflava]	Pseudomonas viridiflava	1055	1055	0.99	0	50.41	1090	WP_122416509.1
hypothetical protein [Pseudomonas viridiflava]	Pseudomonas viridiflava	1055	1055	1	0	49.86	1090	WP_122574361.1
hypothetical protein [Pseudomonas viridiflava]	Pseudomonas viridiflava	1055	1055	1	0	49.95	1090	WP_198695737.1
hypothetical protein [Pseudomonas viridiflava]	Pseudomonas viridiflava	1054	1054	1	0	49.95	1090	WP_323158871.1
hypothetical protein [Pseudomonas syringae]	Pseudomonas syringae	1054	1054	0.99	0	50.41	1090	WP_192062169.1
hypothetical protein [Pseudomonas alliivorans]	Pseudomonas alliivorans	1054	1054	0.99	0	50.23	1090	MEE4671573.1
hypothetical protein [Pseudomonas viridiflava]	Pseudomonas viridiflava	1054	1054	0.99	0	50.5	1090	WP_122408399.1
hypothetical protein [Pseudomonas viridiflava]	Pseudomonas viridiflava	1054	1054	0.99	0	50.41	1090	WP_330525456.1
hypothetical protein [Pseudomonas viridiflava]	Pseudomonas viridiflava	1053	1053	1	0	50.18	1090	WP_217665284.1
hypothetical protein [Pseudomonas viridiflava]	Pseudomonas viridiflava	1053	1053	0.99	0	50.41	1090	WP_330528914.1
hypothetical protein [Pseudomonas viridiflava]	Pseudomonas viridiflava	1053	1053	0.99	0	50.41	1090	WP_122734553.1
hypothetical protein [Pseudomonas viridiflava]	Pseudomonas viridiflava	1052	1052	0.99	0	50.41	1090	WP_134724046.1
hypothetical protein [Pseudomonas viridiflava]	Pseudomonas viridiflava	1050	1050	1	0	49.86	1090	WP_122735571.1
hypothetical protein [Pseudomonas viridiflava]	Pseudomonas viridiflava	1049	1049	1	0	49.86	1090	WP_122693010.1
hypothetical protein [Pseudomonas viridiflava]	Pseudomonas viridiflava	1049	1049	1	0	50.14	1090	WP_122545014.1
hypothetical protein [Pseudomonas viridiflava]	Pseudomonas viridiflava	1048	1048	1	0	49.86	1090	WP_058433075.1
hypothetical protein [Pseudomonas viridiflava]	Pseudomonas viridiflava	1047	1047	1	0	49.95	1090	WP_122588328.1
hypothetical protein [Pseudomonas alliivorans]	Pseudomonas alliivorans	1047	1047	1	0	49.64	1090	MEE4676390.1
hypothetical protein [Pseudomonas alliivorans]	Pseudomonas alliivorans	1047	1047	1	0	49.55	1090	MEE5114471.1
hypothetical protein [Pseudomonas viridiflava]	Pseudomonas viridiflava	1047	1047	1	0	49.77	1090	WP_122490809.1
hypothetical protein [Pseudomonas viridiflava]	Pseudomonas viridiflava	1046	1046	1	0	49.77	1090	WP_122853407.1
hypothetical protein [Pseudomonas viridiflava]	Pseudomonas viridiflava	1046	1046	1	0	49.77	1090	WP_122418626.1
hypothetical protein [Pseudomonas alliivorans]	Pseudomonas alliivorans	1045	1045	1	0	49.55	1090	MEE4860176.1
hypothetical protein [Pseudomonas alliivorans]	Pseudomonas alliivorans	1045	1045	1	0	49.55	1090	MEE5138422.1
hypothetical protein [Pseudomonas alliivorans]	Pseudomonas alliivorans	1044	1044	1	0	49.55	1090	MEE5044006.1
hypothetical protein [Pseudomonas viridiflava]	Pseudomonas viridiflava	1044	1044	1	0	49.86	1090	WP_029242764.1
hypothetical protein [Pseudomonas alliivorans]	Pseudomonas alliivorans	1043	1043	1	0	49.55	1090	MEE4682133.1
hypothetical protein [Pseudomonas alliivorans]	Pseudomonas alliivorans	1043	1043	1	0	49.55	1090	WP_252669943.1
hypothetical protein [Pseudomonas alliivorans]	Pseudomonas alliivorans	1043	1043	1	0	49.55	1090	MEE4341250.1
hypothetical protein [Pseudomonas viridiflava]	Pseudomonas viridiflava	1043	1043	1	0	49.95	1084	WP_122614347.1
hypothetical protein [Pseudomonas viridiflava]	Pseudomonas viridiflava	1043	1043	1	0	49.77	1090	WP_122741013.1

## Sheet: TspE1c
Query
>PA5265_PA14
MCSRCPGNPLVATPAKRFGDRSRPHAALPSERGRIRCTWRSQLPPDPHGHGSPHESVFPRLSPGPVRPRALPAPAYAGRAGLPSWDVLGAGHPALRQYLRLPGRGCAGRACGHRRAARWSLQPIPGAAGGRCGRAGGASRRRDRKDAFMTAQATPRRDSANLAANEASSSDSRSPSGTCPLMNAKVQLLPLRYGLTEGVDPSAELAMPFALKSRPLGLRLVRNGYLYVIDGGTGKLHEYRIDKGAIDKLLWQDAEVRADVRSRAVGEPQLVFPRTSVLYVAYSELQWTARKCMQVLASPKDREHFMQAVDLRRADPQQGGPHLLTRRQAETWLAEVVQNKVHRDEQGQQRFPPHQQRPASPPAAHPDERRDYVWEDPPLFRDTQLGELTAQVLPQYEHD…
Output
Description	Scientific Name	Max Score	Total Score	Query Cover	E value	Per. ident	Acc. Len	Accession
toxin VasX [Pseudomonas]	Pseudomonas	2367	2367	0.88	0	100	1174	WP_003141967.1
toxin VasX [Pseudomonas]	Pseudomonas	2357	2357	0.88	0	99.57	1174	WP_003125801.1
toxin VasX [Pseudomonas]	Pseudomonas	2357	2357	0.88	0	99.49	1174	WP_033863038.1
toxin VasX [Pseudomonas]	Pseudomonas	2356	2356	0.88	0	99.49	1174	WP_003123709.1
toxin VasX [Pseudomonas]	Pseudomonas	2356	2356	0.88	0	99.49	1174	WP_033995455.1
toxin VasX [Pseudomonas]	Pseudomonas	2355	2355	0.88	0	99.4	1174	WP_003163065.1
toxin VasX [Pseudomonas]	Pseudomonas	2355	2355	0.88	0	99.4	1174	WP_023110883.1
toxin VasX [Gammaproteobacteria]	Gammaproteobacteria	2353	2353	0.88	0	99.32	1174	WP_023090960.1
toxin VasX [Pseudomonas]	Pseudomonas	2353	2353	0.88	0	99.32	1174	WP_023092752.1
toxin VasX [Pseudomonas]	Pseudomonas	2353	2353	0.88	0	99.4	1174	WP_043494632.1
toxin VasX [Pseudomonas]	Pseudomonas	2351	2351	0.88	0	99.32	1174	WP_023114976.1
toxin VasX [Pseudomonas]	Pseudomonas	2347	2347	0.88	0	99.15	1174	WP_033937927.1
toxin VasX [Pseudomonas]	Pseudomonas	2338	2338	0.88	0	98.81	1174	WP_023085863.1
toxin VasX [Pseudomonas]	Pseudomonas	2334	2334	0.88	0	98.38	1174	WP_070747180.1
hypothetical protein [Pseudomonas sp. HMSC072F09]	Pseudomonas sp. HMSC072F09	1984	1984	0.74	0	99.9	986	WP_177343990.1
toxin VasX [Pseudomonas]	Pseudomonas	1478	1478	0.87	0	65.71	1204	WP_131181839.1
hypothetical protein BVH03_01030 [Pseudomonas sp. PA15(2017)]	Pseudomonas sp. PA15(2017)	1471	1471	0.88	0	64.42	1203	OLU35258.1
toxin VasX [Pseudomonas lopnurensis]	Pseudomonas lopnurensis	1464	1464	0.87	0	64.84	1206	WP_313027328.1
toxin VasX [Pseudomonas lopnurensis]	Pseudomonas lopnurensis	1462	1462	0.87	0	64.76	1206	WP_313055966.1
toxin VasX [Pseudomonas]	Pseudomonas	1461	1461	0.88	0	62.93	1172	WP_175253160.1
toxin VasX [Pseudomonas lopnurensis]	Pseudomonas lopnurensis	1453	1453	0.87	0	64.68	1206	WP_193680146.1
toxin VasX [Stutzerimonas nitrititolerans]	Stutzerimonas nitrititolerans	1452	1452	0.88	0	62.5	1171	WP_312957699.1
toxin VasX [Pseudomonas sp. PA15(2017)]	Pseudomonas sp. PA15(2017)	1448	1448	0.85	0	64.27	1171	WP_177344879.1
toxin VasX [Stutzerimonas nitrititolerans]	Stutzerimonas nitrititolerans	1443	1443	0.87	0	63.39	1171	WP_312483899.1
toxin VasX [Stutzerimonas nitrititolerans]	Stutzerimonas nitrititolerans	1443	1443	0.87	0	63.3	1171	WP_312963619.1
toxin VasX [Stutzerimonas nitrititolerans]	Stutzerimonas nitrititolerans	1442	1442	0.87	0	63.3	1171	WP_312929325.1
toxin VasX [Stutzerimonas nitrititolerans]	Stutzerimonas nitrititolerans	1442	1442	0.87	0	63.39	1171	WP_312960239.1
toxin VasX [Stutzerimonas nitrititolerans]	Stutzerimonas nitrititolerans	1439	1439	0.87	0	63.21	1171	WP_312842587.1
toxin VasX [Stutzerimonas nitrititolerans]	Stutzerimonas nitrititolerans	1439	1439	0.88	0	63.13	1172	WP_312254375.1
toxin VasX [Pseudomonas fulva]	Pseudomonas fulva	1431	1431	0.88	0	62.52	1169	WP_249907230.1
hypothetical protein DN826_15545 [Stutzerimonas nosocomialis]	Stutzerimonas nosocomialis	1425	1425	0.88	0	62.87	1172	TLX54144.1
toxin VasX [Pseudomonas sp. 8Z]	Pseudomonas sp. 8Z	1419	1419	0.88	0	61.18	1198	WP_159969881.1
toxin VasX [Stutzerimonas azotifigens]	Stutzerimonas azotifigens	1414	1414	0.87	0	63.38	1205	WP_028239256.1
toxin VasX [Stutzerimonas nosocomialis]	Stutzerimonas nosocomialis	1399	1399	0.86	0	62.76	1140	WP_174237665.1
hypothetical protein [Stutzerimonas azotifigens]	Stutzerimonas azotifigens	1394	1394	0.88	0	62.7	1172	MBA1273730.1
toxin VasX [Stutzerimonas azotifigens]	Stutzerimonas azotifigens	1368	1368	0.86	0	62.59	1140	WP_181070659.1
hypothetical protein [Salmonella enterica subsp. enterica serovar Enteritidis]	Salmonella enterica subsp. enterica serovar Enteritidis	1349	1349	0.51	0	100	679	EFR8488220.1
toxin VasX [Pseudomonas typographi]	Pseudomonas typographi	1266	1266	0.88	0	56.34	1186	WP_190726464.1
toxin VasX [Pseudomonas typographi]	Pseudomonas typographi	1250	1250	0.88	0	55.58	1186	WP_190541651.1
T6SS effector BTH_I2691 family protein [Oceanimonas baumannii]	Oceanimonas baumannii	1195	1195	0.87	0	50.29	1191	WP_094279846.1
toxin VasX [Oceanimonas baumannii]	Oceanimonas baumannii	1182	1182	0.87	0	50.21	1191	WP_228214036.1
toxin VasX [Stutzerimonas stutzeri]	Stutzerimonas stutzeri	1132	1132	0.86	0	50.42	1167	WP_256057185.1
toxin VasX [Oceanimonas smirnovii]	Oceanimonas smirnovii	1117	1117	0.87	0	48.09	1193	WP_019936158.1
toxin VasX [Halopseudomonas laoshanensis]	Halopseudomonas laoshanensis	994	994	0.88	0	44.95	1179	WP_149334378.1
toxin VasX [Pseudomonas cichorii]	Pseudomonas cichorii	988	988	0.86	0	44.48	1222	WP_260407417.1
toxin VasX [Pseudomonas sp. P5_109]	Pseudomonas sp. P5_109	986	986	0.86	0	45.02	1226	WP_320402698.1
toxin VasX [Pseudomonas canadensis]	Pseudomonas canadensis	977	977	0.85	0	44.62	1226	WP_123474178.1
toxin VasX [Pseudomonas sp. EA_65y_Pfl1_P120]	Pseudomonas sp. EA_65y_Pfl1_P120	977	977	0.85	0	45.08	1218	WP_339456240.1
toxin VasX [Pseudomonas sp. MYb541]	Pseudomonas sp. MYb541	976	976	0.86	0	44.24	1226	WP_339551358.1
hypothetical protein [Pseudomonas cichorii]	Pseudomonas cichorii	968	968	0.84	0	44.64	1192	MBX8531231.1
toxin VasX [Pseudomonas fluorescens]	Pseudomonas fluorescens	967	967	0.86	0	44.81	1226	WP_224791460.1
toxin VasX [Pseudomonas sp.]	Pseudomonas sp.	957	957	0.86	0	46.29	1212	MDZ4327709.1
toxin VasX [Pseudomonas chlororaphis]	Pseudomonas chlororaphis	953	953	0.86	0	43.44	1226	WP_197706525.1
toxin VasX [Pseudomonas frederiksbergensis]	Pseudomonas frederiksbergensis	949	949	0.86	0	45.29	1204	WP_123408920.1
toxin VasX [Pseudomonas viridiflava]	Pseudomonas viridiflava	946	946	0.88	0	42.52	1226	WP_241084749.1
toxin VasX [Pseudomonas sp. BE134]	Pseudomonas sp. BE134	945	945	0.86	0	46.06	1210	WP_310350645.1
toxin VasX [Pseudomonas viridiflava]	Pseudomonas viridiflava	945	945	0.88	0	42.36	1226	WP_241004921.1
toxin VasX [Pseudomonas lini]	Pseudomonas lini	945	945	0.87	0	45.73	1209	WP_083377343.1
toxin VasX [Pseudomonas viridiflava]	Pseudomonas viridiflava	942	942	0.88	0	42.28	1226	WP_242788919.1
toxin VasX [Pseudomonas viridiflava]	Pseudomonas viridiflava	942	942	0.88	0	42.44	1226	WP_241088905.1
toxin VasX [Pseudomonas viridiflava]	Pseudomonas viridiflava	942	942	0.88	0	42.28	1226	WP_240341999.1
toxin VasX [Pseudomonas viridiflava]	Pseudomonas viridiflava	941	941	0.88	0	42.2	1226	WP_330554138.1
toxin VasX [Pseudomonas viridiflava]	Pseudomonas viridiflava	941	941	0.88	0	42.2	1226	WP_241090671.1
toxin VasX [Pseudomonas lini]	Pseudomonas lini	940	940	0.87	0	45.96	1210	WP_083377338.1
toxin VasX [Pseudomonas viridiflava]	Pseudomonas viridiflava	940	940	0.88	0	43.01	1226	WP_241000989.1
toxin VasX [Pseudomonas viridiflava]	Pseudomonas viridiflava	940	940	0.88	0	42.11	1226	WP_029242939.1
toxin VasX [Pseudomonas sp. P5_109]	Pseudomonas sp. P5_109	940	940	0.87	0	45.6	1210	WP_320401946.1
toxin VasX [Pseudomonas fluorescens]	Pseudomonas fluorescens	940	940	0.87	0	45.42	1204	WP_052909702.1
toxin VasX [unclassified Pseudomonas]	unclassified Pseudomonas	940	940	0.86	0	45.22	1208	WP_103314486.1
toxin VasX [Pseudomonas frederiksbergensis]	Pseudomonas frederiksbergensis	938	938	0.86	0	44.65	1204	WP_123514406.1
toxin VasX [Pseudomonas sp. ANT_H12B]	Pseudomonas sp. ANT_H12B	938	938	0.86	0	44.94	1212	WP_149417928.1
hypothetical protein EZZ81_09385 [Pseudomonas viridiflava]	Pseudomonas viridiflava	937	937	0.87	0	42.44	1211	UZA71823.1
toxin VasX [Pseudomonas viridiflava]	Pseudomonas viridiflava	937	937	0.88	0	42.76	1226	WP_240332621.1
toxin VasX [Pseudomonas viridiflava]	Pseudomonas viridiflava	936	936	0.88	0	41.95	1226	WP_241083893.1
toxin VasX [Pseudomonas lini]	Pseudomonas lini	936	936	0.86	0	44.69	1210	WP_123722314.1
toxin VasX [Pseudomonas syringae group]	Pseudomonas syringae group	936	936	0.88	0	42.76	1226	WP_240997857.1
toxin VasX [Pseudomonas viridiflava]	Pseudomonas viridiflava	934	934	0.88	0	42.68	1226	WP_240994948.1
toxin VasX [Pseudomonas fluorescens]	Pseudomonas fluorescens	934	934	0.87	0	46.31	1210	WP_150717355.1
hypothetical protein KTT57_19840 [Pseudomonas viridiflava]	Pseudomonas viridiflava	934	934	0.87	0	42.28	1211	QXG50352.1
toxin VasX [Pseudomonas sp. ANT_J12]	Pseudomonas sp. ANT_J12	934	934	0.87	0	45.02	1210	WP_149658263.1
toxin VasX [Pseudomonas sp. ANT_J28]	Pseudomonas sp. ANT_J28	934	934	0.86	0	46.19	1210	WP_149629327.1
toxin VasX [Pseudomonas viridiflava]	Pseudomonas viridiflava	934	934	0.88	0	42.81	1226	WP_122491489.1
hypothetical protein [Pseudomonas syringae]	Pseudomonas syringae	934	934	0.87	0	43.1	1211	MCF8981475.1
toxin VasX [Pseudomonas viridiflava]	Pseudomonas viridiflava	933	933	0.88	0	42.68	1226	WP_245006207.1
toxin VasX [Pseudomonas]	Pseudomonas	933	933	0.88	0	42.73	1226	WP_145958172.1
toxin VasX [Pseudomonas viridiflava]	Pseudomonas viridiflava	933	933	0.88	0	41.79	1226	WP_241090991.1
hypothetical protein KTT56_05145 [Pseudomonas viridiflava]	Pseudomonas viridiflava	932	932	0.87	0	43.02	1211	QXG27798.1
toxin VasX [unclassified Pseudomonas]	unclassified Pseudomonas	931	931	0.87	0	44.15	1207	WP_322268769.1
toxin VasX [Pseudomonas viridiflava]	Pseudomonas viridiflava	931	931	0.88	0	42.65	1226	WP_217385192.1
toxin VasX [Pseudomonas nunensis]	Pseudomonas nunensis	931	931	0.84	0	45.22	1201	WP_054615060.1
toxin VasX [Pseudomonas sp. TH03]	Pseudomonas sp. TH03	930	930	0.87	0	44.23	1207	WP_201257568.1
toxin VasX [Pseudomonas sp. dw_612]	Pseudomonas sp. dw_612	930	930	0.87	0	45.06	1210	WP_213938195.1
toxin VasX [Pseudomonas nunensis]	Pseudomonas nunensis	929	929	0.84	0	45.22	1209	WP_347276650.1
toxin VasX [Pseudomonas extremaustralis]	Pseudomonas extremaustralis	928	928	0.86	0	43.76	1180	WP_083365915.1
toxin VasX [Pseudomonas sp.]	Pseudomonas sp.	928	928	0.87	0	44.93	1204	MDZ4328445.1
toxin VasX [Pseudomonas sp. 14P_8.1_Bac3]	Pseudomonas sp. 14P_8.1_Bac3	927	927	0.86	0	44.68	1199	WP_262167187.1
toxin VasX [Pseudomonas extremaustralis]	Pseudomonas extremaustralis	927	927	0.86	0	43.84	1180	WP_321144961.1
toxin VasX [Pseudomonas frederiksbergensis]	Pseudomonas frederiksbergensis	926	926	0.86	0	44.71	1204	WP_123597703.1
toxin VasX [Pseudomonas extremaustralis]	Pseudomonas extremaustralis	925	925	0.86	0	43.76	1180	WP_321354723.1
toxin VasX [Pseudomonas sp. JV414]	Pseudomonas sp. JV414	925	925	0.87	0	45.6	1204	WP_315866125.1

## Sheet: Tse7b
Query
>PA0099_DK09
MANEVYANNMEISCKAASGKSIAAFPDVCFTPPQAPPTPMGVPIPYPNTGLAKDTTKGTRTVRITRKEVMLKNKSYFKTSYGDEAGRAPKKGVITSKIKGKVYFTSWSMNVKFEGRNVVRNMDLTTHNHGSKPGNSPPTSYSDGMVVSKDDPECKKLQKDISKEHNNLPGSMKAIYVDDDAKKKSTLAVANIQEGNRGHSGVSATRVVAARKAQWGRKYSNYAKGKKVGEASSIRRCGDGPEGKPFEYKENSARPLQGHAEAKVIEEWFEKGGSNPQGTLLLNVSRPCCSECARLIRWANCGKNGAPDCNRIKVCENHQDKESLDSLRCEK
Output
Description	Scientific Name	Max Score	Total Score	Query Cover	E value	Per. ident	Acc. Len	Accession
DUF4150 domain-containing protein [Pseudomonas chlororaphis]	Pseudomonas chlororaphis	523	523	1	0	77.34	328	WP_269458470.1
DUF4150 domain-containing protein [Azotobacter beijerinckii]	Azotobacter beijerinckii	301	301	0.95	2e-97	51.1	298	WP_090732043.1
DUF4150 domain-containing protein [Azotobacter beijerinckii]	Azotobacter beijerinckii	301	301	0.95	2e-97	51.72	298	WP_317689470.1
PAAR-like domain-containing protein [Pseudomonas aeruginosa group]	Pseudomonas aeruginosa group	284	284	0.46	9e-90	87.66	387	WP_011979148.1
PAAR-like domain-containing protein [Pseudomonas aeruginosa group]	Pseudomonas aeruginosa group	284	284	0.46	1e-89	87.66	387	WP_034081060.1
PAAR-like domain-containing protein [Pseudomonas]	Pseudomonas	280	280	0.59	2e-88	69.65	363	WP_003136992.1
PAAR-like domain-containing protein [Pseudomonas]	Pseudomonas	280	280	0.46	5e-88	85.06	387	WP_070747564.1
PAAR-like domain-containing protein [Pseudomonas argentinensis]	Pseudomonas argentinensis	280	280	0.5	6e-88	79.88	402	WP_083414590.1
PAAR-like domain-containing protein [unclassified Pseudomonas]	unclassified Pseudomonas	280	280	0.5	1e-87	79.88	405	WP_111462853.1
PAAR-like domain-containing protein [Pseudomonas sp. AG1028]	Pseudomonas sp. AG1028	280	280	0.5	1e-87	79.88	405	WP_147176261.1
PAAR-like domain-containing protein [Pseudomonas straminea]	Pseudomonas straminea	280	280	0.5	1e-87	79.88	405	WP_093500842.1
type VI secretion system effector Dnase Tse7 [Pseudomonas aeruginosa group]	Pseudomonas aeruginosa group	278	278	0.48	2e-87	82.53	386	WP_053816474.1
PAAR-like domain-containing protein [unclassified Pseudomonas]	unclassified Pseudomonas	278	278	0.5	4e-87	80.72	395	WP_230125303.1
PAAR-like domain-containing protein [Pseudomonas punonensis]	Pseudomonas punonensis	277	277	0.5	6e-87	80.12	393	WP_073263417.1
PAAR-like domain-containing protein [Pseudomonas argentinensis]	Pseudomonas argentinensis	278	278	0.5	6e-87	79.29	405	WP_070884949.1
PAAR-like domain-containing protein [unclassified Pseudomonas]	unclassified Pseudomonas	278	278	0.49	7e-87	79.76	405	WP_075928890.1
PAAR-like domain-containing protein [uncultured Pseudomonas sp.]	uncultured Pseudomonas sp.	278	278	0.5	7e-87	79.29	405	WP_288500039.1
PAAR-like domain-containing protein [Pseudomonas]	Pseudomonas	277	277	0.5	9e-87	80.12	393	WP_042553374.1
PAAR-like domain-containing protein [Pseudomonas sp. URMO17WK12:I4]	Pseudomonas sp. URMO17WK12:I4	276	276	0.49	2e-86	79.88	389	WP_027908492.1
PAAR-like domain-containing protein [Pseudomonas]	Pseudomonas	275	275	0.5	8e-86	79.52	393	WP_179539532.1
PAAR-like domain-containing protein [Pseudomonas sp. G34]	Pseudomonas sp. G34	275	275	0.5	8e-86	79.52	395	WP_308839051.1
PAAR-like domain-containing protein [Pseudomonas sp. sia0905]	Pseudomonas sp. sia0905	274	274	0.49	8e-86	79.27	389	WP_218548921.1
type VI secretion system effector Dnase Tse7 [Pseudomonas aeruginosa group]	Pseudomonas aeruginosa group	273	273	0.48	2e-85	80.12	386	WP_058129999.1
PAAR-like domain-containing protein [Pseudomonas sp. CNPSo 3701]	Pseudomonas sp. CNPSo 3701	273	273	0.44	3e-85	85.71	388	WP_274122437.1
type VI secretion system effector Dnase Tse7 [Pseudomonas]	Pseudomonas	272	272	0.48	5e-85	78.92	386	WP_258164831.1
type VI secretion system effector Dnase Tse7 [Pseudomonas]	Pseudomonas	272	272	0.48	6e-85	79.88	386	WP_003083698.1
PAAR-like domain-containing protein [Pseudomonas sp. 09C 129]	Pseudomonas sp. 09C 129	273	273	0.54	9e-85	69.54	421	WP_101338324.1
type VI secretion system effector Dnase Tse7 [Pseudomonas aeruginosa group]	Pseudomonas aeruginosa group	271	271	0.48	1e-84	79.88	386	WP_058174761.1
type VI secretion system effector Dnase Tse7 [Pseudomonas]	Pseudomonas	271	271	0.48	2e-84	78.31	386	WP_003115783.1
type VI secretion system effector Dnase Tse7 [Pseudomonas]	Pseudomonas	270	270	0.48	2e-84	78.31	386	WP_003121610.1
PAAR-like domain-containing protein [Pseudomonas brassicacearum]	Pseudomonas brassicacearum	270	270	0.77	6e-84	56.42	395	WP_181289516.1
HNH/endonuclease VII fold toxin-2 domain-containing protein [Pseudomonas fulva]	Pseudomonas fulva	268	268	0.48	1e-83	78.05	360	WP_013793446.1
HNH/endonuclease VII fold toxin-2 domain-containing protein [unclassified Pseudomonas]	unclassified Pseudomonas	267	267	0.45	2e-83	82.67	360	WP_027904224.1
PAAR-like domain-containing protein [Pseudomonas sp. T1.Ur]	Pseudomonas sp. T1.Ur	268	268	0.77	2e-83	55.64	395	WP_249874771.1
PAAR-like domain-containing protein [Pseudomonas brassicacearum]	Pseudomonas brassicacearum	267	267	0.48	2e-83	78.4	362	WP_123416648.1
PAAR-like domain-containing protein [Pseudomonas chlororaphis]	Pseudomonas chlororaphis	266	266	0.49	2e-83	77.44	335	WP_124351515.1
PAAR-like domain-containing protein [Pseudomonas canavaninivorans]	Pseudomonas canavaninivorans	268	268	0.77	5e-83	56.03	399	WP_334597652.1
PAAR-like domain-containing protein [Pseudomonas]	Pseudomonas	267	267	0.77	5e-83	56.03	399	WP_030138905.1
PAAR-like domain-containing protein [Pseudomonas sp. PH1b]	Pseudomonas sp. PH1b	267	267	0.71	6e-83	56.67	396	WP_025128944.1
PAAR-like domain-containing protein [Pseudomonas]	Pseudomonas	267	267	0.77	6e-83	56.03	399	WP_198796476.1
PAAR-like domain-containing protein [Pseudomonas frederiksbergensis]	Pseudomonas frederiksbergensis	267	267	0.77	8e-83	56.03	395	WP_039588423.1
PAAR-like domain-containing protein [Pseudomonas frederiksbergensis]	Pseudomonas frederiksbergensis	267	267	0.77	8e-83	56.03	395	WP_325919814.1
PAAR-like domain-containing protein [Pseudomonas brassicacearum]	Pseudomonas brassicacearum	267	267	0.77	9e-83	54.47	400	WP_123344109.1
PAAR-like domain-containing protein [Pseudomonas fluorescens]	Pseudomonas fluorescens	266	266	0.77	1e-82	56.03	395	WP_045156026.1
PAAR-like domain-containing protein [unclassified Pseudomonas]	unclassified Pseudomonas	266	266	0.77	1e-82	54.47	396	WP_092326537.1
PAAR-like domain-containing protein [Pseudomonas sp. NFACC37-1]	Pseudomonas sp. NFACC37-1	266	266	0.77	1e-82	54.86	395	WP_092164548.1
DUF4150 domain-containing protein [Pseudomonas protegens]	Pseudomonas protegens	265	265	0.64	2e-82	62.67	370	URN91504.1
PAAR-like domain-containing protein [Pseudomonas sp. NFACC24-1]	Pseudomonas sp. NFACC24-1	266	266	0.77	2e-82	54.86	395	WP_092473559.1
PAAR-like domain-containing protein [Pseudomonas protegens]	Pseudomonas protegens	262	262	0.48	2e-82	78.62	290	WP_210679311.1
PAAR-like domain-containing protein [Pseudomonas]	Pseudomonas	265	265	0.64	3e-82	62.67	370	WP_015635604.1
PAAR-like domain-containing protein [Pseudomonas]	Pseudomonas	265	265	0.64	3e-82	62.67	370	WP_073698940.1
HNH/endonuclease VII fold toxin-2 domain-containing protein [Pseudomonas chlororaphis]	Pseudomonas chlororaphis	264	264	0.48	3e-82	77.02	359	WP_124335091.1
PAAR-like domain-containing protein [unclassified Pseudomonas]	unclassified Pseudomonas	265	265	0.77	3e-82	54.47	400	WP_092441736.1
PAAR-like domain-containing protein [Pseudomonas sp. G2-4]	Pseudomonas sp. G2-4	264	264	0.48	3e-82	78.4	362	WP_283557335.1
PAAR-like domain-containing protein [Pseudomonas protegens]	Pseudomonas protegens	265	265	0.48	3e-82	79.25	370	WP_236203376.1
PAAR-like domain-containing protein [Pseudomonas]	Pseudomonas	264	264	0.48	4e-82	79.25	370	WP_207239182.1
PAAR-like domain-containing protein [Pseudomonas]	Pseudomonas	264	264	0.48	4e-82	79.25	370	WP_072441843.1
PAAR-like domain-containing protein [Pseudomonas sp. FP2262]	Pseudomonas sp. FP2262	264	264	0.48	4e-82	78.4	362	WP_122564835.1
PAAR-like domain-containing protein [Pseudomonas canavaninivorans]	Pseudomonas canavaninivorans	265	265	0.77	5e-82	55.64	399	WP_323154414.1
PAAR-like domain-containing protein [Pseudomonas sp. CFII68]	Pseudomonas sp. CFII68	265	265	0.77	5e-82	55.64	395	WP_018604004.1
PAAR-like domain-containing protein [Pseudomonas]	Pseudomonas	264	264	0.64	6e-82	62.21	370	WP_080774194.1
PAAR-like domain-containing protein [Pseudomonas fluorescens]	Pseudomonas fluorescens	264	264	0.77	8e-82	55.25	395	WP_158454276.1
PAAR-like domain-containing protein [Pseudomonas fluorescens]	Pseudomonas fluorescens	264	264	0.46	1e-81	77.42	396	WP_214993286.1
PAAR-like domain-containing protein [Pseudomonas protegens]	Pseudomonas protegens	263	263	0.64	1e-81	62.21	370	WP_123577837.1
PAAR-like domain-containing protein [Pseudomonas]	Pseudomonas	263	263	0.64	1e-81	62.21	370	WP_072450337.1
PAAR-like domain-containing protein [Pseudomonas protegens]	Pseudomonas protegens	263	263	0.64	1e-81	62.21	370	WP_145712057.1
PAAR-like domain-containing protein [Pseudomonas sp. NFACC04-2]	Pseudomonas sp. NFACC04-2	264	264	0.77	1e-81	54.86	395	WP_072405561.1
PAAR-like domain-containing protein [Pseudomonas protegens]	Pseudomonas protegens	263	263	0.64	1e-81	61.75	370	WP_236185951.1
PAAR-like domain-containing protein [Pseudomonas protegens]	Pseudomonas protegens	263	263	0.48	1e-81	78.62	370	WP_346632991.1
PAAR-like domain-containing protein [Pseudomonas fluorescens]	Pseudomonas fluorescens	263	263	0.48	2e-81	77.78	362	WP_003181759.1
PAAR-like domain-containing protein [Pseudomonas lactucae]	Pseudomonas lactucae	263	263	0.46	2e-81	76.77	396	WP_003176037.1
PAAR-like domain-containing protein [Pseudomonas protegens]	Pseudomonas protegens	263	263	0.48	2e-81	78.62	370	WP_123473396.1
PAAR-like domain-containing protein [Pseudomonas sp. Q12-87]	Pseudomonas sp. Q12-87	262	262	0.48	2e-81	77.78	362	WP_053213922.1
PAAR-like domain-containing protein [Pseudomonas viciae]	Pseudomonas viciae	263	263	0.77	2e-81	55.64	395	WP_256452892.1
PAAR-like domain-containing protein [Pseudomonas sp. FP597]	Pseudomonas sp. FP597	263	263	0.46	2e-81	76.77	396	WP_305427787.1
PAAR-like domain-containing protein [Pseudomonas sp. ADAK18]	Pseudomonas sp. ADAK18	263	263	0.46	2e-81	76.13	397	WP_169354549.1
PAAR-like domain-containing protein [Pseudomonas protegens]	Pseudomonas protegens	262	262	0.48	3e-81	78.62	370	WP_232642125.1
PAAR-like domain-containing protein [Pseudomonas frederiksbergensis]	Pseudomonas frederiksbergensis	263	263	0.47	3e-81	78.62	391	WP_105341038.1
PAAR-like domain-containing protein [Pseudomonas chlororaphis]	Pseudomonas chlororaphis	261	261	0.43	4e-81	84.62	359	WP_151264289.1
PAAR-like domain-containing protein [Pseudomonas sp. FP1742]	Pseudomonas sp. FP1742	262	262	0.47	4e-81	78.62	391	WP_305477855.1
HNH/endonuclease VII fold toxin-2 domain-containing protein [Pseudomonas hefeiensis]	Pseudomonas hefeiensis	261	261	0.48	4e-81	75.78	359	WP_305383665.1
HNH/endonuclease VII fold toxin-2 domain-containing protein [Pseudomonas sp. GV071]	Pseudomonas sp. GV071	262	262	0.5	4e-81	75.9	388	WP_108094164.1
PAAR-like domain-containing protein [Pseudomonas chlororaphis]	Pseudomonas chlororaphis	261	261	0.5	5e-81	73.53	359	WP_274328973.1
HNH/endonuclease VII fold toxin-2 domain-containing protein [Pseudomonas turukhanskensis]	Pseudomonas turukhanskensis	262	262	0.5	5e-81	76.51	388	WP_271194603.1
PAAR-like domain-containing protein [unclassified Pseudomonas]	unclassified Pseudomonas	262	262	0.46	6e-81	75.48	396	WP_068931841.1
PAAR-like domain-containing protein [Pseudomonas]	Pseudomonas	262	262	0.46	6e-81	75.48	396	WP_065879081.1
PAAR-like domain-containing protein [Pseudomonas asgharzadehiana]	Pseudomonas asgharzadehiana	262	262	0.46	6e-81	75.48	396	WP_217855019.1
PAAR-like domain-containing protein [Pseudomonas fluorescens]	Pseudomonas fluorescens	262	262	0.46	6e-81	75.48	396	WP_017529825.1
PAAR-like domain-containing protein [Pseudomonas protegens]	Pseudomonas protegens	261	261	0.43	7e-81	83.45	370	WP_123728202.1
PAAR-like domain-containing protein [Pseudomonas sp. MM211]	Pseudomonas sp. MM211	260	260	0.44	7e-81	81.08	332	WP_329959554.1
PAAR-like domain-containing protein [Pseudomonas]	Pseudomonas	261	261	0.48	8e-81	77.16	362	WP_057450763.1
PAAR-like domain-containing protein [Pseudomonas sp. FP198]	Pseudomonas sp. FP198	261	261	0.77	9e-81	53.7	396	WP_305501134.1
PAAR-like domain-containing protein [Pseudomonas kilonensis]	Pseudomonas kilonensis	260	260	0.48	1e-80	77.16	362	WP_053188460.1
HNH/endonuclease VII fold toxin-2 domain-containing protein [Pseudomonas]	Pseudomonas	259	259	0.48	3e-80	75.16	359	WP_135845496.1
PAAR-like domain-containing protein [Pseudomonas]	Pseudomonas	259	259	0.54	4e-80	70.72	361	WP_058542381.1
PAAR-like domain-containing protein [Pseudomonas chlororaphis]	Pseudomonas chlororaphis	259	259	0.5	4e-80	72.94	359	WP_106697824.1
PAAR-like domain-containing protein [Pseudomonas brassicacearum]	Pseudomonas brassicacearum	259	259	0.54	4e-80	70.72	361	WP_175359793.1
PAAR-like domain-containing protein [Pseudomonas chlororaphis]	Pseudomonas chlororaphis	258	258	0.5	5e-80	72.94	359	WP_053261662.1
PAAR-like domain-containing protein [Pseudomonas]	Pseudomonas	258	258	0.54	8e-80	70.17	361	WP_053179813.1
PAAR-like domain-containing protein [Pseudomonas sp.]	Pseudomonas sp.	258	258	0.55	8e-80	68.31	360	WP_340665215.1

## Sheet: Tse7c
Query
>PA0099_DK14
MAPRRLHRRMRRGHRPGVARRGPGRFAQGLRRRAERVLPPGQRRRRTRRRAAQLSTGEGCLMANEVYANNREISCKAGDGVSIARFPDVCFTPPQTAATPTGIPIPYPNTGYAKDMTRGSRTVRIDGKEVMLKDKSYFRKSTGDEAGNAPKKGIVTSRIKGKVYFVSWSMDVKFEGKNVDRHMDLTTHNHASMPAQTPPGPTTEGVAQDASCPHANLKRDPPKGEHEINQQARLEHRKNVQKRNEEKLDRMLDEADKAGNPAQKQQLFESALAYDTLIKGERFELKVAEQTQAKEVAVKITCRDCGLVVQEFDVVTRDGVVKECKASWGQVGLSQFKREEQLAQRSDVFGPGTVVHVAIPKGQRGNLESKFGKENKAHMSGKIQEH
Output
Description	Scientific Name	Max Score	Total Score	Query Cover	E value	Per. ident	Acc. Len	Accession
protein of unknown function [Pseudomonas sp. NFACC39-1]	Pseudomonas sp. NFACC39-1	600	600	0.84	0	85.54	325	SEO38669.1
PAAR-like domain-containing protein [Pseudomonas sp. FP198]	Pseudomonas sp. FP198	241	241	0.37	4e-72	77.4	396	WP_305501134.1
PAAR-like domain-containing protein [Pseudomonas]	Pseudomonas	241	241	0.38	5e-72	75.16	399	WP_030138905.1
PAAR-like domain-containing protein [Pseudomonas]	Pseudomonas	241	241	0.38	5e-72	75.16	399	WP_198796476.1
PAAR-like domain-containing protein [Pseudomonas brassicacearum]	Pseudomonas brassicacearum	241	241	0.37	7e-72	76.71	400	WP_123344109.1
PAAR-like domain-containing protein [Pseudomonas canavaninivorans]	Pseudomonas canavaninivorans	241	241	0.37	7e-72	77.62	399	WP_323154414.1
PAAR-like domain-containing protein [unclassified Pseudomonas]	unclassified Pseudomonas	241	241	0.37	7e-72	76.71	396	WP_092326537.1
PAAR-like domain-containing protein [Pseudomonas fluorescens]	Pseudomonas fluorescens	240	240	0.38	9e-72	74.51	395	WP_045156026.1
PAAR-like domain-containing protein [Pseudomonas frederiksbergensis]	Pseudomonas frederiksbergensis	240	240	0.38	1e-71	74.51	395	WP_039588423.1
PAAR-like domain-containing protein [Pseudomonas canavaninivorans]	Pseudomonas canavaninivorans	240	240	0.37	1e-71	77.62	399	WP_334597652.1
PAAR-like domain-containing protein [Pseudomonas sp. NFACC24-1]	Pseudomonas sp. NFACC24-1	239	239	0.37	2e-71	76.71	395	WP_092473559.1
PAAR-like domain-containing protein [Pseudomonas sp. NFACC37-1]	Pseudomonas sp. NFACC37-1	239	239	0.37	2e-71	76.71	395	WP_092164548.1
PAAR-like domain-containing protein [Pseudomonas viciae]	Pseudomonas viciae	239	239	0.37	2e-71	76.71	395	WP_256452892.1
PAAR-like domain-containing protein [Pseudomonas sp. Pdm06]	Pseudomonas sp. Pdm06	238	238	0.37	3e-71	74.66	361	WP_192260291.1
PAAR-like domain-containing protein [Pseudomonas sp. CFII68]	Pseudomonas sp. CFII68	239	239	0.37	3e-71	76.03	395	WP_018604004.1
PAAR-like domain-containing protein [Pseudomonas frederiksbergensis]	Pseudomonas frederiksbergensis	239	239	0.38	4e-71	73.86	395	WP_325919814.1
PAAR-like domain-containing protein [Pseudomonas protegens]	Pseudomonas protegens	235	235	0.36	4e-71	75.71	290	WP_210679311.1
PAAR-like domain-containing protein [Pseudomonas frederiksbergensis]	Pseudomonas frederiksbergensis	238	238	0.38	5e-71	74	391	WP_105341038.1
PAAR-like domain-containing protein [Pseudomonas sp. NFACC04-2]	Pseudomonas sp. NFACC04-2	238	238	0.37	5e-71	76.03	395	WP_072405561.1
PAAR-like domain-containing protein [Pseudomonas sp. FP1742]	Pseudomonas sp. FP1742	238	238	0.38	5e-71	74	391	WP_305477855.1
PAAR-like domain-containing protein [Pseudomonas sp. CNPSo 3701]	Pseudomonas sp. CNPSo 3701	238	238	0.38	9e-71	74	388	WP_274122437.1
PAAR-like domain-containing protein [Pseudomonas fluorescens]	Pseudomonas fluorescens	238	238	0.37	1e-70	75.34	395	WP_158454276.1
PAAR-like domain-containing protein [Pseudomonas brassicacearum]	Pseudomonas brassicacearum	238	238	0.39	1e-70	74.03	395	WP_181289516.1
DUF4150 domain-containing protein [Pseudomonas farris]	Pseudomonas farris	236	236	0.35	1e-70	79.56	348	WP_217854927.1
PAAR-like domain-containing protein [Pseudomonas]	Pseudomonas	237	237	0.37	1e-70	73.97	361	WP_058542381.1
PAAR-like domain-containing protein [unclassified Pseudomonas]	unclassified Pseudomonas	236	236	0.37	1e-70	73.97	361	WP_092199774.1
HNH/endonuclease VII fold toxin-2 domain-containing protein [Pseudomonas]	Pseudomonas	236	236	0.37	1e-70	75.34	359	WP_135845496.1
PAAR-like domain-containing protein [Pseudomonas]	Pseudomonas	236	236	0.37	1e-70	73.97	361	WP_060742379.1
PAAR-like domain-containing protein [Pseudomonas sp. FW300-N2F2]	Pseudomonas sp. FW300-N2F2	236	236	0.37	1e-70	73.97	361	WP_207282254.1
PAAR-like domain-containing protein [Pseudomonas sp. T1.Ur]	Pseudomonas sp. T1.Ur	237	237	0.39	1e-70	73.38	395	WP_249874771.1
PAAR-like domain-containing protein [unclassified Pseudomonas]	unclassified Pseudomonas	237	237	0.37	2e-70	76.03	400	WP_092441736.1
PAAR-like domain-containing protein [Pseudomonas]	Pseudomonas	236	236	0.36	2e-70	75.71	370	WP_072450337.1
PAAR-like domain-containing protein [Pseudomonas]	Pseudomonas	236	236	0.36	2e-70	75.71	370	WP_080774194.1
PAAR-like domain-containing protein [Pseudomonas protegens]	Pseudomonas protegens	236	236	0.54	2e-70	56.6	370	WP_346632991.1
DUF4150 domain-containing protein [Pseudomonas protegens]	Pseudomonas protegens	236	236	0.36	2e-70	75.71	370	URN91504.1
PAAR-like domain-containing protein [Pseudomonas]	Pseudomonas	236	236	0.36	2e-70	75.71	370	WP_073698940.1
PAAR-like domain-containing protein [Pseudomonas protegens]	Pseudomonas protegens	236	236	0.36	3e-70	75.71	370	WP_145712057.1
PAAR-like domain-containing protein [Pseudomonas]	Pseudomonas	236	236	0.36	3e-70	75.71	370	WP_207239182.1
HNH/endonuclease VII fold toxin-2 domain-containing protein [Pseudomonas hefeiensis]	Pseudomonas hefeiensis	236	236	0.37	3e-70	75.34	359	WP_305383665.1
PAAR-like domain-containing protein [Pseudomonas]	Pseudomonas	236	236	0.36	3e-70	75.71	370	WP_015635604.1
PAAR-like domain-containing protein [Pseudomonas sp. St316]	Pseudomonas sp. St316	236	236	0.37	3e-70	73.97	361	WP_212800482.1
PAAR-like domain-containing protein [Pseudomonas protegens]	Pseudomonas protegens	236	236	0.36	3e-70	75.71	370	WP_236185951.1
PAAR-like domain-containing protein [Pseudomonas protegens]	Pseudomonas protegens	236	236	0.36	3e-70	75.71	370	WP_236203376.1
PAAR-like domain-containing protein [Pseudomonas protegens]	Pseudomonas protegens	236	236	0.36	3e-70	75.71	370	WP_123577837.1
PAAR-like domain-containing protein [Pseudomonas protegens]	Pseudomonas protegens	236	236	0.36	3e-70	75.71	370	WP_232642125.1
PAAR-like domain-containing protein [Pseudomonas]	Pseudomonas	236	236	0.36	3e-70	75.71	370	WP_072441843.1
PAAR-like domain-containing protein [Pseudomonas protegens]	Pseudomonas protegens	236	236	0.36	3e-70	75.71	370	WP_123473396.1
PAAR-like domain-containing protein [Pseudomonas brassicacearum]	Pseudomonas brassicacearum	235	235	0.37	4e-70	73.29	361	WP_175359793.1
PAAR-like domain-containing protein [Pseudomonas sp. 09C 129]	Pseudomonas sp. 09C 129	237	237	0.65	4e-70	51.18	421	WP_101338324.1
PAAR-like domain-containing protein [Pseudomonas]	Pseudomonas	235	235	0.37	5e-70	73.29	361	WP_053179813.1
PAAR-like domain-containing protein [Pseudomonas argentinensis]	Pseudomonas argentinensis	236	236	0.37	5e-70	74.66	402	WP_083414590.1
PAAR-like domain-containing protein [Pseudomonas protegens]	Pseudomonas protegens	235	235	0.36	5e-70	75.71	370	WP_123728202.1
PAAR-like domain-containing protein [Pseudomonas]	Pseudomonas	234	234	0.38	6e-70	76.19	360	WP_083526348.1
PAAR-like domain-containing protein [Pseudomonas fluorescens]	Pseudomonas fluorescens	236	236	0.37	8e-70	74.66	396	WP_214993286.1
PAAR-like domain-containing protein [Pseudomonas sp. sia0905]	Pseudomonas sp. sia0905	235	235	0.38	1e-69	73.33	389	WP_218548921.1
PAAR-like domain-containing protein [Pseudomonas chlororaphis]	Pseudomonas chlororaphis	234	234	0.46	1e-69	63.93	362	WP_124345078.1
PAAR-like domain-containing protein [Pseudomonas sp. ADAK18]	Pseudomonas sp. ADAK18	234	234	0.37	2e-69	73.29	397	WP_169354549.1
PAAR-like domain-containing protein [Pseudomonas sp. URMO17WK12:I4]	Pseudomonas sp. URMO17WK12:I4	234	234	0.38	3e-69	72.67	389	WP_027908492.1
PAAR-like domain-containing protein [Pseudomonas sp. AG1028]	Pseudomonas sp. AG1028	234	234	0.37	4e-69	73.97	405	WP_147176261.1
PAAR-like domain-containing protein [Pseudomonas lactucae]	Pseudomonas lactucae	234	234	0.38	4e-69	71.05	396	WP_003176037.1
HNH/endonuclease VII fold toxin-2 domain-containing protein [Pseudomonas fulva]	Pseudomonas fulva	233	233	0.4	4e-69	68.75	360	WP_013793446.1
PAAR-like domain-containing protein [unclassified Pseudomonas]	unclassified Pseudomonas	234	234	0.37	4e-69	73.97	405	WP_111462853.1
PAAR-like domain-containing protein [Pseudomonas sp. FP597]	Pseudomonas sp. FP597	233	233	0.38	4e-69	71.05	396	WP_305427787.1
PAAR-like domain-containing protein [Pseudomonas straminea]	Pseudomonas straminea	234	234	0.37	4e-69	73.97	405	WP_093500842.1
HNH/endonuclease VII fold toxin-2 domain-containing protein [unclassified Pseudomonas]	unclassified Pseudomonas	232	232	0.4	6e-69	69.62	360	WP_027904224.1
PAAR-like domain-containing protein [Pseudomonas]	Pseudomonas	233	233	0.37	6e-69	73.97	393	WP_042553374.1
PAAR-like domain-containing protein [Pseudomonas]	Pseudomonas	233	233	0.37	8e-69	73.97	393	WP_179539532.1
PAAR-like domain-containing protein [Pseudomonas punonensis]	Pseudomonas punonensis	233	233	0.37	9e-69	73.97	393	WP_073263417.1
PAAR-like domain-containing protein [unclassified Pseudomonas]	unclassified Pseudomonas	233	233	0.37	9e-69	73.29	396	WP_068931841.1
PAAR-like domain-containing protein [Pseudomonas asgharzadehiana]	Pseudomonas asgharzadehiana	233	233	0.37	1e-68	73.29	396	WP_217855019.1
PAAR-like domain-containing protein [Pseudomonas fluorescens]	Pseudomonas fluorescens	233	233	0.37	1e-68	73.29	396	WP_017529825.1
PAAR-like domain-containing protein [Pseudomonas sp. PH1b]	Pseudomonas sp. PH1b	233	233	0.37	1e-68	73.29	396	WP_025128944.1
PAAR-like domain-containing protein [Pseudomonas]	Pseudomonas	233	233	0.37	1e-68	73.29	396	WP_065879081.1
type VI secretion system effector Dnase Tse7 [Pseudomonas aeruginosa group]	Pseudomonas aeruginosa group	232	232	0.38	2e-68	71.81	386	WP_053816474.1
PAAR-like domain-containing protein [unclassified Pseudomonas]	unclassified Pseudomonas	232	232	0.37	2e-68	73.97	395	WP_230125303.1
PAAR-like domain-containing protein [Pseudomonas]	Pseudomonas	231	231	0.38	2e-68	74.15	360	WP_175362671.1
PAAR-like domain-containing protein [uncultured Pseudomonas sp.]	uncultured Pseudomonas sp.	232	232	0.37	3e-68	73.29	405	WP_288500039.1
PAAR-like domain-containing protein [unclassified Pseudomonas]	unclassified Pseudomonas	232	232	0.37	3e-68	73.29	405	WP_075928890.1
PAAR-like domain-containing protein [Pseudomonas argentinensis]	Pseudomonas argentinensis	232	232	0.37	3e-68	73.29	405	WP_070884949.1
DUF4150 domain-containing protein [Methylomicrobium sp.]	Methylomicrobium sp.	229	229	0.39	4e-68	67.97	351	MBE0435547.1
PAAR-like domain-containing protein [uncultured Desulfobacter sp.]	uncultured Desulfobacter sp.	231	231	0.38	5e-68	68	409	WP_319490551.1
PAAR-like domain-containing protein [Pseudomonas brassicacearum]	Pseudomonas brassicacearum	229	229	0.53	6e-68	57.28	362	WP_123416648.1
PAAR-like domain-containing protein [Pseudomonas fluorescens]	Pseudomonas fluorescens	229	229	0.38	6e-68	70.67	337	WP_214917665.1
PAAR-like domain-containing protein [Pseudomonas sp. OA65]	Pseudomonas sp. OA65	229	229	0.38	7e-68	70.67	337	WP_207967285.1
type VI secretion system effector Dnase Tse7 [Pseudomonas]	Pseudomonas	230	230	0.38	8e-68	71.14	386	WP_003115783.1
PAAR-like domain-containing protein [Pseudomonas sp. G2-4]	Pseudomonas sp. G2-4	229	229	0.37	9e-68	72.6	362	WP_283557335.1
PAAR-like domain-containing protein [Pseudomonas]	Pseudomonas	228	228	0.38	9e-68	70.67	337	WP_316913185.1
PAAR-like domain-containing protein [Pseudomonas brassicacearum]	Pseudomonas brassicacearum	228	228	0.38	9e-68	70.67	336	WP_310362314.1
PAAR-like domain-containing protein [Pseudomonas sp. FP2262]	Pseudomonas sp. FP2262	229	229	0.37	1e-67	72.6	362	WP_122564835.1
PAAR-like domain-containing protein [Pseudomonas]	Pseudomonas	228	228	0.38	1e-67	70.67	337	WP_134924365.1
type VI secretion system effector Dnase Tse7 [Pseudomonas]	Pseudomonas	229	229	0.38	1e-67	71.14	386	WP_258164831.1
PAAR-like domain-containing protein [Pseudomonas sp. FP830]	Pseudomonas sp. FP830	228	228	0.38	1e-67	70.67	337	WP_305481588.1
type VI secretion system effector Dnase Tse7 [Pseudomonas]	Pseudomonas	229	229	0.38	1e-67	71.14	386	WP_003083698.1
PAAR-like domain-containing protein [Pseudomonas]	Pseudomonas	228	228	0.35	2e-67	75.36	363	WP_003136992.1
type VI secretion system effector Dnase Tse7 [Pseudomonas aeruginosa group]	Pseudomonas aeruginosa group	229	229	0.38	2e-67	71.81	386	WP_058129999.1
PAAR-like domain-containing protein [Pseudomonas chlororaphis]	Pseudomonas chlororaphis	228	228	0.37	2e-67	72.6	359	WP_106697824.1
PAAR-like domain-containing protein [Pseudomonas chlororaphis]	Pseudomonas chlororaphis	228	228	0.37	2e-67	72.6	359	WP_274328973.1
PAAR-like domain-containing protein [Pseudomonas sp. G34]	Pseudomonas sp. G34	229	229	0.37	3e-67	72.6	395	WP_308839051.1
DUF4150 domain-containing protein [Desulfobacteraceae bacterium]	Desulfobacteraceae bacterium	228	228	0.39	5e-67	66.45	379	MCP4117540.1
type VI secretion system effector Dnase Tse7 [Pseudomonas]	Pseudomonas	228	228	0.38	5e-67	70.47	386	WP_003121610.1

## Sheet: Tse7c C-term
Query
>PA0099_DK14 (Amino acid 210-386)
ASCPHANLKRDPPKGEHEINQQARLEHRKNVQKRNEEKLDRMLDEADKAGNPAQKQQLFESALAYDTLIKGERFELKVAEQTQAKEVAVKITCRDCGLVVQEFDVVTRDGVVKECKASWGQVGLSQFKREEQLAQRSDVFGPGTVVHVAIPKGQRGNLESKFGKENKAHMSGKIQEH
Output
Description	Scientific Name	Max Score	Total Score	Query Cover	E value	Per. ident	Acc. Len	Accession
protein of unknown function [Pseudomonas sp. NFACC39-1]	Pseudomonas sp. NFACC39-1	313	313	1	1e-104	82.49	325	SEO38669.1
TPA: hypothetical protein [Archangium sp.]	Archangium sp.	140	140	0.98	6e-38	43.58	209	HZH16725.1
hypothetical protein [Archangium sp.]	Archangium sp.	132	132	0.98	6e-35	42.7	209	WP_324951534.1			no gene data linked
DUF4150 domain-containing protein [Pseudenhygromyxa sp. WMMC2535]	Pseudenhygromyxa sp. WMMC2535	108	108	0.99	1e-24	37.17	329	WP_172306602.1			no gene data linked
PAAR-like domain-containing protein [Nannocystis sp. ILAH1]	Nannocystis sp. ILAH1	106	106	1	1e-23	35.36	330	WP_267743053.1
TPA: DUF4150 domain-containing protein [Archangium sp.]	Archangium sp.	105	105	1	2e-23	37.63	335	HYO71756.1
hypothetical protein [Myxococcus landrumus]	Myxococcus landrumus	97.4	97.4	0.99	2e-21	37.78	189	WP_206716745.1
hypothetical protein [Pseudomonadota bacterium]	Pseudomonadota bacterium	89	89	0.67	3e-18	43.7	182	MDY6992221.1
DUF4150 domain-containing protein [Citreicoccus inhibens]	Citreicoccus inhibens	89.4	89.4	1	3e-17	34.41	335	WP_217079320.1
PAAR-like domain-containing protein [Myxococcus stipitatus]	Myxococcus stipitatus	88.2	88.2	0.87	6e-17	38.46	315	WP_015347391.1
hypothetical protein [Cystobacter sp.]	Cystobacter sp.	85.1	85.1	0.99	4e-16	33.51	274	MET0403997.1
PAAR-like domain-containing protein [Myxococcus stipitatus]	Myxococcus stipitatus	85.5	85.5	0.87	7e-16	36.36	315	WP_342379768.1
PAAR-like domain-containing protein [Plesiocystis pacifica]	Plesiocystis pacifica	85.1	85.1	1	8e-16	34.44	318	WP_086000923.1
hypothetical protein PPSIR1_22199 [Plesiocystis pacifica SIR-1]	Plesiocystis pacifica SIR-1	68.9	68.9	0.79	4e-11	36.36	134	EDM81675.1

[truncated: 6 more sheets: Tle4b, Tas1, PldA, RhsP2, RhsP2 C-term, VgrG2b-C-ter]
