# Supplementary material for: Distribution of the four type VI secretion systems in Pseudomonas aeruginosa and classification of their core and accessory effectors
Source: Nat Commun. 2025 Jan 21;16:888. doi: 10.1038/s41467-024-54649-5 (PMC11751169; doi:10.1038/s41467-024-54649-5)
Supplement: Supplementary file 26 — Supplementary Dataset 24 [file 41467_2024_54649_MOESM26_ESM.xlsx]

## Sheet: Sheet1
Supplementary Data 24. Tse7 variants in this paper and in Pissaridou and Allsopp et al.1, and Robinson et al.2
Name of effector in this paper	Name of effector in Pissaridou and Allsopp et al.1	Name of effector in Robinson et al.2
Tse7		/
Tse7a		/
Tsd1/Tse7b	Not mentioned	Tsd1
Tse7c	Not mentioned	/
Tse7d		/
Tse7e		/
References
1	Pissaridou, P., Allsopp, LP., et al. The Pseudomonas aeruginosa T6SS-VgrG1b spike is topped by a PAAR protein eliciting DNA damage to bacterial competitors. Proc. Natl. Acad. Sci. U. S. A. 115, 12519–12524 (2018).
2	Robinson, L. A., Collins, A. C. Z., Murphy, R. A., Davies, J. C. & Allsopp, L. P. Diversity and prevalence of type VI secretion system effectors in clinical Pseudomonas aeruginosa isolates. Front. Microbiol. 13, (2023).
