# Supplementary material for: Distribution of the four type VI secretion systems in Pseudomonas aeruginosa and classification of their core and accessory effectors
Source: Nat Commun. 2025 Jan 21;16:888. doi: 10.1038/s41467-024-54649-5 (PMC11751169; doi:10.1038/s41467-024-54649-5)
Supplement: Supplementary file 27 — Supplementary Dataset 25 [file 41467_2024_54649_MOESM27_ESM.xlsx]

## Sheet: Sheet1
Supplementary Data 25. Results from the co-occurrence analysis indicating the similarity between the phylogenetic profiles of two effector genes. Listed are the runs-adjusted Jaccard Coefficient (rJC), the runs-adjusted Pearson Correlation coefficient (rPC), and the runs-adjusted hypergeometric P value (rHyperP) as computed using the PhyloCorrelate R package. FDR (0.05) corrected P values were ca…
Effector-encoding gene	tas1				tse6				tne3				tse7				tse7a				tsd1				tse7c				tse7d				tse7e				tle3				tle4b				vgrG2b				tseV
	rJC	rPC	rHyperP	adjusted P value	rJC	rPC	rHyperP	adjusted P value	rJC	rPC	rHyperP	adjusted P value	rJC	rPC	rHyperP	adjusted P value	rJC	rPC	rHyperP	adjusted P value	rJC	rPC	rHyperP	adjusted P value	rJC	rPC	rHyperP	adjusted P value	rJC	rPC	rHyperP	adjusted P value	rJC	rPC	rHyperP	adjusted P value	rJC	rPC	rHyperP	adjusted P value	rJC	rPC	rHyperP	adjusted P value	rJC	rPC	rHyperP	adjusted P value	rJC
tas1	NA	NA	NA	NA	0	-0.702863	1	1	0	-0.282276	1	1	0.214724	-0.0194326	0.672654	1	0.222857	-0.0429534	0.796918	1	0.0987654	0.0458349	0.390024	1	0.0789474	0.114575	0.156409	1	0.0804598	-0.0312216	0.744262	1	0.0133333	-0.131423	0.982678	1	0.333333	0.0377627	0.33666	0.975962	0.105769	-0.132602	0.978373	1	0.27957	0.0272609	0.377063	1	0.331633
tse6	0	-0.702863	1	1	NA	NA	NA	NA	0	-0.242816	1	1	0.378151	0.000442323	0.546008	1	0.389831	0.0416933	0.276264	1	0.0412371	-0.12358	0.975973	1	0	-0.190271	1	1	0.0857143	0.0314142	0.431801	1	0.0111111	-0.114936	0.980603	1	0.440909	0.00598942	0.515516	0.975962	0.215827	0.10795	0.0768473	1	0.429719	-0.00528435	0.583452	1	0.404494
tne3	0	-0.282276	1	1	0	-0.242816	1	1	NA	NA	NA	NA	0.0416667	-0.133679	0.982666	1	0.0322581	-0.114391	0.970245	1	0.15	-0.100025	0.834585	1	0.111111	-0.133631	0.884844	1	0	-0.323498	1	1	0.222222	0.147573	0.359412	1	0.0675676	-0.146924	0.975962	0.975962	0	-0.300376	1	1	0.0505051	-0.127172	0.977502	1	0.122642
tse7	0.214724	-0.0194326	0.672654	1	0.378151	0.000442323	0.546008	1	0.0416667	-0.133679	0.982666	1	NA	NA	NA	NA	0	-0.711784	1	1	0	-0.220085	1	1	0	-0.193288	1	1	0	-0.285086	1	1	0	-0.194871	1	1	0.4	0.137543	0.0199383	0.378828	0.145161	-0.00654859	0.609488	1	0.384615	0.0935594	0.0694219	1	0.367257
tse7a	0.222857	-0.0429534	0.796918	1	0.389831	0.0416933	0.276264	1	0.0322581	-0.114391	0.970245	1	0	-0.711784	1	1	NA	NA	NA	NA	0	-0.236433	1	1	0	-0.194325	1	1	0	-0.270542	1	1	0	-0.174908	1	1	0.365385	-0.0296145	0.726787	0.975962	0.115702	-0.0664998	0.876496	1	0.336245	-0.0156172	0.65084	1	0.371681
tsd1	0.0987654	0.0458349	0.390024	1	0.0412371	-0.12358	0.975973	1	0.15	-0.100025	0.834585	1	0	-0.220085	1	1	0	-0.236433	1	1	NA	NA	NA	NA	0	-0.390095	1	1	0	-0.327327	1	1	0	-0.310835	1	1	0.0945946	-0.067188	0.848189	0.975962	0	-0.288375	1	1	0.0707071	-0.0589148	0.852645	1	0.0990099
tse7c	0.0789474	0.114575	0.156409	1	0	-0.190271	1	1	0.111111	-0.133631	0.884844	1	0	-0.193288	1	1	0	-0.194325	1	1	0	-0.390095	1	1	NA	NA	NA	NA	0	-0.303488	1	1	0	-0.332455	1	1	0.0434783	-0.102256	0.934969	0.975962	0	-0.261888	1	1	0.0319149	-0.0874432	0.935845	1	0.0721649
tse7d	0.0804598	-0.0312216	0.744262	1	0.0857143	0.0314142	0.431801	1	0	-0.323498	1	1	0	-0.285086	1	1	0	-0.270542	1	1	0	-0.327327	1	1	0	-0.303488	1	1	NA	NA	NA	NA	0	-0.294742	1	1	0.123457	0.0667424	0.301061	0.975962	0.0888889	-0.145693	0.951367	1	0.0679612	-0.0522902	0.834136	1	0.132743
tse7e	0.0133333	-0.131423	0.982678	1	0.0111111	-0.114936	0.980603	1	0.222222	0.147573	0.359412	1	0	-0.194871	1	1	0	-0.174908	1	1	0	-0.310835	1	1	0	-0.332455	1	1	0	-0.294742	1	1	NA	NA	NA	NA	0.0294118	-0.103944	0.942748	0.975962	0	-0.249675	1	1	0.0215054	-0.0858206	0.939407	1	0.0531915
tle3	0.333333	0.0377627	0.33666	1	0.440909	0.00598942	0.515516	1	0.0675676	-0.146924	0.975962	1	0.4	0.137543	0.0199383	0.418705	0.365385	-0.0296145	0.726787	1	0.0945946	-0.067188	0.848189	1	0.0434783	-0.102256	0.934969	1	0.123457	0.0667424	0.301061	1	0.0294118	-0.103944	0.942748	1	NA	NA	NA	NA	0.265487	0.289926	4.51902e-05	0.0009492	0.692913	0.628137	4.92833e-20	1.0353e-18	0.432558
tle4b	0.105769	-0.132602	0.978373	1	0.215827	0.10795	0.0768473	1	0	-0.300376	1	1	0.145161	-0.00654859	0.609488	1	0.115702	-0.0664998	0.876496	1	0	-0.288375	1	1	0	-0.261888	1	1	0.0888889	-0.145693	0.951367	1	0	-0.249675	1	1	0.265487	0.289926	4.51902e-05	0.000904	NA	NA	NA	NA	0.064	-0.333605	1	1	0.204545
vgrG2b	0.27957	0.0272609	0.377063	1	0.429719	-0.00528435	0.583452	1	0.0505051	-0.127172	0.977502	1	0.384615	0.0935594	0.0694219	1	0.336245	-0.0156172	0.65084	1	0.0707071	-0.0589148	0.852645	1	0.0319149	-0.0874432	0.935845	1	0.0679612	-0.0522902	0.834136	1	0.0215054	-0.0858206	0.939407	1	0.692913	0.628137	4.92833e-20	1.0353e-18	0.064	-0.333605	1	1	NA	NA	NA	NA	0.390947
tseV	0.331633	0.114676	0.0390941	0.820975	0.404494	-0.0947954	0.962847	1	0.122642	0.139243	0.0472147	0.991508	0.367257	0.0148102	0.449541	1	0.371681	0.0161517	0.440854	1	0.0990099	0.185086	0.0105552	0.22166	0.0721649	0.1477	0.0485732	1	0.132743	0.13192	0.0525639	1	0.0531915	0.0471426	0.398643	1	0.432558	-0.0809018	0.919746	0.975962	0.204545	0.139945	0.0289292	0.549654	0.390947	-0.0595322	0.871242	1	NA
pldA	0.275168	0.0386985	0.324742	1	0.255319	-0.0339827	0.752861	1	0.0769231	-0.079572	0.886858	1	0.197531	-0.0856066	0.932706	1	0.25	-0.0209415	0.678062	1	0.0933333	-0.0131644	0.664484	1	0.0857143	0.0860783	0.261509	1	0.113924	0.0655955	0.30333	1	0.028169	-0.0702929	0.892454	1	0.358025	0.0680504	0.197904	0.975962	0.176471	-0.00428727	0.593381	1	0.288889	0.000584024	0.548226	1	0.351064
rhsP2	0.245902	0.010745	0.502603	1	0.188811	-0.0612372	0.855371	1	0.117647	0.0305955	0.499869	1	0.120301	-0.118103	0.976327	1	0.201439	-0.00239743	0.574893	1	0.150943	0.0294245	0.5	1	0.102041	0.0151976	0.573088	1	0.0847458	-0.118867	0.93463	1	0	-0.226243	1	1	0.313043	0.140118	0.0465445	0.8378	0.168831	-0.0363425	0.732237	1	0.248227	0.0531282	0.261676	1	0.26087
tle2	0.233766	-0.0364744	0.756678	1	0.291005	0.0282259	0.370703	1	0.107143	0.059485	0.322465	1	0.23494	-0.0276286	0.716285	1	0.242604	-0.0330141	0.743835	1	0.120482	0.115092	0.132268	1	0.0666667	0.0253816	0.518101	1	0.123457	0.0329685	0.43716	1	0.027027	-0.0670623	0.888999	1	0.331288	-0.0148977	0.639974	0.975962	0.134615	-0.0736287	0.88086	1	0.269231	-0.0429996	0.791866	1	0.323077
tspE1a	0.027027	-0.0637373	0.882184	1	0.0111111	-0.118909	0.9824	1	0.176471	0.180128	0.324805	1	0.045977	0.0297878	0.5	1	0	-0.148089	1	1	0	-0.290191	1	1	0.0909091	-0.158114	0.901617	1	0	-0.267261	1	1	0.181818	-0.117698	0.840498	1	0.09375	0.0940721	0.245454	0.975962	0.0526316	-0.13835	0.94373	1	0.0674157	0.0794423	0.242307	1	0.0752688
tspE1b	0.329412	0.0336921	0.358054	1	0.420814	-0.0277682	0.717966	1	0.0533333	-0.132453	0.969876	1	0.383838	0.0567097	0.223632	1	0.37	0.00949507	0.493383	1	0.0945946	-0.0322764	0.738296	1	0.0434783	-0.0802275	0.89813	1	0.119048	0.039252	0.418092	1	0.0428571	-0.00330671	0.674223	1	0.37037	-0.0578653	0.830377	0.975962	0.242991	0.16599	0.0234545	0.469089	0.367647	-0.0679745	0.883881	1	0.442478
tspE1c	0.243056	-0.0161709	0.647767	1	0.272222	0.00849855	0.498647	1	0.1375	0.132453	0.0966725	1	0.204969	-0.069134	0.890457	1	0.257669	0.00816867	0.501418	1	0.116883	0.0322764	0.457981	1	0.0857143	0.0825566	0.277748	1	0.0779221	-0.0615052	0.842806	1	0.0441176	0.00330671	0.645375	1	0.356164	0.0607831	0.241567	0.975962	0.0842105	-0.186171	0.99651	1	0.294479	0.0647666	0.190732	1	0.324324
tepB	0.24375	-0.00224402	0.566552	1	0.342466	0.0102817	0.481374	1	0.0869565	0.0611715	0.305791	1	0.236264	-0.0534936	0.842271	1	0.284916	0.0153752	0.451138	1	0.11236	0.143851	0.058121	1	0.0465116	0.0251193	0.527506	1	0.0752688	-0.0540679	0.832391	1	0	-0.180474	1	1	0.378788	0.0138673	0.468561	0.975962	0.0900901	-0.133277	0.981924	1	0.334906	0.0457642	0.260201	1	0.331683
tepBa	0.164706	-0.109323	0.974846	1	0.376569	0.0893381	0.0731769	1	0.029703	-0.137938	0.988791	1	0.298578	-0.023189	0.69587	1	0.28934	0.00876719	0.488446	1	0.02	-0.163993	0.996803	1	0.0210526	-0.0747958	0.924233	1	0.0485437	-0.100103	0.954578	1	0.0106383	-0.112747	0.980781	1	0.369863	0.0542056	0.225383	0.975962	0.0916667	-0.0891147	0.937232	1	0.32906	0.0602795	0.174493	1	0.342222
tepBb	0.0285714	0.00371596	0.673765	1	0.0111111	-0.118909	0.9824	1	0.176471	0	0.675845	1	0.0681818	0.04759	0.388374	1	0	-0.146823	1	1	0	-0.290191	1	1	0	-0.322031	1	1	0	-0.267261	1	1	0.333333	7.82e-21	0.713287	1	0.0895522	0.0566195	0.381957	0.975962	0	-0.21693	1	1	0.0652174	0.0490881	0.373312	1	0.0537634
[truncated: 39 more columns]
