# Supplementary material for: Distribution of the four type VI secretion systems in Pseudomonas aeruginosa and classification of their core and accessory effectors
Source: Nat Commun. 2025 Jan 21;16:888. doi: 10.1038/s41467-024-54649-5 (PMC11751169; doi:10.1038/s41467-024-54649-5)
Supplement: Supplementary file 28 — Supplementary Dataset 26 [file 41467_2024_54649_MOESM28_ESM.xlsx]

## Sheet: Sheet1
Supplementary Data 26. T6SS effectors and their characteristics as used for Figures 9 and 10a-d.
Effector gene	Effector protein	Prokaryotic targetome	Genomic organisation of effector gene	Effector secretion: Bond between effector and apparatus	Effector secretion: Associated T6SS structural protein	Effector target	Associated T6SS	Strategic use
tas1	Tas1	Metabolites	Type IV	Specialised	PAAR	Biotic	H1	offensive
tne3	Tne3	Metabolites	Type IV	Specialised	PAAR	Biotic	H1	offensive
tsd1	Tsd1	Nucleic acids	Type IV	Specialised	PAAR	Biotic	H1	offensive
tse1	Tse1	Peptidoglycan	Type II	Cargo	Hcp	Biotic	H1	offensive
tse2	Tse2	NA	Type II	Cargo	Hcp	Biotic	H1	offensive
tse3	Tse3	Peptidoglycan	Type II	Cargo	Hcp	Biotic	H1	offensive
tse4	Tse4	Cell membrane	Type II	Cargo	Hcp	Biotic	H1	offensive
tse5	Tse5	Cell membrane	Type IV	Specialised	VgrG	Biotic	H1	offensive
tse6	Tse6	Metabolites	Type IV	Specialised	PAAR	Biotic	H1	offensive
tse7	Tse7	Nucleic acids	Type IV	Specialised	PAAR	Biotic	H1	offensive
tse7a	Tse7a	Nucleic acids	Type IV	Specialised	PAAR	Biotic	H1	offensive
tse7c	Tse7c	NA	Type IV	Specialised	PAAR	NA	H1	offensive
tse7d	Tse7d	NA	Type IV	Specialised	PAAR	NA	H1	offensive
tse7e	Tse7e	NA	Type IV	Specialised	PAAR	NA	H1	offensive
tse8	Tse8	Protein synthesis	Type II	Cargo	VgrG	Biotic	H1	offensive
azu	Azu	/	Type I	Cargo	VgrG	Abiotic	H2	defensive
modA	ModA	/	Type I	Cargo	VgrG	Abiotic	H2	defensive
PA2066	PA2066	NA	Type I	Cargo	Hcp	NA	H2	defensive
pldA	PldA	Cell membrane	Type IV	Cargo	VgrG	Biotic	H2	defensive
pldB	PldB	Cell membrane	Type IV	Cargo	VgrG	Biotic	H2	defensive
rhsP2	RhsP2	Nucleic acids	Type IV	Specialised	PAAR	Biotic	H2	defensive
tle1	Tle1	Cell membrane	Type IV	Cargo	VgrG	Biotic	H2	defensive
tle2	Tle2	Cell membrane	Type IV	Cargo	NA	Biotic	H2	defensive
tle3	Tle3	Cell membrane	Type IV	Cargo	VgrG	Biotic	H2	defensive
tle4b	Tle4b	Cell membrane	Type IV	Cargo	NA	Biotic	H2	defensive
tplE	TplE	Cell membrane	Type IV	Cargo	VgrG	Biotic	H2	defensive
tseT	TseT	Nucleic acids	Type IV	Cargo	PAAR	Biotic	H2	defensive
tseV	TseV	Nucleic acids	Type IV	Cargo	PAAR	Biotic	H2	defensive
tspE1a	Tspe1a	Cell membrane	Type IV	Cargo	NA	Biotic	H2	defensive
tspE1b	TspE1b	Cell membrane	Type IV	Cargo	VgrG	Biotic	H2	defensive
tspE1c	TspE1a	Cell membrane	Type IV	Cargo	VgrG	Biotic	H2	defensive
vgrG2b	VgrG2b	Cell membrane	Type IV	Specialised	VgrG	Biotic	H2	defensive
PA0256	PA0256	NA	Type I	Cargo	Hcp	NA	H3	NA
tepB	TepB	NA	Type III	Cargo	VgrG	NA	H3	NA
tepBa	TepBa	NA	Type III	NA	NA	NA	H3	NA
tepBb	TepBb	NA	Type III	NA	NA	NA	H3	NA
tseF	TseF	/	Type III	Cargo	Hcp	Abiotic	H3	NA
/, does not apply as target is extracellular.
For references see Supplementary Data 1.
