# Supplementary material for: Distribution of the four type VI secretion systems in Pseudomonas aeruginosa and classification of their core and accessory effectors
Source: Nat Commun. 2025 Jan 21;16:888. doi: 10.1038/s41467-024-54649-5 (PMC11751169; doi:10.1038/s41467-024-54649-5)
Supplement: Supplementary file 29 — Supplementary Dataset 27 [file 41467_2024_54649_MOESM29_ESM.xlsx]

## Sheet: Sheet1
Supplementary Data 27. Results from the co-occurrence analysis indicating the similarity between two phylogenetic profiles (effector presence and indicated isolation source (human, animal, or environment)). Listed are the runs-adjusted Jaccard Coefficient (rJC), the runs-adjusted Pearson Correlation coefficient (rPC), and the runs-adjusted hypergeometric P value (rHyperP) as computed using the Ph…
Effector-encoding gene	Human-associated strains				Animal-associated strains				Environmental strains
	rJC	rPC	rHyperP	adjusted P value	rJC	rPC	rHyperP	adjusted P value	rJC	rPC	rHyperP	adjusted P value
tle3	0.437269	-0.0358281	0.836104	0.878775	0.316092	0.191082	0.0019856	0.0436832	0.364829	0.0413025	0.211032	0.988355
tle4b	0.142857	0.0307125	0.26401	0.878775	0.106796	-0.150135	0.988586	0.999456	0.0954357	-0.0742056	0.956432	0.988355
vgrG2b	0.415751	-0.011643	0.647241	0.878775	0.244681	0.107198	0.0476117	0.952234	0.306494	0.00654568	0.477513	0.988355
tseV	0.392265	-0.0388123	0.85793	0.878775	0.236559	0.0889196	0.0848124	0.999456	0.334211	0.0507767	0.145506	0.988355
pldA	0.268519	0.0321736	0.23482	0.878775	0.138889	-0.11769	0.978095	0.999456	0.203279	-0.0533672	0.899309	0.988355
rhsP2	0.194595	0.0500951	0.13042	0.878775	0.0982143	-0.163259	0.995243	0.999456	0.121212	-0.0996478	0.988355	0.988355
tle2	0.242054	0.0727912	0.0407142	0.878775	0.130137	-0.131821	0.988321	0.999456	0.161616	-0.0944175	0.986381	0.988355
tspE1a	0.03125	0.0727912	0.597308	0.878775	0.105263	-0.131821	0.627586	0.999456	0.0144928	-0.0944175	0.943099	0.988355
tse6	0.432056	-0.0422482	0.878775	0.878775	0.244792	0.113077	0.0371923	0.781039	0.35468	0.07142	0.0621459	0.988355
tas1	0.242925	0.0394544	0.182524	0.878775	0.0972222	-0.176201	0.998927	0.999456	0.180602	-0.0620141	0.931316	0.988355
tne3	0.0372881	0.00761758	0.516666	0.878775	0.0632911	-0.100149	0.935942	0.999456	0.027907	-0.0652191	0.943603	0.988355
tse7	0.346856	0.0131908	0.398644	0.878775	0.2	0.00236279	0.540166	0.999456	0.264205	-0.0272587	0.759984	0.988355
tse7a	0.321353	0.0220308	0.315801	0.878775	0.141104	-0.099271	0.964679	0.999456	0.259587	-0.014536	0.661955	0.988355
tsd1	0.0412371	0.0180063	0.41757	0.878775	0.0384615	-0.143047	0.983249	0.999456	0.0280374	-0.0683	0.949215	0.988355
tse7c	0.0208333	-0.0335705	0.85409	0.878775	0.0136986	-0.14233	0.988044	0.999456	0.0382775	0.0149405	0.484329	0.988355
tse7d	0.0771704	0.0262067	0.320779	0.878775	0.0595238	-0.149966	0.986345	0.999456	0.054054	-0.0657048	0.938106	0.988355
tse7e	0.0140845	0.0152942	0.507883	0.878775	0.0136986	-0.146114	0.989053	0.999456	0.00980392	-0.0386758	0.884128	0.988355
tspE1b	0.404297	-0.0150645	0.676066	0.878775	0.276471	0.102646	0.071634	0.999456	0.350685	0.0310385	0.281327	0.988355
tspE1c	0.269504	0.0163438	0.375071	0.878775	0.131387	-0.123501	0.982014	0.999456	0.228758	-0.0347977	0.803549	0.988355
tepB	0.30621	0.0162952	0.369593	0.878775	0.168831	-0.0511746	0.834237	0.999456	0.23565	-0.0395119	0.836507	0.988355
tepBa	0.287281	0.0635903	0.059687	0.878775	0.0931677	-0.179108	0.999456	0.999456	0.198795	-0.0729296	0.961788	0.988355
tepBc	0.020979	-0.0010685	0.623819	0.878775	0.0555556	-0.0179066	0.708727	0.999456	0.0193237	-0.0425943	0.878526	0.988355
