# Supplementary material for: Distribution of the four type VI secretion systems in Pseudomonas aeruginosa and classification of their core and accessory effectors
Source: Nat Commun. 2025 Jan 21;16:888. doi: 10.1038/s41467-024-54649-5 (PMC11751169; doi:10.1038/s41467-024-54649-5)
Supplement: Supplementary file 30 — Supplementary Dataset 28 [file 41467_2024_54649_MOESM30_ESM.xlsx]

## Sheet: Sheet1
Supplementary Data 28. Results from the co-occurrence analysis indicating the similarity between two phylogenetic profiles (effector presence and indicated isolation source (PwCF or non-CF)). Listed are the runs-adjusted Jaccard Coefficient (rJC), the runs-adjusted Pearson Correlation coefficient (rPC), and the runs-adjusted hypergeometric P value (rHyperP) as computed using the PhyloCorrelate R …
Effector-encoding gene	Strains isolated from people with CF (PwCF)				Strains isolates from people with non-CF (non-CF)
	rJC	rPC	rHyperP	adjusted P value	rJC	rPC	rHyperP	adjusted P value
tle3	0.418216	0.0800945	0.027886	0.613493	0.417143	0.00505165	0.475544	0.965961
tle4b	0.0917721	-0.0557648	0.929928	0.996381	0.112613	-0.0458622	0.915913	0.965961
vgrG2b	0.3829	0.0634061	0.0610963	0.996381	0.384273	0.021038	0.296405	0.965961
tseV	0.340637	0.0271317	0.268632	0.996381	0.349304	0.00252797	0.498994	0.965961
pldA	0.137838	-0.0975318	0.994837	0.996381	0.248588	-0.0046041	0.581056	0.965961
rhsP2	0.097561	-0.0811548	0.982725	0.996381	0.183158	-0.009973	0.641579	0.965961
tle2	0.127479	-0.0729107	0.973314	0.996381	0.157025	-0.0482082	0.927753	0.965961
tspE1a	0.0179856	-0.034326	0.860691	0.996381	0.0106383	-0.0326083	0.884084	0.965961
tse6	0.399638	0.0516141	0.109475	0.996381	0.400881	0.0468236	0.101405	0.965961
tas1	0.128415	-0.101771	0.996381	0.996381	0.208577	-0.0256802	0.790085	0.965961
tne3	0.0140845	-0.0944003	0.994705	0.996381	0.0208333	-0.0170055	0.758775	0.965961
tse7	0.310493	0.0090561	0.440224	0.996381	0.306533	-0.0044009	0.57779	0.965961
tse7a	0.252847	-0.0348569	0.833559	0.996381	0.305317	0.00876424	0.428188	0.965961
tsd1	0.0142857	-0.0639448	0.964796	0.996381	0.0208877	-0.0389021	0.901118	0.965961
tse7c	0.00722022	-0.068741	0.978046	0.996381	0.00795756	-0.0544971	0.965961	0.965961
tse7d	0.0443686	-0.0506457	0.916843	0.996381	0.0527638	-0.0261619	0.806687	0.965961
tse7e	0.00362319	-0.0793225	0.991568	0.996381	0.008	-0.0136606	0.772332	0.965961
tspE1b	0.391389	0.0550239	0.0996518	0.996381	0.396423	0.0271842	0.242401	0.965961
tspE1c	0.184211	-0.0541412	0.925351	0.996381	0.209302	-0.0324326	0.841578	0.965961
tepB	0.224096	-0.0415815	0.87256	0.996381	0.285962	-0.0029195	0.561285	0.965961
tepBa	0.211165	-0.0423203	0.878637	0.996381	0.208178	-0.0327163	0.848371	0.965961
tepBc	0.0143885	-0.0476962	0.921989	0.996381	0.0132979	-0.0003163	0.627225	0.965961
