# Supplementary material for: Distribution of the four type VI secretion systems in Pseudomonas aeruginosa and classification of their core and accessory effectors
Source: Nat Commun. 2025 Jan 21;16:888. doi: 10.1038/s41467-024-54649-5 (PMC11751169; doi:10.1038/s41467-024-54649-5)
Supplement: Supplementary file 32 — Supplementary Dataset 30 [file 41467_2024_54649_MOESM32_ESM.xlsx]

## Sheet: Sheet1
Supplementary Data 30. Marker genes (n=4478) used for phylogenetic analysis of the global P. aeruginosa population (n=1960).
Gene name
ftsB
yciI
rplW
group_19736
zapA
fis
iscA
grxD
hisE
yajC
osmY_2
rplS
yabJ_1
group_19347
sdhD
yabJ_2
group_18902
rpsK
fur
gltS~~~gltS_1~~~gltS_2
atpC
ftsE~~~ftsE_2~~~ftsE_1
yabJ_3~~~rutC~~~yabJ_1~~~yabJ_4
hutG~~~hutG_2
uspA2
fabZ
pdeF~~~pdeB_1~~~pdeB_3
dut
group_15193
mgtB~~~mgtB_2~~~mgtB_1
rimP
group_15007
nat~~~nat_1~~~nat_2
group_14874
group_14766
zntR
trpI_2~~~trpI_3~~~trpI_1~~~hdfR_8~~~hdfR_5~~~hdfR_7
rssB_1~~~rssB_2
group_14648
lpd3~~~lpd3_2~~~lpd3_1
kbp~~~yrfG~~~gph_1
atpF
group_14460
fabG_8~~~metZ~~~pldht
trpF
group_14271
rhtC_3~~~rhtC_2~~~rhtC_1~~~rhtC_4
slyD
group_14158
group_14133
accD
cobH~~~sir_2~~~sir_3~~~cobH_2
group_13731
xcpQ_2~~~xcpQ_1~~~xcpQ_3~~~xcpQ~~~xcpP_1~~~xcpP_2~~~sctC_3~~~sctC_1
truA
nicP_8~~~nicP_4~~~nicP_5~~~nicP_12~~~nicP_1~~~nicP_10~~~nicP_3~~~nicP_9~~~nicP_6~~~nicP_11
ydjA
group_13405
group_13356
hslR
rfbA~~~rmlA~~~cugP
acnA_1~~~acnA_2~~~acn~~~acnA
group_13315
hdfR_6~~~hdfR_2~~~cysL_3~~~cmpR_2~~~hdfR_1~~~hdfR_7~~~cysL_2
group_13305
bchI
group_13292
vgrG1_4~~~vgrG1_2~~~vgrG1_3~~~vgrG1_1~~~vgrG1_8
vgrG1_1~~~vgrG1_2~~~vgrG1_3~~~vgrG1_6
ybbJ
yliI~~~yliI_2
glyS_2~~~glyS~~~glyS_1
group_13142
group_13128
group_13122
marR~~~slyA_2
group_13098
group_13097
norG_4~~~norG_1~~~norG_2~~~norG_3
yafV_2~~~yafV
cntL~~~cntL_2~~~btuB_9~~~cntL_1
group_13036
group_13035
holC
folC
group_13022
moeB
group_12752
group_12750
alaS_2~~~alaS_1~~~alaS_3~~~alaS
group_12711
group_12639
group_12631
pdeG~~~pdeN
lpxT
group_12408
ahpC_1~~~ahpC_3
lpxH_1~~~lpxH_2
rimM
cysZ_1~~~cysZ
group_12329
nimR_1~~~nimR_8~~~nimR_7~~~nimR_9~~~nimR_11
menH_2~~~rutD_2~~~rutD_1~~~bpoA1
bmrA~~~msbA_1~~~msbA_2
resA_1~~~resA_2
murB_1~~~murB~~~murB_2
ydhC~~~mdtL
lutA
plcN_1~~~plcN_2
frzE~~~rcsC_10~~~rcsC_12~~~cheA~~~rcsC_4~~~rcsC_8
mtaD~~~dadD~~~dadD_1~~~trzA~~~dadD_2
puuB_8~~~puuB_9~~~puuB_7
rutC~~~amnD~~~glpT_1~~~pgtP~~~glpT_2
hutU~~~hutU_2~~~hutU_1
puuR_1
ptsI~~~ptsI_1
lip1
group_11921
group_11873
group_11870
hemD_1~~~hemD~~~hemD_2
hemX
kdpC
ygfF
bcpA
group_11818
frr
btuB_2~~~btuB_8~~~cirA_2~~~btuB_11~~~btuB_3~~~btuB_10~~~hemR~~~hemR_2~~~btuB_7
benM_2~~~argP_2~~~catM_1~~~benM_3
group_11720
yfeW
pdxH
der
group_11690
amiC_1~~~amiC_3~~~amiC_2~~~amiC_5
group_11682
hutH_2~~~hutH_3~~~hutH_1
msbA_1~~~msbA_2~~~btuD_6~~~lmrA
group_11663
group_11657
pfeA_1~~~fepA~~~pfeA_3~~~pfeA_4~~~btuB_7~~~pfeA_2~~~btuB_2~~~btuB_6
group_11654
ppiA
group_11648
group_11647
group_11646
oprM_7~~~mdtB_3~~~bepE_2~~~bepE_1~~~mdtC_4~~~oqxB7~~~mexB_3~~~ttgB~~~bepE_3~~~oqxB10~~~oqxB7_2
group_11639
group_11638
proX
group_11609
bcp
cysM_2~~~sbnA
fliG~~~fliG_2~~~fliG_1
tcdA~~~tcdA_2~~~tcdA_1
sumT~~~cysG_4~~~nasA_1~~~cysG_3~~~nasA_2~~~napA_2~~~napA_1~~~napA_3
rstB~~~rstB_2~~~rstB_1
group_11572
nuoG_1~~~nuoG~~~nuoG_2
nudE
hslO
aroF_2~~~aroG~~~aroF_1
mutL_2~~~mutL_1~~~mutL
cbiG
group_11507
cmpR_4~~~hdfR_6~~~cmpR_3~~~cynR_2
group_11493
group_11492
yhhJ~~~yhhJ_2~~~yhhJ_1
group_11488
bluF
glcA_2~~~glcA_1~~~glcA
czcD_1~~~czcD_2~~~czcD_3~~~zitB
pchA_1~~~menF_1~~~pchA_2~~~menF_2~~~pchA_3
group_11468
glnL
group_11467
pknD_1~~~pknD_2~~~pknD_3~~~pknB~~~pstP~~~prpC_3
polA~~~xni
group_11459
dctM_2~~~dctM_1
group_11443
iscR
group_11424
group_11423
group_11414
menH_4~~~menH_1
group_11403
group_11399
group_11387
group_11386
mdtJ_1~~~gdx_2~~~mdtI_2~~~gdx_3
btuD_6~~~btuD_3~~~oprB_2~~~oprB_3~~~oprB_1~~~sugC~~~ugpC~~~btuD_4~~~btuD_5
group_11376
pdeB_1~~~pdeB_3~~~pdeB_2
rutB_1~~~sttH_1~~~rutB_3~~~rutB_2
group_11372
group_11366
occM_1~~~occM_2
group_11361
group_11359
msrP
tmk_1~~~tmk_2~~~tmk~~~tmk_3
group_11350
motB
fabG_6~~~hcaB_2
group_11348
hisC_5~~~hisC_2~~~hisC_4~~~hisC_1~~~hisC_3
leuB~~~ycgJ~~~leuB_1
usg
mtnB
group_11325
tsaQ1
minC
group_11321
fumC_1
group_11319
kefF_1~~~kefF_2~~~azoR_1~~~azoR_2
aruH~~~aruH_1~~~dapL_2~~~aruH_2
COQ3_1~~~COQ3_2~~~COQ3_6~~~COQ3_3
group_11318
group_11317
group_11305
hemY
dsbB_2~~~dsbB_1
group_11302
glcC~~~ubiC~~~nanR
waaA~~~waaA_2~~~waaA_1
menI~~~yhgF~~~paaI
rlmM_1~~~rlmM~~~rlmM_2
tusA_1
group_11285
group_11284
mtnA~~~mtnA_2~~~MRI1~~~mtnA_1
group_11281
ephA~~~dhmA
accB_2~~~qutE~~~accB_1
rsmD
nqrF_1~~~nqrF~~~nqrF_2
sasA_1~~~zraS~~~sasA_10~~~sasA_9~~~sasA_16~~~sasA_5~~~sasA_13~~~sasA_11
zraR_1~~~algB_1~~~zraR_4~~~zraR_3~~~zraR_5~~~rssB_1~~~zraR_2
ada_2~~~abaF~~~nanT_2~~~ogt_3~~~ogt_2
group_11258
group_11257
group_11254
envC
group_11248
aidA
nimR_6~~~nimR_3~~~nimR_1~~~nimR_11~~~nimR_9~~~nimR_2
group_11247
purD~~~purD_2~~~purD_1
atoS_2~~~rcsC_1~~~pitA_2~~~pitA_1~~~rcsC_8~~~cckA~~~rcsC_13~~~rcsC_2~~~dctB_3~~~rcsC_14~~~rcsC_4~~~rcsC_11
group_11232
dltA_1~~~mbtB~~~dltA_4~~~dltA_2~~~mbtB_2~~~mbtB_1~~~dltA_3~~~gpmI_1~~~dltA
ybdG~~~ybdG_2
group_11223
ygiF
group_11214
group_11213
ilvD~~~ilvD_2~~~ilvD_1
suhB~~~suhB_1~~~suhB_2
hscB
group_11201
group_11200
group_11195
ctpL_1~~~ctpL~~~ctpL_2
tyrB~~~tyrB_1~~~aspC_2~~~tyrB_2
group_11181
group_11175
dgcM
mdoG_2~~~mdoG_1~~~mdoG
xpt
group_11167
clsC~~~clsC_2~~~clsC_1
tsaB
group_11159
group_11150
group_11148
nagZ_1~~~nagZ~~~nagZ_2
tilS
group_11146
group_11094
murI
group_11023
group_11022
oprF_2~~~pal_3~~~pal_5~~~pal_6
group_11019
ygbN~~~dsdX
cdaR
group_11018
ntrC~~~atoC_2~~~atoC_1~~~glnG_2
group_11012
group_11006
nasD_2~~~nasD_1~~~nasB~~~nasD~~~norW
cysS_1~~~cysS_2~~~cysS
folD_1~~~folD_2~~~folD
group_10976
astB_2~~~astB_1~~~astB
aruG
lysC
csrA_1~~~csrA_2
purB_1
nuoH_1~~~nuoH_2~~~nuoH
amtB_1~~~amtB_2~~~amtB_3
group_10926
yceF
lplT~~~aas
nfuA
kefB~~~ybaL_2
nimT~~~yycB_2~~~nimT_2~~~yycB_3
azoR_2~~~azoR1_2~~~azoR1_1
group_10847
yejM
group_10841
napA_1~~~napA_3~~~napA_2~~~fdhF~~~psrA
oatA_2~~~oatA_1
queA
mrpG
mrpE
tonB
group_10800
group_10797
arfB
psd~~~psd_2~~~psd_1
metXS~~~metXA_2~~~metXS_1~~~metXS_2
group_10791
secD_1~~~secD_2
elbB~~~elbB_2~~~elbB_1
group_10756
yibN
dhbE_2~~~dhbE_1~~~dhbE~~~menE_1~~~pikAV
group_10751
dhfrIII
fecI_9
group_10716
group_10712
cc4_2~~~cc4_1
group_10702
sctC_5~~~pilQ~~~pilQ_2~~~pilQ_1~~~sctC_2~~~sctC_1~~~sctC_4
pleD_1
ybgC_1
dmdC_7~~~dmdC_4~~~dmdC_6
eda_2
mtnC
dadA~~~dadA1_3~~~dadA1_1~~~dadA1_2
mcbR
rsmJ_1~~~rsmJ~~~rsmJ_2
group_10674
yciK
gshA_1~~~gshA_2~~~gshA
yggS_1~~~yggS~~~yggS_2
dsbC
dnaQ
efeU
group_10653
fadF
nqrA
znuB_2
FCS1_2~~~FCS1_1
group_10643
group_10641
group_10633
thyA_3~~~thyA_2~~~thyA_1~~~thyA
group_10630
rhtC_4~~~rhtC_3~~~rhtC_1
group_10629
group_10619
group_10618
pgi
recG_2~~~recG_1~~~recG
group_10617
menH_2~~~menH_3~~~menH_1
group_10609
ftsX
group_10608
group_10603
group_10597
glsA2~~~glsA
gcvA_2~~~gcvA_3~~~gcvA_5
azoR~~~azoR_3~~~azoR_1~~~azoR_2
hemC
gshB~~~gshB_1
mas~~~tdh_1~~~ppsC_1~~~ppsC_2
estD
pikAII
group_10568
betI_1
fabY
group_10557
yiaO
rlmN_2~~~rlmN_1
rodZ~~~ispG~~~rodZ_1~~~rodZ_2
btuD_4~~~potA_5
group_10539
group_10536
ybdL_1~~~ybdL_2~~~ybdL
hdfR_4~~~cmpR_3~~~cmpR_4~~~cmpR_2
group_10529
gluQ~~~gluQ_1~~~gluQ_2
etfA_2~~~etfA_1~~~etfA
smtB~~~smtB_1~~~frc~~~smtA
group_10515
group_10514
group_10512
ynfM_2~~~ynfM_1
iscS_1~~~iscS_3~~~iscS_2
rluB
cntM~~~cntM_1~~~cntM_2
gyrA~~~serC_2~~~serC~~~serC_1
dadD_2~~~dadD
mshA_6~~~mshA_4~~~mshA_1
group_10464
trmL
tauR~~~lysN_2~~~norG_4
bepA_4~~~bepA_1
pepA
lptG
rnhA
group_10424
aceF~~~aceF_2
group_10421
pdhR~~~pdhR_2~~~nanR~~~pdhR_1
yidC
iscX
group_10395
amiC_3~~~amiC_2
thrS~~~thrS_2~~~thrS_1
group_10389
mcpQ_2~~~mcpQ_3~~~mcpQ_1
stcD_1~~~stcD
kdpB~~~kdpB_2~~~kdpB_1~~~kdpB_3
trxA
ftsN_2~~~ftsN_1~~~ftsN
ybiO
rocC~~~rocE
rcsC_12~~~rcsC_5~~~rpfC_2~~~rcsC_3~~~rcsC_15~~~rcsC_8~~~rcsC_16~~~arcB_2~~~rcsC_2~~~rcsC_14~~~rcsC_7
xcpP_1~~~xcpP_2~~~xcpP
group_10365
rsxC~~~rnfG
pheT_1~~~pheT~~~pheT_2
group_10360
ftsA_2~~~ftsA_1
cheB_7~~~cheB_3~~~pdtaR
thrB
group_10345
group_10344
aroP_2~~~aroP_1~~~aroP_3~~~aroP_4
rcsC_15~~~rcsC_5~~~rcsC_3~~~rcsC_10~~~rcsC_2~~~rcsC_14~~~rcsC_7~~~frzE~~~mprA_2~~~rcsC_6~~~rcsC_1~~~rcsC_9~~~rcsC_4~~~rcsC_8
rnhB
rplD
group_9980
prfA
prmC_1~~~prmC_2
garR_1
dapA_2~~~dapA_5
epsE_1~~~icaA~~~glyG
mrpD
ggt_1~~~ggt_2
group_9924
group_9923
group_9913
prpB_1
lexA_2
rpmE2~~~ykgM
group_9841
rpsD
group_9833
dksA_1~~~yciC
group_9819
group_9812
yrdA_2
group_9793
blc
polC
yddE_1~~~yddE_3
selD~~~selD_2~~~selD_1
ispD_2~~~ispD_1~~~ispD
group_9634
ymdB
purH_2~~~purH_1~~~purH
ybjJ
hisI
group_9532
group_9509
group_9483
bepF_3~~~acrE_2~~~acrA_2~~~ttgA~~~bepF_2
group_9453
group_9416
serA
algC~~~glmM_2~~~glmM_1
kdpB_2~~~cadA_2~~~cadA_1~~~kdpB_1
group_9360
group_9353
group_9334
lpxD_1~~~lpxD_2
rhaR_4~~~rhaR_2~~~rhaS_9~~~rhaR_3~~~rhaS_13
pyrE
rfnT~~~rfnT_2~~~rfnT_1
pyrC_1~~~rnt
alsT_3~~~alsT_4~~~alsT_2~~~alsT_1
group_9204
nadD_1
group_9180
group_9156
group_9150
ycaD_2~~~ycaD_1
xerC_3~~~xerC_1~~~xerC_2
group_9102
group_9100
pfeS_1~~~pfeS_2
ppiB
group_9089
rhtC_5~~~rhtC_1~~~rhtC_4
glnP
hom
group_9074
group_9073
eda_1
fabD_2
group_9051
group_9050
group_9043
group_9027
csaA
group_9010
group_8983
group_8960
lipB
group_8924
rpsO
rbfA
group_8867
yccX~~~acyP
rcnR
group_8814
group_8812
rne~~~rne_2~~~rne_1
rsgA
sfsA
group_8670
group_8665
group_8661
dapF~~~dapF_2~~~dapF_1
prmA
phoB~~~phoB_1
ubiG
ycaD_1
group_8512
group_8493
group_8455
hemS
glmS_2~~~glmS_1
tyrR_2~~~tyrR_3~~~tyrR_1
gltC_4~~~allS~~~gltC_6
group_8209
rhdA
quiP_1~~~quiP_2~~~quiP_4~~~quiP_3
group_8108
dusC~~~dusC_1~~~dusC_2
group_8078
mntP~~~mntP_1~~~mntP_2
hda
group_8018
envZ_1~~~envZ_2~~~envZ~~~envZ_3
group_7975
gltB_1~~~gltB~~~gltB_2
gabD_1~~~aldHT~~~gabD~~~gabD_2~~~astD_1~~~iolA~~~gucD
folP~~~folP_1~~~folP_2~~~folP_4
sasA_14~~~qseC_2~~~sasA_3~~~sasA_11~~~pfeS_3~~~sasA_1~~~sasA_4
acnB_1~~~acnB_2~~~acnB
mdtC_3~~~ttgE~~~mexB_3~~~mdtB_4~~~mexB_2~~~cnrA~~~mdtB_2
sigW
tig~~~tig_1~~~tig_2
farB_1~~~emrB_1~~~farB_2~~~emrB_4~~~emrB_3~~~emrB_2
topA_1~~~topA_2~~~topA
group_7867
group_7863
pal_6~~~yiaD_2~~~pal_5
adiA~~~ldcC
group_7848
pfeA_4~~~btuB_5~~~btuB_3~~~btuB_11~~~btuB_2~~~btuB_10
acnD~~~acnM_2~~~acnM~~~acnM_1
maeA_1~~~maeA_2~~~maeA
mrdA_1~~~mrdA~~~mrdA_2~~~mrdB
hisZ_1~~~hisS
bamB_1~~~bamB_2~~~bamB
group_7803
ilvA_3~~~ilvA_2~~~tdcB~~~ilvA_1
nqrC
group_7797
group_7792
group_7790
glmM_2~~~glmM_1
group_7783
puuP_5~~~puuP_1~~~puuP_3~~~puuP_6
pal_8~~~pal_3~~~pal_2
trkI
proY_2~~~proY_1~~~pheP~~~yifK
lptF
group_7769
group_7757
nnr~~~nnr_2~~~nnr_1~~~APOA1BP
slt~~~slt_2~~~slt_1
rpiA
parC~~~parC_2
hutH_3~~~hutH_1~~~hutH_2
purL
group_7726
fadB_2~~~fadB_1~~~fadB_4
group_7721
plsB_1~~~plsB_2~~~plsB
glnQ_2
metY~~~oah1~~~metZ_2~~~metZ_1
group_7717
group_7715
metH_2~~~metH_1~~~metH
group_7676
sctC_4~~~sctC_1~~~sctC_3
ftsP~~~mco
group_7639
group_7637
group_7614
mcpU_1~~~mcpU_2~~~mcpU_3
nadA_1~~~nadA_2~~~nadA
group_7597
group_7593
group_7592
flgI
flgJ
ntrC~~~atoC_2~~~norR_3~~~atoC_1
fliF_2~~~fliF~~~fliF_1
fliJ
nrdB
group_7569
group_7553
tgpA_2~~~tgpA~~~tgpA_1
ppsA_2~~~ppsA_1~~~ppsA
oprF_2~~~oprF~~~oprF_1
group_7529
aruC_1~~~aruC_2~~~aruC
aspS
nudJ
nuoF_2~~~nuoF_1~~~nuoF
nuoI
nuoL~~~nuoL_2~~~nuoL_1
recF_2~~~recF_1~~~recF
group_7444
pckA_1~~~pckA_2~~~pckA
group_7440
cobN_2~~~cobN_1~~~cobN
rlmN_3~~~rlmN_1~~~rlmN_2
fecA_1~~~fecA_3~~~fecA_2~~~btuB_3
cspA_1~~~cspA_3
edd_2~~~edd_1~~~edd
IMPDH_2
group_7422
minD_2~~~minD~~~minD_1
cobM_1~~~cobM_2~~~cobM
icd_2~~~icd_3~~~icd_1
group_7414
group_7413
group_7409
mcpQ_1~~~mcpQ_3~~~mcpQ_2
walR_3~~~pleD_1
leuC~~~leuC1
group_7379
tyrB_1~~~tyrB_2~~~aspC_1
glpT_1~~~glpT~~~glpT_3~~~glpT_2
rbbA_1~~~rbbA_2~~~rbbA
group_7376
group_7375
ywiE_1~~~clsA
nhaP2_1~~~nhaP2_2
lpxL_1~~~lpxL_3~~~lpxL_2
uup_2~~~uup~~~uup_1
group_7360
prc_1~~~prc~~~prc_2
smpB
fabG2~~~tsaC1
secB
uvrA~~~uvrA_2~~~uvrA_1
nudL
agaA_2~~~agaA~~~agaA_1
group_7340
pyrR~~~yqgF
tdhA_2~~~tdhA~~~btuB_10~~~tdhA_1
acsA_4~~~acs_2~~~acsA_3~~~acs_3~~~acs_1
argT_2
orn_1~~~orn_2~~~orn
group_7314
yhaJ_2~~~yhaJ_1~~~yhaJ_4
glnG_1~~~glnG~~~glnG_2
group_7311
dnaE_2~~~dnaE_1~~~dnaE
inaA_1
engB~~~engB_2~~~engB_1
puuB_9~~~mnmC_1~~~puuB_10~~~puuB_4~~~puuB_1~~~puuB_5~~~puuB_7~~~puuB_3
group_7296
group_7294
pleD_1~~~cheB_6~~~cheB_5~~~pleD_2~~~cph2~~~cheB_2~~~cheB_1
arcD_1~~~arcD_2~~~arcD
msrA_2~~~msrA_1~~~msrA
mrcA_1~~~mrcA_2~~~mrcA
cpxR~~~ompR_5
hisQ_3~~~artQ
pilT_4~~~pilT_2~~~pilT_3~~~pilT_1
pta_2~~~pta_1~~~pta
rhaR_6~~~rhaS_13~~~rhaS_10
thrC
thiC_2~~~thiC_1~~~thiC
modA
tobZ
group_7244
group_7243
group_7240
cysE~~~dapH_1
trmJ_1~~~trmJ~~~trmJ_2
exoA
group_7231
pal_7~~~pal_8~~~pal_3
ltaS1~~~mdoB_1
group_7227
group_7223
yajO_1~~~yhdN_1
yhjE_1~~~yhjE_2~~~yhjE
ypjD
group_7217
group_7216
cpdA_1~~~cpdA_2
yhdN_2~~~yhdN_1~~~ytbE~~~yvgN
pstB_2~~~pstB~~~pstB_1
pstC1
betT1~~~betT1_2~~~betT~~~betT1_1
mepM
panC
proA_1~~~proA_2~~~proA
garR_1~~~garR_3~~~Hgd~~~Hgd_2~~~garR_2
group_7189
parB
yahB
pyrF~~~pyrF_2~~~pyrF_1
prpB
meh_1~~~meh_2~~~meh
gltI_2~~~gltI_1~~~yabJ_4~~~rutC
pip
cheB_2~~~cheB_5~~~rssB_1~~~cheB_1
group_7175
group_7174
rimK~~~rimK_1~~~rimK_2~~~gshB_2
putA~~~putA_2~~~putA_1
panS_2~~~panS_1
ycjP~~~ngcG_1
group_7159
yjiK_1~~~yjiK_2~~~yjiK_3
relA_2~~~relA~~~relA_1
group_7154
group_7153
group_7151
rhaR_4~~~cdhR_5~~~cdhR_2~~~cdhR_4
proS
group_7138
holB
potA_1~~~potA_4
group_7134
group_7133
ubiE
group_7129
group_7128
dctP_1~~~dctP_2~~~dctP_3
dctB_2~~~dctB_1
tsaC_2~~~yciO
estA_1~~~estA_2~~~estA
arcB_1~~~arcB_2~~~arcB
group_7123
mltB_2
gltX_1~~~gltX~~~gltX_2
mcpQ_3
xseA
argG_2~~~argG_1~~~argG
mltG
motA~~~motA_2~~~lafT~~~motA_1
hemE
lcdH_2~~~lcdH_1
group_7098
group_7096
group_7095
group_7092
bacC~~~fabG_12~~~fabG_11~~~fabG_6~~~fabG_10~~~fabG_5
pheA_2~~~pheA~~~pheA_1
selU
asd_1~~~asd_2~~~asd
rfaG_2~~~rfaG_1~~~rfaG
btuE_2~~~btuE_3~~~btuE_1
csd~~~egtE~~~sufS_1~~~sufS_2
carB~~~carB_1~~~carB_2
group_7074
hcaT_2
mmgC_5~~~caiA_2~~~carC~~~mmgC_4
kdpA_1~~~kdpA_2~~~kdpA
argE_1~~~argE_2
group_7071
lysN
yfcG_1~~~yfcG_5
cpbD~~~cpbD_2~~~cbpD~~~cpbD_1
group_7068
lpxA
tolC_3~~~tolC_1~~~tolC_2
bamA_1~~~bamA_2
uppS~~~ispU
etfB
fabV
ydcO~~~ydcO_1~~~ydcO_2
linC~~~hcaB_2~~~hcaB_3
panS_2
rhaS_2~~~rhaS_6~~~rhaS_9
guaB_2~~~guaB_1~~~guaB
kup_1~~~kup_2~~~kup
rimO_1~~~rimO~~~rimO_2
bcd~~~acrC_2~~~acdA_3
acdA_3~~~acrC_2~~~acdA_1~~~acrC_1
cdhR_6~~~cdhR_2~~~rhaS_4~~~cdhR_5
nqrD~~~nqrD_2~~~nqrD_1
group_7043
rsd
hflX
group_7025
ydiK_3~~~ydiK_2~~~ydiK_1
mdtJ_1
cbs~~~cysK_2
gltA
dadA1_1~~~dadA1_2
group_7013
puuB_7~~~puuB_6~~~puuB_8
group_7009
soj_4~~~soj_6~~~soj_3~~~soj_1
ynfM_3~~~ynfM_2~~~ynfM_1
secY
pepP_2~~~pepP_1~~~pepP
uspE_1~~~uspE_2
group_7002
thiG
accC_3~~~accC_2
group_6991
pcaK_4~~~naiP
czcD_1~~~czcD_2
group_6987
atpD_2~~~atpD~~~atpD_1
atpA_2~~~atpA_1~~~atpA
sthA_2~~~sthA~~~sthA_1
apbE_1~~~apbE~~~apbE_2
typA_1~~~typA_2~~~typA
aroP_1~~~aroP_2~~~aroP_3
group_6970
calB_2~~~calB_1~~~betB_2~~~calB
group_6969
lpdG
rcsB_3~~~uhpA~~~rcsB_2
katA_1~~~katA~~~katA_2~~~katA_3
mkl_1~~~mkl_2~~~mkl
map_2
group_6959
ctpB
prpD~~~mmgE
group_6949
nimR_11~~~nimR_3~~~nimR_6
mcpQ_2
tatD_1~~~tatD~~~tatD_2
COQ2~~~ubiA
group_6944
group_6937
opuAB_2
gbuA_1~~~opuAA~~~ousV
gpmI_1~~~gpmI_2~~~gpmI
aaeB_6~~~aaeB_4~~~aaeB_1
barA_1~~~rcsC_8~~~rcsC_9~~~rcsC_11
gltA_1
lap~~~lap_1~~~lap_2
fadA_1~~~fadA_3~~~fadA_2~~~fadA_4~~~pcaF_1~~~paaJ
group_6915
pyrG_1~~~pyrG_3~~~pyrG_2
pchR_1~~~pchR_2~~~pchR
group_6908
sir_3~~~sir_1~~~sir_2
glnE_1~~~glnE_2~~~glnE
group_6907
leuA_2~~~leuA_1~~~leuA
group_6903
phaC_2~~~phaC_1
hslU
ybaL_2~~~ybaL~~~ybaL_1
rpmH
group_6885
mscK_2~~~mscK_1~~~mscK
caiC~~~menE_2~~~menE~~~menE_1
accA1_2~~~pycA~~~accA1_3
budC
rcsC_5~~~ompR_2~~~ompR_1
rlmI_1~~~rlmI_2~~~rlmI
xanP_2~~~xanP_3
group_6877
group_6871
hscA_2~~~hscA_1~~~hscA
parA
mnmG
tsaE
dnaK_1~~~dnaK_2
recN_1~~~recN_2~~~recN
group_6847
group_6846
acsA_3~~~acsA_2~~~acs_3~~~acs_2~~~acsA_1~~~acsA_4
speA
group_6844
idi~~~yfcD
tatC
cheB_4~~~rssB_5~~~pleD_3~~~cheB_3~~~dgcC~~~dgcQ~~~cheB_2
ascD~~~fre
uvrB~~~uvrB_2
nylB
speE_1~~~speE_3
group_6822
pnp_1~~~pnp_2~~~pnp
gmk_2~~~gmk_1~~~gmk
spoT_1~~~spoT_2~~~spoT
aroB
yohD
ppk_2~~~ppk_1~~~ppk
priA_2~~~priA~~~priA_1
cysM_2~~~cysM_1~~~cysM
rlmD_1~~~rlmD_2~~~rlmD
nicB_2~~~nicB_1
nicR
glnA_2
ompR_4~~~ompR_3~~~torR~~~arcA_1
dinG_1~~~dinG_2
ptsP~~~ptsP_1~~~ptsP_2
group_6806
rnfA
dtd_2~~~dtd_1~~~dtd
opgH~~~mdoH~~~opgH_2~~~opgH_1
hutI_1~~~hutI_2~~~hutI
group_6783
ptrB~~~dapb1
sipV~~~lepB_1
mnmC_1~~~puuB_11~~~puuB_3~~~puuB_8~~~puuB_5
ppc~~~adk
mprF
nhaK_2~~~nhaK_1~~~nhaK
glnD_1~~~glnD_2~~~glnD
group_6773
sdhA_2~~~sdhA~~~sdhA_1
gcvT_2~~~gcvT_3~~~gcvT_1
gcvP_2~~~gcvP_3~~~gcvP_1
gcvH_3~~~gcvH_2
ilvE_2~~~ilvE_1~~~ilvE
argF_1~~~argF_2~~~argF
rluC_1~~~rluC~~~gph_1~~~rluC_2
group_6766
selO_2~~~selO_1~~~selO
mfd_2~~~mfd_1~~~mfd
recC_2~~~recB_1~~~recB_2~~~recB~~~recC~~~recB_3
accA_2~~~accA_1~~~accA~~~accA_3
group_6748
mltF_5~~~mltF_3~~~mltF_4~~~mltF_1~~~mltF_2
rfaP_1
group_6627
spxA~~~yffB
dmlR_22~~~dmlR_25
bepA_1~~~bepA_4
yycJ_1~~~rbn~~~yycJ~~~yycJ_2
yfcG_4~~~yfcG_1~~~yfcG_2
group_6390
group_6389
dinG_3~~~dinG_2~~~yoaA
mrpA~~~mrpA_2~~~ndhB~~~mrpB
garK
dmlR_25~~~dmlR_18~~~dmlR_2~~~dmlR_24~~~dmlR_23
group_6387
flgG_1~~~flgG_2~~~flgG
fliE
atpB_2~~~fliI_2~~~fliI~~~fliI_1
group_6383
yafJ~~~yafJ_1
gpsA
group_6336
group_6331
glnS_1~~~glnS~~~glnS_2
group_6328
yejB_3~~~yejB_2
group_6322
rhaR_1~~~nimR_2~~~nimR_3~~~rhaR_5~~~nimR_8~~~nimR_5
astD_2~~~astD~~~astD_1
astA_1~~~astA~~~astA_2
group_6313
mnmA_2~~~mnmA~~~mnmA_1
cntI_1~~~cntI_2
roxA_2~~~roxA_1~~~roxA
nuoJ
nuoM_1~~~ndhB~~~nuoM_2~~~nuoM
ubiK
btuD_4
kdsA
group_6237
znuC_2
glyQ
group_6178
group_6174
norV~~~rubA1
yceD
infC
rplT
ndk_2~~~ndk_1~~~ndk
group_6133
scpB
epd_2~~~gap2_2~~~epd_3~~~epd_1
group_6123
stcD_1~~~namA_1~~~namA_2~~~puuR_2
kgtP_2~~~kgtP_3~~~kgtP_1
lldR_2~~~lutR~~~lldR_1
miaA
atpB
icd_1~~~icd_2
eno_2~~~eno_1~~~eno
group_6016
actP_3~~~actP_2~~~actP~~~actP_1
gbuC
dinB_1~~~dinB~~~dinB_2
ygfA
rho_2~~~rho_1~~~rho
tsf
hflC
tgt
group_5956
mrpF
trmD_2~~~trmD_1~~~trmD
dadX_2~~~dadX~~~dadX_1
pheS
phhA
bauA_2~~~bioA_2
group_5911
rpsM
infB_1~~~infB_2~~~infB
group_5882
bamE
pbpG_1~~~pbpG~~~pbpG_2
qorA_2~~~qorA_1
mdtN~~~mdtA_8~~~mdtA_3
fimW_1~~~fimW_2~~~fimW
group_5853
czcO
metXA
group_5832
dsbD_3~~~dsbD_2~~~dsbD_1
coaBC
group_5819
adeP_2~~~trmA~~~adeP_3~~~adeQ
group_5802
ratA
grxC~~~grxC_2
nudC_3~~~nudC_1~~~nudC_2
nagR_3
group_5779
pyrB_1~~~pyrB_2~~~pyrB
fecR_6~~~fecR_7~~~fecR_1
queG~~~queG_2~~~queG_1
group_5738
catD_1~~~catD_4~~~catD_3
cysQ
poxB_2~~~poxB_1~~~poxB
mutM
group_5707
dsbA
rplC
group_5703
rpoA
dapD_2~~~dapD_1~~~dapD
cheB_5~~~cheB_3~~~cheB2_2~~~cheB_6~~~cheB_4~~~cheB_2
group_5674
rsfS
potD_3
rlmJ_1~~~rlmJ~~~rlmJ_2
group_5657
group_5647
pgl_2~~~zwf_1~~~pgl_1
hisM_2~~~occM_1
btuD_3~~~artJ_1~~~artJ~~~artJ_2
group_5622
mupP_2~~~mupP_3~~~mupP_1
hisQ_2~~~hisQ_1
argA_2~~~argA~~~argA_1
proC
hslV_1~~~hslV_2~~~hslV
yihG_1
purN_1~~~purN_2
xerD_2~~~xerD
nudF
menH_3~~~lip3
modB~~~cysT_1
rfaP_1~~~rfaP_2
puuA_3~~~puuA_1~~~puuA_4
leuD1_1~~~leuD1_2~~~leuD1
kstR2
etfA_1~~~fixB
group_5511
lpxH_2
group_5504
ramA_2~~~ramA~~~ramA_1
nqrB_2~~~nqrB_1~~~nqrB
group_5501
acdA_1~~~acdA_3~~~acdA_2
hcaR_2~~~hcaR_1~~~benM_3~~~hcaR~~~hdfR_5~~~hdfR_4
group_5493
group_5483
srp54~~~ffh
pcnB~~~folK
group_5476
lgt
group_5467
truB
group_5465
group_5463
pstA1
group_5433
panD
oxyR_2~~~oxyR_1~~~oxyR_3
yfcG_3~~~yfcG_1~~~yfcG_2
rph
rpsB
pyrH
group_5390
yhfP
group_5384
yraA_2~~~yraA_1~~~yraA
rdgC
yciB
group_5371
group_5360
prpC_4~~~prpC_3~~~prpC_2
gntR_2
group_5358
phoU
kdpE
group_5352
group_5347
putP_3~~~putP_2~~~putP_1
group_5328
group_5325
ycgM~~~ycgM_2
plsX
bolA
lcdH_2~~~kce
ahpC_3~~~ahpC_2~~~ahpC_4
group_5311
ddpX
rcsC_2~~~patA~~~walR_2
group_5309
group_5306
group_5267
tolR
hisP_1~~~hisP_2
appA
dctD_2~~~norR_4~~~rssB_4~~~dctD_1
scpA
gloA_2~~~gloA_3
arcC1
arcA_3~~~arcA_2~~~arcA_1~~~arcA
melD
rlpA_3~~~rlpA_2~~~rlpA_1
cmpR_4~~~cynR_3~~~cynR_2
pal_8~~~pal_6~~~pal_2~~~pal_7
group_5217
pabC
gltD_1~~~gltD_2
phnR_1~~~phnR_3
yaaA
group_5187
rfaC
group_5152
acuR~~~nemR_1~~~nemR_2
ycfH~~~ycfH_1~~~dtd3
leuE_1
dapB
group_5137
group_5136
group_5133
group_5122
mcpU_2~~~mcpU_3~~~mcpQ_4~~~aer
dksA_2
rseP_1~~~rseP_2~~~rseP
cdsA
group_5075
group_5062
guaA
group_5057
group_5050
iscU
nqrE
yfgD
lppL
hflK
metC~~~metC_2~~~metC_1
sdhC
hisZ
group_4991
group_4988
benM_1~~~benM_6~~~benM_4
ompR_1~~~ompR_2
rpmJ
group_4974
tpiA
trmB
nagR_3~~~nagR_2
cshA~~~srmB_1~~~rhlE_2~~~srmB_2~~~rhlE_3
atpG_1~~~atpG_2~~~atpG
group_4929
glpQ_3~~~ugpQ
cheB_1
thiI_2~~~thiI_1~~~thiI
mliC
maeB_2~~~maeB_1~~~maeB
algU_1~~~algU_2
rplQ
group_4888
hexR_2~~~hexR_1
group_4881
group_4879
group_4877
prfB_1~~~prfB
group_4867
atpH_1~~~atpH_2
group_4844
ubiJ_2
group_4811
aceE
menI
group_4802
catD_4~~~catD_3
group_4799
group_4791
rnpA
nhaP2_3~~~nhaP2_2~~~nhaP2_1
glk
btuD_6~~~btuD_5
secF
fdx_3~~~fdx_1
yodB_1~~~yodB_2
dnaJ
grpE
lipA
group_4707
yciH
emrB_1~~~emrB_4~~~emrB_3
group_4667
rpoZ
tdcD~~~ackA
aroK
dmlR_5~~~dmlR_26
ppx
argS
tolQ_4
group_4617
group_4612
group_4610
rppH
rsxB
ihfA
ltaE_1~~~ltaE_2
hcr
fliY_2~~~mltF_10
nrtA
argB
dusB
group_4565
dapL
group_4560
lldD_1~~~lldD_2
sdhB
bfr_1
group_4537
group_4536
epd_3~~~gap2
group_4522
yfmJ
cheR2
fbp_1
hpd
lpxB
carA
tadA
group_3227
hemA
mgtC_2
bamC
purC
slyB
mnhC1
group_3175
hcaC
coaD
fdx_2
astE
ubiH
hflD
group_3020
nuoK
dxr
rfbB
tag
serB2
ubiI
lysA
fan1~~~fan1_1~~~fan1_2
sasA_9
phoR
glmU
hldE
pyrC_2~~~pyrC~~~pyrC_1~~~pyrC_1
nusA
group_2191
lysS
purF
ubiB
rpmG
group_1576
rubA2
rpmF
group_1375
msbA
secD_1
group_1207
parE
group_1161
rpmI
group_981
group_922
group_670
acpP_2
sucA
yedF
tatA
group_68
atpH_1
group_20211
rpsQ
rpsT
ftsL
groS
rpsN
hpf
rplU
group_19708
rplX
fdxA_2
group_19578
group_19462
ygiW
rplR
rplN
btuD_6~~~xylG~~~btuD_5~~~cysA_2~~~lptB_2~~~lptB_3
rpsH
mraZ
group_17642
group_17357
group_17234
group_17226
rplP
fabF_2~~~fabF_1~~~fabF_3
group_17002
group_17000
adhB~~~hcrC
rplO
group_16030
exbD_2
group_15764
ibpB
rplI
group_15198
ohrR
group_15177
group_15082
group_15021
group_15000
fadB_3~~~fadB_1~~~fadB_2~~~fadB_4
group_14868
phaJ
nodD2_2~~~pcpR_5~~~nodD2_1
yxaF_2
fadH_2~~~fadH_1~~~fadH_3
ispF
group_14458
metG
group_14192
drgA~~~drgA_2~~~drgA_1
group_14149
dedD~~~ftsN_1~~~ftsN_2
ilvH
apbC
group_13662
rpsE
group_13578
group_13434
pncC_2
pal_1
group_13394
group_13390
group_13373
rof
group_13355
dmlR_10~~~dmlR_1~~~dmlR_8
clpB~~~clpB_2~~~clpB_1
htpX_2~~~htpX_3~~~htpX_4
yfdE_3~~~paaF_5~~~frc~~~yfdE_2~~~paaF_4~~~paaF_3~~~paaF_2
group_13299
yegS
rhsC_2~~~rhsC_1~~~rhsC
group_13228
group_13224
group_13220
group_13217
group_13212
yeiR
hxuB_1~~~hxuB_2
group_13158
queC~~~queC_2~~~queC_1
group_13137
irtB~~~btuD_9~~~msbA_1~~~irtB_2
group_13135
argE_2~~~argE_1~~~argE_3
aruI_2~~~aruI_3~~~aruI_1~~~iolD~~~aruI_4
group_13101
btuD_4~~~potB~~~potB_2~~~btuD_5~~~potB_1
rpoH
group_13087
group_13081
acdS
dhmA~~~rutD_3~~~rutD
group_13067
group_13056
alaC~~~alaC_2~~~alaC_1
group_13046
group_13031
bfr_2
group_12991
group_12989
ispH
oprD_8~~~oprD_7~~~oprD_3~~~oprD_9~~~oprD_1~~~oprD_2~~~oprD_4~~~oprD_5~~~oprD_6~~~oprD_10
group_12731
group_12730
group_12712
eco_1~~~eco
group_12593
group_12484
msrC
group_12434
dcd
nlpD
rhaR_3~~~rhaR_5
fabG_4~~~fabG_5~~~fabG_12~~~fabG_11~~~ucpA~~~fabG_6
group_12297
wbgU
emrA_2~~~emrA_4~~~emrA_3~~~aaeA_4~~~emrA_5
dsbE
rluF
cph2~~~pdeR
group_12154
wspC~~~wspC_2~~~wspC_1
oprD_8~~~oprD_7
group_12102
group_12060
rplE
group_12051
group_12050
group_12034
group_11998
group_11918
zntB_1~~~zntB_2
lasA~~~lasA_2~~~lasA_1
sotB_2~~~sotB_1~~~pbuE_1~~~sotB_3
group_11744
group_11742
group_11740
group_11710
crt_4~~~fadJ_1~~~crt_2~~~fadJ_2~~~crt_3
group_11694
group_11688
prmC_2~~~prmC_1~~~prmC_3
group_11685
group_11684
mdoB_2~~~mdoB_1
group_11666
nimR_3~~~nimR_1~~~nimR_7~~~nimR_2~~~nimR_8~~~nimR_11~~~nimR_6
bvgS_1~~~bvgS_2~~~rcsC_7~~~rcsC_8~~~bvgS_4
group_11655
acpP_1~~~acpP_2~~~acpP_3
yaeQ
phnP
group_11603
group_11593
efp
group_11565
group_11542
spuD_2~~~spuD_3~~~spuE_3~~~spuE_4~~~spuE_1
algU_1~~~algU_2~~~algU_3
group_11495
group_11487
group_11486
group_11485
group_11483
group_11480
yybH
group_11473
clsB_1~~~ywiE_1~~~clsA_2~~~clsA~~~clsB_2~~~ywiE_2
rng~~~rne_1~~~rng_2~~~rng_1
pld
group_11453
group_11451
group_11447
group_11441
group_11439
phnE_2~~~phnE_1~~~phnE_3
group_11433
group_11431
group_11429
amiD_1~~~amiD_2
pucB
group_11420
cysG_2~~~cobJ~~~cysG_1~~~cysG_3
fabG_1~~~fabG_5~~~fabG_10~~~fabG_8
group_11411
clpX_1
group_11388
rcsB_3~~~rcsB_2~~~rcsB_1
group_11382
group_11377
group_11375
zapE_3~~~zapE_4~~~zapE_2
cdhR_3~~~rhaS_10~~~rhaR_6~~~rhaS_14~~~cdhR_6
dmlR_13~~~dmlR_19~~~argP_4~~~dmlR_4~~~dmlR_18~~~hdfR_4~~~dmlR_21
group_11355
group_11353
oleD
argP_1~~~argP_4
nlhH~~~aes_1
recX
czcS_2~~~czcS_3~~~czcS_1
group_11326
group_11320
group_11312
group_11309
group_11308
group_11304
group_11300
group_11287
ivy_1
group_11275
group_11274
alr~~~alr_1~~~alr_2
mcpP
caiA
ahcY_1~~~ahcY_2~~~ahcY
creD_2~~~creD~~~creD_1
creB
yedI
prpF_1~~~prpF~~~prpF_2
mltF_5~~~mltF_3~~~mltF_1~~~mltF_2
group_11246
group_11240
group_11239
nodD2_2~~~pcpR_6~~~pcpR_5~~~pcpR_4~~~yidZ
group_11225
cmk
yyaP
group_11224
pitA_4
epsE_2~~~epsE_1~~~epsE_3
kinB_1~~~amiD_1~~~kinB_2~~~sasA_8~~~sasA_10~~~kinB
group_11212
group_11211
group_11207
group_11205
group_11192
yjiK_3~~~yjiK_2
btsT_2~~~btsT~~~btsT_1
group_11182
fadJ_2~~~fadJ~~~fadJ_1
bvgA_1~~~bvgA_2
nicA
sotB_2~~~ydhP_1~~~ydhP_2~~~ydhP_4~~~ydhP_3
feoC
lnrL~~~btuD_3
hcf136_2~~~hcf136_1~~~hcf136
group_11165
group_11160
group_11155
group_11151
sasA_10~~~pfeS_2~~~pfeS_1~~~pfeS_3
hit
czcR_2~~~czcR_3~~~czcR_5~~~copR_1~~~czcR_4
group_11051
group_11043
group_11040
phrB~~~phrA
upp~~~upp_2~~~upp_1
group_11039
group_11024
group_11021
htpG_2~~~htpG_1
dgcQ~~~dosC
pal_5~~~psaB~~~pal_7~~~pal_1~~~pal_4
group_11015
uhpC~~~uhpC_1~~~uhpC_2
rnd~~~rnd_1~~~rnd_2
group_10999
barA_2~~~barA_1~~~luxQ~~~rcsC_12~~~barA_3~~~rcsC_8
btuB_3~~~btuB_5~~~btuB_8~~~btuB_9~~~btuB_12
btuD_2~~~apxIB_3~~~apxIB_1~~~apxIB_2~~~pglK~~~hlyB~~~apxIB
fadD3~~~menE_1~~~sauT_1~~~fadD3_1~~~caiC_2~~~fadD_1~~~fadD3_2~~~fadD_3~~~trsA
qseB_1~~~qseB_2
norR2~~~norR_3~~~norR_4~~~norR_5~~~norR_2~~~queD
group_10950
rluE_2~~~rluE_1~~~rluE
rlmF~~~rlmF_1~~~rlmF_2
arnE_1
group_10912
group_10905
group_10894
group_10876
group_10838
group_10825
group_10824
barA_3~~~rcsC_13~~~barA_1~~~barA_2~~~rcsC_9~~~rcsC_18~~~rcsC_5~~~rcsC_2~~~rcsC_3~~~barA~~~rcsC_8
group_10810
group_10801
panZ
mmgC_5~~~mmgC_3
group_10793
tpm~~~tpm_1~~~tpm_2
obg~~~obg_1~~~obg_2
lnt
queE_3~~~queE~~~queE_2
group_10747
group_10724
thpR~~~thpR_1~~~thpR_2
srmB~~~srmB_1~~~cshB~~~srmB_2
group_10715
lemA_2
fptA~~~fptA_2~~~fptA_1
group_10714
nicP_3~~~nicP_1~~~nicP_7~~~nicP_11~~~nicP_4~~~nicP_12~~~nicP_8
group_10703
paaH_2~~~fadB_2~~~paaH_1~~~fadJ_2
pcaF_3~~~pcaF_2~~~fadA_6~~~pcaF_1~~~paaJ
ubiX~~~PAD1
betI_3~~~betI_2
group_10675
group_10672
lrgB~~~yohK_2~~~yohK_1
rnfE
group_10665
phnX_1~~~phnX~~~phnX_2
group_10660
group_10657
group_10654
map_1~~~map_2~~~map_3
group_10642
rhaS_5~~~rhaS_7~~~rhaS_11~~~rhaS_8
group_10640
group_10639
isfD_2
opuAB_1~~~opuAB_2
ureD
pitA_2~~~pitA_1~~~pitA_3
dmlR_12~~~dmlR_20~~~dmlR_21
rpsF
pdxY~~~pdxY_2~~~pdxY_1
bla
argP_5~~~dmlR_11~~~dmlR_16
yihG_2~~~yihG_1
COQ5
plcN_1
prmB
group_10585
oxyR_1~~~oxyR_2
cmpR_1~~~hdfR_5
mucB_1~~~mucB_2~~~mucB
group_10574
dauP~~~rutD_3~~~rdmC_2
pknD_3~~~pknD_4~~~pknD_2~~~pknD_1
lpxK_2~~~lpxK_1~~~lpxK
group_10558
emrA_1~~~emrA_3
group_10554
wecC~~~algD_1~~~algD~~~algD_2
group_10549
nusB
namA_2~~~namA_1~~~namA
group_10541
mgtA_1~~~mgs~~~mgtA_2
ybiS~~~ynhG
ydhP_1~~~sotB_3~~~ydhP_2
group_10522
yedA_1~~~yedA~~~yedA_2
group_10517
phzF_3~~~yddE_1~~~phzF_2~~~yddE_4~~~phzF_1
group_10500
group_10497
group_10492
group_10484
group_10483
group_10481
pyrC_1~~~pyrC_2~~~lhyD
cyaB
ves
dht~~~dht_1~~~dht_2
gltD_2~~~preT~~~gltD_1
cdhR_1~~~rhaS_1~~~cdhR_2~~~cdhR_4~~~cdhR_3~~~rhaS_3
sodB_1~~~sodA~~~sodB_3~~~sodB_2
pmbA
murF
group_10470
argH
algA_3~~~algA_4~~~algA_2~~~algA_1
group_10454
gabR_2~~~gabR_1~~~gabR_3
group_10452
group_10451
lptA
rpoN_1~~~rpoN~~~rpoN_2
potE_2~~~adiC_1~~~adiC~~~adiC_2
fpr_1~~~fpr_2
dppA_2~~~dppA_6~~~dppA_1~~~dppA_7~~~dppA_5
group_10427
mcpU_2~~~mcpQ_1~~~mcpU_1
rhaS_4~~~rhaS_11~~~rhaS_10~~~mtrA_2~~~rhaS_6~~~rhaS_8~~~rhaS_13~~~rhaS_9~~~rhaS_5~~~rhaS_12
dmdC_2~~~dmdC_4~~~dmdC_1~~~dmdC_5~~~dmdC_3
group_10394
group_10388
group_10379
hupB_1~~~ihfA_2~~~hupB_2
group_10367
group_10362
rcsC_2~~~rcsC_5~~~rcsC_8~~~rcsC_4~~~rcsC_11~~~luxQ~~~rcsC_9~~~rpfC_2~~~rpfC_1~~~barA_3~~~evgS~~~barA_2~~~rcsC_3~~~rcsC_16~~~rcsC_13~~~rcsC_6~~~rcsC_15~~~rcsC_12~~~rcsC_1
leuS~~~leuS_1~~~leuS_2
group_10355
fkpB~~~fkpB_2~~~fkpB_1
rapA_2~~~rapA_5~~~rapA_1~~~rapA_4~~~rapA_3~~~rapA_6
hrpA
group_10337
phnM
group_9983
ispE
group_9956
speE_3~~~speE_2~~~speE_4~~~speE_1
qseC_1~~~srrB~~~qseC_2~~~rssA
fabR_1~~~fabR_2
group_9912
group_9910
group_9904
purK
lpxL_2~~~lpxL_1~~~lpxL_3
rplV
yibF
group_9807
yjiA_1~~~yjiA_2
pyrD
rlmL_2~~~rlmL_1~~~rlmL_3
lhgD_2~~~lhgD_1~~~lhgD_3
tatB
group_9696
ygfZ_1~~~ygfZ~~~ygfZ_2
group_9692
glpG
rlmE
group_9661
group_9642
ptsN
group_9609
group_9603
group_9568
lon_3
dacB~~~dac~~~dacC_1
rplF
rsmH
rsmI~~~rsmI_2
hrpB_1~~~hrpB_2~~~hrpB~~~hrpB_3
group_9438
tolA~~~tolA_1~~~tolA_2
tolQ_2
group_9400
group_9392
group_9382
ycgR
cheB_2~~~cheB_3~~~cheB_4
group_9359
hisH
rcsC_8~~~rcsC_1~~~rcsC_9~~~rcsC_2~~~rcsC_14~~~rcsC_13~~~rcsC_11
tolB_2~~~tolB_1
mcp4
yedZ1
group_9293
ohrB
ousX
group_9233
group_9208
sulA_2~~~sulA_1
ribD
ccmA~~~btuD_4
aroA
group_9113
mscS_2~~~mscS_1
group_9094
mlaC
group_9077
sspA_2~~~sspA_1
glpK_1~~~glpK_2~~~glpK_3~~~glpK_4
group_9003
mlaD
feoA
sutA
mltB_1~~~mltB_2
group_8871
ribE
group_8822
group_8800
group_8793
nimR_2~~~nimR_8~~~nimR_11~~~nimR_10
group_8673
htpG_3~~~htpG_2~~~htpG_1~~~htpG
group_8655
yadH~~~btuD_1~~~yadH_1~~~yadH_2
group_8641
group_8631
group_8607
group_8595
ccmB
tctD
pdeR
fbp_2~~~fbp_1
ogt_1~~~atl~~~ogt_2
group_8441
btuD_2~~~btuD_3
aqpZ
cyaA
group_8000
mdtA_1~~~mdtN~~~mdtA_6
atoS~~~sasA_13
pfeA_1~~~pfeA_2~~~btuB_6~~~pfeA_3
phaA_2~~~thlA_2~~~thlA~~~thlA_1
btuF_1~~~hmuT
ftsH_1~~~ftsH_2~~~ftsH_3
walR_1
group_7962
mhqP
ampG
glyA_1~~~glyA_2~~~glyA_5~~~glyA_3
nosZ~~~nosZ_2~~~nosZ_1
bepA_1~~~bepA_2~~~bepA_3
pimC~~~mshA_4~~~mgtA_3~~~mshA_2
cvfB
apt
proP_2~~~abaF_1~~~proP_1~~~nanT_1~~~proP_4~~~nanT_3
mexA~~~mexA_1~~~mexA_3~~~mexA_2
glcB_2~~~glcB_1~~~glcB
group_7868
group_7865
group_7856
gloC~~~gloB_3
ccmE_1~~~ccmE_2~~~ccmE
dctD_2~~~dctD_3~~~cheB_3~~~dctD_1
acs_1~~~acs_2
group_7845
sasA_8~~~zraS~~~kinA~~~sasA_15~~~fixL~~~sasA_10~~~sasA_2~~~sasA_6
group_7842
zwf_2~~~zwf_3~~~zwf_1
era
group_7820
spuD_2~~~spuE_5~~~spuE_6~~~spuD_1~~~spuD_3
greA
group_7804
cnoX
group_7791
rtcB_1~~~rtcB_2
proP_2~~~proP_3~~~proP_4~~~ousA~~~proP_1
dhbF~~~tycC~~~dhbF_2~~~dhbF_1~~~tycB~~~ppsA_1~~~ppsD~~~tycC_2
group_7788
gcvA_4~~~argP_4~~~gcvA_3
codA_2~~~codA_1~~~codA
preA~~~preA_2~~~preA_1
ydiK_2~~~ydiK_1
group_7776
ftsQ_1~~~ftsQ_2~~~ftsQ
nicP_4~~~nicP_3~~~nicP_10~~~nicP_6~~~nicP_2~~~nicP_7
group_7760
entS_2~~~entS_3
pucI_2~~~pucI_1~~~pucI_3
srlR~~~srlR_2~~~ulaR~~~srlR_1
pccB
hmuU_2~~~hmuU_1~~~yfhA
pgrR_1~~~pgrR_6~~~argP_1~~~pgrR_7~~~pgrR_2~~~pgrR_4
group_7734
dgt_2~~~dgt_1
nicB_1~~~nicB_2~~~nicB_3
xcpQ_2~~~sctC_2~~~sctC_3~~~sctC_1
mutT~~~rppH_2~~~thiE_1~~~thiE_2
argJ~~~argJ_1~~~argJ_2
hsrA~~~hsrA_1~~~hsrA_2
valS~~~valS_3
fadD_2~~~fadD_1~~~menE_2
recJ_2~~~recJ~~~recJ_1
ephD_1~~~ephD_2~~~ephD
group_7679
hisA
frmA
group_7628
group_7626
group_7624
phnN_1~~~phnN_2~~~phnN
hemH
group_7619
pyrP~~~uraA~~~rutG
group_7615
flgF
argP_1~~~argP_4~~~cmpR_4~~~cysL_3
qseB_1~~~qseB_3
dinF_1~~~dinF~~~dinF_2
ureC_2~~~ureC_1~~~ureC
group_7555
group_7548
anr_2~~~anr_1~~~anr
group_7530
clpP_3~~~clpP_2
afsQ1~~~arlR~~~rstA
fabI~~~fabI_1
yejE_2~~~yejE_3~~~yejE_1~~~btuD_2~~~yejF_1~~~yejF_2~~~yejF_3
group_7524
group_7506
nuoE
group_7491
group_7461
purU_3~~~purU_1
group_7452
bioA
group_7434
hlyC~~~lip_2~~~lip_3~~~lip_1
paaH_2~~~paaH_1~~~paaH_3~~~mmgB
group_7421
tdcG~~~sdaA~~~sdaA_2~~~tdcG_1
katB_2~~~katB_1~~~katB
group_7417
puuP_4~~~plaP
lepA~~~lepA_1~~~lepA_2
nadB_1~~~nadB_2~~~nadB
groL_2~~~groL~~~groL_1
group_7384
phnD1
osmC
group_7362
group_7358
group_7353
group_7352
group_7350
cusS~~~sasA_7
miaB
gpx1~~~gpx1_1~~~btuE_3
ccmF~~~ccmF_1~~~ccmF_2
ilvC_1~~~ilvC_4~~~ilvC
ghrA
fieF_2~~~fieF~~~fieF_1
lrp_1~~~lrp_3
ilvA_2~~~ilvA_1
group_7334
smrA
lptC
alyA
gatA_2~~~aam_2~~~gatA_1~~~aam_3~~~aam_1
group_7308
betA_2~~~betA_3~~~betA_1
yhdE
tesA_1~~~tesA_2~~~tesA
cmoA_2
pncB2_3~~~pncB2_2~~~pncB2_1
nicP_9~~~nicP_5~~~oprD_9~~~nicP_4~~~nicP_11~~~oprD_5~~~nicP_10~~~nicP_3
group_7287
yqiK
group_7286
rlmH_2~~~rlmH~~~rlmH_1~~~mrdA
group_7277
group_7276
ydjF
ompW
pilT_2
yiaD
purM
group_7259
tam_4~~~tam_5
phnE_1
ccmC_2~~~ccmC_1~~~ccmC
yheS
fabG_10~~~fabG_8
[truncated: 2,480 more rows]
