# Supplementary material for: Distribution of the four type VI secretion systems in Pseudomonas aeruginosa and classification of their core and accessory effectors
Source: Nat Commun. 2025 Jan 21;16:888. doi: 10.1038/s41467-024-54649-5 (PMC11751169; doi:10.1038/s41467-024-54649-5)
Supplement: Supplementary file 33 — Supplementary Dataset 31 [file 41467_2024_54649_MOESM33_ESM.xlsx]

## Sheet: Sheet1
Supplementary Data 31. Marker genes (n=4566) used for phylogenetic analysis of strains with an H1-, H2-, and H3-T6SS (n=1912).
Gene name
group_19972
atpH_1
ftsB
group_19516
yciI
rplW
group_17641
zapA
fis
iscA
grxD
yabJ_3~~~rutC~~~yabJ_1~~~yabJ_4
ftsE~~~ftsE_2~~~ftsE_1
pdeF~~~pdeB_1~~~pdeB_3
hisE
yajC
osmY_2
group_15724
mgtB~~~mgtB_2~~~mgtB_1
rplS
nat~~~nat_1~~~nat_2
group_15416
yabJ_1
group_15255
rssB_1~~~rssB_2
group_15152
fabG_8~~~metZ~~~pldht
trpI_2~~~trpI_3~~~trpI_1~~~hdfR_8~~~hdfR_5~~~hdfR_7
trpF
kbp~~~yrfG~~~gph_1
lpd3~~~lpd3_2~~~lpd3_1
cobH~~~sir_2~~~sir_3~~~cobH_2
group_14744
gltS~~~gltS_1~~~gltS_2
accD
rfbA~~~rmlA~~~cugP
xcpQ_2~~~xcpQ_1~~~xcpQ_3~~~xcpQ~~~xcpP_1~~~xcpP_2~~~sctC_3~~~sctC_1
rhtC_3~~~rhtC_2~~~rhtC_1~~~rhtC_4
truA
group_14377
sdhD
group_14245
yabJ_2
group_13926
norG_4~~~norG_1~~~norG_2~~~norG_3
nicP_5~~~nicP_4~~~nicP_8~~~nicP_12~~~nicP_1~~~nicP_6~~~nicP_10~~~nicP_3~~~nicP_9~~~nicP_11
nasD_2~~~nasD_1~~~nasB~~~nasD~~~norW
yddE_1~~~yddE_3
hslR
aruH~~~aruH_1~~~aruH_2
group_13853
group_13852
hdfR_6~~~hdfR_2~~~cysL_3~~~cmpR_2~~~hdfR_1~~~hdfR_7~~~cysL_2
group_13841
bchI
lip1
vgrG1_4~~~vgrG1_2~~~vgrG1_1~~~vgrG1_3~~~vgrG1_8
marR~~~slyA_2
rpsK
lpxH_1~~~lpxH_2
group_13700
hutG~~~hutG_2
group_13659
group_13657
ahpC_1~~~ahpC_3
group_13632
group_13629
cntL~~~cntL_2~~~btuB_9~~~cntL_1
group_13610
group_13609
folC
group_13596
pepA
nimR_1~~~nimR_8~~~nimR_7~~~nimR_9~~~nimR_11
proX
bmrA~~~msbA_1~~~msbA_2
group_13392
group_13380
murB_1~~~murB_2~~~murB
group_13365
group_13362
lutA
frzE~~~rcsC_10~~~rcsC_12~~~cheA~~~rcsC_4~~~rcsC_8
mtaD~~~dadD~~~dadD_1~~~trzA~~~dadD_2
vgrG1_1~~~vgrG1_2~~~vgrG1_3~~~vgrG1_6
puuB_8~~~puuB_9~~~puuB_7
rutC~~~amnD~~~glpT_1~~~pgtP~~~glpT_2
lpxT
group_13161
hutU~~~hutU_2~~~hutU_1
group_13153
fur
ybbJ
group_13093
ydhC~~~mdtL
rhdA
pfeS_1~~~pfeS_2
group_13018
group_13009
rsmJ_1~~~rsmJ~~~rsmJ_2
group_12983
group_12976
menH_2~~~rutD_2~~~rutD_1~~~bpoA1
group_12891
atsA~~~atsA_1~~~atsA_2
yafV_2~~~yafV
pilQ~~~sctC_5~~~pilQ_2~~~pilQ_1~~~sctC_2~~~sctC_1~~~sctC_4
group_12779
ptsI~~~ptsI_2~~~ptsI_1
group_12699
group_12693
pdeG~~~pdeN
alaS_2~~~alaS_1~~~alaS_3~~~alaS
resA_1~~~resA_2
group_12673
acnA_2~~~acnA~~~acnA_1~~~acn
minC
cbiG
group_12663
rcsC_2~~~walR_2
group_12655
pchA_1~~~menF_1~~~pchA_2~~~menF_2~~~pchA_3
group_12648
ymdB
group_12643
group_12639
mdtJ_1~~~gdx_2~~~mdtI_2~~~gdx_3
btuD_6~~~btuD_3~~~oprB_2~~~oprB_3~~~oprB_1~~~sugC~~~ugpC~~~btuD_4~~~btuD_5
group_12628
pdeB_1~~~pdeB_3~~~pdeB_2
group_12620
occM_1~~~occM_2
tsaQ1
serA
group_12613
purD~~~purD_2~~~purD_1
folD_1~~~folD_2~~~folD
prpB_1
group_12566
group_12525
blc
atpC
ispD_2~~~ispD_1~~~ispD
ybjJ
hisI
group_12260
cheA~~~cheA_2
bepF_3~~~acrE_2~~~acrA_2~~~ttgA~~~bepF_2
group_12229
group_12228
group_12197
group_12177
atoS_2~~~rcsC_1~~~pitA_2~~~pitA_1~~~rcsC_3~~~rcsC_13~~~cckA~~~dctB_3~~~rcsC_2~~~rcsC_14~~~rcsC_4~~~rcsC_11
group_12144
group_12118
uspA2
dmdC_7~~~dmdC_4~~~dmdC_6
hemD_1~~~hemD
hemX
ygfF
kdpC
group_12060
bcpA
fabZ
tolR
btuB_2~~~btuB_8~~~cirA_2~~~btuB_11~~~btuB_3~~~btuB_10~~~hemR~~~btuB_7
benM_2~~~argP_2~~~catM_1~~~benM_3
ydjA
group_11939
group_11922
group_11921
group_11906
group_11901
group_11898
group_11897
group_11895
group_11886
group_11882
rutB_1~~~sttH_1~~~rutB_3~~~rutB_2
group_11879
dadA~~~dadA1_3~~~dadA1_2~~~dadA1_1
group_11878
group_11877
czcD_1~~~czcD_2~~~czcD_3~~~zitB
der
group_11852
amiC_1~~~amiC_3~~~amiC_2~~~amiC_5
group_11845
aidA
hutH_2~~~hutH_3~~~hutH_1
group_11835
group_11834
msbA_1~~~btuD_6~~~msbA_2~~~lmrA
group_11825
group_11819
group_11818
kdpB_2~~~cadA_2~~~cadA_1~~~kdpB_1
group_11814
group_11809
group_11808
group_11807
mdtB_3~~~bepE_2~~~bepE_1~~~mdtC_4~~~oqxB7~~~mexB_3~~~ttgB~~~bepE_3~~~oqxB10~~~oqxB7_2
group_11805
group_11804
cysM_2~~~sbnA
fliG~~~fliG_2~~~fliG_1
alsT_3~~~alsT_4~~~alsT_2~~~alsT_1
tcdA~~~tcdA_2~~~tcdA_1
sumT~~~cysG_4~~~nasA_1~~~napA_2~~~cysG_3~~~nasA_2~~~napA_1~~~napA_3
cysS_1~~~cysS_2~~~cysS
rstB~~~rstB_2~~~rstB_1
group_11717
nuoG_1~~~nuoG_2~~~nuoG
hslO
cynT_2~~~cynT_1
aroF_2~~~aroG~~~aroF_1
group_11673
lplT~~~aas
rhaR_4~~~rhaR_2~~~rhaS_9~~~rhaR_3~~~rhaS_13
mutL_2~~~mutL_1~~~mutL
group_11646
group_11643
dmlR_10~~~dmlR_1~~~dmlR_8
ctpL_1~~~ctpL~~~ctpL_2
yhhJ~~~yhhJ_2~~~yhhJ_1
group_11637
bluF
glcA_2~~~glcA_1~~~glcA
group_11631
yrdA_2~~~caiE
group_11618
group_11616
pknD_1~~~pknD_2~~~pknD_3~~~pknB~~~pstP
polA~~~xni
metXS~~~metXA_2~~~metXS_1~~~metXS_2
group_11606
group_11605
dctM_2~~~dctM_1
cmpR_4~~~hdfR_6~~~cmpR_3~~~cynR_2
group_11593
group_11591
group_11587
rof
rhtC_5~~~rhtC_1~~~rhtC_4
iscR
group_11558
menH_4~~~menH_1
group_11548
group_11544
group_11543
group_11539
yceF
group_11536
msrP
tmk_1~~~tmk_2~~~tmk~~~tmk_3
group_11521
fabG_6~~~hcaB_2
hisC_5~~~hisC_2~~~hisC_4~~~hisC_1~~~hisC_3
selD~~~selD_2~~~selD_1
leuB~~~ycgJ~~~leuB_1
usg
mtnB
group_11499
lpxL_1~~~lpxL_3~~~lpxL_2
dmlR_4~~~dmlR_6~~~dmlR_26~~~dmlR_8
fumC_1
group_11496
kefF_1~~~kefF_2~~~azoR_1~~~azoR_2
COQ3_1~~~COQ3_2~~~COQ3_6~~~COQ3_3
group_11484
dsbB_2~~~dsbB_1
group_11482
glcC~~~ubiC~~~nanR
waaA~~~waaA_2~~~waaA_1
menI~~~yhgF~~~paaI
mtnA~~~mtnA_2~~~MRI1~~~mtnA_1
group_11464
ephA~~~dhmA
accB_2~~~qutE~~~accB_1
nqrF_1~~~nqrF~~~nqrF_2
hemC
zraR_1~~~algB_1~~~zraR_4~~~zraR_3~~~zraR_5~~~rssB_1~~~zraR_2
sasA_1~~~zraS~~~sasA_10~~~sasA_9~~~sasA_16~~~sasA_5~~~sasA_13~~~sasA_11
ada_2~~~abaF~~~nanT_2~~~ogt_3~~~ogt_2
glnL
group_11442
group_11441
group_11440
group_11437
envC
rsmD
group_11429
nimR_6~~~nimR_3~~~nimR_1~~~nimR_11~~~nimR_9~~~nimR_2
group_11428
rpmE2~~~ykgM
group_11413
bdcA~~~bdcA_1~~~bdcA_2
ybdG~~~ybdG_2
group_11402
ygiF
group_11394
ilvD~~~ilvD_2~~~ilvD_1
group_11393
group_11391
hscB
cheR_2~~~cheR
group_11379
group_11378
clpV1_3~~~clpV1_2~~~clpV1_1
group_11376
tyrB~~~tyrB_1~~~aspC_2~~~tyrB_2
group_11363
group_11361
dut
group_11358
group_11355
group_11353
fan1~~~fan1_1~~~fan1_2
dgcM
group_11349
group_11341
clsC~~~clsC_2~~~clsC_1
group_11337
algC~~~glmM_2~~~glmM_1
tsaB
group_11333
group_11324
group_11320
nagZ_1~~~nagZ~~~nagZ_2
tilS
group_11317
PAD1
rimP
group_11174
group_11170
group_11163
group_11162
group_11161
quiP_1~~~quiP_2~~~quiP_3
oprF_2~~~pal_3~~~pal_5~~~pal_6
group_11158
ygbN~~~dsdX
group_11156
ntrC~~~atoC_2~~~atoC_1~~~glnG_2
group_11146
group_11138
group_11118
astB_2~~~astB_1~~~astB
aruG
lysC
csrA_1~~~csrA_2
purB_1
nuoH_1~~~nuoH_2~~~nuoH
amtB_1~~~amtB_2~~~amtB_3
group_11089
cyoE_2~~~cyoE_1~~~ctaB~~~cyoE_3
thrB
rlmM_1~~~rlmM~~~rlmM_2
tusA_1
nimT~~~yycB_2~~~nimT_2~~~yycB_3
xerC_3~~~xerC_1~~~xerC_2
group_10980
group_10979
group_10975
group_10973
yejM
napA_1~~~napA_3~~~napA_2~~~fdhF~~~psrA
oatA_2~~~oatA_1
queA
group_10945
group_10944
group_10933
tonB
group_10915
arfB
psd~~~psd_2~~~psd_1
group_10897
group_10870
group_10861
group_10856
ppiB
yibN
dhbE_2~~~dhbE_1~~~dhbE~~~pikAV~~~menE_1
dhfrIII
group_10848
pyrC_2~~~pyrC~~~pyrC_1~~~pyrC_1
group_10835
group_10833
zntR
group_10821
group_10806
group_10805
cheD
cc4_2~~~cc4_1
pleD_1
ybgC_1
rluB
eda_2
mtnC
mcbR
yciK
gshA_1~~~gshA_2~~~gshA
yggS_1~~~yggS~~~yggS_2
group_10740
hom
dsbC
plcN_1~~~plcN_2
cysZ_1~~~cysZ
efeU
group_10731
group_10725
fadF
nqrA
znuB_2
FCS1_2~~~FCS1_1
group_10712
group_10708
atpF
group_10699
thyA_3~~~thyA_1~~~thyA_2~~~thyA
suhB~~~suhB_2~~~suhB_1
group_10694
rhtC_4~~~rhtC_3~~~rhtC_1
bfr_2
pgi
recG_2~~~recG_1~~~recG
group_10678
menH_2~~~menH_3~~~menH_1
group_10667
group_10666
group_10662
group_10659
group_10653
glsA2~~~glsA
prmB
group_10643
gcvA_2~~~gcvA_3~~~gcvA_5
fabD_2
group_10631
gshB~~~gshB_1
mas~~~ppsC_1~~~tdh_1~~~ppsC_2
group_10621
estD
group_10620
pknD_3~~~pknD_4~~~pknD_2~~~pknD_1
pikAII
group_10595
yiaO
rlmN_2~~~rlmN_1
pyrC_1~~~rnt
rodZ~~~ispG~~~rodZ_1~~~rodZ_2
group_10588
motB
group_10576
mdtA_2~~~mdtE
group_10570
group_10559
group_10556
hdfR_4~~~cmpR_3~~~cmpR_4~~~cmpR_2
rfnT~~~rfnT_2~~~rfnT_1
gluQ~~~gluQ_1~~~gluQ_2
group_10526
etfA_2~~~etfA_1~~~etfA
smtB~~~smtB_1~~~frc~~~smtA
group_10523
dksA_1~~~yciC
group_10521
group_10519
ynfM_2~~~ynfM_1
group_10514
iscS_1~~~iscS_2
phzF_3~~~yddE_1~~~phzF_2~~~yddE_4~~~phzF_1
ycaD_2
cntM~~~cntM_1~~~cntM_2
group_10467
group_10466
gyrA~~~serC_2~~~serC~~~serC_1
group_10461
dadD_2~~~dadD
mshA_6~~~mshA_4~~~mshA_1
group_10441
trmL
slyD
group_10428
lptG
purH_1~~~purH~~~purH_2
rnhA
dltA_4~~~mbtB~~~dltA_2~~~mbtB_2~~~mbtB_1~~~dltA_3~~~dltA_1~~~gpmI_1
group_10402
aceF~~~aceF_2
group_10399
pdhR~~~pdhR_2~~~nanR~~~pdhR_1
kefB~~~ybaL_2
yidC
dctB_2~~~dctB_1
iscX
group_10382
amiC_3~~~amiC_2
fabY
hcp1_2
thrS~~~thrS_2~~~thrS_1
group_10373
mcpQ_2~~~mcpQ_3~~~mcpQ_1
group_10368
group_10356
group_10355
stcD_1~~~stcD
kdpB~~~kdpB_2~~~kdpB_1~~~kdpB_3
trxA
ftsN_2~~~ftsN_1~~~ftsN
pfeA_1~~~fepA~~~pfeA_3~~~btuB_7~~~pfeA_2~~~btuB_2~~~btuB_6~~~pfeA_4
ybiO
dnaQ
rocC~~~rocE
rcsC_12~~~rcsC_5~~~rpfC_2~~~rcsC_3~~~rcsC_15~~~rcsC_8~~~rcsC_16~~~arcB_2~~~rcsC_2~~~rcsC_14~~~rcsC_7
xcpP_1~~~xcpP_2~~~xcpP
group_10325
rsxC~~~rsxC_1~~~rsxC_2
mdoG_2~~~mdoG_1~~~mdoG
pheT_1~~~pheT~~~pheT_2
group_10319
bepA_4~~~bepA_1
glnP
cheB_7~~~cheB_3~~~pdtaR
holC
group_10300
group_10299
aroP_2~~~aroP_1~~~aroP_3~~~aroP_4
group_10294
metH_1~~~metH_2~~~metH
group_10199
group_10168
group_9973
rpsO
rbfA
btuD_4~~~potA_5
group_9863
group_9862
group_9861
prmC_1~~~prmC_2
garR_1
dapA_2~~~dapA_5
epsE_1~~~icaA~~~glyG
group_9842
group_9817
ggt_1~~~ggt_2
group_9810
group_9800
dadD~~~guaD_2~~~guaD_3
yccX~~~acyP
rcnR
group_9736
group_9729
group_9727
rne~~~rne_2~~~rne_1
rsgA
group_9683
sfsA
hemY
group_9571
group_9566
group_9561
dapF~~~dapF_2~~~dapF_1
group_9512
prmA
phoB~~~phoB_1
ubiG
ybdL_1~~~ybdL_2~~~ybdL
ycaD_1
azoR~~~azoR_3~~~azoR_1~~~azoR_2
csaA
group_9356
group_9331
rimM
rsmG
group_9288
glyS_2~~~glyS_1~~~glyS
group_9263
hemS
glmS_2~~~glmS_1
group_9178
group_9150
group_9131
group_9128
tyrR_2~~~tyrR_3~~~tyrR_1
puuR_1
gltC_4~~~allS~~~gltC_6
frr
dusC~~~dusC_1~~~dusC_2
group_8984
pcaH~~~pcaH_2~~~pcaH_1
group_8981
mntP~~~mntP_1~~~mntP_2
ppiA
nudE
group_8891
group_8843
xpt
phaA_2~~~thlA_2~~~thlA~~~thlA_1
envZ_1~~~envZ_2~~~envZ~~~envZ_3
group_8821
gltB_1~~~gltB~~~gltB_2
gabD_1~~~aldHT~~~gabD~~~gabD_2~~~astD_1~~~iolA~~~gucD
folP~~~folP_1~~~folP_2~~~folP_4
sasA_14~~~qseC_2~~~sasA_3~~~sasA_11~~~pfeS_3~~~sasA_1~~~sasA_4
acnB_1~~~acnB_2~~~acnB
mdtC_3~~~ttgE~~~mexB_3~~~mdtB_4~~~mexB_2~~~cnrA~~~mdtB_2
group_8805
nfuA
sigW
tig~~~tig_1~~~tig_2
farB_1~~~emrB_1~~~farB_2~~~emrB_3~~~emrB_4~~~emrB_2
topA_1~~~topA_2~~~topA
group_8742
group_8734
pal_6~~~yiaD_2~~~pal_5
group_8733
group_8722
acs_1~~~acs_2
pfeA_4~~~btuB_5~~~btuB_3~~~btuB_11~~~btuB_2~~~btuB_10
acnD~~~acnM_2~~~acnM~~~acnM_1
maeA_1~~~maeA_2~~~maeA
sctC_1~~~sctC_4~~~sctC_3
group_8709
mrdA_1~~~mrdA~~~mrdA_2~~~mrdB
hisZ_1~~~hisS
bamB_1~~~bamB_2~~~bamB
group_8679
group_8678
ilvA_3~~~ilvA_2~~~tdcB~~~ilvA_1
nqrC
group_8670
group_8667
group_8663
glmM_2~~~glmM_1
group_8655
puuP_5~~~puuP_1~~~puuP_3~~~puuP_6
pal_8~~~pal_3~~~pal_2
trkI
proY_2~~~pheP~~~yifK~~~proY_1
lptF
group_8644
adiA~~~ldcC
betI_1
group_8642
group_8638
yejF_1~~~yejF_2~~~yejF_3~~~yejE_2~~~yejE_1~~~btuD_2~~~yejE_3
group_8635
group_8633
group_8630
slt~~~slt_2~~~slt_1
rpiA
elbB~~~elbB_2~~~elbB_1
parC~~~parC_2
hutH_3~~~hutH_1~~~hutH_2
purL
group_8610
fadB_2~~~fadB_1~~~fadB_4
plsB_1~~~plsB_2~~~plsB
metY~~~oah1~~~metZ_2~~~metZ_1
group_8575
pknD_1~~~btuD_11
group_8574
group_8525
group_8488
ftsP~~~mco
group_8486
group_8469
mcpU_2~~~mcpU_1~~~mcpU_3
nadA_1~~~nadA_2~~~nadA
group_8453
group_8451
flgG_1~~~flgG_2~~~flgG
flgJ
fliF_2~~~fliF~~~fliF_1
ntrC~~~atoC_2~~~norR_3~~~atoC_1
group_8444
rnhB
nrdB
group_8408
tgpA_2~~~tgpA~~~tgpA_1
rplD
group_8397
ppsA_2~~~ppsA~~~ppsA_1
oprF~~~oprF_2~~~oprF_1
group_8394
clpP_3~~~clpP_2
afsQ1~~~arlR~~~rstA
aruC_1~~~aruC_2~~~aruC
aspS
mnmA_2~~~mnmA_1~~~mnmA
icd_2~~~icd_3~~~icd_1
nuoF_2~~~nuoF_1~~~nuoF
nuoI
nuoL~~~nuoL_2~~~nuoL_1
pckA_1~~~pckA_2~~~pckA
group_8355
mdtA_5~~~mdtA_6~~~mdtA_4~~~mdtA_1~~~mdtA_3~~~mdtA_2
hdfR_6~~~gbpR_2
bicA_2~~~dauA_2
recF_2~~~recF_1~~~recF
cobN_2~~~cobN_1~~~cobN
rlmN_3~~~rlmN_1~~~rlmN_2
fecA_1~~~fecA_3~~~fecA_2~~~btuB_3
cspA_1~~~cspA_3
edd_2~~~edd_1~~~edd
IMPDH_2
group_8294
minD_2~~~minD~~~minD_1
cobM_1~~~cobM_2~~~cobM
group_8286
group_8284
group_8281
mcpQ_1~~~mcpQ_3~~~mcpQ_2
walR_3~~~pleD_1
group_8249
tyrB_1~~~tyrB_2~~~aspC_1
rbbA_2~~~rbbA_1~~~rbbA
glpT_1~~~glpT~~~glpT_3~~~glpT_2
group_8246
group_8244
ywiE_1~~~clsA
nhaP2_1~~~nhaP2_2
osmC
uup_2~~~uup~~~uup_1
group_8228
prc_1~~~prc~~~prc_2
smpB
fabG2~~~tsaC1
secB
uvrA~~~uvrA_2~~~uvrA_1
nudL
agaA_2~~~agaA~~~agaA_1
group_8209
pyrR~~~yqgF
tdhA_2~~~tdhA~~~btuB_10~~~tdhA_1
acsA_4~~~acs_2~~~acsA_3~~~acs_3~~~acs_1
argT_2
orn_1~~~orn_2~~~orn
nnr_1~~~nnr_2~~~APOA1BP~~~nnr
smrA
lexA_2
group_8190
yhaJ_2~~~yhaJ_1~~~yhaJ_4
group_8186
dnaE_2~~~dnaE_1~~~dnaE
engB~~~engB_2~~~engB_1
metXA
rpsD
puuB_9~~~puuB_10~~~mnmC_1~~~puuB_4~~~puuB_5~~~puuB_1~~~puuB_7~~~puuB_3
group_8173
group_8167
pleD_1~~~cheB_6~~~cheB_5~~~pleD_2~~~cph2~~~cheB_2~~~cheB_1
arcD_1~~~arcD~~~arcD_2
leuC~~~leuC1
msrA_2~~~msrA_1~~~msrA
mrcA_1~~~mrcA_2~~~mrcA
group_8150
group_8149
cpxR~~~ompR_5
hisQ_3~~~artQ
pilT_4~~~pilT_2~~~pilT_3~~~pilT_1
lrgB~~~yohK_2~~~yohK_1
pta_2~~~pta_1~~~pta
rhaR_6~~~rhaS_13~~~rhaS_10
thrC
thiC_2~~~thiC_1~~~thiC
modA
tobZ
group_8115
group_8114
group_8110
cysE~~~dapH_1
trmJ_1~~~trmJ~~~trmJ_2
exoA
group_8101
pal_7~~~pal_8~~~pal_3
ltaS1~~~mdoB_1
group_8098
yajO_1~~~yhdN_1
group_8088
yhjE_1~~~yhjE_2~~~yhjE
ypjD
cpdA_1~~~cpdA_2
yhdN_2~~~yhdN_1~~~ytbE~~~yvgN
pstB_2~~~pstB~~~pstB_1
pstC1
betT1~~~betT1_2~~~betT~~~betT1_1
group_8064
group_8062
panC
polC
proA_1~~~proA_2~~~proA
ftsX
garR_1~~~garR_3~~~Hgd~~~Hgd_2~~~garR_2
parB
yahB
pyrF~~~pyrF_2~~~pyrF_1
prpB
gltI_2~~~gltI_1~~~yabJ_4~~~rutC
pip
cheB_2~~~cheB_5~~~rssB_1~~~cheB_1
group_8036
group_8035
rimK~~~rimK_1~~~rimK_2~~~gshB_2
putA~~~putA_2~~~putA_1
panS_2~~~panS_1
ycjP~~~ngcG_1
yjiK_1~~~yjiK_2~~~yjiK_3
group_8016
relA_2~~~relA~~~relA_1
group_8014
group_8013
rhaR_4~~~cdhR_5~~~cdhR_2~~~cdhR_4
proS
group_8003
holB
potA_1~~~potA_4
group_7999
group_7998
group_7997
group_7996
group_7995
dctP_1~~~dctP_2~~~dctP_3
tsaC_2~~~yciO
estA_1~~~estA_2~~~estA
arcB_1~~~arcB_2~~~arcB
group_7992
mltB_2
gltX_1~~~gltX~~~gltX_2
mcpQ_3
xseA
argG~~~argG_2~~~argG_1
mltG
hemE
lcdH_2~~~lcdH_1
group_7977
group_7973
group_7972
group_7965
bacC~~~fabG_12~~~fabG_11~~~fabG_6~~~fabG_10~~~fabG_5
pheA_2~~~pheA~~~pheA_1
selU
asd_1~~~asd_2~~~asd
rfaG_2~~~rfaG_1~~~rfaG
btuE_2~~~btuE_3~~~btuE_1
csd~~~egtE~~~sufS_1~~~sufS_2
carB~~~carB_1~~~carB_2
group_7949
hcaT_2
mmgC_5~~~caiA_2~~~carC~~~mmgC_4
kdpA_1~~~kdpA_2~~~kdpA
argE_1~~~argE_2
group_7944
lysN
yfcG_1~~~yfcG_5
cpbD~~~cpbD_2~~~cbpD~~~cpbD_1
group_7940
tolC_3~~~tolC_1~~~tolC_2
bamA_1~~~bamA_2
uppS~~~ispU
etfB
fabV
ydcO~~~ydcO_1~~~ydcO_2
linC~~~hcaB_2~~~hcaB_3
panS_2
rhaS_2~~~rhaS_6~~~rhaS_9
guaB_2~~~guaB_1~~~guaB
kup_1~~~kup_2~~~kup
acdA_3~~~acrC_2~~~acdA_1~~~acrC_1
bcd~~~acrC_2~~~acdA_3
cdhR_6~~~cdhR_2~~~rhaS_4~~~cdhR_5
nqrD~~~nqrD_2~~~nqrD_1
group_7913
group_7909
group_7908
rsd
hflX
group_7890
ydiK_3~~~ydiK_2~~~ydiK_1
mdtJ_1
cbs~~~cysK_2
gltA
dadA1_2~~~dadA1_1
group_7875
puuB_7~~~puuB_6~~~puuB_8
group_7869
soj_4~~~soj_6~~~soj_3~~~soj_1
ynfM_3~~~ynfM_2~~~ynfM_1
secY
group_7863
pepP_2~~~pepP_1~~~pepP
uspE_1~~~uspE_2
group_7862
group_7859
thiG
accC_3~~~accC_2
group_7847
pcaK_4~~~naiP
czcD_1~~~czcD_2
group_7843
leuD1
group_7842
atpD_2~~~atpD~~~atpD_1
sthA_2~~~sthA~~~sthA_1
apbE_1~~~apbE~~~apbE_2
cheB_4~~~lytR~~~cheB_5
typA_1~~~typA_2~~~typA
aroP_1~~~aroP_2~~~aroP_3
glnG_2~~~glnG_1~~~glnG
group_7827
calB_1~~~calB_2~~~betB_2~~~calB
group_7825
lpdG
tauR~~~lysN_2~~~norG_4
rcsB_3~~~rcsB_2
katA_1~~~katA~~~katA_2~~~katA_3
mkl_1~~~mkl_2~~~mkl
group_7821
ctpB
prpD~~~mmgE
group_7814
nimR_11~~~nimR_3~~~nimR_6
mcpQ_2
group_7810
COQ2~~~ubiA
group_7807
group_7802
opuAB_2
gbuA_1~~~opuAA~~~ousV
gpmI_1~~~gpmI_2~~~gpmI
pyrE
aaeB_6~~~aaeB_4~~~aaeB_1
barA_1~~~rcsC_8~~~rcsC_9~~~rcsC_11
gltA_1
lap~~~lap_1~~~lap_2
fadA_3~~~fadA_4~~~paaJ~~~fadA_2
group_7782
pyrG_1~~~pyrG_3~~~pyrG_2
group_7768
sir_3~~~sir_1~~~sir_2
glnE_1~~~glnE_2~~~glnE
group_7766
leuA_2~~~leuA_1~~~leuA
group_7761
phaC_2~~~phaC_1
hslU
group_7760
ybaL_2~~~ybaL~~~ybaL_1
rpmH
nadD_1
group_7749
group_7748
mscK_2~~~mscK_1~~~mscK
menE_2~~~caiC~~~menE_1
accA1_2~~~pycA~~~accA1_3
budC
rcsC_5~~~ompR_2~~~ompR_1
rlmI_1~~~rlmI_2~~~rlmI
xanP_2~~~xanP_3
group_7742
group_7741
yejB_3~~~yejB_2
hscA_2~~~hscA_1~~~hscA
parA
dnaK_1~~~dnaK_2
recN_1~~~recN_2~~~recN
tar
group_7726
group_7724
acsA_3~~~acsA_2~~~acs_3~~~acs_2~~~acsA_1~~~acsA_4
speA
group_7723
idi~~~yfcD
tatC
ascD~~~fre
uvrB~~~uvrB_2
nylB
eda_1
prlC_2~~~prlC~~~prlC_1
speE_1~~~speE_3
group_7702
gmk_2~~~gmk_1~~~gmk
spoT_1~~~spoT_2~~~spoT
aroB
yohD
ppk_2~~~ppk_1~~~ppk
priA_2~~~priA~~~priA_1
cysM_2~~~cysM_1~~~cysM
rlmD_1~~~rlmD_2~~~rlmD
nicB_2~~~nicB_1
nicR
glnA_2
ompR_4~~~ompR_3~~~torR~~~arcA_1
group_7693
dinG_3~~~dinG_2~~~yoaA
dinG_1~~~dinG_2
ptsP~~~ptsP_1~~~ptsP_2
group_7687
rnfA
dtd_2~~~dtd_1~~~dtd
opgH~~~mdoH~~~opgH_2~~~opgH_1
hutI_1~~~hutI_2~~~hutI
ppiD
group_7680
group_7673
ptrB~~~dapb1
sipV~~~lepB_1
puuB_11~~~puuB_3~~~puuB_8~~~puuB_5
ppc~~~adk
mprF
nhaK_2~~~nhaK_1~~~nhaK
glnD_1~~~glnD_2~~~glnD
group_7658
sdhA_2~~~sdhA~~~sdhA_1
gcvT_2~~~gcvT_3~~~gcvT_1
gcvP_2~~~gcvP_3~~~gcvP_1
gcvH_3~~~gcvH_2
ilvE_2~~~ilvE_1~~~ilvE
rluC_1~~~rluC~~~gph_1~~~rluC_2
group_7652
group_7649
lipB
selO_2~~~selO_1~~~selO
mfd_2~~~mfd_1~~~mfd
recC_2~~~recB~~~recB_2~~~recC~~~recB_1~~~recB_3
accA_2~~~accA_1~~~accA_3
group_7638
mltF_5~~~mltF_3~~~mltF_4~~~mltF_1~~~mltF_2
spxA~~~yffB
bepA_1~~~bepA_4
yycJ_1~~~rbn~~~yycJ~~~yycJ_2
yfcG_4~~~yfcG_1~~~yfcG_2
group_7320
group_7319
mrpA~~~mrpA_2~~~ndhB~~~mrpB
group_7318
dmlR_25~~~dmlR_18~~~dmlR_24~~~dmlR_2~~~dmlR_23
group_7317
flgI~~~flgH_2~~~flgH_1~~~flgH
group_7311
fliI_2~~~atpB_2~~~fliI~~~fliI_1
group_7310
yafJ~~~yafJ_1
gpsA
glnS_1~~~glnS_2~~~glnS
group_7256
clpX_2~~~clpX_1
group_7249
rhaR_1~~~nimR_2~~~nimR_3~~~rhaR_5~~~nimR_8~~~nimR_5
meh_1~~~meh_2~~~meh
astD_2~~~astD~~~astD_1
astA_1~~~astA~~~astA_2
group_7244
cntI_1~~~cntI_2
roxA_2~~~roxA_1~~~roxA
nudJ
group_7227
nuoJ
ndhB~~~nuoM_1~~~nuoM_2~~~nuoM
ubiK
btuD_4
pcaR
cntO_2~~~cntO_1~~~pupA
group_7196
elaA
group_7170
znuC_2
glyQ
group_7138
group_7134
norV~~~rubA1
yceD
infC
rplT
ndk_2~~~ndk_1~~~ndk
group_7105
scpB
epd_2~~~gap2_2~~~epd_3~~~epd_1
group_7097
stcD_1~~~namA_1~~~namA_2~~~puuR_2
kgtP_2~~~kgtP_3~~~kgtP_1
lldR_2~~~lutR~~~lldR_1
miaA
atpB
group_7044
icd_1~~~icd_2
eno_2~~~eno_1~~~eno
group_6996
hda
actP_3~~~actP_2~~~actP~~~actP_1
gbuC
dinB_1~~~dinB~~~dinB_2
ygfA
rho_2~~~rho_1~~~rho
tgt
group_6951
pnp
group_6946
trmD_2~~~trmD_1~~~trmD
dadX_2~~~dadX~~~dadX_1
pheS
phhA
bauA_2~~~bioA_2
group_6916
rpsM
infB_1~~~infB_2~~~infB
group_6896
bamE
pbpG_1~~~pbpG~~~pbpG_2
qorA_2~~~qorA_1
mdtN~~~mdtA_8~~~mdtA_3
fimW_1~~~fimW_2~~~fimW
group_6869
czcO
group_6864
group_6851
group_6850
dsbD_3~~~dsbD_2~~~dsbD_1
coaBC
group_6833
adeP_2~~~trmA~~~adeQ~~~adeP_3
group_6809
ratA
rph
grxC~~~grxC_2
nudC_3~~~nudC_1~~~nudC_2
nagR_3
group_6772
pyrB_1~~~pyrB_2~~~pyrB
group_6754
fecR_6~~~fecR_7~~~fecR_1
group_6735
queG~~~queG_2~~~queG_1
group_6723
catD_1~~~catD_4~~~catD_3
cysQ
poxB_2~~~poxB_1~~~poxB
alyA
mutM
group_6681
dsbA
rplC
group_6677
rpoA
dapD_2~~~dapD_1~~~dapD
cheB_5~~~cheB2_2~~~cheB_6~~~cheB_2~~~cheB_3
group_6644
glnQ_2
rsfS
potD_3
rlmJ_1~~~rlmJ~~~rlmJ_2
group_6624
group_6617
pgl_2~~~zwf_1~~~pgl_1
hisM_2~~~occM_1
btuD_3~~~artJ_1~~~artJ~~~artJ_2
group_6589
mupP_2~~~mupP_3~~~mupP_1
hisQ_2~~~hisQ_1
argA_2~~~argA~~~argA_1
proC
hslV_1~~~hslV_2~~~hslV
cidA_1~~~cidA_2
yihG_1
purN_1~~~purN_2
xerD_2~~~xerD
nudF
menH_3~~~lip3
modB~~~cysT_1
rfaP_1~~~rfaP_2
puuA_3~~~puuA_1~~~puuA_4
kstR2
group_6485
etfA_1~~~fixB
group_6473
lpxH_2
group_6465
ramA_2~~~ramA_1~~~ramA
nqrB_2~~~nqrB_1~~~nqrB
group_6459
acdA_1~~~acdA_3~~~acdA_2
hcaR_2~~~hcaR_1~~~benM_3~~~hcaR~~~hdfR_5~~~hdfR_4
group_6447
group_6437
srp54~~~ffh
pcnB~~~folK
group_6432
lgt
group_6420
group_6419
group_6414
group_6409
pstA1
group_6387
panD
oxyR_2~~~oxyR_1~~~oxyR_3
yfcG_1~~~yfcG_2
rpsB
pyrH
group_6350
group_6346
yhfP
group_6342
yraA_2~~~yraA_1~~~yraA
hmuV
yciB
group_6331
group_6326
prpC_4~~~prpC_3~~~prpC_2
gntR_2
group_6320
phoU
kdpE
group_6315
yigB
group_6305
group_6304
group_6303
putP_3~~~putP_2~~~putP_1
group_6294
group_6289
ycgM~~~ycgM_2
plsX
bolA
lcdH_2~~~kce
ahpC_3~~~ahpC_2~~~ahpC_4
group_6273
ddpX
group_6271
group_6265
inaA_1
prpC_2~~~pstP~~~prpC_3
group_6235
hisP_1~~~hisP_2
appA
dctD_2~~~norR_4~~~rssB_4~~~dctD_1
scpA
gloA_2~~~gloA_3
arcA_3~~~arcA_2~~~arcA_1~~~arcA
rlpA_3~~~rlpA_2~~~rlpA_1
cmpR_4~~~cynR_2
pal_8~~~pal_6~~~pal_2~~~pal_7
group_6198
pabC
motA_2~~~motA_1~~~motA
gltD_1~~~gltD_2
phnR_1~~~phnR_3
yaaA
group_6153
rfaC
group_6131
acuR~~~nemR_1~~~nemR_2
ycfH~~~ycfH_1~~~dtd3
leuE_1
dapB
group_6119
group_6118
group_6116
group_6105
ubiE
mcpU_2~~~mcpU_3~~~mcpQ_4~~~aer
dksA_2
rseP_1~~~rseP_2~~~rseP
cdsA
group_6069
group_6062
group_6057
group_6050
guaA
rimO
group_6047
group_6041
iscU
nqrE
yfgD
lpxA
lppL
hflK
metC~~~metC_2~~~metC_1
sdhC
hisZ
group_5989
benM_1~~~benM_6~~~benM_4
ompR_1~~~ompR_2
rpmJ
group_5973
tpiA
ompA
trmB
nagR_3~~~nagR_2
cshA~~~srmB_1~~~rhlE_2~~~srmB_2~~~rhlE_3
atpG_1~~~atpG_2~~~atpG
map_2
group_5939
ugpQ
group_5935
thiI_2~~~thiI_1~~~thiI
mliC
algU_1~~~algU_2
rplQ
group_5900
hexR_2~~~hexR_1
group_5892
group_5890
group_5888
tatD
group_5882
prfB_1~~~prfB
tsaE
group_5877
atpH_1~~~atpH_2
group_5852
ubiJ_2
fabI_1~~~fabI
pchR
group_5823
aceE
menI
group_5811
catD_4~~~catD_3
group_5810
rnpA
group_5768
nhaP2_3~~~nhaP2_2~~~nhaP2_1
glk
btuD_6~~~btuD_5
group_5746
fdx_3~~~fdx_1
yodB_1~~~yodB_2
dnaJ
grpE
arcC1
cheW_1
group_5722
yciH
pleD_3~~~cheB_3~~~dgcC~~~dgcQ~~~cheB_2
emrB_1~~~emrB_4~~~emrB_3
group_5686
rfaP_1
group_5679
rpoZ
tdcD~~~ackA
aroK
dmlR_5~~~dmlR_26
ppx
argS
tolQ_4
group_5627
group_5623
group_5620
rppH
rsxB
hupB_1~~~hupB_2
group_5595
ihfA
ltaE_1~~~ltaE_2
hcr
maeB
fliY_2~~~mltF_10
nrtA
argB
dapL
group_5566
lldD_1~~~lldD_2
sdhB
bfr_1
group_5544
group_5542
epd_3~~~gap2
group_5526
cheR2
kdsA
tsf
hflC
truB
argF
rdgC
secF
tadA
group_4261
dmlR_25
lolB
hemA
mgtC_2
group_4210
group_4209
group_4205
group_4204
group_4203
melD
group_4115
group_4108
coaD
fdx_2
astE
hflD
group_4045
nuoK
group_4026
group_4003
tag
group_3937
group_3842
lipA
dusB
group_3667
yfmJ
fbp_1
hpd
lpxB
carA
ubiH
dxr
serB2
ubiI
lysA
sasA_9
phoR
glmU
hldE
nusA
group_2110
lysS
purF
atpA
ubiB
rpmG
msbA
group_1378
rubA2
secD_1
mnmG
parE
rpmF
group_1195
group_1065
group_1022
rpmI
group_820
group_759
group_520
sucA
acpP_2
yedF
tatA
rpmA
group_19895
rpsQ
rpsT
amiD_2~~~kinB~~~sasA_8~~~sasA_10~~~amiD_1
ftsL
groS
group_18035
rpsN
group_17846
group_17832
hpf
fabF_2~~~fabF_1~~~fabF_3
rplU
group_17442
rplX
xcpX_3~~~xcpW_2~~~xcpX_2~~~xcpX_1~~~xcpX
adhB~~~hcrC
group_17150
fdxA_2
group_16564
group_16294
group_15845
group_15707
group_15602
ygiW
rplR
group_15410
group_15145
group_15103
fadH_2~~~fadH_1~~~fadH_3
fadB_3~~~fadB_2~~~fadB_1~~~fadB_4
cheY_1
yxaF_2
metG
group_14635
dedD~~~ftsN_1~~~ftsN_2
rplN
group_14468
nodD2_2~~~pcpR_5~~~nodD2_1
group_14235
group_14232
group_14224
queC~~~queC_1~~~queC_2
phoC
group_14101
group_14001
dhmA~~~dhmA_2~~~rutD_3~~~rutD
group_13891
ppsC~~~tdh_2
group_13885
group_13884
group_13863
pcaB_1~~~rutD_1~~~pcaB_2~~~pcaB_3
clpB~~~clpB_2~~~clpB_1
namA~~~namA_2~~~namA_1
tolQ_2~~~tolQ_4~~~tolQ_1
ghrA
aruI_3~~~aruI_2~~~aruI_1~~~iolD~~~aruI_4
htpX_2~~~htpX_3~~~htpX_4
yfdE_3~~~paaF_5~~~frc~~~paaF_4~~~paaF_3~~~paaF_2~~~yfdE_2
yegS
group_13831
group_13786
group_13781
group_13770
group_13722
apbC
group_13688
irtB~~~btuD_9~~~msbA_1~~~irtB_2
nlpD
btuD_4~~~potB~~~potB_2~~~btuD_5~~~potB_1
group_13649
group_13647
yibF
acdS
group_13634
fabG_4~~~fabG_5~~~fabG_12~~~fabG_11~~~ucpA~~~fabG_6
bvgA_1~~~bvgA_2
rpsH
group_13581
ispH
yliI~~~yliI_2
group_13402
oprD_8~~~oprD_3~~~oprD_9~~~oprD_2~~~oprD_7~~~oprD_4~~~oprD_5~~~oprD_1~~~oprD_6~~~oprD_10
emrA_2~~~emrA_4~~~emrA_3~~~aaeA_4~~~emrA_5
group_13340
wspC~~~wspC_2~~~wspC_1
oprD_8~~~oprD_7
gbpR_3~~~cynR_4
group_13246
group_13244
group_13240
hchA~~~hchA_1~~~hchA_2
drgA~~~drgA_2~~~drgA_1
mraZ
group_13165
group_13157
cph2~~~pdeR
group_13146
group_13142
barA_2~~~rcsC_13~~~rcsC_9~~~barA_1~~~barA_3~~~rcsC_18~~~rcsC_5~~~rcsC_2~~~rcsC_3~~~barA~~~rcsC_8
phrB~~~phrA
group_13090
group_13089
group_13087
group_13083
group_13068
yeiR
argE_2~~~argE_1~~~argE_3
group_12998
azoR1_2~~~azoR1_1~~~azoR_2
alaC~~~alaC_2~~~alaC_1
group_12980
group_12979
group_12972
group_12967
rng~~~rne_1~~~rng_2~~~rng_1
group_12955
wbgU
group_12846
group_12834
rhaR_3~~~rhaR_5
rplP
aroA
phnP
group_12684
group_12682
rhsC_2~~~rhsC_1~~~rhsC
group_12672
spuD_2~~~spuD_3~~~spuE_3~~~spuE_4~~~spuE_1
group_12653
group_12652
group_12651
group_12649
fabD_1
mdcC
madD
rpoH
group_12633
group_12632
group_12624
cdhR_3~~~rhaS_10~~~rhaR_6~~~rhaS_14~~~cdhR_6
group_12611
prpF_1~~~prpF~~~prpF_2
tpm~~~tpm_1~~~tpm_2
nodD2_2~~~pcpR_6~~~pcpR_5~~~pcpR_4~~~yidZ
lhgD_2~~~lhgD_1~~~lhgD_3
btuB_5~~~btuB_3~~~btuB_8~~~btuB_9~~~btuB_12
group_12585
queE~~~queE_3~~~queE_2
group_12567
group_12564
zntB_1~~~zntB_2
lasA~~~lasA_2~~~lasA_1
oprD_5~~~oprD_1~~~oprD_2~~~oprD_3~~~oprD_7~~~oprD_4
kdsB
group_12501
group_12427
ygfZ_1~~~ygfZ~~~ygfZ_2
group_12421
glpG
groL
group_12327
lon_3
dacB~~~dac~~~dacC_1
rplF
rsmH
lpxK_1~~~lpxK~~~lpxK_2
tolA~~~tolA_1~~~tolA_2
tolQ_2
group_12184
rplO
tolB_2~~~tolB_1
yedZ1
ohrB
exbD_2
yedI
sotB_2~~~sotB_1~~~pbuE_1~~~sotB_3
group_11917
cobL_1~~~cobL_2~~~cbiD~~~cbiD_2~~~cobL
group_11896
group_11885
group_11880
crt_4~~~fadJ_1~~~crt_2~~~fadJ_2~~~crt_3
group_11858
group_11857
group_11856
group_11851
prmC_2~~~prmC_1~~~prmC_3
group_11849
group_11848
cysG_2~~~cobJ~~~cysG_1~~~cysG_3
group_11815
nimR_3~~~nimR_1~~~nimR_7~~~nimR_2~~~nimR_8~~~nimR_11~~~nimR_6
acpP_1~~~acpP_2~~~acpP_3
yaeQ
group_11738
group_11712
group_11705
group_11681
group_11635
yybH
sulA_2~~~sulA_1
clsB_1~~~ywiE_1~~~clsA_2~~~clsA~~~clsB_2~~~ywiE_2
nicP_3~~~nicP_1~~~nicP_11~~~nicP_4~~~nicP_12~~~nicP_8
group_11615
ousX
group_11611
pld
group_11598
group_11581
phnE_2~~~phnE_1~~~phnE_3
group_11576
group_11572
group_11571
ibpB
group_11567
fliA_2~~~cheY_2~~~fliA_1~~~fliA
group_11554
kgtP_1~~~kgtP_2
group_11551
group_11550
ptsN
group_11545
zapE_3~~~zapE_4~~~zapE_2
dmlR_13~~~dmlR_19~~~argP_4~~~dmlR_4~~~dmlR_18~~~hdfR_4~~~dmlR_21
group_11531
group_11530
oleD
argP_1~~~argP_4
group_11523
nlhH~~~aes_1
recX
ycgL~~~rnd
group_11500
group_11495
group_11493
group_11486
group_11485
group_11483
group_11481
group_11479
ycgR
group_11469
alr~~~alr_1~~~alr_2
caiA
cntO_3~~~cntO_2~~~fpvA_1~~~btuB_12~~~btuB_9
ahcY_1~~~ahcY_2~~~ahcY
creD_2~~~creD~~~creD_1
creB
mltF_5~~~mltF_3~~~mltF_1~~~mltF_2
potE_2~~~bioA_1~~~yhdG_1
group_11427
rplI
citG~~~mdcB~~~mdcB_2~~~mdcB_1
group_11405
yyaP
group_11404
pitA_4
group_11398
group_11395
rsmI~~~rsmI_2
group_11392
group_11388
group_11387
tatB
group_11374
yjiK_3~~~yjiK_2
group_11366
yrdA_2~~~yrdA_1
btsT_2~~~btsT~~~btsT_1
group_11362
fadJ_2~~~fadJ~~~fadJ_1
nicA
sotB_2~~~ydhP_1~~~ydhP_2
feoC
lnrL~~~btuD_3
tfdA~~~sdpA
fyuA~~~fyuA_1~~~btuB_12~~~fyuA_2
hcf136_2~~~hcf136_1~~~hcf136
group_11346
group_11334
ohrR
clpX_1
group_11328
hit
phnK_2~~~phnK_1~~~phnK
group_11185
group_11176
group_11173
group_11159
htpG_2~~~htpG_1
dgcQ~~~dosC
pal_5~~~psaB~~~pal_7~~~pal_1~~~pal_4
group_11151
group_11143
group_11133
barA_2~~~barA_1~~~luxQ~~~rcsC_12~~~barA_3~~~rcsC_8
apxIB_1~~~btuD_2~~~apxIB_3~~~apxIB_2~~~hlyB~~~pglK~~~apxIB
group_11121
group_11115
bphD
fadD3~~~menE_1~~~fadD3_1~~~sauT_1~~~caiC_2~~~fadD3_2~~~fadD_3~~~trsA
pqsH~~~pqsH_2~~~pqsH_1
qseB_2~~~qseB_1
norR2~~~norR_4~~~norR_3~~~norR_5~~~norR_2~~~queD
sutA
group_11095
rluE_2~~~rluE~~~rluE_1
rlmF~~~rlmF_1~~~rlmF_2
ctaA~~~ctaA_2~~~ctaA_1
group_11088
group_11080
arnE_1
group_11052
group_11049
group_11044
group_11018
group_10993
mscS_2~~~mscS_1
rlmL_2~~~rlmL_1
group_10951
group_10950
group_10917
panZ
mmgC_5~~~mmgC_3
group_10908
pfeS_2~~~pfeS_3~~~pfeS_1
group_10902
group_10893
obg~~~obg_1~~~obg_2
group_10876
ivy_1
eco~~~eco_1
lnt
group_10842
phaJ
thpR~~~thpR_1~~~thpR_2
dcd
srmB~~~srmB_1~~~cshB~~~srmB_2
group_10809
lemA_2
fptA_2~~~fptA_1~~~fptA
mucA~~~mucB_1~~~mucB_2~~~mucB
algU_1~~~algU_2~~~algU_3
yhdE
group_10794
paaH_2~~~fadB_2~~~paaH_1~~~fadJ_2
pcaF_3~~~pcaF_2~~~fadA_6~~~pcaF_1~~~paaJ
betI_3~~~betI_2
ispF
rnc
group_10757
group_10755
yiaD
rnfE
phnX_1~~~phnX~~~phnX_2
group_10736
group_10732
group_10728
amiD_1~~~amiD_2
map_1~~~map_2~~~map_3
group_10711
rhaS_5~~~rhaS_7~~~rhaS_11~~~rhaS_8
group_10705
group_10704
isfD_2
opuAB_1~~~opuAB_2
ureD
group_10680
pitA_2~~~pitA_1~~~pitA_3
dmlR_12~~~dmlR_20~~~dmlR_21
rpsF
bla
argP_5~~~dmlR_11~~~dmlR_16
yihG_2~~~yihG_1
COQ5
plcN_1
group_10641
oxyR_1~~~oxyR_2
cmpR_1~~~hdfR_5
group_10624
dauP~~~rutD_3~~~rdmC_2
group_10607
group_10597
pyrD
emrA_1~~~emrA_3
group_10589
wecC~~~algD_1~~~algD~~~algD_2
group_10577
cheB_2~~~cheB_3~~~cheB_4
nusB
pntAA~~~pntAA_1~~~pntAA_2
group_10560
ribD
mgtA_1~~~mgs~~~mgtA_2
ybiS~~~ynhG
group_10545
ydhP_1~~~sotB_3~~~ydhP_2
group_10532
yedA_1~~~yedA~~~yedA_2
group_10522
group_10516
nicP_9~~~nicP_1~~~nicP_7~~~nicP_5~~~nicP_2~~~nicP_6~~~nicP_10
pucB
group_10494
group_10492
group_10484
puuA_3~~~puuA_2~~~puuA_4~~~puuA_5~~~puuA_1
group_10463
pyrC_1~~~pyrC_2~~~lhyD
cyaB
pmbA
ves
sspA_2~~~sspA_1
dht
gltD_2~~~preT~~~gltD_1
cdhR_1~~~rhaS_1~~~cdhR_2~~~cdhR_4~~~cdhR_3~~~rhaS_3
sodB_1~~~sodA~~~sodB_3~~~sodB_2
murF
glpK_1~~~glpK_2~~~glpK_3~~~glpK_4
group_10447
argH
dppA_2~~~dppA_6~~~dppA_1~~~dppA_7~~~dppA_5
gabR_2~~~gabR_1~~~gabR_3
group_10433
group_10432
betB_1~~~puuC_2~~~puuC_3
rpoN_1~~~rpoN~~~rpoN_2
lptA
potE_2~~~adiC_1~~~adiC~~~adiC_2
fpr_1~~~fpr_2
group_10410
ccmA~~~btuD_4
group_10405
mcp4
fabG_1~~~fabG_5~~~fabG_10~~~fabG_8
mcpU_2~~~mcpQ_1~~~mcpU_1
rhaS_4~~~rhaS_11~~~rhaS_10~~~mtrA_2~~~rhaS_6~~~rhaS_8~~~rhaS_13~~~rhaS_9~~~rhaS_5~~~rhaS_12
group_10400
mlaD
pdxY~~~pdxY_2~~~pdxY_1
epsE_1~~~epsE_3~~~epsE_2
dmdC_2~~~dmdC_5~~~dmdC_4~~~dmdC_1~~~dmdC_3
group_10380
group_10369
group_10365
group_10348
hupB_1~~~ihfA_2~~~hupB_2
bvgS_1~~~bvgS_2~~~rcsC_7~~~rcsC_8~~~bvgS_4
group_10330
rcsC_8~~~rcsC_14~~~rcsC_1~~~rcsC_2~~~rcsC_9~~~rcsC_13~~~rcsC_11
msrC
group_10324
rcsC_2~~~rcsC_5~~~rcsC_8~~~rcsC_4~~~rcsC_11~~~luxQ~~~rcsC_9~~~rpfC_2~~~rpfC_1~~~barA_3~~~evgS~~~barA_2~~~rcsC_16~~~rcsC_13~~~rcsC_6~~~rcsC_15~~~rcsC_3~~~rcsC_12~~~rcsC_1
leuS~~~leuS_1~~~leuS_2
group_10310
fkpB~~~fkpB_2~~~fkpB_1
rapA_2~~~rapA_5~~~rapA_1~~~rapA_4~~~rapA_3~~~rapA_6
valS~~~valS_3
group_10288
hrpA
ilvH
feoA
rpsE
pncC_2
pal_1
mltB_1~~~mltB_2
phnN_1~~~phnN
phnM
group_9840
group_9839
group_9834
group_9832
speE_3~~~speE_2~~~speE_4~~~speE_1
qseC_1~~~qseC_2~~~srrB~~~rssA
group_9819
group_9798
group_9788
ssuB_1~~~btuD_3
group_9770
purK
lpxL_1~~~lpxL_2~~~lpxL_3
rplV
group_9732
group_9715
group_9709
oprM_5~~~ttgC_1~~~oprJ_2~~~oprM_3
nimR_2~~~nimR_8~~~nimR_11~~~nimR_10
group_9611
htpG_3~~~htpG_2~~~htpG_1~~~htpG
group_9557
yadH~~~btuD_1~~~yadH_1~~~yadH_2
group_9535
hxuB_1~~~hxuB_2
group_9523
group_9475
btuC~~~hmuU_1~~~hmuU~~~hmuU_2
pdeR
fbp_2~~~fbp_1
mdoB_2~~~mdoB_1
group_9324
ogt_1~~~atl~~~ogt_2
group_9286
group_9284
group_9270
group_9255
cmk
yjiA_1~~~yjiA_2
czcR_2~~~czcR_3~~~czcR_5~~~copR_1~~~czcR_4
czcS_2~~~czcS_3~~~czcS_1
dsbE
upp~~~upp_2~~~upp_1
fabR_1~~~fabR_2
rplE
group_9095
flhA_1~~~flhA_2~~~flhA
sucD
group_9000
cyaA
efp
group_8892
mdtA_1~~~mdtN~~~mdtA_6
atoS~~~sasA_13
apt
ctaD_1~~~ctaD_2~~~ctaD
btuF_1~~~hmuT
ftsH_1~~~ftsH_2~~~ftsH_3
group_8812
mhqP
glmS_1~~~glmS_2
ampG
glyA_1~~~glyA_2~~~glyA_5~~~glyA_3
nosZ~~~nosZ_1~~~nosZ_2
rutG~~~uraA~~~pyrP
bepA_1~~~bepA_2~~~bepA_3
pimC~~~mshA_4~~~mgtA_3~~~mshA_2
group_8773
loxA_2~~~lox~~~lox_1~~~loxA~~~loxA_1~~~lox_2
napB
anr_2~~~anr_1~~~anr
proP_2~~~abaF_1~~~proP_1~~~nanT_1~~~proP_4~~~nanT_3
glcB_2~~~glcB_1~~~glcB
group_8743
group_8741
group_8731
group_8728
gloC~~~gloB_3
ccmE_1~~~ccmE_2~~~ccmE
dctD_2~~~dctD_3~~~cheB_3~~~dctD_1
group_8715
[truncated: 2,568 more rows]
