# Supplementary material for: Distribution of the four type VI secretion systems in Pseudomonas aeruginosa and classification of their core and accessory effectors
Source: Nat Commun. 2025 Jan 21;16:888. doi: 10.1038/s41467-024-54649-5 (PMC11751169; doi:10.1038/s41467-024-54649-5)
Supplement: Supplementary file 34 — Supplementary Dataset 32 [file 41467_2024_54649_MOESM34_ESM.xlsx]

## Sheet: Sheet1
Supplementary Data 32. Marker genes (n=4271) used for phylogenetic analysis of P. aeruginosa strains with an H1-, H2-, and H3-T6SS (n=1912), Pseudomonas paraeruginosa strains (n=5) and strains of other species (n=7).
Gene name
atpF
rbfA
rpsO
clpP_1~~~clpP~~~clpP_2~~~clpP_3~~~clpP_4
secY
atpH_1~~~atpH_2
rplW
truB
thrS~~~thrS_2~~~thrS_1
glmU_1~~~glmU_2~~~glmU
group_27933
clpX~~~clpX_2~~~clpX_1
pheT~~~pheT_1~~~pheT_2
atpA
rplD
glnA~~~glnA_2~~~glnA_1
infC
lon~~~lon_1~~~lon_3~~~lon_2
ppiD
rplC
ihfA
rpsM
atpC
atpG~~~atpG_1~~~atpG_2
rplQ
rpsD
rpmG
thiI~~~thiI_2~~~thiI_1
pheS_1~~~pheS
rpmI
rplT
rpoA
group_17703
group_17608
hupB_1~~~hupB_2
group_7905
proS
gcvP~~~gcvP_1~~~gcvP_2~~~gcvP_3
gcvH_2~~~gcvH_1~~~gcvH_3
gcvT~~~gcvT_1~~~gcvT_3~~~gcvT_2
phnV
group_7665
ubiI
ubiH
pepP~~~pepP_2~~~pepP_1
group_7645
ygfA
pstC1
group_7631
yhhJ~~~yhhJ_2~~~yhhJ_1
rbbA~~~rbbA_2~~~rbbA_1
mdtA_3~~~mdtA_1~~~mdtA_2~~~mdtN~~~mdtA_8
group_7614
pstA1
pstB_2~~~pstB_1~~~pstB
phoU
tphA1II~~~ascD~~~fre
group_7593
phoB~~~phoB_2
ubiA~~~COQ2
rho~~~rho_1~~~rho_2
trxA
ppx
ubiC~~~glcC~~~nanR
ppk~~~ppk_1~~~ppk_2
yohD
elbB~~~elbB_2~~~elbB_1
sohB~~~yhfP~~~acuI_1~~~acuI
rubA2~~~rubA1
group_7465
efeU
group_7459
group_7446
sigW~~~sigG~~~sigW_2
group_7415
group_7414
group_7410
group_7409
fabG_1~~~fabG_6~~~tsaC1_2~~~fabG_19~~~fabG_2~~~fabG_5~~~hcaB_2~~~fabG_8
recG~~~recG_1~~~recG_2
sumT~~~nasA_1~~~napA_1~~~napA~~~napA_2~~~cysG_4~~~nasA_2~~~cysG_3~~~napA_3
group_7348
aroF_2~~~aroF_1
oxyR_1~~~oxyR_2~~~oxyR~~~oxyR_3
group_7310
tolC_1~~~tolC_2~~~tolC~~~tolC_3~~~tolC_4
rsd
pknD_2~~~pknD~~~pknD_1~~~pknD_3~~~pstP~~~pknB
spoT~~~spoT_1~~~spoT_2
group_7229
yabJ_1~~~yabJ_2
nasA~~~nasA_2~~~alyA
adiA~~~ldcC
thiC~~~thiC_2~~~thiC_1
hemY
hemX
hemD~~~hemD_1
dnaQ
pdtaR~~~cheB_7~~~cheB_3
group_7090
rpoZ
gmk~~~gmk_2~~~gmk_1
nrtA
acnB~~~acnB_2~~~acnB_1
group_7070
yejE~~~yejF~~~yejF_1~~~yejF_2~~~yejF_3~~~yejE_2~~~btuD_2~~~yejE_1~~~yejE_3
rnhA
nudF
hemC
lytR~~~cheB_1~~~cheB_4~~~cheB_5
group_6981
group_6944
uspE_2~~~uspE_3~~~uspE_1
rph
group_6844
group_6817
exoA
lpxH~~~lpxH_2~~~lpxH_1
ppiB
mltD~~~appA
appA~~~appA_1
group_6703
parE
pyrE
yejB~~~yejB_2~~~yejB_3
ybgC_1
glnS~~~glnS_2~~~glnS_1
cysS~~~cysS_1~~~cysS_2
folD~~~folD_1~~~folD_2
fabI~~~fabI_1
parC~~~parC_2
group_6121
nuoN~~~nuoM~~~nuoM_1~~~nuoM_2~~~ndhB
group_4879
glcA_1~~~glcA~~~glcA_2
lldD~~~lldD_2~~~lldD_1
nuoL~~~nuoL_1~~~nuoL_2
pdhR~~~pdhR_2~~~nanR~~~pdhR_1
smpB
nuoK
nuoJ
ratA
dksA_1~~~dksA_2
gluQ~~~gluQ_1~~~gluQ_2
nuoI
fur
bamE_1~~~bamE
sfsA~~~aspC_1
nuoH~~~nuoH_1~~~nuoH_2
nuoG~~~nuoG_2~~~nuoG_1
recN~~~recN_1~~~recN_2
grpE
sasA_5~~~sasA_1~~~sasA_17~~~sasA_4~~~sasA_8~~~sasA_10~~~sasA_9~~~sasA_16~~~zraS~~~sasA_12~~~sasA_13~~~sasA_2
zraR_1~~~zraR~~~zraR_5~~~algB_1~~~zraR_4~~~zraR_3~~~rssB_1~~~zraR_2
nuoF~~~nuoF_1~~~nuoF_2
dnaK_1~~~dnaK_2
dnaJ
glnL
glnG~~~glnG_1~~~glnG_2
folK~~~pcnB
dapB
carA_2~~~carA
trmL
group_4572
group_4571
group_4565
leuE~~~leuE_1~~~leuE_2
carB~~~carB_2~~~carB_1
panC
secB
grxC~~~grxC_2
dadX~~~dadX_2~~~dadX_1
xpt
puuR_1~~~puuR_3~~~puuR_2
group_4440
tolQ_2~~~tolQ_3~~~tolQ_4~~~tolQ_1
tolR
panD
dadA1_1~~~dadA1~~~dadA1_2
group_4399
prpB_1
pgi
yibN
lppL
group_4280
group_4270
sufS_2~~~sufS_1~~~sufS_3~~~egtE~~~csd
tcdA~~~tcdA_2~~~tcdA_1
acsA_1~~~acsA_5~~~acsA_3~~~acsA_2~~~acsA_4~~~acs_3~~~acs_2
ybcI
group_4221
serB2
purB~~~purB_2~~~purB_1
roxA~~~roxA_2~~~roxA_1
group_4171
envC
ctpB
dapF~~~dapF_2~~~dapF_1
hflD
mnmA~~~mnmA_2~~~mnmA_1
rpsK
ycfH~~~ycfH_1~~~dtd3
pabC~~~fabF~~~fabF_1~~~fabF_2
lip3~~~lip1~~~lip1_1~~~menH_3
pdeF~~~pdeB_1~~~pdeB_3
fimW_2~~~fimW_1~~~fimW
group_3861
folP~~~folP_1~~~folP_2~~~folP_4
group_3831
puuB_7~~~puuB_4~~~puuB_1~~~puuB_10~~~puuB_2~~~puuB_11~~~puuB_3~~~puuB_8~~~puuB_5
nudJ
group_3641
uvrA~~~uvrA_2~~~uvrA_1
holB
tmk~~~tmk_2~~~tmk_1~~~tmk_3
murB~~~murB_2~~~murB_1
rluC~~~cbbZC~~~cbbZP~~~rluC_1~~~gph_1~~~rluC_2
clsC~~~clsC_2~~~clsC_1
psd~~~psd_2~~~psd_1
rhdA~~~rhdA_1
mltG
rne~~~rne_2~~~rne_1
glmM_2~~~glmM_1
gyrB~~~gyrB_2~~~gyrB_1
ycaD_1~~~ycaD_3~~~ycaD_2
icd_2~~~icd_1~~~icd_3
yigB
icd_1~~~icd_2
typA~~~typA_1~~~typA_2
puuC_1~~~puuC_4~~~puuC_3~~~puuC_2
bfr_1~~~bfr_2
motA~~~motA_2~~~motA_1
motB_2~~~motB_1~~~motB
rsgA
orn~~~orn_1~~~orn_2
queG~~~queG_2~~~queG_1
nnr~~~nnr_1~~~nnr_2~~~APOA1BP
acpP~~~acpP_1
amiC_3~~~amiC_1~~~amiC~~~amiC_2
fabG_10~~~fabG_11~~~fabG_7~~~fabG_1~~~fabG_5
mutL~~~mutL_2~~~mutL_1
fabD~~~fabD_2
miaA
plsX
rpmF
hflX
rnpA
yceD
hflK
yidC
argB
yceF
hflC~~~hflC_1
parB
glmM_1~~~glmM_2~~~algC
group_1123
group_1086
rimP
parA
mnmG
dut
atpB
hisZ
nusA
rsmG
coaBC
atpH_2
infB~~~infB_1~~~infB_2
pnp~~~pnp_1
tig~~~tig_1~~~tig_2
group_29756
obg~~~obg_1~~~obg_2
hisA
dppA_1~~~dppA_5~~~dppA_3~~~dppA_2~~~dppA_6~~~dppA_7
rpsN
rnr~~~rnr_1~~~rnr_2
rplB~~~rplB_2~~~rplB_1
group_28001
rpsE
rpmB
rplE
rpmJ
nusG
rplF
rplO
rpsH
rlmB~~~rlmB_1~~~rlmB_2
rplX
rpsC~~~rpsC_1~~~rpsC_2
rplK
rpmD
rplR
rplV
rpsS
rpsQ
hisB_2~~~hisB~~~hisB_1
rpsF
atpD_2~~~atpD~~~atpD_1
rpmC
rpsR
group_17699
group_17658
hutI_3~~~hutI_1~~~hutI~~~hutI_2
group_17346
ygfZ~~~ygfZ_1~~~ygfZ_2
rarD_1~~~rarD_2~~~rarD_3
kup~~~kup_1~~~kup_2
puuR_2~~~puuR_1~~~stcD_1~~~namA_1~~~namA_2
sspA~~~sspA_2~~~sspA_1~~~sspA_3~~~petC
mucB~~~mucA~~~mucB_1~~~mucB_2
dksA_1~~~dksA_2~~~dksA_3~~~lon_3
argG~~~argG_1~~~argG_2
pal_2~~~pal_4~~~pal_6~~~pal_1~~~pal_8~~~pal_7
bfd
grxD
group_7705
nasC~~~napA~~~napA_1~~~napA_3~~~napA_2~~~fdhF~~~psrA
argF
potA_5~~~potA_10~~~potA_7~~~fbpC_1~~~potA_6~~~btuD_4
group_7682
fadH_3~~~fadH_1~~~fadH_2
group_7674
group_7671
group_7664
estA~~~estA_2~~~estA_1
group_7663
group_7661
betI_7~~~betI_1~~~betI_2~~~betI_6
dadD~~~dadD_2
pstS_2~~~pstS_1~~~pstS
zapA
nagR_1~~~nagR_2~~~nagR_3
group_7635
waaA~~~hdfR_1~~~hdfR_4~~~yhaJ_1~~~waaA_2~~~waaA_1
lon1~~~lon_2~~~lon_1~~~lon_3
pucI_3~~~pucI_1
hutU~~~hutU_2~~~hutU_1
cmoA~~~cmoA_2~~~cmoA_1
cmoB~~~cmoB_1~~~cmoB_2
pdxJ~~~pdxJ_1~~~pdxJ_2
recO~~~recO_2~~~recO_1
era
phoR
ubiD~~~ubiD_2~~~ubiD_1
group_7580
pip
rnc
group_7577
lepB~~~lepB_2~~~lepB_1
ruvB~~~ruvB_1~~~ruvB_2
dtd~~~dtd_2~~~dtd_1
mdoG~~~mdoG_2~~~mdoG_1
group_7553
lepA~~~lepA_1~~~lepA_2
degP~~~htrA
tolQ_3~~~tolQ_1~~~tolQ_2
exbD~~~exbD_2~~~exbD_1
sir_1~~~sir~~~sir_3
bm3R1
group_7524
algU_1~~~algU~~~algU_2~~~algU_3
tolB~~~tolB_2
pal_2~~~pal_1~~~pal_8
cpoB~~~cpoB_2
opgH~~~mdoH~~~opgH_2~~~opgH_1
group_7485
nadB
sdhE
alkT~~~alkT_2~~~alkT_1
fliY_2~~~fliY_5~~~fliY_1~~~mltF_10
glnQ_5~~~glnQ_2~~~artM~~~glnQ_4~~~glnQ_1
group_7449
hupB_2~~~hupB_1~~~ihfA_2
glnP
rhtB_3~~~rhtB_1~~~rhtB_2
oprF_2~~~oprF~~~oprF_1
msbA~~~msbA_1
yheS~~~yheS_1
dmdC_1~~~dmdC_3~~~dmdC_2~~~dmdC_5~~~dmdC_4
yfcA
nudC_3~~~nudC_1~~~nudC_2
fadB_1~~~fadB_3~~~fadB_4~~~caiD_2~~~fadB_2
rhaS_3~~~rhaS_1~~~rhaS_2~~~rhaS_13~~~rhaS_5~~~rhaS_6~~~rhaR_6~~~rhaS_10
nasE~~~hcaC
hldE
group_7298
group_7297
yccS~~~yccS_2~~~yccS_1
potD_3
crt_1~~~crt_2~~~crt_5~~~crt_3
nasD~~~nasD_2~~~nasD_1~~~nasB~~~norW
panE_1
adiC~~~potE_2~~~adiC_1~~~adiC_2
acdA_2~~~acdA_1~~~acdA_6~~~mmgC_4~~~acdA_3~~~acrC_1~~~acrC_2
group_7210
bcd~~~acrC_1~~~acrC_2~~~acdA_3
hsrA~~~hsrA_1~~~hsrA_2
group_7135
clpX_1
modE~~~modE_2~~~modE_1
gloB_3~~~gloB_1~~~gloB_4~~~gloB_2~~~gloB
group_6927
malT_3~~~malT_7~~~malT_4~~~malT_5~~~malT_1~~~csgD
group_6768
argH
srkA~~~srkA_1~~~rdoA~~~srkA_2
group_6507
glcB~~~glcB_1~~~glcB_2
creB
marR~~~marR_1~~~slyA_2
group_6351
group_6345
creC~~~creC_1~~~creC_2
occM_1~~~occM_3~~~hisM_2~~~occM_2
group_6277
sthA~~~sthA_2~~~sthA_1
hisQ_1~~~hisQ_4~~~hisQ_3
ugpQ
davD_1~~~davD_3~~~davD_2
davT_1~~~davT~~~davT_2
mscS_2~~~mscS_1
occP_1~~~occP~~~artJ_1~~~artJ~~~btuD_3~~~artJ_2
rplN
glyA_3~~~glyA_2~~~glyA_1~~~glyA_5
group_5251
lpxC
ftsZ~~~ftsZ_2~~~ftsZ_1
ftsA_1~~~ftsA_2
ftsQ~~~ftsQ_1~~~ftsQ_2
ddl~~~ddl_2~~~ddl_1~~~ddl_3
murC~~~murC_1~~~murC_2
murG~~~murG_3
murF
mraY~~~mraY_1~~~mraY_2
ftsW~~~ftsW_2~~~ftsW_1
murD
murE~~~murF_2
ftsI~~~ftsI_1~~~ftsI_2
ftsL
rsmH
mraZ
lpoA~~~lpoA_2~~~lpoA_1
rsmI~~~rsmI_2
gmhA
osmY_2
petB~~~petB_2~~~fbcH~~~petB_1
cdhR_8~~~cdhR_13~~~cdhR_1~~~cdhR_12~~~cdhR_4~~~rhaS_1~~~cdhR_3~~~rhaS_10~~~rhaS_14~~~rhaR_6~~~cdhR_6
zapE_2~~~zapE_1~~~zapE_3~~~zapE_4
group_4986
group_4985
group_4979
mepM
secA
argJ~~~argJ_2~~~argJ_1
thiE_2~~~thiE_1~~~mutT~~~rppH_2
cobO
nuoE_2~~~nuoE~~~nuoE_1
rcsC_19~~~rcsC_24~~~sasA_15~~~sasA_1~~~sasA_3~~~rcsC_9~~~cckA~~~sasA_2~~~sasA_14
panE~~~panE_2~~~panE_3~~~panE_1
nuoC
nuoB
group_4536
panB~~~panB_1~~~panB_2
cheB_6~~~rcsC_23~~~cheB_7~~~rcsC_2~~~rcsC_8~~~cheB_2~~~cheB_5~~~cheB_3~~~cheB_4
group_4519
ndhC~~~ndhC_2~~~ndhC_1
cyaY
greA
group_4376
gpmI~~~gpmI_2~~~gpmI_1
group_4317
lpxK~~~lpxK_2~~~lpxK_1
etfA_1~~~etfA~~~etfA_2
group_4177
yhbY
rlmE
dnaA
lysA~~~lysA_1
cspA_5~~~cspA_1~~~cspA_3
kdsB
lrp_3~~~lrp_2~~~lrp_1
group_3862
ftsH_2~~~ftsH_1~~~ftsH~~~ftsH_3
dnaN
ydgJ_2~~~ydgJ~~~ydgJ_1~~~yggX
yajR~~~yajR_2~~~yajR_1
group_3263
recF~~~recF_3~~~recF_1~~~recF_2
osmY~~~osmY_1
alr~~~alr_1~~~alr_2
dnaB_1~~~dnaB~~~dnaB_2~~~dnaB_3~~~dnaB_4
xerC_6~~~xerC_1~~~xerC~~~xerC_2~~~xerC_5~~~xerC_3
rplP
fklB_2~~~fklB~~~fklB_3~~~fklB_1
rplI
tsaE
ispH~~~ispH_1
fkpB~~~fkpB_2~~~fkpB_1
hfq
lspA~~~lspA_1
ileS
ribF~~~ribF_2~~~ribF_1
mnmE
murJ~~~murJ_2~~~murJ_1~~~murJ_3
group_1144
purA
group_1060
ispB
group_723
rplU
group_690
proB~~~proB_2~~~proB_1
rpmA
folB
bepA_4~~~bepA_2~~~bepA_1
ychF
rplJ
lolB
plsY~~~plsY_1~~~plsY_2
rpoB~~~rpoB_2~~~rpoB_1
rplA
pth
rplL~~~rplL_1
panZ
tsaD
groL
rpoC
ispE
rplY
hisH~~~hisH_1
group_23397
mdoB_1~~~mdoB_3~~~mdoB_2
rpsU
apaH_1~~~apaH_2~~~apaH_3
groS
group_7775
group_7683
acdS
apaH_1~~~apaH_2~~~nadK
glpG
betB_2~~~betB_1~~~betB~~~betB_3
betA_2~~~betA~~~betA_1~~~betA_3
group_7652
pepN~~~pepN_2~~~pepN_1
group_7648
proP_3~~~abaF_1~~~abaF~~~proP_1~~~proP_2~~~nanT_1~~~proP_4~~~nanT_3
hcf136_3~~~hcf136_5~~~hcf136_1~~~hcf136_2~~~hcf136
group_7640
puuB_2~~~puuB_1~~~puuB_4~~~puuB_7~~~puuB_9~~~puuB_6
cynR_2~~~cynR_1
ybgC~~~ybgC_1~~~ybgC_2
group_7518
group_7517
purC
yycJ~~~yycJ_2~~~yycJ_1~~~rbn
fadA_8~~~fadA_1~~~fadA_4~~~fadA_3~~~fadA_2
fadJ_3~~~fadJ_2~~~fadJ~~~fadJ_1
bamC
dapA_1~~~dapA_2~~~dapA_5~~~dapA_4
queE~~~queE_3~~~queE_2
queC~~~queC_2~~~queC_1
bcp~~~gcvR
qseC_1~~~sasA_9~~~sasA_4~~~sasA_12~~~sasA_14~~~mprB~~~rssA~~~sasA_1~~~cpxA~~~sasA_7
group_7435
nadA~~~nadA_1~~~nadA_2
tctD
group_7398
group_7397
group_7396
rhtC_1~~~rhtC_2~~~rhtC_3~~~rhtC_5~~~rhtC_4
group_7302
dbpA~~~dbpA_1
ccmH
cspA_1~~~cspA_2
bioF~~~bioH
dsbE
ccmF~~~ccmF_1~~~ccmF_2
ccmE~~~ccmE_1~~~ccmE_2
norR2~~~norR2_2~~~norR2_1~~~queD~~~norR_4~~~norR_3~~~norR_5~~~norR_2
aroH~~~aroH_2~~~aroH_3
speE_3~~~speE_2~~~speE_1
group_6821
ccmC~~~ccmC_2~~~ccmC_1
emrA_1~~~emrA_4~~~emrA_3~~~emrA_2
hmp_2~~~hmp
ccmB
ygiD~~~ygiD_2
deaD~~~deaD_2~~~deaD_1~~~deaD_3
ccmA~~~btuD_4
creD~~~creD_2~~~creD_1
yibF_2~~~yibF~~~yibF_1
group_6031
hdfR_6~~~gltC_5~~~yofA~~~hdfR_2~~~hdfR_1~~~gltC_3~~~hdfR_3~~~hdfR_4
fliA~~~cheY_2~~~fliA_2~~~fliA_1
pncB2_1~~~pncB2_2~~~pncB2
group_5305
ettA~~~ettA_2~~~ettA_1
sspB~~~sspB_1~~~sspB_2
rpsI
rplM
mmgC_4~~~mmgC_2~~~mmgC_7~~~mmgC_1~~~acrC_1~~~mmgC_8
tas~~~tas_1~~~tas_2
group_4994
cysNC~~~cysC_1~~~cysN
cysD
mltB_1
degS
hisC_5~~~hisC_1~~~hisC_3~~~hisC_2~~~hisC_4
hisD~~~hisD_2~~~hisD_1
hisG
murA
qseB_4~~~qseB_3~~~qseB_2~~~qseB_1
mlaE
mlaF~~~mlaF_2~~~mlaF_1
kdsD
trpC
trpD_1~~~trpD_2
trpE~~~trpE_1~~~trpE_2
kdsC~~~kdsC_1
ydiK_2~~~ydiK_1
gph~~~gph_1~~~gph_2
rpe
lptC
lptA
ydcV_1~~~ydcV_4~~~ydcV_10~~~ydcV_3
lptB_3~~~lptB_1~~~lptB_2
rpoN~~~rpoN_1~~~rpoN_2
group_4803
hpf
ptsN
rapZ~~~rapZ_2~~~rapZ_1
yfcF
mltF_7~~~mltF_4~~~mltF_2~~~mltF_3~~~mltF_1~~~degS_1
group_4710
lolD_1~~~lolD_2~~~ytrE
ptsH~~~ptsO
lolE~~~lolE_1~~~lolE_2~~~lolC
gpsA
lutR~~~lutR_2~~~lldR_2~~~lldR_1
tesA~~~tesA_1~~~tesA_2
ohrR_2~~~ohrR_1~~~ohrR
mdtK_2~~~mdtK_1~~~mdtK_3~~~norM
lolC~~~lolE_2~~~lolE_1~~~lolD_2~~~lolD_1~~~lolE_3~~~btuD_2~~~btuD_5
group_4626
murU~~~murU_1~~~murU_2
amgK~~~amgK_1
group_4611
yycB_1~~~nimT~~~yycB_2~~~nimT_2~~~yycB_3
ydiK_2~~~ydiK_1~~~ydiK_3
ohrB~~~ohrB_1~~~ohrB_3
ybiS~~~ynhG
efp
yabJ_2~~~yabJ_1
lptD~~~lptD_2~~~lptD_1
group_4495
yfcG_3~~~yfcG_1~~~yfcG_2
pmbA
group_4447
mscS_1~~~mscS_2
pdxA
menH_4~~~menH_1~~~menH_2~~~menH_3
group_4357
group_4269
group_4244
ogt_1~~~ogt_2~~~atl
rsmA
apaG
nit1~~~tldD_1~~~tldD_2~~~tldD
yhdE
group_4084
group_4029
group_3966
fabG_10~~~fabG_3~~~fabG_4~~~fabG_12~~~fabG_8
group_3874
flhA_2~~~flhA_1~~~flhA
flhF~~~srp54
mutY
rng~~~rne_1~~~rng_2~~~rng_1
group_3549
group_3435
rlmA
sasA_12~~~sasA_4~~~sasA_5~~~sasA_14~~~rcsC_3~~~cusS~~~sasA_7
group_3281
lpxL_2~~~lpxL_1~~~lpxL_3
ylxH
glpE~~~glpE_2~~~glpE_1
group_3163
group_3140
group_3133
czcR_3~~~czcR_2~~~basR~~~czcR_4
group_2916
dapE~~~dapE_1
dnaG~~~dnaG_1~~~dnaG_2
rpoD
fabV
murI
cheZ
tpiA
moeB
gmhB
prmC~~~prmC_1~~~prmC_2
cca~~~cca_1~~~cca_2
prfA
sulD
group_357
hemA~~~hemA_1
hisF~~~hisF_1~~~hisF_2
rcsC_13~~~rcsC_5~~~rcsC_3~~~rcsC_1~~~barA_1~~~rcsC_8~~~rcsC_9~~~rcsC_11
katA~~~katA_2~~~katA_1~~~katA_3
purD~~~purD_2~~~purD_1
group_27448
purH~~~purH_1~~~purH_2
group_25333
group_17545
ihfB
fis
group_7932
group_7931
rimO
relA~~~relA_2~~~relA_1
rlmD~~~rlmD_1~~~rlmD_2
yodB~~~yodB_1~~~yodB_2
group_7922
group_7919
cysM~~~cysM_2~~~cysM_1
dinB~~~dinB_1~~~dinB_2
group_7883
group_7766
gloA_1~~~gloA~~~gloA_2
scpB
yciO~~~yciV~~~tsaC_2
yciB
cpxR~~~cpxR_1~~~ompR_5
sasA_1~~~sasA_7~~~sasA_3~~~sasA_14~~~qseC_2~~~sasA_11~~~pfeS_3~~~sasA_4
ydjA
trkI~~~trkI_1
group_7651
rhaS_13~~~rhaS_7~~~rhaS_5~~~rhaS_2~~~rhaS_6~~~rhaS_15
hutH_2~~~hutH_1~~~hutH_3
group_7612
opuAB_2~~~opuAB_1
yiiM~~~yiiM_1~~~yiiM_2
cheB_9~~~cheB_2~~~cheB_3~~~cheB_5~~~rssB_1~~~cheB_1
group_7546
lutA
tusA_1~~~tusA_2
bepA_3~~~bepA_1~~~bepA_6~~~bepA_4~~~bepA_5
group_7382
group_7327
group_7224
ompR_3~~~sasA_12~~~sasA_8~~~sasA_6~~~sasA_2~~~ompR_5~~~ompR_1~~~rcsC_5~~~ompR_2
rmlA~~~rmlA_2~~~rfbA~~~rfbA_1~~~cugP
rfbB~~~rfbB_2
gap1~~~gapA~~~epd_2~~~gap2_2~~~epd_3~~~epd_1
edd~~~edd_2~~~edd_1
fecI_1~~~fecI_2~~~fecI_9~~~fecI_8~~~fecI_7
fhuA_1~~~fhuA_2~~~fhuA_4~~~btuB_10~~~pupB~~~fhuA_3~~~btuB_12~~~btuB_9~~~btuB_11~~~btuB_4
glk
ugpC~~~ugpC_1~~~oprB~~~oprB_1~~~oprB_3~~~oprB_4~~~btuD_6~~~btuD_3~~~oprB_2~~~sugC~~~btuD_4~~~btuD_5
petA
group_4957
ibaG
mlaC
mlaD
yhfA
vfr~~~vfr_1~~~vfr_2
sasA_10~~~sasA_14~~~sasA_11~~~sasA_2~~~sasA_12~~~phoQ_1~~~sasA_5
mcpU_3~~~mcpU_4~~~mcpU_2~~~mcpU_1
potD_1~~~potD_3~~~potD_2~~~potD
fabA
group_4790
group_4789
uvrY~~~uvrY_2
group_4731
melD
group_4709
group_4703
speA
yciH
ycjP~~~ngcG_1
dmlR_16~~~dmlR_24~~~dmlR_25~~~dmlR_2~~~dmlR_1~~~dmlR_12~~~dmlR_20~~~dmlR_21
group_4652
gcvA_6~~~gcvA_5~~~gcvA_3~~~gcvA_10~~~gcvA_1~~~gcvA_2~~~gcvA_9~~~gcvA_4
yfcD~~~idi
sixA
gatB
cheB_4~~~cheB_8~~~cheB_3~~~pleD_3~~~dgcC~~~dgcQ~~~cheB_2
gatA~~~gatA_1~~~gatA_2
gatC
rtcB~~~rtcB_1~~~rtcB_2~~~rtcB_3
group_4400
group_4395
exuT_1~~~exuT_2~~~lgoT_1~~~lgoT
group_4307
group_4282
yccA
dsbD~~~dsbD_1~~~dsbD_3~~~dsbD_2
hexR_3~~~hexR_2~~~hexR_1
hemH~~~hemH_1
mreD
group_4057
accB~~~accB_2~~~qutE~~~accB_1
group_3909
pgl~~~pgl_2~~~pgl_1~~~zwf_1
eda~~~eda_1~~~eda_2
group_3703
rlhA_1~~~rlhA
group_3413
accC~~~accC_3~~~accC_2
prmA
group_3261
group_3215
zwf_1~~~zwf_2~~~zwf_3
rluB
lhgD_1~~~lhgD_2~~~lhgD~~~lhgD_3
hexR_2~~~murR~~~hexR_3~~~hexR_1
bvgS_2~~~bvgS_3~~~bvgS_1
ybiO
group_1648
surA_2~~~surA_1
yciK
mupP~~~mupP_2~~~mupP_1~~~mupP_3
ubiG
phrB_1~~~phrB~~~phrA
mtaD~~~dadD~~~dadD_1~~~trzA~~~dadD_2
mtnA~~~mtnA_2~~~MRI1~~~mtnA_1
gyrA~~~serC~~~gyrA_2~~~gyrA_1~~~serC_2~~~serC_1
cheA_2~~~cheA~~~cheA_1
group_1006
etfB_1~~~etfB
cmpR_1~~~cmpR_5~~~cmpR_2~~~hdfR_5
pheA~~~pheA_1~~~pheA_2
group_734
cfiB~~~cfiB_2~~~cfiB_1
hisC_5~~~hisC_2~~~hisC_4~~~hisC_1~~~hisC_3
oadA~~~mhpE_1~~~cfiA
group_30031
aspC_2~~~aspC_1~~~dapL_1~~~hisC_3
group_28989
group_17516
rpsL
rpsJ
group_7906
group_7903
ldhA~~~barA~~~barA_2~~~rcsC_13~~~rcsC_9~~~barA_1~~~barA_3~~~rcsC_18~~~rcsC_5~~~rcsC_2~~~rcsC_3~~~rcsC_8
group_7878
sctC_2~~~sctC_1~~~sctC_4~~~sctC_3
scpA
yciI
proY~~~proY_1~~~proY_2~~~pheP~~~yifK
group_7672
nadK
putP~~~putP_3~~~putP_2~~~putP_1
nfuA
group_7611
metH~~~metH_1~~~metH_2
group_7583
rluE~~~rluE_2~~~rluE_1
group_7547
group_7543
lrp_4~~~lrp_2~~~lrp_3
group_7525
group_7513
fieF~~~fieF_2~~~fieF_1
group_7506
rraA
group_7404
group_6931
group_6726
regB~~~kinA
regA
group_6595
group_6210
ompW
group_6146
group_5990
pitA_2~~~pitA~~~rcsC_19~~~atoS_2~~~rcsC_1~~~pitA_1~~~rcsC_3~~~rcsC_13~~~cckA~~~dctB_3~~~rcsC_2~~~rcsC_14~~~rcsC_4~~~rcsC_11
group_5938
prfC~~~prfC_2~~~prfC_1
erpA
argC~~~argC_1~~~argC_2
group_4954
group_4947
coq7~~~coq7_1
dmdC_2~~~dmdC_3~~~dmdC_4~~~dmdC_7~~~dmdC_6~~~dmdC_12
speD~~~speD_2~~~speD_1
btuD_1~~~potA_3~~~potA_1~~~potA_12~~~potA_4~~~sugC~~~potA_5
fabB~~~fabB_2~~~fabB_1
greB~~~greB_1~~~greB_2
zupT
group_4702
group_4671
sodB_2~~~sodB_1~~~sodA~~~sodB_3
pgpA~~~thiL
group_4599
fumC_1~~~fumC_2~~~fumC_3
ccpA~~~ccpA_1~~~ccpA_2
group_4517
group_4481
nusB
rhtC_4~~~rhtC_1~~~rhtC_3
mreB
ribH
ribBA_2~~~ribBA_1~~~ribBA
cnoX
ureC~~~ureC_1~~~ureC_2
ureB
inaA~~~inaA_1~~~inaA_2
ribE
prmC_2~~~prmC_1~~~prmC_3
pitA_4~~~pitA_2~~~pitA_1~~~pitA_3
ureA
nrdR
group_2888
ureD
group_1412
pagL~~~pagL_2~~~pagL_1
livF_3~~~livF_2~~~livF_1
cheW_2~~~cheW_1
group_1103
cheB1~~~cheB1_1~~~cheB_2~~~cheB1_2
amiC_2~~~amiC_3
pomA~~~pal_4~~~pal_2~~~pomA_1
group_223
group_115
aat~~~aat_1
xanP~~~xanP_2~~~xanP_3
rlmI~~~rlmI_1~~~rlmI_2
rpsG
ilvD~~~ilvD_2~~~ilvD_1
prs_2~~~prs_1~~~prs
group_17567
group_16052
group_7901
aidB
ahpC_1~~~ahpC_2
group_7687
leuS~~~leuS_1~~~leuS_2
group_7670
group_7669
betT1~~~betT~~~betT1_1~~~betT1_2
group_7659
corC~~~corC_1~~~corC_2
gcvA_17~~~gcvA_8~~~gcvA_10~~~gcvA_2~~~gcvA_3~~~gcvA_5
group_7650
ybeZ~~~ybeZ_2~~~ybeZ_1
group_7646
group_7633
thiE_2~~~hemL_2~~~hemL_1~~~hemL_3
cdhR_8~~~cdhR_12~~~rhaS_11~~~rhaS_2~~~rhaS_6~~~rhaS_9
group_7624
group_7618
rcsC_14~~~rcsC_15~~~rcsC_2~~~rcsC_5~~~rcsC_8~~~rcsC_4~~~rcsC_11~~~rcsC_13~~~rcsC_6~~~rcsC_16~~~rcsC_3~~~rpfC_2~~~rpfC_1~~~barA_3~~~luxQ~~~rcsC_12~~~evgS~~~barA_2~~~rcsC_9~~~rcsC_1~~~rcsC_7
gbuA_1~~~opuAA~~~ousV
rfnT~~~rfnT_2~~~rfnT_1
group_7609
group_7608
group_7607
aspS~~~aspS_1
gdhB~~~gdhB_1~~~gdhB_2
group_7558
tolA~~~tolA_1~~~tolA_2
garR_2~~~garR_1
crt_2~~~menB_3~~~crt_1~~~crt_7~~~menB_2~~~caiD_3~~~fadJ_1~~~paaF_5~~~paaF_4~~~crt_5
ppsA~~~ppsA_2~~~ppsA_1
group_7455
group_7383
group_7324
arcC1_2~~~arcC1
group_7231
arcB~~~arcB_2~~~arcB_1
arcA_1~~~arcA_3~~~arcA_2~~~arcA
arcD~~~arcD_2~~~arcD_1
gltI_1~~~tdcF~~~rutC~~~gltI_2~~~yabJ_4
dctD_2~~~dctD_1~~~norR_4~~~rssB_4~~~dctD_3
cysH_1~~~cysH
dctB_2~~~dctB_1
btuD_5~~~btuD_2
group_6900
pabB
occR
oprM_2~~~oprM_7~~~oprM_1~~~ttgI_1~~~cusC~~~ttgF_2~~~ttgI_4~~~ttgF~~~ttgI_3
group_6671
spuC_2~~~spuC_1~~~potE_2~~~bioA_1~~~yhdG_1
yknY~~~yxdL
cysZ~~~cysZ_1
cysK~~~cysK_2~~~cysK_1~~~cysK_3
azoR~~~azoR_3~~~azoR_1~~~azoR_2
puuC_1~~~betB_1~~~puuC_3~~~puuC_2
group_5198
COQ3_3~~~COQ3_2~~~COQ3_1~~~COQ3_6
group_4941
potF_2~~~potD_1~~~potD_2
gdhA~~~gdhA_1~~~gdhA_2
group_4619
group_4576
nemA_1
ctpL~~~ctpL_1~~~ctpL_2
blc
nemR~~~nemR_2~~~acuR~~~nemR_1
btuE_1~~~btuE_2~~~btuE_3
slyD
rhaS_6~~~rhaS_1~~~rhaS_10~~~rhaS_12~~~rhaS_4~~~mtrA_2~~~rhaS_11~~~rhaS_8~~~rhaS_13~~~rhaS_9~~~rhaS_5
ackA_1~~~tdcD~~~ackA
pta~~~pta_1~~~pta_2
yihG_2~~~yihG_1
group_3264
group_3141
group_2692
group_2360
group_2336
group_1230
soj_3~~~soj_2~~~soj_1~~~soj_4~~~soj_5
group_27491
lpd~~~lpdG
group_17515
group_13740
group_7926
group_7925
acnM~~~acnD~~~acnM_1~~~acnM_2
group_7916
oprD_1~~~oprD_7~~~oprD_2~~~oprD_8~~~oprD_9~~~oprD_3~~~oprD_5~~~oprD_4~~~oprD_6~~~oprD_10
rnt~~~pyrC~~~pyrC_2~~~pyrC_1
group_7691
ytbE~~~yvgN~~~yhdN_2~~~yhdN_1
group_7681
group_7680
ydgC
glpD_2~~~glpD_1
group_7658
glpK~~~glpK_1~~~glpK_2~~~glpK_3~~~glpK_4
ybaK~~~ybaK_2~~~ybaK_1
putA~~~putA_1~~~putA_2
group_7634
group_7617
group_7606
group_7592
pmpR~~~pmpR_1~~~pmpR_2~~~yebC
group_7522
oleD_1
group_7511
group_7482
acdA_4~~~acdA_3~~~acdA_5~~~carC_1~~~acrC_2
btr~~~btr_2~~~btr_1~~~rhaR_4~~~rhaR_2~~~rhaR_5~~~rhaR_1
cidA_2~~~cidA_1
yohK_2~~~yohK_1~~~lrgB
group_7444
ung~~~ung_1~~~ung_2
group_7387
pxpA3~~~pxpA3_1~~~pxpB_3~~~pxpA3_2~~~pxpA_2~~~pxpB_2~~~pxpB_1
group_7306
ubiX_1~~~PAD1~~~ubiX
dppD~~~btuD_7~~~ddpF~~~gsiA~~~gsiA_2~~~oppF
group_7088
dadA1_2~~~dadA1_1~~~dadA1_3
dppB_2~~~dppB~~~dppB_1
group_6943
group_6925
rmlC_2~~~rmlC~~~rmlC_1
thrH
group_6805
kgtP_2~~~kgtP_1
group_6276
potD_2
oqxB4~~~oqxB10~~~bepE_2~~~bepE_1~~~mdtC_4~~~oqxB7~~~mexB_3~~~ttgB~~~bepE_3~~~oqxB7_2
acrA~~~acrA_2~~~bepF_3~~~acrE_2~~~ttgA~~~bepF_2
proX_1~~~ousX
ybiI~~~ybiI_2~~~ybiI_1
pucI~~~pucI_3~~~pucI_2~~~pucI_1
proX
group_5999
pgsA
yhaJ_2~~~yhaJ_1
group_5284
gltC_1~~~gltC_2~~~hdfR_5~~~gltC_3
nhaP~~~nhaP2_1~~~nhaP_2~~~nhaP2_2
group_5012
group_4880
group_4808
prtR~~~prtR_1~~~prtR_3
btuB_8~~~btuB_5~~~btuB_3~~~btuB_9~~~btuB_12
mgtA_2~~~mgtA_1~~~mgs
zwf_2~~~zwf_1
gloA_2~~~gloA_3~~~gloA_1
group_3949
group_3380
lip1_2~~~bphD
yiaD
gloC~~~gloB_3
group_2388
group_2221
group_1422
group_1342
group_1287
group_1241
group_1098
sdhA~~~sdhA_1~~~sdhA_2
sdhB_1~~~sdhB
sucA
pikAV~~~dhbE_2~~~dhbE_1~~~dhbE~~~menE_1
group_29977
yfcG_5~~~yfcG_4~~~yfcG_1~~~yfcG_2
group_29911
group_29901
cntO_2~~~cntO_1~~~pupA
cobN_1~~~cobN_2~~~cobN
pal_6~~~yiaD_2~~~pal_5
benM_4~~~benM_2~~~argP_2~~~catM_1~~~benM_3
group_29770
mnhE1~~~mrpE
group_29704
ybdG~~~ybdG_2
group_29689
suhB~~~suhB_2~~~suhB_1
group_29614
group_29612
group_29611
rsxB
group_29592
group_29584
gltS~~~gltS_1~~~gltS_2
trmJ~~~trmJ_1~~~trmJ_2
ramA_1~~~ramA_2~~~ramA
aroK
yajO_1~~~yhdN_1
flgK
group_29531
hemL_1~~~hemL_2
puuP_3~~~puuP_1~~~puuP_6~~~puuP_5
group_29446
group_29439
group_29430
pdeB_1~~~pdeB_3~~~pdeB_2
amnD~~~glpT_2~~~rutC~~~glpT_1~~~pgtP
puuB_5~~~puuB_8~~~puuB_9~~~puuB_7
group_29326
group_29266
group_29248
bdcA~~~bdcA_1~~~bdcA_2
group_29160
group_29126
group_29119
hemR~~~btuB_2~~~btuB_8~~~cirA_2~~~btuB_11~~~btuB_3~~~btuB_10~~~btuB_7
group_28999
group_28995
group_28955
group_28917
group_28901
yhjE~~~yhjE_1~~~yhjE_2
group_28883
metY~~~oah1~~~metZ_2~~~metZ_1
group_28829
mltF_1~~~mltF_5~~~mltF_3~~~mltF_4~~~mltF_2
rutB_2~~~rutB_1~~~sttH_1~~~rutB_3
mglA~~~frcA~~~mglA_1~~~btuD_6~~~lsrA
rstB~~~rstB_2~~~rstB_1
pal_3~~~pal_8~~~pal_2
group_28703
aroF_1~~~aroF_2~~~aroG
group_28636
group_28632
group_28631
group_28615
rfaP_2~~~rfaP_1
group_28551
group_28547
group_28541
lpxH_1~~~lpxH_2
group_28531
group_28514
group_28510
mkl_1~~~mkl_2~~~mkl
gltX_1~~~gltX~~~gltX_2
yafV~~~yafV_2
group_28498
fabG_4~~~metZ_1~~~gdh~~~metZ_2~~~metZ~~~pldht
naiP~~~pcaK_4
group_28472
group_28471
group_28469
group_28461
group_28456
speE_3~~~speE_1
group_28392
mfd_2~~~mfd_1~~~mfd
tilS
group_28335
pilQ~~~sctC_5~~~pilQ_2~~~pilQ_1~~~sctC_2~~~sctC_1~~~sctC_4
group_28314
group_28313
group_28312
group_28253
group_28250
group_28237
fadD3~~~menE_1~~~sauT_1~~~fadD3_1~~~caiC_2~~~fadD3_2~~~fadD_3~~~trsA
group_28232
group_28231
rfaP_1~~~rfaP_2
group_28199
rcsC_2~~~rcsC_15~~~rcsC_7~~~rcsC_10~~~rcsC_5~~~rcsC_3~~~rcsC_14~~~frzE~~~rcsC_8~~~rcsC_4~~~mprA_2~~~rcsC_1~~~rcsC_9
hutG~~~hutG_2
cysE~~~dapH_1
group_28186
group_28185
group_28178
yjiK_1~~~yjiK_2~~~yjiK_3
dmlR_10~~~dmlR_1~~~dmlR_8
gshB~~~gshB_1
group_28173
aroB
group_28162
group_28154
occM_1~~~occM_2
dmlR_25~~~dmlR_18~~~dmlR_2~~~dmlR_24~~~dmlR_23
flgJ
group_28069
pbpG~~~pbpG_1~~~pbpG_2
glmS_2~~~glmS_1
group_28008
group_28005
puuA_1~~~puuA_3~~~puuA_4
group_27982
group_27978
group_27976
ada_1~~~ada_2~~~abaF~~~nanT_2~~~ogt_3~~~ogt_2
selO~~~selO_2~~~selO_1
pfeS_2~~~pfeS_1
fadF
plsB_1~~~plsB_2~~~plsB
group_27915
ilvE_1~~~ilvE_2~~~ilvE
group_27897
msbA_3~~~bmrA~~~msbA_1~~~msbA_2
group_27896
lpxL_1~~~lpxL_2~~~lpxL_3
group_27788
azoR1_3~~~azoR1_2~~~azoR_2~~~azoR1_1
bamB_1~~~bamB_2~~~bamB
group_27759
group_27700
group_27687
group_27622
pyrB_2~~~pyrB_1~~~pyrB
group_27566
fecI_8~~~fecI_9
group_27539
group_27508
yejM
hscA~~~hscA_2~~~hscA_1
group_27462
group_27455
group_27433
dmlR_4~~~dmlR_6~~~dmlR_26~~~dmlR_8
mcbR
ltaE_2~~~ltaE_1
alaS_2~~~alaS_1~~~alaS_3~~~alaS
group_27347
group_27291
tgpA~~~tgpA_2~~~tgpA_1
group_27257
group_27221
group_27207
dmlR_2~~~dmlR_7~~~dmlR_22~~~dmlR_23~~~dmlR_8
group_27206
group_27197
dnaE_2~~~dnaE_1~~~dnaE
rnhB
group_27168
group_27166
group_27137
group_27087
group_27076
ggt_1~~~ggt_2
mcpQ~~~mcpQ_2~~~mcpQ_3~~~mcpQ_1
norG_4~~~norG_1~~~norG_2~~~norG_3
pdeG~~~pdeN
group_27008
aspC_2~~~tyrB_1~~~tyrB_2~~~aspC_1
xcpQ_2~~~xcpP~~~xcpQ~~~xcpQ_1~~~xcpQ_3~~~xcpP_2~~~sctC_3~~~sctC_1~~~xcpP_1
astD~~~astD_1~~~astD_2
astA_1~~~astA~~~astA_2
group_26987
frzE~~~rcsC_5~~~rcsC_10~~~rcsC_12~~~cheA~~~rcsC_4~~~rcsC_8
group_26963
garR_2~~~garR_1~~~garR_3~~~Hgd~~~Hgd_2
mas~~~tdh_1~~~ppsC_1~~~ppsC_2
group_26952
mdtA_2~~~mdtA_5~~~mdtA_6~~~mdtA_4~~~mdtA_1~~~mdtA_3
cbs~~~cysK_2
puuB_6~~~puuB_7~~~puuB_8
group_26939
group_26928
group_26885
group_26876
group_26853
group_26852
pchA_2~~~pchA_1~~~pchA_3
yrdA_2~~~caiE
nudC_1~~~nudC_3~~~nudC_2
group_26753
fixB~~~etfA_1
group_26717
group_26709
rhaR_3~~~rhaR_4~~~rhaR_2~~~rhaS_9~~~rhaS_13
btuB_2~~~pfeA_4~~~btuB_5~~~btuB_3~~~btuB_11~~~btuB_10
group_26683
menH_3~~~menH_1~~~menH_2
group_26653
group_26650
nqrA
group_26641
group_26639
group_26628
ndk_2~~~ndk_1~~~ndk
fdx_2~~~fdx_3~~~fdx_1
cheR_1~~~cheR_2~~~cheR
group_26614
rimK~~~rimK_1~~~rimK_2~~~gshB_2
group_26610
nagP~~~nagE
purL
group_26583
dmdC_1~~~dmdC_7~~~dmdC_4~~~dmdC_6
potA_6~~~potA_1~~~potA_4
nqrF_1~~~nqrF~~~nqrF_2
astB~~~astB_2~~~astB_1
group_26505
group_26470
proA_1~~~proA_2~~~proA
group_26452
group_26446
cdhR_2~~~cdhR_4~~~rhaR_4~~~cdhR_5
asd_1~~~asd_2~~~asd
group_26419
dadD~~~guaD_1~~~guaD_2~~~guaD_3
group_26418
group_26414
dsbC
iscS_1~~~iscS~~~iscS_2
rstA~~~afsQ1~~~arlR
group_26387
group_26385
group_26370
group_26369
group_26366
argA_2~~~argA~~~argA_1
group_26358
kgtP_2~~~kgtP_3~~~kgtP_1
leuE_2~~~rhtB_2~~~spxA
glpT_2~~~glpT_1~~~glpT~~~glpT_3
group_26343
group_26342
group_26308
tauR~~~lysN_2~~~norG_3
rcsB_3~~~rcsB_2
hutH_2~~~hutH_3~~~hutH_1
cysL_2~~~hdfR_6~~~hdfR_2~~~cysL_3~~~cmpR_2~~~hdfR_1~~~hdfR_7
group_26266
group_26224
group_26223
slt~~~slt_2~~~slt_1
group_26191
group_26168
ptsP~~~ptsP_1~~~ptsP_2
group_26167
polA~~~xni
group_26148
group_26104
menH_2~~~rutD_2~~~rutD_1~~~bpoA1
caiC_1~~~menE_2~~~caiC~~~menE_1
group_26077
group_26074
gltA_1
msrA~~~msrA_2~~~msrA_1
cpdA~~~cpdA_1~~~cpdA_2
group_26023
group_25981
selD~~~selD_2~~~selD_1
rfaG~~~rfaG_2~~~rfaG_1
group_25972
cdaR
rpmH
group_25949
group_25942
cadA_1~~~kdpB_2~~~cadA_2~~~kdpB_1
group_25911
group_25910
estD
hcaT_2
smtB~~~smtB_1~~~frc~~~smtA
group_25884
group_25881
thrB
hisS~~~hisZ_1
hdfR_4~~~cmpR_4~~~cmpR_3~~~cmpR_2
nqrC
yggS~~~yggS_1~~~yggS_2
group_25839
aaeB_6~~~aaeB_4~~~aaeB_1
gltC_5~~~allS~~~gltC_4~~~gltC_1
aroP_1~~~aroP_2~~~aroP_3~~~aroP_4
prpC_2~~~pstP
pknD_3~~~pknD_4~~~pknD_2~~~pknD_1
group_25765
group_25764
norV~~~rubA1
group_25755
group_25729
fumC_2~~~fumC_1
tdcB_2~~~ilvA_3~~~ilvA_2~~~tdcB~~~ilvA_1
group_25698
group_25697
frr
group_25526
czcD_2~~~czcD_1~~~czcD_3~~~zitB
ispD~~~ispD_1~~~ispD_2
group_25382
group_25373
hscB
ybjJ
group_25305
group_25301
group_25287
group_25279
group_25272
nudE
group_25231
cheA~~~cheA_2
group_25230
group_25186
group_25185
group_25160
group_25110
mrpA~~~ndhB~~~mrpA_2~~~mrpB
flgH_2~~~flgI~~~flgH_1~~~flgH
group_25083
group_25059
group_25057
group_24968
ybaL~~~ybaL_2~~~ybaL_1
group_24950
group_24949
lpxD_1~~~lpxD_2
mtfA~~~mtfA_2~~~ppa
group_24874
smrA
mtnC~~~mtnD
group_24866
cysQ~~~cysQ_1
proC
alsT_2~~~alsT_1~~~alsT_3~~~alsT_4
group_24773
metXS~~~metXA_2~~~metXS_1~~~metXS_2
group_24770
leuC~~~leuC1
group_24717
ppc~~~ppc_1~~~ppc_2~~~adk
group_24713
group_24705
group_24583
group_24582
group_24511
group_24509
group_24494
pknD_1~~~btuD_11
group_24480
group_24471
group_24447
group_24439
group_24434
prpC_3~~~prpC_2~~~prpC_4
group_24405
group_24404
group_24361
purN_2~~~purN_1
group_24342
group_24326
group_24314
inaA_2
cynT_1~~~cynT_2
lplT~~~aas
mdtJ_1~~~gdx_1~~~gdx_2~~~mdtI_2~~~gdx_3
group_24298
yedF
cheR_2~~~cheR2
group_24279
group_24278
xerD_1~~~xerD_2~~~xerD
group_24277
group_24274
group_24269
group_24268
argT_2~~~argT_1
cheB_4~~~cheB_5~~~cheB2_2~~~cheB_6~~~cheB_2~~~cheB_3
group_24246
group_24232
group_24217
group_24209
group_24206
group_24187
cobM~~~cobM_1~~~cobM_2
rcsC_2~~~walR_1
group_24182
nagZ~~~nagZ_1~~~nagZ_2
group_24176
rlpA_1~~~rlpA_3~~~rlpA_2
mdtE~~~mdtA_2
group_24155
ispU~~~uppS
dsbB_1~~~dsbB_2
group_24132
group_24125
group_24110
group_24109
group_24084
clpV1_2~~~clpV1_3~~~clpV1_1
group_24056
group_24046
group_24045
group_24044
group_24032
lpxB
group_23938
mcpU_1~~~mcpU_3~~~mcpU_2
ntrC~~~atoC_2~~~atoC_1~~~glnG_2
znuC_1~~~znuC_2
cyoE_2~~~cyoE_1~~~ctaB~~~cyoE_3
group_23822
oprF_2~~~pal_3~~~pal_5~~~pal_6
ntrC~~~atoC_2~~~atoC_1~~~norR_3
minD_2~~~minD~~~minD_1
group_23717
walR_3~~~pleD_1
group_23652
group_23643
nudL
group_23592
agaA~~~agaA_2~~~agaA_1
cc4_2~~~cc4
group_23535
pleD_1
sipV~~~lepB_1
fecR_5~~~fecR_6~~~fecR_7~~~fecR_1
group_23492
ftsN_2~~~ftsN_1~~~ftsN
group_23477
fabG2~~~tsaC1_1
group_23451
dns~~~nucM
mdoB_2~~~ltaS1~~~mdoB_1
group_23435
group_23434
ypjD
group_23430
thyA_3~~~thyA_1~~~thyA~~~thyA_2
group_23428
tatA
group_23423
fecA_2~~~fecA_1~~~fecA_3~~~btuB_3
group_23412
glsA~~~glsA2
cmpR_4~~~cynR_3
group_23377
group_23374
group_23367
pyrH
rpsB
gltD_2~~~gltD_1
hemE
group_23301
group_23298
group_23293
group_23288
bamA_1~~~bamA_2
group_23282
group_23280
nqrB_1~~~nqrB_2~~~nqrB
aruC~~~aruC_2~~~aruC_1
group_23258
group_23256
metC~~~metC_1~~~metC_2
aceF~~~aceF_2
catD_4~~~catD_1
meh~~~meh_1~~~meh_2
mscK~~~mscK_2~~~mscK_1
pfeA_2~~~pfeA_1~~~fepA~~~pfeA_3~~~btuB_2~~~btuB_6~~~pfeA_4~~~btuB_7
group_23162
tar
uvrB~~~uvrB_2
group_23140
stcD_1~~~stcD
group_23129
group_23128
priA~~~priA_1~~~priA_2
group_23124
kdpE
group_23093
group_23084
group_23060
group_23057
panS_1~~~panS_2
glnE~~~glnE_1~~~glnE_2
group_23032
group_23019
catD_3~~~catD_1~~~catD_4
group_22978
group_22977
group_22976
group_22866
group_22851
dmlR_8~~~dmlR_25
group_22631
pyrC_2~~~pyrC~~~pyrC_1~~~pyrC_1
pyrR
csrA_1~~~csrA_2
ftsE_2~~~ftsE~~~ftsE_1
group_22589
dapb1~~~ptrB
group_22521
group_22511
pyrF~~~pyrF_2~~~pyrF_1
rpsA~~~rpsA_2~~~rpsA_1
group_22470
group_22469
group_22467
group_22466
group_22451
selU
group_22423
rfaC~~~rfaF
group_22401
tadA
group_22388
fliG~~~fliG_2~~~fliG_1
group_22356
group_22342
nimR_9~~~rhaR_1~~~nimR_2~~~nimR_3~~~rhaR_5~~~nimR_8~~~nimR_5
fabG_12~~~bacC~~~fabG_11~~~fabG_6~~~fabG_10~~~fabG_13~~~fabG_1
group_22269
group_22268
leuB~~~leuB_1
rodZ~~~ispG~~~rodZ_1~~~rodZ_2
thlA_2~~~thlA~~~phaA_2~~~thlA_1
group_22237
bauD_1~~~bauD_2~~~bauD
bauC_2~~~bauC_1~~~bauC
group_22200
acnA_2~~~acnA~~~acnA_1~~~acn
aer~~~mcpU_2~~~mcpU_3~~~mcpQ_4
rlmM_1~~~rlmM~~~rlmM_2
garK
dsdX~~~ygbN
czcD_1~~~czcD_2
group_22185
group_22163
cdsA
yraA~~~yraA_2~~~yraA_1
rlmJ~~~rlmJ_1~~~rlmJ_2
group_22074
iscU
group_22065
group_22064
group_22057
group_22038
phzF_1~~~phzF_3~~~yddE_1~~~phzF_2~~~yddE_4
group_22016
group_21999
nadD_2~~~nadD_1
menH_4~~~menH_1
group_21974
group_21973
kdpC
group_21942
group_21932
group_21931
dctQ_1~~~dctQ_2
trmA~~~adeP_2~~~adeQ~~~adeP_3
gshA_2~~~gshA_1~~~gshA
group_21903
hom
ybaL_2~~~kefB
tonB
lipB
group_21896
group_21892
group_21861
mmgC_5~~~caiA_2~~~carC~~~mmgC_3
kdpB~~~kdpB_2~~~kdpB_1~~~kdpB_3
dapD~~~dapD_2~~~dapD_1
group_21826
group_21815
benM_1~~~benM_6~~~benM_4
group_21790
group_21788
group_21781
group_21740
group_21731
group_21729
ycgM~~~ycgM_2
nimR_10~~~nimR_11~~~nimR_3
mmgE~~~prpD
group_21702
cntI_2~~~cntI_1
cmpR_3~~~hdfR_6~~~cynR_2~~~cmpR_4
group_21682
group_21678
pyrG_1~~~pyrG_3~~~pyrG_2~~~pyrG
algU_1~~~algU_2
group_21669
group_21646
group_21619
ybdL_1~~~ybdL~~~ybdL_2
bauA_1~~~bauA_2~~~bioA_2
group_21581
group_21571
prfB_2~~~prfB_1~~~prfB
group_21560
group_21541
group_21534
ltaE_1~~~ltaE_2
ubiJ_1~~~ubiJ_2
rpmE2~~~ykgM
group_21425
rhlE_3~~~cshA~~~srmB_1~~~rhlE_2~~~srmB_2
group_21364
mshA_6~~~mshA_1~~~mshA_4
group_21348
group_21347
group_21321
group_21320
group_21267
secF
uup~~~uup_2~~~uup_1
group_21229
poxB~~~poxB_2~~~poxB_1
tyrB~~~tyrB_1~~~aspC_2~~~tyrB_2
dapL
group_21191
group_21151
dgcM
rppH
menI~~~yhgF~~~paaI
engB~~~engB_2~~~engB_1
group_20951
accA_2~~~accA_1~~~accA_3
tyrR_2~~~tyrR_3~~~tyrR_1
group_20695
sucD
tdhA~~~tdhA_2~~~btuB_10~~~tdhA_1
dusC~~~dusC_1~~~dusC_2
group_20545
group_20451
envZ_1~~~envZ_2~~~envZ~~~envZ_3
ttgE~~~mdtC_3~~~mexB_3~~~mdtB_4~~~mexB_2~~~cnrA~~~mdtB_2
group_20393
acs_1~~~acs_2~~~acsA_4~~~acsA_2~~~acsA_1
group_20345
group_20313
mrdA_1~~~mrdA~~~mrdA_2~~~mrdB
lcdH_1~~~lcdH~~~lcdH_2~~~kce
group_20130
fliF_1~~~fliF~~~fliF_2
nrdE
bicA_2~~~dauA_2
cspA_1~~~cspA_3~~~cspA_4~~~cspA_2
topA_2~~~topA_1~~~topA
mcpQ_1~~~mcpQ_3~~~mcpQ_2
group_19910
ywiE_1~~~clsA~~~ywiE
nhaP2_1~~~nhaP2_2
osmC
prc_1~~~prc~~~prc_2
pleD_1~~~cheB_6~~~cheB_5~~~pleD_2~~~cph2~~~cheB_2~~~cheB_1
rlmH_2~~~rlmH~~~rlmH_1~~~mrdA
nqrD_1~~~nqrD~~~nqrD_2
pilT_4~~~pilT_2~~~pilT_3~~~pilT_1
trmD_1~~~trmD_2~~~trmD
pal_7~~~pal_8~~~pal_3
gbuC
group_19735
group_19734
dctP_1~~~dctP_2~~~dctP_3
group_19662
group_19660
group_19649
gltB_2~~~gltB_1~~~gltB
rlmN_2~~~rlmN_3~~~rlmN_1
kdpA_1~~~kdpA_2~~~kdpA
group_19619
cpbD~~~cpbD_2~~~cbpD~~~cpbD_1
cdhR_6~~~cdhR_2~~~rhaS_4~~~cdhR_5
thrC
soj_4~~~soj_6~~~soj_3~~~soj_5~~~soj_1
group_19549
group_19545
calB_2~~~calB_1~~~betB_2~~~calB
group_19511
lap~~~lap_1~~~lap_2
leuA_2~~~leuA_1~~~leuA
group_19443
accA1_2~~~pycA~~~accA1_3~~~accA1_1
prlC_2~~~prlC~~~prlC_1
group_19404
fadB_1~~~fadB_2
fklB_2
group_19305
group_19295
lpxA
ftsP~~~mco
nhaK_1~~~nhaK~~~nhaK_2
group_18999
group_18998
group_18923
eno_2~~~eno_1~~~eno
actP_3~~~actP_2~~~actP~~~actP_1
group_18475
aroP_1~~~aroP_2~~~aroP_3
group_18391
nagR_3~~~nagR_2
phhA
group_18219
rsfS
group_18096
hslV_1~~~hslV_2~~~hslV
group_18064
kdsA
rimM
glnD_2~~~glnD_1~~~glnD
hdfR_1~~~hcaR_2~~~hcaR_1~~~benM_3~~~hcaR~~~hdfR_5~~~hdfR_4
group_17941
group_17932
srp54~~~ffh
lgt
group_17807
group_17791
group_17759
group_17745
guaB_1~~~guaB_2~~~guaB
tsf
mrcA_1~~~mrcA_2~~~mrcA
group_17511
group_17503
group_17498
rseP_1~~~rseP_2~~~rseP
group_17432
nqrE
group_17281
group_17203
aceE
nhaP2_3~~~nhaP2_2~~~nhaP2_1
cheW_1
emrB_1~~~emrB_4~~~emrB_3
group_16906
group_16902
dmlR_5~~~dmlR_26
group_16797
group_16742
epd_3~~~gap2
group_16616
group_16265
group_15356
slyB
coaD
group_14419
group_13581
group_12454
dxr
ftsB
group_9049
purF
yjcH
group_8567
iscA
group_8069
prpF~~~prpF_1~~~prpF_2
group_7880
group_7879
group_7764
glpR~~~glpR_2~~~glpR_1
sotB~~~sotB_1~~~sotB_2~~~sotB_3
yddE~~~yddE_1~~~yddE_3~~~yddE_2
group_7629
group_7626
group_7605
yjcS~~~yjcS_1
bcr_2~~~bcr_1~~~bcr_3
zntB_2~~~zntB_1
lrp_4~~~lrp_2~~~lrp_1~~~lrp_5~~~lrp_6~~~lrp_3
rhtB_3~~~rhtB_2~~~leuE_1~~~rhtB_1
dppC~~~dppC_2~~~dppC_1
rplS
group_7109
cysB
fdoG_2~~~fdoG
fdoH~~~fdnH
dnaK_1~~~dnaK_2~~~hscA_2
sasA_16~~~sasA_1~~~sasA_8~~~zraS~~~fixL~~~kinA~~~sasA_2~~~sasA_6~~~sasA_15~~~sasA_10
secD_2
fdoI
yiaO
cntL~~~cntO_1~~~cntL_2~~~btuB_9~~~cntL_1
uvrC~~~uvrC_2~~~uvrC_1
clpB~~~clpB_2~~~clpB_1
uvrD~~~uvrD_1
yibF_1~~~yibF_2~~~yfcF_2
group_4917
oxyR_1~~~oxyR_2
ybiI_2~~~ybiI_1
group_4685
nat~~~nat_1~~~nat_2
fan1~~~fan1_1~~~fan1_2
group_4522
yeaD_1~~~yeaD_2
group_4492
group_4475
mgtB~~~mgtB_2~~~mgtB_1
norR_2~~~norR_6~~~ybiA~~~norR_1~~~norR_3
modA~~~modA_2
group_4405
gabD~~~gabD_1~~~aldHT~~~gabD_2~~~astD_1~~~iolA~~~gucD
group_4327
group_4319
group_4279
cysT_2~~~modB~~~cysT_1
xcpP_1~~~xcpP_2~~~xcpP
puuB_7~~~puuB_9~~~mnmC_1~~~puuB_10~~~puuB_4~~~puuB_1~~~puuB_5~~~puuB_3
group_4102
cntI_1~~~cntI_2
aroQ1~~~aroQ1_2
group_3892
group_3808
group_3807
cntM~~~cntM_1~~~cntM_2
group_3540
tusE
trpD_2~~~trpD_1
group_3104
group_2794
btuD_4~~~btuD_6~~~btuD_5
group_2697
group_2343
yddE_2~~~yddE_1~~~yddE_3
yabJ_3~~~rutC~~~yabJ_1~~~yabJ_4
group_2285
group_2106
recB~~~recC_2~~~recB_1~~~recB_2~~~recC~~~recB_3
group_1618
group_1605
nimR_11~~~nimR_1~~~nimR_8~~~nimR_7~~~nimR_9
group_1557
group_1312
sir_2~~~cobH~~~sir_3~~~cobH_2
group_1294
yccX~~~acyP
cbiO~~~nikO~~~btuD_2
lysN
uspA2
ydcO~~~ydcO_1~~~ydcO_2
amiC_3~~~amiC_1~~~amiC_2~~~amiC_5
mbtB~~~dltA_1~~~dltA_4~~~dltA_2~~~mbtB_2~~~mbtB_1~~~dltA_3~~~gpmI_1
cysM_1~~~cysM_2~~~sbnA
resA_2~~~resA_1
group_1136
group_1132
yfcG_2~~~yfcG_1~~~yfcG_5
rssB_6~~~rssB_1~~~rssB_2
group_1053
group_1051
fabZ
cbiG
pchR
panS_2
group_998
maeA~~~maeA_1~~~maeA_2
group_959
rhtC_2~~~rhtC_3~~~rhtC_1~~~rhtC_4
group_940
ydhC~~~mdtL
group_904
nicR
group_826
group_790
group_764
linC_1~~~linC~~~hcaB_2~~~hcaB_3
group_740
nicB_1~~~nicB_2
rsmJ~~~rsmJ_1~~~rsmJ_2
group_691
trpI_2~~~trpI_3~~~trpI_1~~~hdfR_8~~~hdfR_5~~~hdfR_7
group_666
mcpQ_2
group_642
group_605
group_589
pcaH~~~pcaH_2~~~pcaH_1
group_496
quiP_3~~~quiP_1~~~quiP_2
yciC~~~dksA_1
[truncated: 2,273 more rows]
