# Supplementary material for: Distribution of the four type VI secretion systems in Pseudomonas aeruginosa and classification of their core and accessory effectors
Source: Nat Commun. 2025 Jan 21;16:888. doi: 10.1038/s41467-024-54649-5 (PMC11751169; doi:10.1038/s41467-024-54649-5)
Supplement: Supplementary file 35 — Supplementary Dataset 33 [file 41467_2024_54649_MOESM35_ESM.xlsx]

## Sheet: Sheet1
Supplementary Data 33. Number of times a model was chosen to calculate a phylogenetic tree (see details in methods section 'Phylogenetic analysis of genomes').
Model	Number of times chosen
HKY+F+I	1889
HKY+F	1616
F81+F	669
TN+F+I	211
JC	126
TN+F	111
F81+F+I	70
K3Pu+F+I	54
TPM2+F+I	45
K2P	30
TPM2u+F+I	28
K3Pu+F	26
TPM3+F+I	23
TPM2+F	20
TPM2u+F	18
TPM3+F	18
TPM3u+F	18
HKY+F+G4	17
TPM3u+F+I	17
TIM+F+I	10
TIM3+F+I	8
HKY+F+R2	7
K2P+I	5
TIM2+F+I	5
TIM+F	4
TIM3+F	4
TN+F+G4	4
TPM3u+F+G4	4
TIM3+F+G4	3
TIM+F+G4	2
TIM2+F	2
TN+F+R2	2
TNe	2
HKY+F+I+G4	1
K2P+G4	1
K3Pu+F+R2	1
TIM3+F+R2	1
TPM3+F+G4	1
TVM+F	1
